# Supplementary material for: Measuring Labor Input: Construction Activity Counting Using IMU on Hand Tools
Source: Sensors (Basel). 2023 Nov 26;23(23):9420. doi: 10.3390/s23239420 (PMC10708667; doi:10.3390/s23239420)
Supplement: Supplementary file 1 [file sensors-23-09420-s001.zip]

Archive with 5 entries (5 files):
- Spanner01.csv
- Spanner02.csv
- Spanner03.csv
- Spanner04.csv
- Spanner05.csv
