# Supplementary material for: Measuring Labor Input: Construction Activity Counting Using IMU on Hand Tools
Source: Sensors (Basel). 2023 Nov 26;23(23):9420. doi: 10.3390/s23239420 (PMC10708667; doi:10.3390/s23239420)
Supplement: Supplementary file 1 [file sensors-23-09420-s001.zip › Spanner01.csv]

	time	ax	ay	az	wx	wy	wz	rx	ry	rz	temper	hx	hy	hz
0	0.0	0.0542	-0.0513	1.0112	0.0	0.0	0.0	32.2009	-24.8071	23.714	38.92	-277.0	-223.0	12.0
1	0.01599999999996271	0.0552	-0.0508	1.0103	0.0	0.0	0.0	32.2009	-24.8071	23.714	38.92	-276.0	-223.0	12.0
2	0.01599999999996271	0.0547	-0.0508	1.0137	0.0	0.0	0.0	32.2009	-24.8071	23.714	38.93	-277.0	-222.0	12.0
3	0.01999999999998181	0.0547	-0.0493	1.0127	0.0	0.0	0.0	32.2009	-24.8071	23.714	38.92	-278.0	-222.0	11.0
4	0.036999999999920874	0.0547	-0.0503	1.0132	0.0	0.0	0.0	32.2009	-24.8071	23.7195	38.95	-278.0	-221.0	12.0
5	0.05999999999994543	0.0542	-0.0522	1.0122	0.0	0.0	0.0	32.1954	-24.8071	23.7195	38.92	-279.0	-220.0	13.0
6	0.07099999999991269	0.0537	-0.0522	1.0117	0.0	0.0	0.0	32.1954	-24.8126	23.725	38.96	-279.0	-220.0	13.0
7	0.07299999999997908	0.0547	-0.0498	1.0107	0.0	0.0	0.0	32.1954	-24.8126	23.725	38.96	-278.0	-220.0	14.0
8	0.07299999999997908	0.0557	-0.0474	1.0122	0.0	0.0	0.0	32.1954	-24.8126	23.7305	38.96	-278.0	-221.0	15.0
9	0.07999999999992724	0.0557	-0.0513	1.0122	0.0	0.0	0.0	32.1954	-24.8181	23.7305	38.96	-279.0	-222.0	15.0
10	0.0949999999999136	0.0552	-0.0498	1.0107	0.0	0.0	0.0	32.1899	-24.8181	23.7305	38.94	-279.0	-222.0	15.0
11	0.09699999999997999	0.0566	-0.0498	1.0132	0.0	0.0	0.0	32.1899	-24.8181	23.736	38.94	-279.0	-221.0	15.0
12	0.13799999999991996	0.0552	-0.0498	1.0117	0.0	0.0	0.0	32.1899	-24.8236	23.736	38.97	-279.0	-219.0	15.0
13	0.13999999999998636	0.0547	-0.0503	1.0132	0.0	0.0	0.0	32.1899	-24.8236	23.7415	38.97	-278.0	-220.0	15.0
14	0.13999999999998636	0.0557	-0.0513	1.0142	0.0	0.0	0.0	32.1844	-24.8236	23.7469	38.99	-279.0	-220.0	15.0
15	0.14199999999993906	0.0552	-0.0493	1.0151	0.0	0.0	0.0	32.1844	-24.8291	23.7469	38.97	-279.0	-219.0	14.0
16	0.1490000000000009	0.0557	-0.0498	1.0132	0.0	0.0	0.0	32.1844	-24.8291	23.7524	38.96	-278.0	-219.0	14.0
17	0.15799999999990177	0.0537	-0.0498	1.0112	0.0	0.0	0.0	32.1844	-24.8346	23.7579	38.95	-278.0	-220.0	14.0
18	0.17099999999993543	0.0566	-0.0493	1.0137	0.0	0.0	0.0	32.1844	-24.8346	23.7579	38.94	-278.0	-220.0	15.0
19	0.17899999999997362	0.0562	-0.0493	1.0132	0.0	0.0	0.0	32.1844	-24.8346	23.7579	38.94	-277.0	-222.0	14.0
20	0.21699999999998454	0.0552	-0.0493	1.0103	0.0	0.0	0.0	32.1844	-24.8346	23.7579	39.01	-276.0	-222.0	15.0
21	0.21899999999993724	0.0562	-0.0488	1.0117	0.0	0.0	0.0	32.1844	-24.8346	23.7579	39.01	-275.0	-223.0	15.0
22	0.21899999999993724	0.0547	-0.0518	1.0137	0.0	0.0	0.0	32.1844	-24.8346	23.7579	38.94	-274.0	-223.0	15.0
23	0.2299999999999045	0.0552	-0.0503	1.0151	0.0	0.0	0.0	32.1844	-24.8346	23.7579	38.92	-274.0	-223.0	15.0
24	0.23099999999999454	0.0552	-0.0522	1.0127	0.0	0.0	0.0	32.1844	-24.8346	23.7524	38.92	-275.0	-223.0	14.0
25	0.23899999999991905	0.0557	-0.0503	1.0127	0.0	0.0	0.0	32.1844	-24.8346	23.7524	38.89	-276.0	-225.0	13.0
26	0.2519999999999527	0.0547	-0.0493	1.0151	0.0	0.0	0.0	32.1844	-24.8291	23.7524	39.0	-276.0	-225.0	14.0
27	0.2999999999999545	0.0547	-0.0493	1.0132	0.0	0.0	0.0	32.1844	-24.8291	23.7524	38.91	-277.0	-225.0	14.0
28	0.30199999999990723	0.0566	-0.0518	1.0137	0.0	0.0	0.0	32.1844	-24.8291	23.7524	38.93	-278.0	-224.0	15.0
29	0.30199999999990723	0.0552	-0.0493	1.0132	0.0	0.0	0.0	32.1844	-24.8291	23.7524	38.99	-278.0	-223.0	15.0
30	0.30199999999990723	0.0562	-0.0503	1.0117	0.0	0.0	0.0	32.1844	-24.8291	23.7524	38.96	-278.0	-224.0	15.0
31	0.30199999999990723	0.0542	-0.0527	1.0137	0.0	0.0	0.0	32.1844	-24.8291	23.7524	38.95	-278.0	-225.0	14.0
32	0.3109999999999218	0.0527	-0.0498	1.0132	0.0	0.0	0.0	32.1844	-24.8291	23.7524	38.95	-278.0	-224.0	15.0
33	0.33299999999997	0.0542	-0.0498	1.0107	0.0	0.0	0.0	32.1844	-24.8291	23.7524	38.94	-278.0	-224.0	15.0
34	0.33299999999997	0.0547	-0.0503	1.0122	0.0	0.0	0.0	32.1844	-24.8291	23.7524	38.92	-277.0	-223.0	14.0
35	0.33799999999996544	0.0537	-0.0518	1.0146	0.0	0.0	0.0	32.1844	-24.8291	23.7524	38.92	-276.0	-223.0	13.0
36	0.37599999999997635	0.0552	-0.0508	1.0137	0.0	0.0	0.0	32.1844	-24.8291	23.7524	38.89	-276.0	-222.0	14.0
37	0.37599999999997635	0.0542	-0.0503	1.0142	0.0	0.0	0.0	32.1844	-24.8291	23.7524	38.96	-276.0	-222.0	15.0
38	0.37799999999992906	0.0557	-0.0503	1.0127	0.0	0.0	0.0	32.1844	-24.8291	23.7524	38.95	-276.0	-223.0	14.0
39	0.38799999999991996	0.0547	-0.0508	1.0146	0.0	0.0	0.0	32.1844	-24.8291	23.7524	38.93	-275.0	-224.0	13.0
40	0.38999999999998636	0.0566	-0.0508	1.0127	0.0	0.0	0.0	32.1844	-24.8291	23.7469	39.0	-276.0	-225.0	13.0
41	0.4079999999999018	0.0547	-0.0513	1.0122	0.0	0.0	0.0	32.1844	-24.8291	23.7469	38.97	-276.0	-225.0	14.0
42	0.4129999999998972	0.0537	-0.0498	1.0146	0.0	0.0	0.0	32.1844	-24.8236	23.7469	38.95	-275.0	-224.0	14.0
43	0.41599999999994	0.0552	-0.0488	1.0132	0.0	0.0	0.0	32.1844	-24.8236	23.7469	38.97	-275.0	-223.0	13.0
44	0.4539999999999509	0.0552	-0.0493	1.0127	0.0	0.0	0.0	32.1844	-24.8236	23.7469	38.99	-276.0	-221.0	15.0
45	0.4559999999999036	0.0537	-0.0508	1.0127	0.0	0.0	0.0	32.1844	-24.8236	23.7469	38.92	-275.0	-222.0	17.0
46	0.4559999999999036	0.0547	-0.0498	1.0146	0.0	0.0	0.0	32.1844	-24.8236	23.7469	38.95	-275.0	-222.0	16.0
47	0.45899999999994634	0.0542	-0.0498	1.0112	0.0	0.0	0.0	32.1844	-24.8236	23.7469	38.92	-276.0	-221.0	16.0
48	0.4679999999999609	0.0542	-0.0508	1.0107	0.0	0.0	0.0	32.1844	-24.8236	23.7469	38.92	-275.0	-223.0	16.0
49	0.4939999999999145	0.0566	-0.0503	1.0117	0.0	0.0	0.0	32.1844	-24.8236	23.7469	38.95	-275.0	-222.0	15.0
50	0.4959999999999809	0.0537	-0.0522	1.0098	0.0	0.0	0.0	32.1844	-24.8236	23.7469	38.89	-277.0	-223.0	15.0
51	0.5240000000000009	0.0562	-0.0508	1.0112	0.0	0.0	0.0	32.1844	-24.8236	23.7469	38.93	-278.0	-222.0	13.0
52	0.58299999999997	0.0552	-0.0522	1.0117	0.0	0.0	0.0	32.1844	-24.8291	23.7524	38.9	-277.0	-221.0	12.0
53	0.58299999999997	0.0537	-0.0498	1.0127	0.0	0.0	0.0	32.179	-24.8291	23.7524	38.94	-278.0	-222.0	12.0
54	0.6089999999999236	0.0557	-0.0503	1.0122	0.0	0.0	0.0	32.179	-24.8291	23.7524	38.89	-277.0	-221.0	11.0
55	0.6089999999999236	0.0552	-0.0493	1.0088	0.0	0.0	0.0	32.179	-24.8291	23.7524	38.9	-277.0	-222.0	13.0
56	0.6089999999999236	0.0562	-0.0488	1.0093	0.0	0.0	0.0	32.179	-24.8291	23.7524	38.93	-276.0	-222.0	13.0
57	0.6089999999999236	0.0532	-0.0508	1.0117	0.0	0.0	0.0	32.179	-24.8291	23.7524	38.95	-275.0	-222.0	12.0
58	0.6099999999999	0.0532	-0.0474	1.0137	0.0	0.0	0.0	32.179	-24.8291	23.7524	38.96	-277.0	-222.0	13.0
59	0.6099999999999	0.0566	-0.0493	1.0146	0.0	0.0	0.0	32.1844	-24.8291	23.7524	38.94	-276.0	-222.0	12.0
60	0.6129999999999427	0.0537	-0.0513	1.0112	0.0	0.0	0.0	32.179	-24.8291	23.7524	38.96	-276.0	-224.0	12.0
61	0.6129999999999427	0.0537	-0.0527	1.0132	0.0	0.0	0.0	32.179	-24.8291	23.7524	38.96	-276.0	-226.0	13.0
62	0.6129999999999427	0.0552	-0.0532	1.0137	0.0	0.0	0.0	32.179	-24.8236	23.7469	38.99	-276.0	-227.0	12.0
63	0.6329999999999245	0.0547	-0.0532	1.0146	0.0	0.0	0.0	32.179	-24.8236	23.7469	38.92	-276.0	-225.0	12.0
64	0.6589999999999918	0.0542	-0.0518	1.0107	0.0	0.0	0.0	32.179	-24.8236	23.7469	38.96	-277.0	-225.0	11.0
65	0.6689999999999827	0.0562	-0.0498	1.0122	0.0	0.0	0.0	32.179	-24.8236	23.7415	38.87	-276.0	-225.0	11.0
66	0.6689999999999827	0.0513	-0.0503	1.0137	0.0	0.0	0.0	32.1844	-24.8181	23.7415	38.91	-276.0	-224.0	11.0
67	0.6709999999999354	0.0552	-0.0518	1.0127	0.0	0.0	0.0	32.1844	-24.8181	23.7415	38.93	-275.0	-225.0	10.0
68	0.6709999999999354	0.0557	-0.0464	1.0103	0.0	0.0	0.0	32.1844	-24.8181	23.7415	38.92	-275.0	-224.0	11.0
69	0.6769999999999072	0.0552	-0.0483	1.0107	0.0	0.0	0.0	32.1844	-24.8181	23.736	38.9	-276.0	-223.0	13.0
70	0.6929999999999836	0.0542	-0.0513	1.0142	0.0	0.0	0.0	32.1844	-24.8181	23.7415	38.93	-278.0	-221.0	13.0
71	0.7339999999999236	0.0552	-0.0503	1.0142	0.0	0.0	0.0	32.1844	-24.8181	23.7415	38.93	-277.0	-222.0	14.0
72	0.7369999999999663	0.0562	-0.0503	1.0117	0.0	0.0	0.0	32.1844	-24.8181	23.7415	39.03	-277.0	-222.0	14.0
73	0.7369999999999663	0.0552	-0.0518	1.0127	0.0	0.0	0.0	32.1844	-24.8181	23.7415	38.86	-278.0	-223.0	16.0
74	0.7369999999999663	0.0547	-0.0479	1.0146	0.0	0.0	0.0	32.1844	-24.8236	23.7469	39.02	-280.0	-223.0	16.0
75	0.7369999999999663	0.0552	-0.0488	1.0142	0.0	0.0	0.0	32.1844	-24.8236	23.7469	39.02	-280.0	-223.0	15.0
76	0.74899999999991	0.0552	-0.0503	1.0146	0.0	0.0	0.0	32.179	-24.8236	23.7469	38.95	-280.0	-223.0	15.0
77	0.7719999999999345	0.0562	-0.0508	1.0151	0.0	0.0	0.0	32.179	-24.8236	23.7524	38.9	-279.0	-223.0	15.0
78	0.7740000000000009	0.0566	-0.0522	1.0122	0.0	0.0	0.0	32.179	-24.8291	23.7524	38.94	-279.0	-221.0	13.0
79	0.7759999999999536	0.0532	-0.0493	1.0171	0.0	0.0	0.0	32.179	-24.8291	23.7524	38.98	-279.0	-221.0	15.0
80	0.849999999999909	0.0542	-0.0479	1.0127	0.0	0.0	0.0	32.179	-24.8291	23.7579	38.98	-277.0	-221.0	13.0
81	0.8519999999999754	0.0552	-0.0508	1.0137	0.0	0.0	0.0	32.179	-24.8291	23.7579	38.95	-276.0	-221.0	15.0
82	0.8519999999999754	0.0557	-0.0518	1.0127	0.0	0.0	0.0	32.179	-24.8291	23.7579	38.97	-275.0	-221.0	15.0
83	0.8519999999999754	0.0552	-0.0522	1.0122	0.0	0.0	0.0	32.1735	-24.8291	23.7579	38.98	-276.0	-221.0	15.0
84	0.8519999999999754	0.0532	-0.0498	1.0117	0.0	0.0	0.0	32.1735	-24.8291	23.7579	38.93	-276.0	-222.0	15.0
85	0.8519999999999754	0.0532	-0.0498	1.0093	0.0	0.0	0.0	32.1735	-24.8291	23.7634	38.92	-275.0	-221.0	15.0
86	0.8519999999999754	0.0537	-0.0513	1.0142	0.0	0.0	0.0	32.1735	-24.8291	23.7634	38.92	-275.0	-222.0	15.0
87	0.8669999999999618	0.0566	-0.0483	1.0122	0.0	0.0	0.0	32.1735	-24.8291	23.7634	38.98	-276.0	-223.0	15.0
88	0.8689999999999145	0.0547	-0.0508	1.0103	0.0	0.0	0.0	32.1735	-24.8291	23.7579	38.98	-276.0	-223.0	14.0
89	0.8959999999999582	0.0552	-0.0498	1.0127	0.0	0.0	0.0	32.179	-24.8291	23.7579	38.93	-275.0	-223.0	12.0
90	0.9429999999999836	0.0552	-0.0508	1.0112	0.0	0.0	0.0	32.179	-24.8291	23.7579	38.92	-276.0	-223.0	13.0
91	0.9679999999999609	0.0542	-0.0488	1.0132	0.0	0.0	0.0	32.179	-24.8291	23.7579	39.01	-276.0	-224.0	12.0
92	0.9679999999999609	0.0537	-0.0483	1.0122	0.0	0.0	0.0	32.179	-24.8291	23.7579	38.95	-277.0	-224.0	11.0
93	0.9679999999999609	0.0562	-0.0513	1.0103	0.0	0.0	0.0	32.179	-24.8236	23.7524	38.92	-276.0	-226.0	12.0
94	0.9679999999999609	0.0557	-0.0508	1.0127	0.0	0.0	0.0	32.179	-24.8236	23.7524	38.99	-275.0	-227.0	13.0
95	0.9679999999999609	0.0552	-0.0493	1.0142	0.0	0.0	0.0	32.179	-24.8236	23.7469	39.0	-275.0	-228.0	12.0
96	0.9710000000000036	0.0571	-0.0513	1.0137	0.0	0.0	0.0	32.1844	-24.8181	23.7415	38.92	-276.0	-227.0	11.0
97	0.9710000000000036	0.0581	-0.0488	1.0127	0.0	0.0	0.0	32.1844	-24.8181	23.7415	38.98	-277.0	-225.0	12.0
98	0.9710000000000036	0.0552	-0.0508	1.0098	0.0	0.0	0.0	32.1844	-24.8181	23.7415	38.93	-276.0	-224.0	12.0
99	0.9919999999999618	0.0542	-0.0488	1.0127	0.0	0.0	0.0	32.1844	-24.8181	23.736	38.97	-276.0	-225.0	12.0
100	1.024000000000001	0.0542	-0.0503	1.0122	0.0	0.0	0.0	32.1844	-24.8181	23.736	38.9	-276.0	-224.0	12.0
101	1.0389999999999873	0.0542	-0.0518	1.0127	0.0	0.0	0.0	32.1844	-24.8181	23.736	38.9	-277.0	-225.0	14.0
102	1.0389999999999873	0.0547	-0.0479	1.0132	0.0	0.0	0.0	32.1844	-24.8126	23.736	38.95	-277.0	-226.0	14.0
103	1.0389999999999873	0.0552	-0.0503	1.0151	0.0	0.0	0.0	32.1844	-24.8126	23.736	38.97	-277.0	-225.0	12.0
104	1.0389999999999873	0.0581	-0.0542	1.0132	0.0	0.0	0.0	32.1844	-24.8126	23.7305	38.93	-278.0	-225.0	11.0
105	1.04099999999994	0.0557	-0.0503	1.0098	0.0	0.0	0.0	32.1844	-24.8126	23.7305	39.01	-279.0	-225.0	11.0
106	1.0480000000000018	0.0542	-0.0483	1.0122	0.0	0.0	0.0	32.1844	-24.8126	23.7305	38.96	-279.0	-226.0	11.0
107	1.0609999999999218	0.0552	-0.0518	1.0107	0.0	0.0	0.0	32.1844	-24.8126	23.7305	38.94	-278.0	-226.0	11.0
108	1.0679999999999836	0.0562	-0.0518	1.0137	0.0	0.0	0.0	32.1844	-24.8126	23.7305	38.98	-277.0	-225.0	13.0
109	1.1119999999999663	0.0562	-0.0488	1.0117	0.0	0.0	0.0	32.1844	-24.8126	23.7305	38.91	-277.0	-225.0	14.0
110	1.113999999999919	0.0557	-0.0493	1.0122	0.0	0.0	0.0	32.1899	-24.8126	23.725	38.95	-277.0	-225.0	13.0
111	1.113999999999919	0.0562	-0.0513	1.0156	0.0	0.0	0.0	32.1899	-24.8126	23.725	38.9	-278.0	-224.0	13.0
112	1.113999999999919	0.0547	-0.0498	1.0122	0.0	0.0	0.0	32.1899	-24.8126	23.725	38.91	-279.0	-223.0	14.0
113	1.113999999999919	0.0547	-0.0513	1.0127	0.0	0.0	0.0	32.1844	-24.8126	23.7305	38.98	-279.0	-223.0	14.0
114	1.125	0.0537	-0.0483	1.0137	0.0	0.0	0.0	32.1844	-24.8126	23.7305	38.93	-278.0	-224.0	14.0
115	1.155999999999949	0.0527	-0.0503	1.0132	0.0	0.0	0.0	32.1844	-24.8126	23.7305	38.93	-277.0	-225.0	16.0
116	1.1599999999999682	0.0542	-0.0488	1.0112	0.0	0.0	0.0	32.1899	-24.8126	23.7305	38.93	-277.0	-225.0	16.0
117	1.1599999999999682	0.0537	-0.0503	1.0132	0.0	0.0	0.0	32.1899	-24.8126	23.7305	38.98	-277.0	-225.0	16.0
118	1.2429999999999382	0.0552	-0.0498	1.0156	0.0	0.0	0.0	32.1899	-24.8071	23.725	39.0	-276.0	-225.0	16.0
119	1.2709999999999582	0.0542	-0.0493	1.0127	0.0	0.0	0.0	32.1899	-24.8071	23.725	39.03	-276.0	-225.0	14.0
120	1.2709999999999582	0.0557	-0.0498	1.0137	0.0	0.0	0.0	32.1899	-24.8071	23.725	38.95	-276.0	-225.0	13.0
121	1.2709999999999582	0.0547	-0.0474	1.0107	0.0	0.0	0.0	32.1899	-24.8071	23.725	38.93	-276.0	-226.0	13.0
122	1.2709999999999582	0.0547	-0.0488	1.0083	0.0	0.0	0.0	32.1899	-24.8016	23.7195	38.97	-276.0	-226.0	14.0
123	1.2709999999999582	0.0562	-0.0498	1.0137	0.0	0.0	0.0	32.1954	-24.8016	23.7195	38.95	-276.0	-225.0	14.0
124	1.2719999999999345	0.0537	-0.0483	1.0137	0.0	0.0	0.0	32.1954	-24.8016	23.7195	38.95	-277.0	-223.0	15.0
125	1.2719999999999345	0.0552	-0.0513	1.0107	0.0	0.0	0.0	32.1954	-24.8016	23.7195	38.89	-277.0	-222.0	16.0
126	1.2719999999999345	0.0557	-0.0508	1.0127	0.0	0.0	0.0	32.1899	-24.8071	23.7195	39.01	-278.0	-222.0	17.0
127	1.2749999999999773	0.0562	-0.0498	1.0127	0.0	0.0	0.0	32.1899	-24.8071	23.725	38.95	-279.0	-221.0	17.0
128	1.2749999999999773	0.0576	-0.0488	1.0112	0.0	0.0	0.0	32.1899	-24.8071	23.725	38.95	-278.0	-222.0	16.0
129	1.3039999999999736	0.0547	-0.0508	1.0127	0.0	0.0	0.0	32.1899	-24.8071	23.725	38.95	-278.0	-223.0	16.0
130	1.3039999999999736	0.0527	-0.0513	1.0127	0.0	0.0	0.0	32.1899	-24.8071	23.725	38.94	-277.0	-223.0	16.0
131	1.3439999999999372	0.0537	-0.0488	1.0137	0.0	0.0	0.0	32.1899	-24.8071	23.7305	38.86	-277.0	-222.0	16.0
132	1.3579999999999472	0.0547	-0.0498	1.0098	0.0	0.0	0.0	32.1899	-24.8126	23.7305	38.92	-277.0	-222.0	15.0
133	1.3579999999999472	0.0547	-0.0508	1.0142	0.0	0.0	0.0	32.1899	-24.8126	23.7305	38.94	-277.0	-221.0	15.0
134	1.3579999999999472	0.0537	-0.0503	1.0117	0.0	0.0	0.0	32.1899	-24.8126	23.7305	38.95	-276.0	-221.0	15.0
135	1.3579999999999472	0.0547	-0.0493	1.0137	0.0	0.0	0.0	32.1899	-24.8126	23.736	38.93	-276.0	-221.0	15.0
136	1.3579999999999472	0.0537	-0.0498	1.0132	0.0	0.0	0.0	32.1899	-24.8126	23.736	38.92	-277.0	-221.0	14.0
137	1.3599999999999	0.0557	-0.0503	1.0156	0.0	0.0	0.0	32.1844	-24.8126	23.736	38.94	-277.0	-222.0	13.0
138	1.3659999999999854	0.0557	-0.0518	1.0127	0.0	0.0	0.0	32.1844	-24.8126	23.736	38.98	-277.0	-221.0	13.0
139	1.3759999999999764	0.0562	-0.0503	1.0117	0.0	0.0	0.0	32.1844	-24.8181	23.7415	38.95	-276.0	-222.0	13.0
140	1.3859999999999673	0.0581	-0.0513	1.0107	0.0	0.0	0.0	32.1844	-24.8181	23.736	38.95	-276.0	-223.0	13.0
141	1.4230000000000018	0.0566	-0.0498	1.0132	0.0	0.0	0.0	32.1844	-24.8181	23.736	38.95	-276.0	-224.0	13.0
142	1.4249999999999545	0.0537	-0.0493	1.0122	0.0	0.0	0.0	32.1844	-24.8181	23.736	38.92	-276.0	-224.0	14.0
143	1.4249999999999545	0.0547	-0.0508	1.0132	0.0	0.0	0.0	32.1844	-24.8181	23.736	39.0	-277.0	-224.0	14.0
144	1.4269999999999072	0.0532	-0.0503	1.0107	0.0	0.0	0.0	32.1844	-24.8126	23.736	38.99	-277.0	-224.0	14.0
145	1.4329999999999927	0.0542	-0.0493	1.0117	0.0	0.0	0.0	32.1844	-24.8126	23.736	39.01	-278.0	-224.0	14.0
146	1.4459999999999127	0.0537	-0.0483	1.0156	0.0	0.0	0.0	32.1844	-24.8126	23.736	38.95	-278.0	-223.0	14.0
147	1.461999999999989	0.0557	-0.0498	1.0146	0.0	0.0	0.0	32.1844	-24.8126	23.736	38.98	-276.0	-222.0	13.0
148	1.5199999999999818	0.0566	-0.0522	1.0112	0.0	0.0	0.0	32.1844	-24.8126	23.736	38.95	-275.0	-222.0	13.0
149	1.5219999999999345	0.0547	-0.0508	1.0142	0.0	0.0	0.0	32.1844	-24.8181	23.736	38.96	-275.0	-221.0	13.0
150	1.5219999999999345	0.0562	-0.0493	1.0122	0.0	0.0	0.0	32.1844	-24.8181	23.736	39.02	-277.0	-222.0	13.0
151	1.5219999999999345	0.0562	-0.0493	1.0103	0.0	0.0	0.0	32.1844	-24.8181	23.736	38.92	-278.0	-224.0	13.0
152	1.5219999999999345	0.0566	-0.0503	1.0132	0.0	0.0	0.0	32.1844	-24.8181	23.736	38.97	-276.0	-224.0	14.0
153	1.5219999999999345	0.0571	-0.0503	1.0122	0.0	0.0	0.0	32.1844	-24.8181	23.736	38.93	-278.0	-224.0	14.0
154	1.5259999999999536	0.0547	-0.0522	1.0142	0.0	0.0	0.0	32.1844	-24.8181	23.736	38.93	-277.0	-223.0	14.0
155	1.5319999999999254	0.0571	-0.0493	1.0132	0.0	0.0	0.0	32.1844	-24.8181	23.736	38.93	-276.0	-224.0	14.0
156	1.5599999999999454	0.0552	-0.0498	1.0112	0.0	0.0	0.0	32.1844	-24.8181	23.736	38.99	-277.0	-223.0	14.0
157	1.5759999999999081	0.0552	-0.0508	1.0107	0.0	0.0	0.0	32.1844	-24.8181	23.736	38.93	-276.0	-223.0	13.0
158	1.599999999999909	0.0571	-0.0508	1.0117	0.0	0.0	0.0	32.1844	-24.8181	23.736	38.93	-278.0	-222.0	13.0
159	1.599999999999909	0.0557	-0.0503	1.0117	0.0	0.0	0.0	32.1844	-24.8181	23.736	38.93	-276.0	-224.0	13.0
160	1.61099999999999	0.0552	-0.0522	1.0137	0.0	0.0	0.0	32.1844	-24.8181	23.736	38.98	-275.0	-223.0	15.0
161	1.6129999999999427	0.0547	-0.0498	1.0117	0.0	0.0	0.0	32.1844	-24.8181	23.736	38.99	-275.0	-222.0	15.0
162	1.6129999999999427	0.0566	-0.0532	1.0127	0.0	0.0	0.0	32.1844	-24.8181	23.736	38.94	-275.0	-223.0	15.0
163	1.6149999999998954	0.0562	-0.0503	1.0137	0.0	0.0	0.0	32.1844	-24.8181	23.7305	38.95	-275.0	-224.0	14.0
164	1.6339999999999009	0.0537	-0.0518	1.0146	0.0	0.0	0.0	32.1844	-24.8181	23.7305	38.9	-275.0	-224.0	14.0
165	1.6339999999999009	0.0566	-0.0518	1.0122	0.0	0.0	0.0	32.1844	-24.8126	23.7305	38.95	-274.0	-223.0	13.0
166	1.6809999999999263	0.0557	-0.0498	1.0137	0.0	0.0	0.0	32.1844	-24.8126	23.725	38.98	-273.0	-225.0	11.0
167	1.6929999999999836	0.0552	-0.0493	1.0142	0.0	0.0	0.0	32.1899	-24.8126	23.725	38.96	-274.0	-225.0	11.0
168	1.6929999999999836	0.0552	-0.0508	1.0137	0.0	0.0	0.0	32.1899	-24.8126	23.7195	38.96	-273.0	-223.0	12.0
169	1.6929999999999836	0.0547	-0.0518	1.0112	0.0	0.0	0.0	32.1899	-24.8071	23.7195	38.93	-274.0	-223.0	11.0
170	1.6949999999999363	0.0532	-0.0508	1.0112	0.0	0.0	0.0	32.1899	-24.8071	23.7195	38.96	-273.0	-223.0	11.0
171	1.6949999999999363	0.0542	-0.0493	1.0117	0.0	0.0	0.0	32.1899	-24.8071	23.7195	38.96	-273.0	-222.0	12.0
172	1.7149999999999181	0.0557	-0.0493	1.0137	0.0	0.0	0.0	32.1899	-24.8071	23.714	38.9	-275.0	-223.0	11.0
173	1.7169999999999845	0.0571	-0.0503	1.0117	0.0	0.0	0.0	32.1899	-24.8071	23.714	38.91	-276.0	-224.0	11.0
174	1.7199999999999136	0.0557	-0.0508	1.0103	0.0	0.0	0.0	32.1899	-24.8071	23.714	38.94	-277.0	-223.0	11.0
175	1.759999999999991	0.0542	-0.0479	1.0117	0.0	0.0	0.0	32.1899	-24.8071	23.714	39.0	-278.0	-224.0	10.0
176	1.7619999999999436	0.0542	-0.0493	1.0132	0.0	0.0	0.0	32.1899	-24.8071	23.714	38.97	-279.0	-226.0	11.0
177	1.7619999999999436	0.0542	-0.0522	1.0132	0.0	0.0	0.0	32.1899	-24.8016	23.714	38.88	-278.0	-226.0	11.0
178	1.7639999999998963	0.0557	-0.0498	1.0132	0.0	0.0	0.0	32.1899	-24.8016	23.714	39.0	-278.0	-224.0	10.0
179	1.774000000000001	0.0562	-0.0498	1.0093	0.0	0.0	0.0	32.1899	-24.8016	23.714	38.95	-278.0	-225.0	11.0
180	1.7930000000000064	0.0527	-0.0488	1.0112	0.0	0.0	0.0	32.1899	-24.8016	23.714	38.98	-278.0	-224.0	11.0
181	1.794999999999959	0.0537	-0.0513	1.0146	0.0	0.0	0.0	32.1899	-24.8016	23.714	38.98	-278.0	-222.0	12.0
182	1.8019999999999072	0.0566	-0.0513	1.0122	0.0	0.0	0.0	32.1899	-24.8016	23.714	38.96	-279.0	-225.0	11.0
183	1.8399999999999181	0.0557	-0.0513	1.0112	0.0	0.0	0.0	32.1899	-24.8016	23.714	38.9	-279.0	-226.0	10.0
184	1.8399999999999181	0.0547	-0.0503	1.0122	0.0	0.0	0.0	32.1899	-24.8016	23.714	38.98	-279.0	-226.0	10.0
185	1.8399999999999181	0.0547	-0.0493	1.0132	0.0	0.0	0.0	32.1899	-24.8016	23.714	38.9	-279.0	-227.0	11.0
186	1.8439999999999372	0.0552	-0.0513	1.0103	0.0	0.0	0.0	32.1899	-24.8016	23.7085	38.88	-281.0	-227.0	13.0
187	1.8529999999999518	0.0537	-0.0522	1.0142	0.0	0.0	0.0	32.1899	-24.8016	23.714	38.97	-281.0	-226.0	11.0
188	1.8700000000000045	0.0566	-0.0479	1.0093	0.0	0.0	0.0	32.1899	-24.8016	23.7085	39.0	-280.0	-227.0	12.0
189	1.87399999999991	0.0552	-0.0503	1.0098	0.0	0.0	0.0	32.1899	-24.8016	23.7085	38.9	-280.0	-225.0	14.0
190	1.8819999999999482	0.0547	-0.0503	1.0156	0.0	0.0	0.0	32.1899	-24.8016	23.714	38.94	-279.0	-226.0	15.0
191	1.9169999999999163	0.0566	-0.0479	1.0117	0.0	0.0	0.0	32.1899	-24.8016	23.7085	38.93	-278.0	-226.0	14.0
192	1.9269999999999072	0.0547	-0.0493	1.0127	0.0	0.0	0.0	32.1954	-24.8016	23.7085	38.92	-277.0	-226.0	14.0
193	1.9289999999999736	0.0527	-0.0518	1.0132	0.0	0.0	0.0	32.1954	-24.8016	23.7085	38.96	-278.0	-224.0	14.0
194	1.9289999999999736	0.0542	-0.0508	1.0146	0.0	0.0	0.0	32.1899	-24.8016	23.7085	38.93	-278.0	-224.0	14.0
195	1.9319999999999027	0.0557	-0.0503	1.0151	0.0	0.0	0.0	32.1899	-24.8016	23.7085	38.93	-278.0	-221.0	14.0
196	1.9529999999999745	0.0547	-0.0513	1.0137	0.0	0.0	0.0	32.1899	-24.8016	23.714	38.91	-279.0	-221.0	13.0
197	1.9529999999999745	0.0542	-0.0532	1.0142	0.0	0.0	0.0	32.1899	-24.8071	23.7195	38.89	-280.0	-219.0	14.0
198	1.9699999999999136	0.0562	-0.0513	1.0122	0.0	0.0	0.0	32.1844	-24.8071	23.725	38.92	-281.0	-221.0	14.0
199	2.0039999999999054	0.0552	-0.0513	1.0127	0.0	0.0	0.0	32.1844	-24.8126	23.725	38.97	-280.0	-220.0	14.0
200	2.0039999999999054	0.0557	-0.0503	1.0127	0.0	0.0	0.0	32.1844	-24.8126	23.7305	38.92	-279.0	-221.0	14.0
201	2.0049999999999955	0.0562	-0.0488	1.0137	0.0	0.0	0.0	32.1844	-24.8126	23.7305	38.95	-279.0	-219.0	15.0
202	2.006999999999948	0.0557	-0.0508	1.0117	0.0	0.0	0.0	32.179	-24.8181	23.736	38.95	-279.0	-221.0	12.0
203	2.009999999999991	0.0552	-0.0498	1.0117	0.0	0.0	0.0	32.179	-24.8181	23.736	38.93	-280.0	-221.0	12.0
204	2.0419999999999163	0.0552	-0.0479	1.0142	0.0	0.0	0.0	32.179	-24.8236	23.7415	38.92	-281.0	-222.0	13.0
205	2.085999999999899	0.0566	-0.0513	1.0122	0.0	0.0	0.0	32.179	-24.8236	23.7415	38.89	-280.0	-223.0	12.0
206	2.085999999999899	0.0552	-0.0503	1.0122	0.0	0.0	0.0	32.179	-24.8236	23.7415	38.94	-279.0	-224.0	12.0
207	2.1079999999999472	0.0562	-0.0479	1.0137	0.0	0.0	0.0	32.179	-24.8236	23.7415	38.98	-279.0	-225.0	11.0
208	2.1079999999999472	0.0552	-0.0522	1.0137	0.0	0.0	0.0	32.179	-24.8236	23.7415	38.98	-279.0	-224.0	11.0
209	2.1079999999999472	0.0542	-0.0503	1.0137	0.0	0.0	0.0	32.179	-24.8236	23.7469	38.94	-279.0	-223.0	11.0
210	2.1079999999999472	0.0547	-0.0522	1.0127	0.0	0.0	0.0	32.179	-24.8236	23.7469	38.96	-278.0	-224.0	12.0
211	2.11099999999999	0.0552	-0.0527	1.0132	0.0	0.0	0.0	32.179	-24.8236	23.7415	38.95	-278.0	-225.0	12.0
212	2.131999999999948	0.0547	-0.0513	1.0112	0.0	0.0	0.0	32.179	-24.8236	23.7469	38.98	-279.0	-224.0	11.0
213	2.133999999999901	0.0552	-0.0479	1.0103	0.0	0.0	0.0	32.179	-24.8236	23.7469	38.92	-279.0	-224.0	13.0
214	2.133999999999901	0.0537	-0.0508	1.0127	0.0	0.0	0.0	32.1735	-24.8236	23.7469	38.99	-280.0	-223.0	14.0
215	2.1749999999999545	0.0542	-0.0518	1.0137	0.0	0.0	0.0	32.1735	-24.8236	23.7469	38.95	-280.0	-222.0	15.0
216	2.187999999999988	0.0576	-0.0503	1.0151	0.0	0.0	0.0	32.1735	-24.8291	23.7524	38.98	-280.0	-221.0	15.0
217	2.1889999999999645	0.0552	-0.0518	1.0112	0.0	0.0	0.0	32.1735	-24.8291	23.7524	38.95	-280.0	-221.0	15.0
218	2.1889999999999645	0.0542	-0.0503	1.0103	0.0	0.0	0.0	32.1735	-24.8346	23.7579	39.0	-281.0	-220.0	15.0
219	2.1889999999999645	0.0537	-0.0498	1.0122	0.0	0.0	0.0	32.168	-24.8346	23.7634	39.0	-281.0	-219.0	16.0
220	2.2099999999999227	0.0562	-0.0488	1.0117	0.0	0.0	0.0	32.168	-24.8401	23.7689	38.94	-280.0	-219.0	16.0
221	2.211999999999989	0.0562	-0.0508	1.0127	0.0	0.0	0.0	32.168	-24.8401	23.7689	38.96	-279.0	-221.0	15.0
222	2.213999999999942	0.0547	-0.0493	1.0112	0.0	0.0	0.0	32.168	-24.8401	23.7744	38.96	-278.0	-222.0	15.0
223	2.2159999999998945	0.0552	-0.0493	1.0103	0.0	0.0	0.0	32.168	-24.8401	23.7744	38.93	-277.0	-223.0	15.0
224	2.2309999999999945	0.0557	-0.0522	1.0142	0.0	0.0	0.0	32.168	-24.8401	23.7744	38.98	-277.0	-223.0	15.0
225	2.259999999999991	0.0557	-0.0488	1.0146	0.0	0.0	0.0	32.168	-24.8401	23.7744	38.86	-277.0	-223.0	14.0
226	2.272999999999911	0.0576	-0.0498	1.0122	0.0	0.0	0.0	32.168	-24.8401	23.7744	39.01	-276.0	-223.0	14.0
227	2.272999999999911	0.0542	-0.0518	1.0112	0.0	0.0	0.0	32.168	-24.8401	23.7689	39.02	-276.0	-224.0	14.0
228	2.2749999999999773	0.0542	-0.0508	1.0146	0.0	0.0	0.0	32.168	-24.8401	23.7689	38.93	-276.0	-224.0	14.0
229	2.2749999999999773	0.0547	-0.0479	1.0142	0.0	0.0	0.0	32.168	-24.8401	23.7689	38.95	-277.0	-223.0	14.0
230	2.2829999999999018	0.0542	-0.0483	1.0088	0.0	0.0	0.0	32.168	-24.8401	23.7689	38.99	-277.0	-222.0	15.0
231	2.300999999999931	0.0571	-0.0522	1.0112	0.0	0.0	0.0	32.168	-24.8401	23.7744	38.98	-279.0	-221.0	14.0
232	2.300999999999931	0.0557	-0.0493	1.0127	0.0	0.0	0.0	32.168	-24.8456	23.7744	38.99	-279.0	-221.0	13.0
233	2.3439999999999372	0.0547	-0.0493	1.0122	0.0	0.0	0.0	32.168	-24.8456	23.7744	38.91	-278.0	-223.0	12.0
234	2.3460000000000036	0.0562	-0.0488	1.0146	0.0	0.0	0.0	32.168	-24.8456	23.7744	38.95	-277.0	-224.0	12.0
235	2.3460000000000036	0.0566	-0.0508	1.0137	0.0	0.0	0.0	32.168	-24.8456	23.7744	38.95	-277.0	-224.0	14.0
236	2.3460000000000036	0.0562	-0.0508	1.0146	0.0	0.0	0.0	32.168	-24.8456	23.7744	38.95	-277.0	-224.0	14.0
237	2.3519999999999754	0.0537	-0.0488	1.0132	0.0	0.0	0.0	32.168	-24.8456	23.7744	39.02	-276.0	-225.0	15.0
238	2.356999999999971	0.0547	-0.0483	1.0088	0.0	0.0	0.0	32.168	-24.8401	23.7689	39.0	-276.0	-225.0	15.0
239	2.384999999999991	0.0562	-0.0498	1.0146	0.0	0.0	0.0	32.168	-24.8401	23.7689	38.95	-275.0	-223.0	15.0
240	2.3899999999999864	0.0552	-0.0503	1.0132	0.0	0.0	0.0	32.168	-24.8401	23.7689	38.95	-275.0	-223.0	14.0
241	2.405999999999949	0.0547	-0.0508	1.0137	0.0	0.0	0.0	32.168	-24.8401	23.7689	38.98	-275.0	-222.0	13.0
242	2.436999999999898	0.0547	-0.0503	1.0132	0.0	0.0	0.0	32.168	-24.8401	23.7689	39.0	-274.0	-221.0	12.0
243	2.450999999999908	0.0542	-0.0488	1.0132	0.0	0.0	0.0	32.168	-24.8401	23.7689	38.93	-275.0	-222.0	12.0
244	2.451999999999998	0.0557	-0.0498	1.0156	0.0	0.0	0.0	32.1735	-24.8401	23.7689	38.97	-276.0	-223.0	11.0
245	2.451999999999998	0.0547	-0.0498	1.0146	0.0	0.0	0.0	32.1735	-24.8401	23.7689	38.96	-275.0	-223.0	12.0
246	2.451999999999998	0.0547	-0.0508	1.0112	0.0	0.0	0.0	32.1735	-24.8401	23.7634	38.98	-276.0	-223.0	12.0
247	2.47199999999998	0.0566	-0.0513	1.0151	0.0	0.0	0.0	32.1735	-24.8401	23.7634	38.93	-277.0	-223.0	13.0
248	2.4739999999999327	0.0552	-0.0493	1.0151	0.0	0.0	0.0	32.1735	-24.8401	23.7634	38.93	-277.0	-223.0	13.0
249	2.4739999999999327	0.0532	-0.0508	1.0132	0.0	0.0	0.0	32.1735	-24.8401	23.7634	38.98	-277.0	-223.0	12.0
250	2.4939999999999145	0.0547	-0.0503	1.0117	0.0	0.0	0.0	32.1735	-24.8346	23.7634	38.92	-277.0	-223.0	11.0
251	2.524000000000001	0.0547	-0.0518	1.0127	0.0	0.0	0.0	32.1735	-24.8346	23.7634	38.99	-277.0	-224.0	12.0
252	2.5379999999998972	0.0566	-0.0522	1.0098	0.0	0.0	0.0	32.1735	-24.8346	23.7634	38.94	-277.0	-225.0	13.0
253	2.5389999999999873	0.0566	-0.0503	1.0146	0.0	0.0	0.0	32.1735	-24.8346	23.7634	38.99	-277.0	-226.0	13.0
254	2.5389999999999873	0.0562	-0.0508	1.0127	0.0	0.0	0.0	32.1735	-24.8346	23.7579	38.91	-278.0	-225.0	14.0
255	2.54099999999994	0.0557	-0.0522	1.0132	0.0	0.0	0.0	32.1735	-24.8346	23.7579	38.91	-279.0	-225.0	15.0
256	2.5430000000000064	0.0547	-0.0503	1.0127	0.0	0.0	0.0	32.1735	-24.8346	23.7579	38.94	-279.0	-225.0	14.0
257	2.564999999999941	0.0542	-0.0498	1.0132	0.0	0.0	0.0	32.1735	-24.8346	23.7579	38.94	-278.0	-225.0	13.0
258	2.5670000000000073	0.0542	-0.0518	1.0122	0.0	0.0	0.0	32.1735	-24.8346	23.7579	38.96	-276.0	-225.0	13.0
259	2.5709999999999127	0.0557	-0.0518	1.0122	0.0	0.0	0.0	32.1735	-24.8346	23.7579	38.95	-276.0	-224.0	13.0
260	2.6289999999999054	0.0586	-0.0527	1.0142	0.0	0.0	0.0	32.1735	-24.8346	23.7524	38.91	-275.0	-225.0	14.0
261	2.6289999999999054	0.0552	-0.0508	1.0127	0.0	0.0	0.0	32.1735	-24.8346	23.7524	38.95	-277.0	-223.0	14.0
262	2.6289999999999054	0.0542	-0.0498	1.0107	0.0	0.0	0.0	32.1735	-24.8291	23.7524	38.95	-276.0	-222.0	14.0
263	2.631999999999948	0.0566	-0.0488	1.0093	0.0	0.0	0.0	32.1735	-24.8291	23.7524	38.92	-277.0	-224.0	14.0
264	2.631999999999948	0.0557	-0.0513	1.0146	0.0	0.0	0.0	32.1735	-24.8291	23.7524	38.97	-277.0	-224.0	15.0
265	2.633999999999901	0.0547	-0.0513	1.0137	0.0	0.0	0.0	32.1735	-24.8291	23.7524	39.05	-276.0	-225.0	13.0
266	2.6389999999998963	0.0571	-0.0508	1.0107	0.0	0.0	0.0	32.1735	-24.8291	23.7524	38.97	-277.0	-223.0	14.0
267	2.659999999999968	0.0542	-0.0522	1.0117	0.0	0.0	0.0	32.1735	-24.8291	23.7469	38.96	-276.0	-224.0	11.0
268	2.6629999999998972	0.0552	-0.0522	1.0137	0.0	0.0	0.0	32.1735	-24.8291	23.7469	38.95	-276.0	-224.0	12.0
269	2.7129999999999654	0.0542	-0.0503	1.0127	0.0	0.0	0.0	32.1735	-24.8291	23.7469	38.94	-276.0	-225.0	10.0
270	2.7239999999999327	0.0547	-0.0503	1.0122	0.0	0.0	0.0	32.1735	-24.8236	23.7469	38.96	-274.0	-224.0	9.0
271	2.7239999999999327	0.0537	-0.0527	1.0132	0.0	0.0	0.0	32.1735	-24.8236	23.7469	38.93	-276.0	-222.0	10.0
272	2.7239999999999327	0.0547	-0.0508	1.0142	0.0	0.0	0.0	32.1735	-24.8236	23.7469	39.03	-276.0	-223.0	11.0
273	2.7239999999999327	0.0542	-0.0493	1.0137	0.0	0.0	0.0	32.1735	-24.8236	23.7469	39.0	-277.0	-223.0	12.0
274	2.725999999999999	0.0552	-0.0483	1.0142	0.0	0.0	0.0	32.1735	-24.8236	23.7469	38.93	-276.0	-223.0	13.0
275	2.7299999999999045	0.0542	-0.0503	1.0107	0.0	0.0	0.0	32.1735	-24.8236	23.7469	38.93	-276.0	-221.0	13.0
276	2.74899999999991	0.0537	-0.0527	1.0151	0.0	0.0	0.0	32.1735	-24.8236	23.7469	39.01	-276.0	-222.0	14.0
277	2.7519999999999527	0.0562	-0.0488	1.0151	0.0	0.0	0.0	32.1735	-24.8236	23.7469	38.95	-275.0	-222.0	14.0
278	2.7679999999999154	0.0532	-0.0479	1.0117	0.0	0.0	0.0	32.1735	-24.8236	23.7469	38.97	-275.0	-222.0	15.0
279	2.8029999999999973	0.0542	-0.0518	1.0127	0.0	0.0	0.0	32.1735	-24.8236	23.7469	38.91	-275.0	-221.0	14.0
280	2.8029999999999973	0.0562	-0.0522	1.0132	0.0	0.0	0.0	32.1735	-24.8236	23.7469	38.99	-275.0	-221.0	14.0
281	2.8029999999999973	0.0562	-0.0522	1.0103	0.0	0.0	0.0	32.1735	-24.8236	23.7469	39.01	-275.0	-222.0	12.0
282	2.80499999999995	0.0552	-0.0503	1.0107	0.0	0.0	0.0	32.1735	-24.8236	23.7469	38.95	-275.0	-223.0	12.0
283	2.8069999999999027	0.0557	-0.0493	1.0137	0.0	0.0	0.0	32.1735	-24.8236	23.7469	38.98	-276.0	-223.0	12.0
284	2.839999999999918	0.0532	-0.0503	1.0127	0.0	0.0	0.0	32.1735	-24.8236	23.7415	38.97	-274.0	-224.0	12.0
285	2.8769999999999527	0.0542	-0.0518	1.0117	0.0	0.0	0.0	32.1735	-24.8236	23.7415	38.98	-275.0	-224.0	13.0
286	2.8769999999999527	0.0557	-0.0518	1.0122	0.0	0.0	0.0	32.1735	-24.8181	23.7415	38.98	-276.0	-226.0	13.0
287	2.8769999999999527	0.0552	-0.0518	1.0137	0.0	0.0	0.0	32.1735	-24.8181	23.736	38.95	-276.0	-227.0	14.0
288	2.8769999999999527	0.0527	-0.0493	1.0122	0.0	0.0	0.0	32.1735	-24.8181	23.736	38.95	-274.0	-226.0	13.0
289	2.8769999999999527	0.0537	-0.0488	1.0127	0.0	0.0	0.0	32.179	-24.8126	23.7305	38.96	-274.0	-227.0	13.0
290	2.8799999999999955	0.0566	-0.0527	1.0142	0.0	0.0	0.0	32.179	-24.8126	23.725	38.95	-275.0	-227.0	15.0
291	2.8889999999998963	0.0542	-0.0508	1.0161	0.0	0.0	0.0	32.179	-24.8071	23.725	38.98	-275.0	-226.0	15.0
292	2.9109999999999445	0.0542	-0.0508	1.0132	0.0	0.0	0.0	32.179	-24.8071	23.7195	38.86	-275.0	-225.0	15.0
293	2.9109999999999445	0.0557	-0.0513	1.0107	0.0	0.0	0.0	32.179	-24.8071	23.7195	38.9	-277.0	-225.0	15.0
294	2.9470000000000027	0.0547	-0.0479	1.0137	0.0	0.0	0.0	32.179	-24.8071	23.7195	38.87	-278.0	-226.0	15.0
295	2.95799999999997	0.0552	-0.0493	1.0142	0.0	0.0	0.0	32.179	-24.8071	23.7195	38.98	-276.0	-226.0	14.0
296	2.95799999999997	0.0542	-0.0508	1.0117	0.0	0.0	0.0	32.1844	-24.8016	23.714	38.92	-274.0	-227.0	14.0
297	2.9599999999999227	0.0542	-0.0518	1.0127	0.0	0.0	0.0	32.1844	-24.8016	23.7085	38.96	-274.0	-226.0	15.0
298	2.9599999999999227	0.0552	-0.0479	1.0122	0.0	0.0	0.0	32.1844	-24.7961	23.7085	38.92	-276.0	-225.0	17.0
299	2.9669999999999845	0.0566	-0.0469	1.0127	0.0	0.0	0.0	32.1844	-24.7961	23.7085	38.97	-277.0	-225.0	16.0
300	2.9829999999999472	0.0557	-0.0503	1.0137	0.0	0.0	0.0	32.1844	-24.7961	23.7085	39.0	-278.0	-224.0	15.0
301	2.988999999999919	0.0547	-0.0498	1.0117	0.0	0.0	0.0	32.1844	-24.7961	23.7085	38.97	-278.0	-225.0	13.0
302	3.0009999999999764	0.0542	-0.0493	1.0127	0.0	0.0	0.0	32.1844	-24.7961	23.703	38.97	-277.0	-226.0	13.0
303	3.0249999999999773	0.0532	-0.0503	1.0103	0.0	0.0	0.0	32.1899	-24.7961	23.703	38.98	-279.0	-226.0	14.0
304	3.0359999999999445	0.0532	-0.0503	1.0112	0.0	0.0	0.0	32.1899	-24.7961	23.703	38.95	-277.0	-226.0	14.0
305	3.0359999999999445	0.0542	-0.0479	1.0117	0.0	0.0	0.0	32.1899	-24.7906	23.703	38.91	-278.0	-225.0	13.0
306	3.04099999999994	0.0552	-0.0508	1.0122	0.0	0.0	0.0	32.1899	-24.7906	23.703	38.94	-277.0	-226.0	12.0
307	3.048000000000002	0.0557	-0.0488	1.0127	0.0	0.0	0.0	32.1899	-24.7906	23.6975	38.93	-276.0	-226.0	10.0
308	3.06899999999996	0.0576	-0.0493	1.0112	0.0	0.0	0.0	32.1899	-24.7906	23.6975	38.97	-276.0	-224.0	10.0
309	3.0799999999999272	0.0576	-0.0508	1.0137	0.0	0.0	0.0	32.1899	-24.7906	23.6975	38.97	-276.0	-224.0	11.0
310	3.103999999999928	0.0576	-0.0493	1.0137	0.0	0.0	0.0	32.1899	-24.7906	23.6975	38.95	-276.0	-225.0	13.0
311	3.1149999999998954	0.0557	-0.0508	1.0112	0.0	0.0	0.0	32.1954	-24.7906	23.692	38.98	-275.0	-223.0	13.0
312	3.1149999999998954	0.0566	-0.0493	1.0132	0.0	0.0	0.0	32.1954	-24.7906	23.692	38.96	-276.0	-222.0	15.0
313	3.116999999999962	0.0547	-0.0503	1.0161	0.0	0.0	0.0	32.1954	-24.7906	23.6975	38.96	-278.0	-223.0	15.0
314	3.1200000000000045	0.0542	-0.0508	1.0151	0.0	0.0	0.0	32.1899	-24.7906	23.6975	38.98	-278.0	-224.0	14.0
315	3.1259999999999764	0.0537	-0.0508	1.0122	0.0	0.0	0.0	32.1899	-24.7906	23.6975	38.98	-278.0	-223.0	13.0
316	3.1399999999999864	0.0542	-0.0498	1.0151	0.0	0.0	0.0	32.1899	-24.7906	23.6975	38.97	-278.0	-222.0	12.0
317	3.149000000000001	0.0542	-0.0479	1.0137	0.0	0.0	0.0	32.1899	-24.7961	23.703	38.95	-278.0	-222.0	12.0
318	3.1909999999999172	0.0547	-0.0483	1.0122	0.0	0.0	0.0	32.1899	-24.7961	23.703	38.91	-277.0	-223.0	11.0
319	3.201999999999998	0.0562	-0.0483	1.0122	0.0	0.0	0.0	32.1899	-24.7961	23.703	38.95	-277.0	-222.0	11.0
320	3.201999999999998	0.0547	-0.0483	1.0156	0.0	0.0	0.0	32.1899	-24.7961	23.703	38.92	-277.0	-221.0	11.0
321	3.201999999999998	0.0547	-0.0508	1.0151	0.0	0.0	0.0	32.1899	-24.7961	23.703	38.96	-276.0	-222.0	11.0
322	3.203999999999951	0.0532	-0.0527	1.0137	0.0	0.0	0.0	32.1899	-24.7961	23.703	38.92	-276.0	-223.0	10.0
323	3.2069999999999936	0.0557	-0.0498	1.0117	0.0	0.0	0.0	32.1899	-24.7961	23.703	38.94	-276.0	-223.0	9.0
324	3.227999999999952	0.0562	-0.0508	1.0117	0.0	0.0	0.0	32.1899	-24.7961	23.703	38.95	-277.0	-223.0	9.0
325	3.227999999999952	0.0557	-0.0527	1.0142	0.0	0.0	0.0	32.1899	-24.7961	23.703	38.91	-278.0	-223.0	11.0
326	3.2450000000000045	0.0557	-0.0508	1.0156	0.0	0.0	0.0	32.1899	-24.7961	23.703	38.99	-278.0	-223.0	12.0
327	3.280999999999949	0.0557	-0.0483	1.0146	0.0	0.0	0.0	32.1899	-24.7961	23.703	38.97	-278.0	-222.0	11.0
328	3.280999999999949	0.0542	-0.0508	1.0127	0.0	0.0	0.0	32.1899	-24.7961	23.7085	38.97	-279.0	-220.0	11.0
329	3.280999999999949	0.0562	-0.0498	1.0122	0.0	0.0	0.0	32.1899	-24.8016	23.7085	38.95	-278.0	-222.0	12.0
330	3.2829999999999018	0.0532	-0.0508	1.0117	0.0	0.0	0.0	32.1899	-24.8016	23.714	38.9	-277.0	-224.0	13.0
331	3.2859999999999445	0.0547	-0.0513	1.0117	0.0	0.0	0.0	32.1899	-24.8016	23.714	38.92	-278.0	-224.0	13.0
332	3.300999999999931	0.0557	-0.0503	1.0112	0.0	0.0	0.0	32.1899	-24.8016	23.7085	38.98	-277.0	-225.0	12.0
333	3.3099999999999454	0.0527	-0.0493	1.0137	0.0	0.0	0.0	32.1899	-24.7961	23.7085	38.91	-276.0	-225.0	11.0
334	3.324999999999932	0.0547	-0.0518	1.0132	0.0	0.0	0.0	32.1899	-24.7961	23.7085	39.04	-276.0	-224.0	11.0
335	3.3479999999999563	0.0542	-0.0508	1.0137	0.0	0.0	0.0	32.1899	-24.7961	23.7085	38.88	-276.0	-223.0	12.0
336	3.3589999999999236	0.0571	-0.0493	1.0146	0.0	0.0	0.0	32.1899	-24.7961	23.7085	38.93	-276.0	-224.0	12.0
337	3.3589999999999236	0.0542	-0.0503	1.0132	0.0	0.0	0.0	32.1899	-24.7961	23.7085	38.99	-277.0	-223.0	11.0
338	3.36099999999999	0.0542	-0.0498	1.0142	0.0	0.0	0.0	32.1899	-24.7961	23.7085	38.96	-278.0	-224.0	12.0
339	3.366999999999962	0.0557	-0.0493	1.0122	0.0	0.0	0.0	32.1899	-24.7961	23.7085	38.93	-277.0	-224.0	13.0
340	3.3859999999999673	0.0552	-0.0488	1.0122	0.0	0.0	0.0	32.1899	-24.7961	23.7085	38.96	-277.0	-224.0	12.0
341	3.3889999999998963	0.0542	-0.0513	1.0146	0.0	0.0	0.0	32.1899	-24.7961	23.7085	39.0	-277.0	-223.0	12.0
342	3.4169999999999163	0.0552	-0.0508	1.0151	0.0	0.0	0.0	32.1899	-24.7961	23.7085	39.0	-276.0	-223.0	13.0
343	3.451999999999998	0.0527	-0.0483	1.0127	0.0	0.0	0.0	32.1899	-24.7961	23.7085	38.97	-277.0	-224.0	13.0
344	3.451999999999998	0.0557	-0.0483	1.0098	0.0	0.0	0.0	32.1899	-24.7961	23.7085	38.92	-278.0	-224.0	13.0
345	3.4669999999999845	0.0566	-0.0493	1.0132	0.0	0.0	0.0	32.1899	-24.7961	23.7085	39.0	-277.0	-225.0	14.0
346	3.4669999999999845	0.0552	-0.0522	1.0127	0.0	0.0	0.0	32.1899	-24.7961	23.7085	38.92	-278.0	-224.0	16.0
347	3.4669999999999845	0.0527	-0.0518	1.0112	0.0	0.0	0.0	32.1899	-24.7961	23.7085	38.96	-278.0	-223.0	17.0
348	3.4909999999999854	0.0557	-0.0483	1.0122	0.0	0.0	0.0	32.1899	-24.7961	23.7085	39.0	-277.0	-223.0	16.0
349	3.492999999999938	0.0547	-0.0483	1.0161	0.0	0.0	0.0	32.1899	-24.7961	23.7085	39.03	-277.0	-224.0	16.0
350	3.4950000000000045	0.0537	-0.0503	1.0142	0.0	0.0	0.0	32.1899	-24.7961	23.7085	38.9	-276.0	-225.0	14.0
351	3.49899999999991	0.0547	-0.0498	1.0137	0.0	0.0	0.0	32.1899	-24.7961	23.7085	39.0	-275.0	-225.0	14.0
352	3.5459999999999354	0.0547	-0.0503	1.0132	0.0	0.0	0.0	32.1899	-24.7906	23.703	38.96	-275.0	-224.0	14.0
353	3.561999999999898	0.0537	-0.0474	1.0098	0.0	0.0	0.0	32.1954	-24.7906	23.703	38.96	-277.0	-223.0	14.0
354	3.561999999999898	0.0537	-0.0508	1.0112	0.0	0.0	0.0	32.1899	-24.7906	23.7085	38.92	-278.0	-223.0	14.0
355	3.561999999999898	0.0547	-0.0522	1.0137	0.0	0.0	0.0	32.1899	-24.7961	23.7085	38.92	-279.0	-224.0	14.0
356	3.561999999999898	0.0532	-0.0503	1.0132	0.0	0.0	0.0	32.1899	-24.7961	23.7085	39.01	-278.0	-223.0	14.0
357	3.561999999999898	0.0562	-0.0503	1.0103	0.0	0.0	0.0	32.1899	-24.7961	23.7085	38.94	-277.0	-223.0	14.0
358	3.5639999999999645	0.0537	-0.0498	1.0098	0.0	0.0	0.0	32.1899	-24.7961	23.7085	38.93	-277.0	-223.0	14.0
359	3.585999999999899	0.0537	-0.0518	1.0132	0.0	0.0	0.0	32.1899	-24.7961	23.7085	38.92	-276.0	-223.0	14.0
360	3.585999999999899	0.0566	-0.0498	1.0137	0.0	0.0	0.0	32.1899	-24.7961	23.7085	38.95	-277.0	-222.0	13.0
361	3.5879999999999654	0.0562	-0.0498	1.0127	0.0	0.0	0.0	32.1899	-24.7961	23.714	38.97	-279.0	-222.0	12.0
362	3.6369999999999436	0.0542	-0.0483	1.0122	0.0	0.0	0.0	32.1899	-24.7961	23.714	38.98	-279.0	-222.0	13.0
363	3.6399999999999864	0.0532	-0.0518	1.0137	0.0	0.0	0.0	32.1899	-24.7961	23.7195	38.99	-279.0	-222.0	13.0
364	3.6399999999999864	0.0566	-0.0488	1.0107	0.0	0.0	0.0	32.1899	-24.8016	23.7195	38.95	-277.0	-223.0	13.0
365	3.6399999999999864	0.0547	-0.0469	1.0127	0.0	0.0	0.0	32.1899	-24.8016	23.7195	39.0	-277.0	-224.0	14.0
366	3.6399999999999864	0.0532	-0.0513	1.0127	0.0	0.0	0.0	32.1899	-24.7961	23.7195	38.95	-277.0	-225.0	14.0
367	3.6469999999999345	0.0571	-0.0508	1.0112	0.0	0.0	0.0	32.1899	-24.7961	23.7195	38.93	-278.0	-224.0	13.0
368	3.6539999999999964	0.0557	-0.0498	1.0103	0.0	0.0	0.0	32.1899	-24.7961	23.714	38.93	-277.0	-225.0	13.0
369	3.6779999999999973	0.0522	-0.0493	1.0122	0.0	0.0	0.0	32.1899	-24.7961	23.714	38.99	-277.0	-226.0	12.0
370	3.6809999999999263	0.0557	-0.0498	1.0127	0.0	0.0	0.0	32.1899	-24.7961	23.714	39.02	-277.0	-225.0	13.0
371	3.6959999999999127	0.0552	-0.0522	1.0127	0.0	0.0	0.0	32.1899	-24.7961	23.714	38.98	-277.0	-227.0	12.0
372	3.745999999999981	0.0557	-0.0522	1.0127	0.0	0.0	0.0	32.1899	-24.7961	23.714	38.85	-276.0	-223.0	14.0
373	3.745999999999981	0.0562	-0.0498	1.0151	0.0	0.0	0.0	32.1899	-24.7961	23.714	39.01	-277.0	-223.0	13.0
374	3.745999999999981	0.0557	-0.0493	1.0142	0.0	0.0	0.0	32.1899	-24.7961	23.7085	38.97	-276.0	-224.0	12.0
375	3.7479999999999336	0.0557	-0.0483	1.0127	0.0	0.0	0.0	32.1899	-24.7961	23.7085	38.89	-276.0	-223.0	12.0
376	3.7479999999999336	0.0547	-0.0479	1.0142	0.0	0.0	0.0	32.1899	-24.7961	23.7085	38.93	-275.0	-223.0	12.0
377	3.7479999999999336	0.0557	-0.0493	1.0088	0.0	0.0	0.0	32.1954	-24.7961	23.7085	38.95	-275.0	-223.0	12.0
378	3.769999999999982	0.0542	-0.0518	1.0117	0.0	0.0	0.0	32.1954	-24.7961	23.7085	38.97	-275.0	-225.0	12.0
379	3.7719999999999345	0.0542	-0.0508	1.0112	0.0	0.0	0.0	32.1954	-24.7906	23.703	38.95	-274.0	-224.0	13.0
380	3.79099999999994	0.0532	-0.0513	1.0127	0.0	0.0	0.0	32.1954	-24.7906	23.703	39.0	-275.0	-224.0	11.0
381	3.822999999999979	0.0576	-0.0488	1.0146	0.0	0.0	0.0	32.1954	-24.7906	23.703	39.03	-276.0	-224.0	12.0
382	3.838999999999942	0.0552	-0.0493	1.0127	0.0	0.0	0.0	32.1954	-24.7906	23.703	39.03	-276.0	-224.0	12.0
383	3.838999999999942	0.0522	-0.0508	1.0142	0.0	0.0	0.0	32.1954	-24.7906	23.703	38.84	-279.0	-222.0	14.0
384	3.838999999999942	0.0562	-0.0503	1.0122	0.0	0.0	0.0	32.1954	-24.7906	23.7085	38.99	-281.0	-222.0	14.0
385	3.8409999999998945	0.0571	-0.0508	1.0122	0.0	0.0	0.0	32.1899	-24.7961	23.7085	39.0	-280.0	-220.0	13.0
386	3.8409999999998945	0.0547	-0.0513	1.0112	0.0	0.0	0.0	32.1899	-24.7961	23.714	38.96	-279.0	-221.0	14.0
387	3.8449999999999136	0.0557	-0.0503	1.0088	0.0	0.0	0.0	32.1899	-24.8016	23.7195	38.95	-278.0	-220.0	15.0
388	3.866999999999962	0.0557	-0.0522	1.0117	0.0	0.0	0.0	32.1899	-24.8016	23.7195	38.98	-278.0	-220.0	15.0
389	3.866999999999962	0.0557	-0.0527	1.0127	0.0	0.0	0.0	32.1844	-24.8016	23.725	38.98	-280.0	-222.0	13.0
390	3.9029999999999063	0.0552	-0.0518	1.0151	0.0	0.0	0.0	32.1844	-24.8071	23.725	38.98	-279.0	-224.0	12.0
391	3.9139999999999873	0.0547	-0.0513	1.0132	0.0	0.0	0.0	32.1844	-24.8071	23.725	38.98	-280.0	-224.0	13.0
392	3.9139999999999873	0.0547	-0.0498	1.0127	0.0	0.0	0.0	32.1844	-24.8071	23.725	39.0	-281.0	-224.0	14.0
393	3.91599999999994	0.0552	-0.0493	1.0112	0.0	0.0	0.0	32.1844	-24.8071	23.7305	38.95	-280.0	-223.0	12.0
394	3.91599999999994	0.0542	-0.0513	1.0127	0.0	0.0	0.0	32.179	-24.8071	23.7305	38.99	-280.0	-222.0	11.0
395	3.9249999999999545	0.0557	-0.0518	1.0132	0.0	0.0	0.0	32.179	-24.8071	23.7305	38.99	-278.0	-223.0	10.0
396	3.935999999999922	0.0542	-0.0479	1.0122	0.0	0.0	0.0	32.179	-24.8126	23.736	38.91	-279.0	-220.0	10.0
397	3.947999999999979	0.0542	-0.0493	1.0117	0.0	0.0	0.0	32.179	-24.8126	23.7415	38.89	-280.0	-218.0	8.0
398	3.9829999999999472	0.0566	-0.0503	1.0127	0.0	0.0	0.0	32.179	-24.8181	23.7415	38.86	-279.0	-218.0	10.0
399	3.9939999999999145	0.0562	-0.0498	1.0146	0.0	0.0	0.0	32.179	-24.8181	23.7469	38.99	-278.0	-219.0	12.0
400	3.9939999999999145	0.0562	-0.0513	1.0122	0.0	0.0	0.0	32.1735	-24.8236	23.7469	38.95	-278.0	-221.0	11.0
401	3.9939999999999145	0.0566	-0.0518	1.0122	0.0	0.0	0.0	32.1735	-24.8236	23.7524	38.96	-279.0	-222.0	13.0
402	3.995999999999981	0.0552	-0.0522	1.0132	0.0	0.0	0.0	32.1735	-24.8236	23.7524	38.9	-280.0	-223.0	14.0
403	4.0049999999999955	0.0547	-0.0518	1.0156	0.0	0.0	0.0	32.1735	-24.8236	23.7524	38.93	-280.0	-222.0	12.0
404	4.024000000000001	0.0557	-0.0503	1.0156	0.0	0.0	0.0	32.1735	-24.8291	23.7579	38.95	-279.0	-222.0	12.0
405	4.024000000000001	0.0557	-0.0488	1.0098	0.0	0.0	0.0	32.168	-24.8291	23.7579	39.01	-280.0	-221.0	12.0
406	4.060999999999922	0.0557	-0.0508	1.0107	0.0	0.0	0.0	32.168	-24.8346	23.7634	38.95	-281.0	-219.0	14.0
407	4.062999999999988	0.0552	-0.0518	1.0132	0.0	0.0	0.0	32.168	-24.8346	23.7689	38.86	-281.0	-218.0	14.0
408	4.062999999999988	0.0562	-0.0503	1.0117	0.0	0.0	0.0	32.1625	-24.8401	23.7744	38.86	-281.0	-218.0	14.0
409	4.064999999999941	0.0532	-0.0493	1.0132	0.0	0.0	0.0	32.1625	-24.8401	23.7799	38.99	-280.0	-218.0	14.0
410	4.0779999999999745	0.0552	-0.0508	1.0132	0.0	0.0	0.0	32.1625	-24.8456	23.7854	38.97	-278.0	-218.0	13.0
411	4.079999999999927	0.0566	-0.0518	1.0103	0.0	0.0	0.0	32.1625	-24.8456	23.7854	38.97	-275.0	-220.0	13.0
412	4.133999999999901	0.0547	-0.0508	1.0112	0.0	0.0	0.0	32.157	-24.8456	23.7854	38.92	-274.0	-221.0	13.0
413	4.135999999999967	0.0552	-0.0493	1.0112	0.0	0.0	0.0	32.157	-24.8456	23.7854	38.99	-276.0	-221.0	13.0
414	4.135999999999967	0.0547	-0.0498	1.0137	0.0	0.0	0.0	32.1625	-24.8456	23.7854	38.98	-276.0	-222.0	13.0
415	4.135999999999967	0.0547	-0.0493	1.0112	0.0	0.0	0.0	32.1625	-24.8456	23.7854	38.98	-276.0	-224.0	15.0
416	4.13799999999992	0.0562	-0.0493	1.0093	0.0	0.0	0.0	32.1625	-24.8456	23.7854	38.98	-276.0	-225.0	14.0
417	4.153999999999996	0.0542	-0.0488	1.0137	0.0	0.0	0.0	32.1625	-24.8456	23.7799	38.91	-275.0	-224.0	14.0
418	4.153999999999996	0.0537	-0.0493	1.0146	0.0	0.0	0.0	32.1625	-24.8456	23.7799	38.96	-275.0	-224.0	15.0
419	4.166999999999916	0.0547	-0.0498	1.0117	0.0	0.0	0.0	32.1625	-24.8401	23.7799	38.91	-275.0	-225.0	16.0
420	4.209999999999923	0.0532	-0.0498	1.0117	0.0	0.0	0.0	32.1625	-24.8401	23.7744	38.99	-275.0	-224.0	16.0
421	4.210999999999899	0.0537	-0.0498	1.0107	0.0	0.0	0.0	32.1625	-24.8401	23.7744	38.94	-276.0	-223.0	15.0
422	4.212999999999965	0.0537	-0.0508	1.0103	0.0	0.0	0.0	32.1625	-24.8401	23.7744	38.94	-275.0	-223.0	15.0
423	4.2159999999998945	0.0542	-0.0503	1.0132	0.0	0.0	0.0	32.168	-24.8346	23.7744	38.96	-274.0	-224.0	15.0
424	4.2159999999998945	0.0557	-0.0493	1.0127	0.0	0.0	0.0	32.168	-24.8346	23.7744	38.92	-276.0	-224.0	15.0
425	4.222999999999956	0.0562	-0.0513	1.0112	0.0	0.0	0.0	32.168	-24.8346	23.7744	39.02	-278.0	-224.0	15.0
426	4.242999999999938	0.0532	-0.0518	1.0142	0.0	0.0	0.0	32.168	-24.8346	23.7744	38.95	-279.0	-224.0	14.0
427	4.2450000000000045	0.0566	-0.0483	1.0127	0.0	0.0	0.0	32.168	-24.8346	23.7744	38.96	-279.0	-224.0	14.0
428	4.264999999999986	0.0566	-0.0498	1.0137	0.0	0.0	0.0	32.168	-24.8401	23.7744	38.94	-280.0	-224.0	14.0
429	4.289999999999964	0.0537	-0.0522	1.0142	0.0	0.0	0.0	32.168	-24.8401	23.7744	38.95	-280.0	-224.0	13.0
430	4.300999999999931	0.0552	-0.0503	1.0112	0.0	0.0	0.0	32.1625	-24.8401	23.7744	38.92	-278.0	-224.0	14.0
431	4.300999999999931	0.0557	-0.0479	1.0098	0.0	0.0	0.0	32.168	-24.8401	23.7744	39.01	-277.0	-224.0	14.0
432	4.303999999999974	0.0557	-0.0508	1.0122	0.0	0.0	0.0	32.168	-24.8346	23.7744	38.94	-277.0	-224.0	14.0
433	4.303999999999974	0.0562	-0.0508	1.0122	0.0	0.0	0.0	32.168	-24.8346	23.7689	38.95	-276.0	-225.0	13.0
434	4.325999999999908	0.0571	-0.0498	1.0107	0.0	0.0	0.0	32.168	-24.8346	23.7689	38.93	-275.0	-224.0	11.0
435	4.3279999999999745	0.0537	-0.0488	1.0122	0.1831	0.5493	0.061	32.168	-24.8346	23.7689	38.93	-276.0	-224.0	11.0
436	4.399000000000001	0.0552	-0.0503	1.0117	0.1221	0.2441	0.061	32.168	-24.8291	23.7744	38.98	-277.0	-223.0	13.0
437	4.399000000000001	0.0537	-0.0513	1.0127	0.2441	0.3052	0.1221	32.168	-24.8291	23.7744	38.97	-279.0	-221.0	13.0
438	4.400999999999954	0.0493	-0.0503	1.0161	0.2441	0.3662	0.061	32.168	-24.8291	23.7854	38.91	-279.0	-220.0	13.0
439	4.400999999999954	0.0493	-0.0503	1.0142	-0.1221	-0.5493	0.0	32.168	-24.8291	23.7854	38.96	-278.0	-219.0	13.0
440	4.400999999999954	0.0576	-0.0479	1.0127	-0.3662	-1.1597	-0.1831	32.168	-24.8401	23.7799	38.95	-278.0	-219.0	14.0
441	4.400999999999954	-0.0229	-0.0342	1.0132	-0.4272	-1.1597	-1.8311	32.168	-24.8291	23.7799	39.01	-278.0	-221.0	13.0
442	4.400999999999954	0.0	-0.0117	1.0156	-2.0752	-6.5308	-8.606	32.1954	-24.8181	23.6975	38.96	-278.0	-222.0	13.0
443	4.400999999999954	-0.0781	0.0322	1.0205	-0.4883	1.4648	-21.9116	32.2723	-24.7028	23.5492	38.97	-277.0	-222.0	12.0
444	4.414999999999964	-0.1152	0.064	1.0337	-0.6104	1.4648	-41.748	32.4261	-24.4446	23.2526	38.98	-278.0	-222.0	13.0
445	4.442000000000007	-0.1563	0.0659	1.0371	-3.1738	-0.2441	-64.8193	32.6459	-24.0765	22.7527	38.98	-278.0	-223.0	13.0
446	4.445999999999913	-0.2056	0.0503	1.0508	-7.2632	-4.8828	-92.8345	32.926	-23.5712	22.0001	38.93	-278.0	-224.0	13.0
447	4.468999999999937	-0.1777	0.0435	1.0156	-9.5215	-2.1973	-125.9766	33.2721	-22.9065	20.9674	39.0	-279.0	-226.0	12.0
448	4.511999999999944	-0.1914	0.0361	1.0103	-9.2163	5.9204	-161.438	33.6951	-21.9672	19.682	39.0	-280.0	-229.0	11.0
449	4.533999999999992	0.041	-0.064	1.0566	-9.2773	3.54	-184.5703	34.173	-20.9125	18.1384	38.97	-281.0	-233.0	12.0
450	4.533999999999992	1.5078	-0.3691	0.999	-15.2588	-0.8545	-169.1895	34.5905	-20.0775	16.3916	38.97	-281.0	-237.0	11.0
451	4.533999999999992	0.9858	-0.313	1.0776	-14.4653	2.2583	-22.3389	34.6069	-19.9622	15.639	39.01	-280.0	-240.0	8.0
452	4.533999999999992	-0.1909	-0.0327	1.3047	-16.1743	43.396	58.3496	34.2279	-19.9127	16.3367	38.96	-281.0	-243.0	6.0
453	4.533999999999992	0.0176	0.0068	1.0884	-26.6724	43.457	47.6685	33.739	-19.8358	17.1002	38.94	-280.0	-243.0	5.0
454	4.533999999999992	0.1538	0.0215	0.9849	-27.5879	40.2832	40.1001	33.2886	-19.7754	17.7045	39.01	-279.0	-244.0	3.0
455	4.534999999999968	-0.0029	0.0039	1.1123	-26.9775	46.936	42.0532	32.8271	-19.6326	18.3636	38.96	-277.0	-244.0	2.0
456	4.534999999999968	-0.0508	0.0225	1.0928	-33.8745	46.6919	35.0342	32.3273	-19.4348	19.0009	38.96	-276.0	-244.0	0.0
457	4.550999999999931	-0.0703	0.1069	1.0464	-42.4194	38.8794	21.9116	31.8109	-19.2096	19.4952	38.96	-275.0	-243.0	0.0
458	4.555999999999926	-0.0298	0.1025	1.1206	-51.3916	28.0151	8.0566	31.2836	-19.0063	19.7974	38.93	-273.0	-242.0	-1.0
459	4.597999999999956	0.0879	0.0278	1.167	-53.6499	36.6821	-0.9155	30.7288	-18.7537	19.9951	38.92	-273.0	-241.0	-2.0
460	4.599999999999909	0.1196	-0.0073	1.1821	-43.0298	77.0264	-1.9531	30.1959	-18.2208	20.3192	38.97	-273.0	-240.0	-4.0
461	4.599999999999909	0.0313	0.0635	1.1914	-30.0293	123.4131	-0.1831	29.74	-17.2705	20.9125	38.98	-271.0	-238.0	-7.0
462	4.599999999999909	-0.083	0.0405	1.1528	-30.0293	142.2119	1.4038	29.2841	-16.0785	21.6595	38.98	-268.0	-235.0	-10.0
463	4.602999999999952	-0.2412	-0.0815	1.1138	-28.0151	152.4658	-2.1362	28.8062	-14.7491	22.4451	38.99	-263.0	-234.0	-14.0
464	4.613999999999919	-0.3398	-0.2549	1.1274	-28.4424	125.9766	-6.4697	28.3447	-13.4802	23.1207	39.0	-257.0	-233.0	-19.0
465	4.635999999999967	-0.27	-0.3374	1.0825	-21.7896	91.4917	-5.7373	27.9382	-12.5574	23.5712	38.96	-252.0	-234.0	-22.0
466	4.63799999999992	-0.2764	-0.293	1.0635	0.4272	83.7402	-0.8545	27.7405	-11.7719	23.9832	38.95	-247.0	-235.0	-26.0
467	4.6440000000000055	-0.3291	-0.2051	1.0747	22.8882	77.8198	4.1504	27.8064	-11.0413	24.4171	39.0	-242.0	-234.0	-31.0
468	4.687999999999988	-0.4048	-0.1514	1.1089	29.8462	58.1665	6.8359	28.0206	-10.47	24.8126	38.93	-238.0	-234.0	-35.0
469	4.687999999999988	-0.4409	-0.105	1.127	18.1885	-1.77	7.1411	28.2184	-10.3052	24.9884	38.96	-235.0	-235.0	-38.0
470	4.7029999999999745	-0.3184	-0.0952	1.1172	-8.5449	-78.6133	8.3008	28.2513	-10.827	24.7961	38.92	-232.0	-235.0	-41.0
471	4.705999999999904	-0.1465	-0.1538	1.0635	-32.0435	-132.0801	13.0615	28.0756	-11.9366	24.3292	38.94	-231.0	-235.0	-42.0
472	4.705999999999904	0.02	-0.2075	1.0103	-39.0625	-149.8413	18.0664	27.7954	-13.3484	23.7469	38.94	-230.0	-236.0	-42.0
473	4.705999999999904	0.0581	-0.1924	0.9683	-31.4331	-135.6201	18.8599	27.5647	-14.7107	23.2141	38.97	-233.0	-236.0	-39.0
474	4.724999999999909	0.0654	-0.1411	0.9199	-23.4375	-121.2769	11.7188	27.4384	-15.9137	22.7142	38.89	-236.0	-237.0	-37.0
475	4.726999999999975	0.0942	-0.1108	0.8892	-20.0195	-115.1733	-0.3662	27.3944	-16.9958	22.1484	38.89	-238.0	-236.0	-31.0
476	4.745999999999981	0.1611	-0.0923	0.8911	-21.5454	-106.9946	-14.0991	27.3999	-17.9681	21.4783	38.98	-240.0	-237.0	-26.0
477	4.793999999999983	0.2373	-0.1118	0.8901	-26.001	-88.562	-23.7427	27.3889	-18.7701	20.7642	38.95	-244.0	-237.0	-21.0
478	4.793999999999983	0.2764	-0.1309	0.8721	-26.9165	-55.3589	-31.1279	27.3285	-19.292	20.116	38.95	-248.0	-237.0	-17.0
479	4.793999999999983	0.2886	-0.1069	0.8667	-23.8037	-11.9019	-39.7339	27.2681	-19.4128	19.5831	38.93	-250.0	-238.0	-15.0
480	4.793999999999983	0.2207	-0.1025	0.7886	-17.5171	37.7808	-48.3398	27.2076	-19.0558	19.2206	38.97	-253.0	-239.0	-12.0
481	4.795999999999935	0.1426	-0.146	0.7363	-0.6714	91.3086	-56.6406	27.2021	-18.1824	19.0558	38.92	-253.0	-239.0	-10.0
482	4.795999999999935	0.0293	-0.1343	0.8271	9.9487	117.6758	-56.5796	27.2791	-16.9464	19.0668	38.97	-254.0	-240.0	-11.0
483	4.8139999999999645	-0.083	-0.1357	0.8213	8.5449	122.2534	-51.9409	27.3395	-15.6226	19.1821	38.98	-254.0	-240.0	-12.0
484	4.822999999999979	-0.1963	-0.1685	0.8613	2.9907	108.7646	-42.8467	27.3285	-14.3756	19.3524	38.97	-255.0	-242.0	-14.0
485	4.822999999999979	-0.3242	-0.2119	0.9082	-6.8359	76.9653	-30.5176	27.2241	-13.3978	19.5117	38.94	-252.0	-243.0	-16.0
486	4.864999999999895	-0.3965	-0.1777	0.9712	-19.104	25.7568	-16.5405	27.0374	-12.876	19.5886	38.95	-249.0	-243.0	-17.0
487	4.876999999999953	-0.3799	-0.1792	1.0059	-28.6865	-22.583	-4.2114	26.7737	-12.8979	19.5282	38.95	-247.0	-244.0	-21.0
488	4.876999999999953	-0.293	-0.2197	1.0283	-35.7056	-78.9795	14.8315	26.4551	-13.4802	19.3689	38.95	-244.0	-246.0	-22.0
489	4.876999999999953	-0.1904	-0.2432	1.0166	-34.3018	-107.2388	35.2173	26.12	-14.491	19.2261	38.96	-247.0	-247.0	-24.0
490	4.878999999999905	-0.0884	-0.2554	0.9541	-27.771	-116.0278	54.8706	25.8069	-15.7324	19.2041	39.0	-248.0	-246.0	-22.0
491	4.880999999999972	0.0381	-0.2397	0.8647	-18.7988	-110.9009	68.0542	25.5377	-17.0508	19.314	39.0	-249.0	-245.0	-19.0
492	4.899000000000001	0.165	-0.2266	0.7939	-10.0708	-92.2241	70.1904	25.3235	-18.2867	19.5172	38.91	-250.0	-244.0	-16.0
493	4.902999999999906	0.2764	-0.2251	0.7681	-2.0142	-58.7158	62.8662	25.1752	-19.27	19.7754	38.97	-253.0	-242.0	-13.0
494	4.908999999999992	0.2969	-0.2466	0.7871	3.9673	-18.0664	51.5137	25.0543	-19.8523	20.1105	38.89	-254.0	-242.0	-8.0
495	4.944999999999936	0.2461	-0.2856	0.8174	8.7891	18.8599	38.7573	24.95	-20.0226	20.506	38.95	-256.0	-241.0	-7.0
496	4.956999999999994	0.144	-0.2837	0.8491	13.5498	44.6167	25.5127	24.8895	-19.8468	20.9344	39.01	-258.0	-241.0	-5.0
497	4.956999999999994	0.0513	-0.2612	0.9004	15.5029	53.772	14.4043	24.873	-19.4733	21.3245	38.93	-259.0	-240.0	-5.0
498	4.958999999999946	-0.043	-0.2393	0.9487	14.0991	51.2085	9.5215	24.884	-19.0448	21.665	38.97	-258.0	-240.0	-5.0
499	4.960999999999899	-0.1099	-0.2363	0.9966	11.9019	41.0767	10.3149	24.8895	-18.6658	21.9781	38.91	-258.0	-241.0	-6.0
500	4.9809999999999945	-0.1616	-0.2427	1.0249	11.0474	29.48	14.9536	24.8895	-18.3966	22.2748	38.93	-257.0	-240.0	-5.0
501	4.9809999999999945	-0.1948	-0.2515	1.0264	11.2305	15.7471	19.8975	24.8895	-18.2538	22.5714	39.03	-255.0	-240.0	-6.0
502	5.0	-0.1904	-0.2227	1.0171	12.4512	-0.3662	24.231	24.917	-18.2703	22.8351	39.03	-254.0	-239.0	-6.0
503	5.034999999999968	-0.1304	-0.1992	0.999	12.6953	-17.8833	27.0386	24.9664	-18.4735	23.0493	38.97	-255.0	-238.0	-7.0
504	5.034999999999968	-0.064	-0.2002	0.979	13.7329	-23.8647	27.1606	25.0433	-18.7866	23.2141	38.92	-253.0	-241.0	-7.0
505	5.034999999999968	-0.0571	-0.2017	0.958	15.9912	-17.4561	24.231	25.1367	-19.0558	23.3679	38.95	-253.0	-240.0	-8.0
506	5.037999999999897	-0.0522	-0.2104	0.9473	17.2119	-13.0615	20.4468	25.2466	-19.2535	23.5107	38.93	-252.0	-240.0	-8.0
507	5.039999999999964	-0.0464	-0.207	0.9346	19.2871	-6.6528	13.855	25.3784	-19.3854	23.6206	38.99	-253.0	-240.0	-8.0
508	5.072000000000003	-0.0317	-0.1812	0.9312	21.6675	0.061	7.3242	25.5542	-19.4293	23.692	39.01	-253.0	-239.0	-9.0
509	5.1159999999999854	-0.0151	-0.1553	0.9385	23.7427	8.728	2.2583	25.7629	-19.3799	23.7469	38.98	-254.0	-238.0	-10.0
510	5.1159999999999854	-0.0283	-0.1392	0.9526	25.5127	20.0806	-0.3662	25.9937	-19.2206	23.8184	39.01	-252.0	-239.0	-10.0
511	5.139999999999986	-0.0688	-0.1392	0.9673	25.5737	27.0386	-1.4648	26.2244	-18.9734	23.9227	38.95	-253.0	-240.0	-10.0
512	5.139999999999986	-0.1104	-0.1372	0.9819	24.1089	26.1841	-0.3662	26.4331	-18.7042	24.0491	39.0	-253.0	-240.0	-8.0
513	5.139999999999986	-0.1245	-0.1367	0.9775	20.813	17.5781	2.3804	26.6144	-18.4955	24.1644	38.93	-253.0	-239.0	-9.0
514	5.139999999999986	-0.0889	-0.1382	0.9688	17.7612	8.0566	6.0425	26.7682	-18.4076	24.2633	38.99	-252.0	-239.0	-12.0
515	5.142999999999915	-0.0522	-0.146	0.9658	16.1743	5.0659	10.0098	26.8945	-18.3856	24.3677	38.99	-251.0	-240.0	-12.0
516	5.142999999999915	-0.0532	-0.165	0.9556	13.4888	1.9531	13.9771	26.9934	-18.4076	24.494	38.92	-249.0	-241.0	-12.0
517	5.142999999999915	-0.0366	-0.1812	0.9463	7.5073	-10.6201	16.6626	27.0319	-18.5339	24.5984	39.03	-248.0	-242.0	-12.0
518	5.16599999999994	0.0127	-0.1797	0.9321	1.1597	-23.6816	16.9067	27.0264	-18.7976	24.6368	38.94	-248.0	-245.0	-12.0
519	5.209999999999923	0.0796	-0.1685	0.9258	-2.3804	-27.832	14.5264	26.9989	-19.1327	24.6094	38.91	-250.0	-246.0	-12.0
520	5.209999999999923	0.1333	-0.168	0.9268	-3.0518	-18.9819	11.0474	26.9714	-19.4183	24.5709	38.98	-248.0	-245.0	-11.0
521	5.224999999999909	0.1289	-0.1685	0.9336	-0.6714	1.0376	7.019	26.9385	-19.5282	24.5709	38.95	-249.0	-243.0	-11.0
522	5.224999999999909	0.0903	-0.1475	0.9512	2.4414	19.4702	2.7466	26.922	-19.4348	24.6368	38.95	-251.0	-244.0	-10.0
523	5.224999999999909	0.0444	-0.1401	0.9819	2.4414	27.5269	-0.5493	26.9165	-19.2206	24.7302	38.98	-249.0	-244.0	-12.0
524	5.226999999999975	-0.0015	-0.145	1.0034	0.1831	25.5127	-2.1362	26.8945	-18.9734	24.8126	39.0	-247.0	-244.0	-12.0
525	5.226999999999975	-0.0137	-0.1436	1.0234	-1.0376	20.9351	-2.1973	26.8671	-18.7701	24.873	38.92	-247.0	-244.0	-10.0
526	5.226999999999975	-0.0161	-0.1431	1.042	-1.0986	17.1509	-0.9155	26.8396	-18.5999	24.9225	38.92	-246.0	-243.0	-11.0
527	5.245999999999981	-0.0464	-0.1211	1.0474	-1.0376	15.686	1.3428	26.8121	-18.4515	24.9829	39.0	-246.0	-243.0	-12.0
528	5.250999999999976	-0.0713	-0.1069	1.0503	-3.9063	5.6152	4.2114	26.7737	-18.3746	25.0433	39.0	-246.0	-243.0	-14.0
529	5.293999999999983	-0.0532	-0.1021	1.0596	-7.019	-6.4087	7.6904	26.7188	-18.4241	25.0708	38.93	-245.0	-243.0	-16.0
530	5.295999999999935	-0.0391	-0.0952	1.0664	-6.5308	-10.9253	11.4746	26.6583	-18.5559	25.1038	39.0	-245.0	-243.0	-16.0
531	5.295999999999935	-0.041	-0.0986	1.0649	-4.2114	-13.7939	13.855	26.6089	-18.7207	25.1477	38.97	-245.0	-243.0	-17.0
532	5.295999999999935	-0.0259	-0.1045	1.0581	-2.1362	-18.6157	13.855	26.5924	-18.9294	25.1697	38.93	-245.0	-243.0	-16.0
533	5.2999999999999545	0.0029	-0.1128	1.0503	1.2207	-18.7378	12.3901	26.6034	-19.1547	25.1697	38.92	-244.0	-243.0	-16.0
534	5.310999999999922	-0.0034	-0.1216	1.0327	6.2866	-11.9629	10.1318	26.6638	-19.325	25.1752	39.01	-242.0	-242.0	-15.0
535	5.337999999999965	-0.0439	-0.1284	1.019	9.3384	-10.376	7.4463	26.7517	-19.4403	25.1862	39.0	-242.0	-241.0	-15.0
536	5.352999999999952	-0.0288	-0.0977	1.0029	11.1694	-13.855	3.9673	26.8835	-19.5612	25.1422	39.02	-242.0	-242.0	-14.0
537	5.380999999999972	-0.0273	-0.0991	0.9829	14.2822	-10.8643	1.0986	27.0538	-19.6655	25.0763	38.95	-242.0	-244.0	-13.0
538	5.380999999999972	-0.0391	-0.0962	0.9629	17.395	-4.9438	-0.7935	27.2461	-19.704	25.0159	39.0	-242.0	-245.0	-13.0
539	5.3940000000000055	-0.043	-0.0708	0.9434	18.3105	0.1221	-1.0986	27.4603	-19.6875	24.9774	38.94	-242.0	-245.0	-14.0
540	5.3940000000000055	-0.0615	-0.0796	0.9395	15.9302	3.2349	0.4883	27.6471	-19.6381	24.9719	38.95	-242.0	-246.0	-14.0
541	5.399000000000001	-0.0713	-0.1211	0.9497	11.0474	1.0986	2.0142	27.7679	-19.5996	24.9774	38.97	-242.0	-247.0	-15.0
542	5.430999999999926	-0.083	-0.1401	0.9644	5.4932	-2.8076	3.7842	27.8284	-19.5996	24.9884	38.97	-244.0	-246.0	-15.0
543	5.460999999999899	-0.0581	-0.1445	0.9707	-0.3662	-9.5825	5.3711	27.8339	-19.6655	24.9774	38.98	-245.0	-245.0	-15.0
544	5.460999999999899	-0.0498	-0.1455	0.9771	-4.1504	-12.7563	6.2256	27.7954	-19.7809	24.9554	38.88	-244.0	-245.0	-16.0
545	5.460999999999899	-0.0723	-0.1523	0.9878	-9.0332	-17.7612	7.0801	27.7185	-19.9292	24.9225	38.98	-244.0	-245.0	-16.0
546	5.460999999999899	-0.0845	-0.1797	1.0044	-14.5874	-28.6865	8.728	27.5922	-20.1654	24.8621	39.01	-244.0	-245.0	-15.0
547	5.477999999999952	-0.0679	-0.1924	1.0146	-18.1885	-37.4756	11.4136	27.4274	-20.5005	24.7742	38.96	-244.0	-246.0	-14.0
548	5.477999999999952	-0.043	-0.1611	1.0146	-18.3105	-40.1611	13.7329	27.2626	-20.885	24.6863	38.95	-244.0	-245.0	-13.0
549	5.477999999999952	-0.0186	-0.146	1.0176	-15.686	-36.377	13.916	27.1198	-21.264	24.6094	38.92	-243.0	-245.0	-11.0
550	5.4799999999999045	-0.0127	-0.1709	1.0298	-11.1084	-28.6865	13.0005	27.0044	-21.5717	24.5599	38.95	-244.0	-246.0	-10.0
551	5.500999999999976	-0.0293	-0.1816	1.0381	-7.019	-24.353	12.3901	26.922	-21.8298	24.538	38.98	-245.0	-245.0	-9.0
552	5.500999999999976	-0.0337	-0.187	1.0435	-7.2021	-30.3345	13.0005	26.8506	-22.11	24.505	38.97	-247.0	-244.0	-8.0
553	5.502999999999929	-0.0107	-0.2134	1.042	-10.1318	-40.3442	13.855	26.7682	-22.4835	24.4336	38.98	-248.0	-243.0	-7.0
554	5.5219999999999345	-0.0249	-0.1929	1.0059	-14.8315	-50.354	12.8784	26.6638	-22.9395	24.3182	38.98	-249.0	-243.0	-6.0
555	5.548000000000002	0.1787	-0.248	0.9526	-22.3999	-65.3076	8.7891	26.521	-23.5602	24.0656	38.98	-251.0	-241.0	-6.0
556	5.559999999999945	0.1846	-0.3081	0.9463	-19.165	-37.0483	8.606	26.3397	-24.0436	23.8733	38.94	-253.0	-239.0	-4.0
557	5.559999999999945	0.1382	-0.4976	1.083	-9.0942	13.7329	8.0566	26.109	-24.1095	23.9227	39.04	-254.0	-239.0	-3.0
558	5.559999999999945	-0.2451	-0.3892	1.1641	16.6626	89.6606	18.4326	25.9277	-23.4668	24.4336	38.97	-255.0	-239.0	-3.0
559	5.561999999999898	-0.354	-0.2129	1.1626	25.3296	73.6694	33.5693	25.8783	-22.7362	25.1587	38.93	-255.0	-238.0	-3.0
560	5.569999999999936	-0.1431	-0.1167	1.1284	28.4424	41.3818	46.6309	25.9113	-22.4451	25.8069	39.0	-253.0	-237.0	-4.0
561	5.578999999999951	-0.0269	-0.0278	1.0435	32.5317	33.3252	55.0537	26.0101	-22.3242	26.4771	38.99	-252.0	-236.0	-4.0
562	5.587999999999965	0.1206	-0.0898	0.9722	27.4658	18.0664	55.0537	26.098	-22.3901	27.0648	38.92	-251.0	-235.0	-5.0
563	5.62399999999991	0.1719	-0.1245	0.9224	22.583	18.6157	51.8799	26.1255	-22.489	27.5977	39.03	-250.0	-235.0	-5.0
564	5.625999999999976	0.2534	-0.0996	0.8687	12.5732	19.6533	42.4194	26.109	-22.5714	28.0371	38.95	-248.0	-233.0	-5.0
565	5.625999999999976	0.3481	-0.1304	0.8794	0.5493	26.5503	26.9165	26.0156	-22.5824	28.3337	38.95	-248.0	-231.0	-6.0
566	5.630999999999972	0.2598	-0.188	0.9438	-1.4038	69.9463	11.9629	25.8563	-22.2034	28.6523	38.98	-248.0	-231.0	-7.0
567	5.654999999999973	0.0669	-0.2236	1.0117	1.77	113.4644	3.418	25.6586	-21.3135	29.1248	38.96	-246.0	-230.0	-9.0
568	5.656999999999925	-0.1226	-0.2061	1.0679	5.6763	139.1602	3.418	25.4663	-20.094	29.7345	38.92	-244.0	-228.0	-11.0
569	5.659999999999968	-0.2993	-0.0864	1.0479	10.1929	139.2212	10.6201	25.329	-18.7811	30.4486	38.92	-241.0	-228.0	-15.0
570	5.675999999999931	-0.3184	0.0254	1.0068	9.6436	87.0972	17.1509	25.296	-17.8308	31.0583	39.0	-236.0	-229.0	-18.0
571	5.701999999999998	-0.1167	-0.0693	1.0161	6.7749	27.6489	20.1416	25.3015	-17.5232	31.3879	38.94	-233.0	-228.0	-19.0
572	5.710999999999899	-0.0674	-0.1172	0.9878	11.1084	27.2827	20.874	25.329	-17.3804	31.6406	39.01	-231.0	-227.0	-20.0
573	5.710999999999899	-0.0869	-0.061	0.9307	9.7046	25.6348	19.4092	25.3784	-17.1936	31.9098	39.0	-229.0	-226.0	-22.0
574	5.712999999999965	0.04	-0.0239	0.8975	-0.9155	2.8687	14.3433	25.3894	-17.2046	32.0251	38.98	-228.0	-224.0	-24.0
575	5.717999999999961	0.0811	-0.0767	0.896	-11.5356	-4.5166	5.3101	25.329	-17.309	31.9922	38.92	-225.0	-224.0	-27.0
576	5.731999999999971	-0.0425	-0.1128	0.9331	-18.4326	1.5259	-2.8687	25.1862	-17.3145	31.9098	38.96	-223.0	-225.0	-29.0
577	5.7549999999999955	-0.127	-0.0781	0.9849	-24.5361	-7.0801	-6.5308	25.0104	-17.2925	31.7889	39.04	-221.0	-225.0	-29.0
578	5.7549999999999955	-0.1563	-0.0522	1.0449	-26.1841	-14.5264	-5.188	24.8291	-17.3639	31.6241	39.04	-220.0	-223.0	-30.0
579	5.780999999999949	-0.2402	-0.0425	1.0708	-24.4141	-19.3481	0.9766	24.6533	-17.4683	31.5088	38.95	-220.0	-222.0	-30.0
580	5.789999999999964	-0.2217	-0.0464	1.0649	-24.4141	-36.377	8.9111	24.483	-17.7319	31.4099	38.91	-221.0	-221.0	-30.0
581	5.789999999999964	-0.186	-0.0464	1.0464	-24.1699	-45.7764	13.6108	24.3127	-18.1494	31.3055	38.99	-222.0	-219.0	-30.0
582	5.791999999999916	-0.1206	-0.0674	1.0186	-25.6348	-55.542	17.1509	24.1315	-18.6658	31.1957	38.99	-222.0	-218.0	-30.0
583	5.814999999999941	-0.0171	-0.0864	0.9839	-25.0244	-52.3682	15.5029	23.9392	-19.2206	31.0583	38.93	-221.0	-218.0	-29.0
584	5.814999999999941	-0.0317	-0.0625	0.981	-20.0806	-32.6538	9.6436	23.7964	-19.6051	30.9485	38.95	-222.0	-218.0	-26.0
585	5.81899999999996	-0.105	-0.0654	1.0225	-18.1885	-24.353	5.0049	23.6755	-19.8358	30.8496	38.95	-223.0	-218.0	-26.0
586	5.836999999999989	-0.1523	-0.0684	1.0479	-16.7236	-27.4048	4.9438	23.5767	-20.05	30.7452	39.01	-223.0	-218.0	-25.0
587	5.86099999999999	-0.1528	-0.0601	1.04	-14.2822	-33.8135	7.6904	23.4998	-20.3247	30.6409	39.04	-224.0	-216.0	-25.0
588	5.8700000000000045	-0.1157	-0.0757	1.0186	-10.1929	-35.3394	9.2163	23.4558	-20.6488	30.542	38.99	-224.0	-214.0	-22.0
589	5.8700000000000045	-0.1123	-0.0918	0.9873	-3.9673	-27.5269	8.0566	23.4558	-20.918	30.4651	38.98	-226.0	-212.0	-20.0
590	5.872999999999934	-0.1294	-0.1074	0.9785	-0.1831	-22.3999	5.9814	23.4943	-21.1157	30.3992	38.98	-228.0	-214.0	-18.0
591	5.877999999999929	-0.1538	-0.1084	0.9819	-0.7324	-24.6582	4.6997	23.5382	-21.297	30.3223	39.01	-229.0	-214.0	-17.0
592	5.891999999999939	-0.1626	-0.1089	0.9844	-3.54	-32.4707	5.249	23.5657	-21.5387	30.2179	38.95	-232.0	-213.0	-16.0
593	5.895999999999958	-0.1382	-0.1035	0.9858	-5.9814	-39.1235	6.958	23.5767	-21.8573	30.097	38.93	-234.0	-213.0	-14.0
594	5.913999999999987	-0.1182	-0.1118	0.9819	-6.7139	-39.917	8.606	23.5767	-22.2144	29.9817	39.02	-233.0	-212.0	-13.0
595	5.947999999999979	-0.1001	-0.1299	0.9619	-5.6763	-37.7808	9.3384	23.5657	-22.5604	29.8828	39.02	-233.0	-213.0	-10.0
596	5.968999999999937	-0.0684	-0.1313	0.9375	-1.9531	-32.5317	8.3008	23.5767	-22.868	29.7894	38.95	-235.0	-212.0	-10.0
597	5.971000000000004	-0.0723	-0.1323	0.9277	1.8311	-25.4517	6.4087	23.6261	-23.1042	29.7125	38.92	-235.0	-212.0	-10.0
598	5.971000000000004	-0.0737	-0.1372	0.9165	1.77	-23.3154	5.9204	23.681	-23.3075	29.6411	38.96	-238.0	-212.0	-9.0
599	5.972999999999956	-0.0601	-0.1318	0.9141	-0.061	-21.9116	6.6528	23.714	-23.4998	29.5807	38.98	-238.0	-212.0	-9.0
600	5.974999999999909	-0.0693	-0.1401	0.9307	-1.0376	-18.7988	7.9346	23.725	-23.67	29.5477	38.98	-240.0	-210.0	-7.0
601	5.977999999999952	-0.0762	-0.1602	0.9595	-1.8921	-15.9302	10.5591	23.7085	-23.8239	29.5532	38.94	-240.0	-209.0	-7.0
602	6.013999999999896	-0.0591	-0.1743	0.9692	-4.2114	-20.5688	13.0005	23.6591	-24.0051	29.5697	38.97	-242.0	-209.0	-8.0
603	6.015999999999963	-0.0029	-0.1924	0.9727	-7.5073	-27.5269	14.0991	23.5822	-24.2798	29.5642	38.97	-243.0	-208.0	-6.0
604	6.015999999999963	0.0322	-0.208	0.9814	-8.1177	-25.8179	13.7329	23.4888	-24.5709	29.5532	38.96	-244.0	-207.0	-6.0
605	6.048000000000002	0.0396	-0.2114	0.9922	-6.5918	-20.9351	11.4746	23.4064	-24.8126	29.5422	38.95	-243.0	-208.0	-5.0
606	6.0499999999999545	0.043	-0.2124	1.0122	-5.4321	-19.4092	8.4839	23.3459	-25.0214	29.5093	39.01	-244.0	-209.0	-5.0
607	6.0499999999999545	0.0303	-0.21	1.0298	-4.2114	-18.9209	5.9814	23.313	-25.2081	29.4598	38.96	-245.0	-209.0	-3.0
608	6.051999999999907	0.0317	-0.2051	1.0342	-1.5869	-19.5313	4.3945	23.3075	-25.3894	29.3884	38.98	-245.0	-209.0	0.0
609	6.093999999999937	0.0469	-0.1978	1.0264	4.6997	-14.8926	2.9297	23.3569	-25.5432	29.3115	38.98	-244.0	-209.0	0.0
610	6.093999999999937	0.0435	-0.1929	1.0127	13.0615	-5.127	0.6714	23.4833	-25.6091	29.2511	38.97	-245.0	-209.0	1.0
611	6.096000000000004	0.0273	-0.1885	1.0127	17.8223	-0.3662	-1.4038	23.6646	-25.5981	29.2017	38.96	-246.0	-209.0	1.0
612	6.097999999999956	0.0317	-0.186	1.0088	18.1885	-0.1831	-2.5635	23.8623	-25.5762	29.1467	38.98	-246.0	-209.0	2.0
613	6.099999999999909	0.0215	-0.1753	1.0044	15.8081	-1.5869	-2.9297	24.0491	-25.5597	29.0808	39.02	-245.0	-208.0	2.0
614	6.1059999999999945	0.0342	-0.1714	1.002	10.1318	-8.2397	-2.5024	24.1974	-25.5872	28.9929	39.01	-245.0	-209.0	3.0
615	6.125	0.0513	-0.1626	0.9868	4.0894	-13.3057	-1.8921	24.2963	-25.6805	28.8831	38.96	-245.0	-207.0	5.0
616	6.125	0.0586	-0.1519	0.98	0.061	-13.916	-2.4414	24.3567	-25.7959	28.7567	38.95	-248.0	-207.0	4.0
617	6.13799999999992	0.0381	-0.1504	0.9985	-1.5869	-10.9253	-3.418	24.3951	-25.8783	28.6414	39.0	-249.0	-208.0	5.0
618	6.171999999999912	0.0132	-0.1489	1.0186	-1.0376	-9.2773	-3.54	24.4281	-25.9332	28.537	38.95	-250.0	-208.0	2.0
619	6.180999999999926	0.0244	-0.1436	1.0269	2.3193	-7.3242	-4.0283	24.4885	-25.9717	28.4326	38.95	-250.0	-209.0	2.0
620	6.181999999999903	0.0142	-0.1309	1.0278	8.8501	-0.7935	-5.3711	24.6094	-25.9497	28.3447	39.01	-251.0	-209.0	3.0
621	6.183999999999969	0.0117	-0.1294	1.0146	11.5967	-0.7324	-6.7749	24.7632	-25.9058	28.2568	38.93	-251.0	-210.0	3.0
622	6.185999999999922	0.0273	-0.1294	1.0	11.5356	-1.8921	-7.6294	24.9335	-25.8728	28.147	38.93	-252.0	-208.0	4.0
623	6.203999999999951	0.0146	-0.1182	0.9985	9.7656	-0.5493	-7.4463	25.0928	-25.8289	28.0426	39.06	-250.0	-210.0	3.0
624	6.205999999999904	-0.0117	-0.1133	1.0142	4.6997	-4.8828	-5.6152	25.2081	-25.8069	27.9492	38.93	-251.0	-210.0	3.0
625	6.217999999999961	-0.0024	-0.1138	1.0278	-3.6621	-16.1133	-1.9531	25.2521	-25.8838	27.8339	38.95	-249.0	-212.0	4.0
626	6.277999999999906	0.0483	-0.1309	1.0244	-9.7656	-25.3296	1.2817	25.2301	-26.0815	27.702	38.99	-247.0	-212.0	3.0
627	6.298000000000002	0.0791	-0.1338	1.0161	-8.728	-22.1558	1.5869	25.1971	-26.2958	27.5702	39.0	-248.0	-212.0	5.0
628	6.298000000000002	0.0801	-0.144	1.0361	-2.4414	-13.3667	-0.3052	25.2026	-26.4331	27.4658	39.0	-250.0	-212.0	4.0
629	6.298000000000002	0.0596	-0.1465	1.042	7.5073	-1.9531	-2.9297	25.285	-26.4606	27.3889	38.97	-252.0	-212.0	4.0
630	6.298000000000002	0.0425	-0.1392	1.0283	16.6626	2.8687	-5.3711	25.4608	-26.4001	27.3285	39.01	-253.0	-211.0	5.0
631	6.301999999999907	0.0635	-0.1323	0.9907	20.874	2.0142	-7.1411	25.697	-26.3397	27.2461	38.93	-254.0	-213.0	5.0
632	6.301999999999907	0.083	-0.125	0.9556	21.0571	3.1128	-8.606	25.9552	-26.2793	27.1417	39.02	-252.0	-212.0	6.0
633	6.301999999999907	0.0835	-0.1157	0.9385	19.2261	7.9956	-10.1318	26.1969	-26.1749	27.0428	38.94	-253.0	-212.0	5.0
634	6.320999999999913	0.0454	-0.1108	0.9326	15.1978	11.2915	-10.3149	26.4001	-26.0211	26.9659	38.86	-253.0	-214.0	4.0
635	6.325999999999908	0.0391	-0.1045	0.9419	8.3008	7.8735	-8.7891	26.532	-25.8838	26.8945	38.86	-254.0	-215.0	6.0
636	6.3799999999999955	0.0127	-0.0811	0.959	1.2207	5.0659	-5.9814	26.6034	-25.7849	26.8396	38.91	-254.0	-216.0	5.0
637	6.391999999999939	0.0176	-0.0913	0.9893	-3.6621	-0.1221	-2.5024	26.6089	-25.7355	26.7902	38.95	-253.0	-217.0	4.0
638	6.392999999999915	0.0068	-0.0806	1.0122	-4.0894	0.9766	0.3052	26.5869	-25.708	26.7737	38.93	-253.0	-217.0	3.0
639	6.392999999999915	-0.0015	-0.0879	1.0332	-4.3335	-1.2207	3.479	26.5594	-25.6915	26.7847	38.97	-252.0	-216.0	2.0
640	6.392999999999915	0.0552	-0.1367	1.0508	-3.7842	-5.9204	5.6763	26.521	-25.7465	26.7847	38.96	-251.0	-215.0	3.0
641	6.394999999999982	0.2979	-0.2954	1.0708	-0.7935	-11.3525	-1.5869	26.499	-25.8783	26.6913	38.96	-251.0	-214.0	2.0
642	6.394999999999982	0.0347	-0.0957	1.0229	8.667	6.6528	-11.0474	26.6144	-25.8344	26.5594	38.97	-251.0	-214.0	0.0
643	6.3969999999999345	0.0063	-0.0903	1.021	9.3384	2.1362	-8.9722	26.7627	-25.7135	26.4825	38.98	-251.0	-214.0	0.0
644	6.416999999999916	0.0991	-0.1387	0.9961	9.0332	0.4272	-7.3242	26.8945	-25.675	26.3727	38.95	-250.0	-215.0	-2.0
645	6.416999999999916	0.1021	-0.127	0.9912	9.5825	5.5542	-9.7656	27.0264	-25.6036	26.2683	38.98	-250.0	-217.0	-4.0
646	6.427999999999997	0.0425	-0.1343	0.9917	10.1318	9.4604	-11.0474	27.1637	-25.4663	26.1804	38.98	-251.0	-217.0	-4.0
647	6.481999999999971	-0.0015	-0.0859	1.0088	9.2163	9.4604	-8.9722	27.29	-25.307	26.12	38.97	-251.0	-217.0	-5.0
648	6.481999999999971	0.0308	-0.0947	1.0405	5.6152	1.8921	-6.5308	27.3944	-25.2301	26.0486	38.95	-252.0	-216.0	-5.0
649	6.481999999999971	0.0078	-0.0977	1.0415	5.127	2.6855	-3.3569	27.4713	-25.1642	26.0046	38.95	-252.0	-215.0	-5.0
650	6.481999999999971	-0.0117	-0.1357	1.0244	5.6152	-0.3662	-1.5259	27.5372	-25.1312	25.9772	39.01	-251.0	-215.0	-6.0
651	6.483999999999924	0.0308	-0.1382	1.0117	2.5024	-9.2773	0.8545	27.5812	-25.1697	25.9332	39.04	-251.0	-215.0	-8.0
652	6.488999999999919	0.0171	-0.0474	1.0122	-0.9766	-9.9487	3.2349	27.6141	-25.2576	25.8838	38.92	-251.0	-216.0	-9.0
653	6.5	-0.0215	-0.0317	0.9902	-1.77	-5.249	6.1035	27.6251	-25.307	25.8948	38.99	-250.0	-217.0	-9.0
654	6.502999999999929	0.0166	-0.0576	0.9531	-4.6387	-9.5825	8.5449	27.5977	-25.3894	25.9167	38.94	-250.0	-217.0	-10.0
655	6.520999999999958	0.0859	-0.1074	0.9858	-6.8359	-10.0708	7.4463	27.5427	-25.5212	25.9058	38.95	-250.0	-216.0	-12.0
656	6.558999999999969	0.0386	-0.0967	1.0234	-2.0752	2.9297	6.1035	27.4933	-25.5432	25.9387	38.92	-249.0	-216.0	-12.0
657	6.558999999999969	-0.0059	-0.0908	1.0298	2.3804	8.0566	7.2021	27.4768	-25.4883	26.0266	38.98	-248.0	-214.0	-13.0
658	6.558999999999969	0.1147	-0.1724	1.0254	4.8828	0.4883	6.8359	27.4823	-25.4883	26.087	38.97	-249.0	-214.0	-14.0
659	6.560999999999922	-0.0249	-0.0962	1.0132	9.9487	13.7329	8.2397	27.5262	-25.4279	26.1749	38.97	-248.0	-215.0	-14.0
660	6.562999999999988	0.0889	-0.1826	0.9897	4.2114	-7.5684	9.7046	27.5427	-25.4388	26.2628	38.94	-247.0	-216.0	-14.0
661	6.578999999999951	0.0698	-0.1328	0.9941	2.2583	-7.3242	9.3994	27.5482	-25.5981	26.2463	38.94	-247.0	-215.0	-15.0
662	6.586999999999989	0.0527	-0.1055	0.9785	0.3052	-6.8359	11.4746	27.5427	-25.6586	26.3123	38.94	-246.0	-215.0	-15.0
663	6.622999999999934	0.0703	-0.1323	1.0176	-4.1504	-14.3433	12.8174	27.4933	-25.8344	26.3287	38.95	-245.0	-214.0	-16.0
664	6.625999999999976	0.0469	-0.1064	0.9946	-6.4697	-12.8174	16.1133	27.4109	-25.9991	26.3892	38.93	-245.0	-213.0	-17.0
665	6.625999999999976	0.1108	-0.1387	0.9956	-9.1553	-17.0898	17.2729	27.2955	-26.2189	26.4386	38.96	-246.0	-213.0	-17.0
666	6.627999999999929	0.041	-0.0933	0.9883	-6.4697	-6.1646	17.4561	27.1802	-26.3727	26.5265	38.96	-247.0	-213.0	-17.0
667	6.631999999999948	0.0317	-0.1099	0.9927	-7.8735	-8.4229	18.7988	27.0593	-26.488	26.6528	38.99	-248.0	-213.0	-17.0
668	6.642999999999915	0.0879	-0.1274	0.9854	-10.2539	-14.1602	18.9209	26.9165	-26.6803	26.7407	38.95	-249.0	-212.0	-17.0
669	6.700999999999908	0.0874	-0.1045	0.9722	-8.9111	-6.5918	17.2119	26.7847	-26.8341	26.8341	38.96	-249.0	-213.0	-18.0
670	6.7029999999999745	0.0688	-0.0908	0.9971	-6.6528	2.0142	15.3809	26.6638	-26.889	26.9604	39.02	-248.0	-213.0	-19.0
671	6.7029999999999745	0.0381	-0.1133	1.0088	-5.5542	6.5918	14.3433	26.5485	-26.8835	27.0978	38.94	-246.0	-212.0	-19.0
672	6.7029999999999745	0.0156	-0.1128	1.019	-7.3853	4.8218	14.9536	26.4166	-26.8671	27.2516	39.0	-244.0	-210.0	-19.0
673	6.7029999999999745	0.0396	-0.1196	1.0244	-12.0239	-3.418	15.686	26.2573	-26.922	27.3724	38.95	-243.0	-209.0	-19.0
674	6.705999999999904	0.0552	-0.1367	1.0288	-14.4043	-6.4697	15.564	26.0706	-27.0264	27.4658	39.02	-243.0	-207.0	-19.0
675	6.7169999999999845	0.0381	-0.1201	1.0195	-12.8174	-3.418	14.9536	25.8948	-27.1033	27.5702	39.02	-242.0	-206.0	-18.0
676	6.7349999999999	0.0732	-0.1387	1.0303	-9.4604	-3.1128	12.207	25.752	-27.1747	27.6526	38.99	-243.0	-205.0	-18.0
677	6.736999999999966	0.0391	-0.1196	1.0415	-1.77	6.958	8.4229	25.6805	-27.1637	27.7295	39.02	-244.0	-205.0	-18.0
678	6.742999999999938	-0.0005	-0.1123	1.0229	4.4556	8.1177	5.4932	25.686	-27.0703	27.8119	39.01	-242.0	-206.0	-18.0
679	6.778999999999996	-0.0215	-0.0811	1.0322	6.5918	6.8359	5.8594	25.73	-26.9934	27.8778	38.95	-241.0	-205.0	-18.0
680	6.778999999999996	0.022	-0.104	1.0479	6.3477	2.8687	7.2632	25.7794	-26.9604	27.9437	38.97	-241.0	-205.0	-19.0
681	6.778999999999996	0.04	-0.1177	1.0464	7.9956	2.7466	6.958	25.8398	-26.944	27.9932	38.97	-240.0	-204.0	-19.0
682	6.784999999999968	0.0283	-0.1187	1.0283	10.8643	3.7842	6.0425	25.9222	-26.911	28.0426	38.96	-239.0	-205.0	-20.0
683	6.793000000000006	0.0547	-0.1431	1.0117	12.207	3.54	5.8594	26.0211	-26.8835	28.0811	39.01	-238.0	-206.0	-20.0
684	6.810999999999922	0.1997	-0.6797	0.8281	5.0659	-7.9956	-1.5869	25.9662	-26.933	28.0426	39.04	-238.0	-205.0	-21.0
685	6.815999999999917	0.0132	-0.1792	0.9224	-1.5259	-5.3711	-6.897	25.9552	-26.9879	27.8833	38.99	-237.0	-204.0	-22.0
686	6.822000000000003	-0.0132	-0.1421	0.998	0.1831	6.8359	-3.2959	25.9607	-26.8726	27.8503	38.93	-238.0	-204.0	-22.0
687	6.858999999999924	0.0117	-0.103	1.0288	10.9253	14.0991	-1.5869	26.0486	-26.7297	27.8668	39.04	-239.0	-203.0	-21.0
688	6.8700000000000045	0.0518	-0.1152	0.9775	9.0942	6.6528	-4.5776	26.1639	-26.6034	27.8448	38.95	-237.0	-202.0	-22.0
689	6.870999999999981	0.0376	-0.104	0.9917	6.7749	13.855	-6.1646	26.2573	-26.4606	27.8009	38.95	-236.0	-201.0	-23.0
690	6.872999999999934	0.0044	-0.0806	1.0815	4.9438	13.7939	-7.2632	26.3342	-26.2738	27.7789	38.93	-235.0	-202.0	-22.0
691	6.875	0.0127	-0.1226	1.0439	5.188	4.6387	-7.2021	26.4221	-26.1475	27.713	38.98	-235.0	-201.0	-24.0
692	6.8940000000000055	0.0469	-0.1299	1.0156	3.2959	-1.8921	-7.019	26.5045	-26.1035	27.6086	38.91	-236.0	-201.0	-26.0
693	6.8940000000000055	0.0483	-0.1157	1.0083	3.6011	0.6714	-7.019	26.5814	-26.0596	27.5043	38.92	-237.0	-200.0	-29.0
694	6.913999999999987	0.0361	-0.1108	1.0029	4.1504	2.5024	-7.0801	26.6638	-25.9882	27.4164	38.98	-236.0	-202.0	-29.0
695	6.948999999999955	0.0342	-0.1162	1.0088	3.7842	1.9531	-6.8359	26.7462	-25.9167	27.3285	39.01	-235.0	-204.0	-28.0
696	6.948999999999955	0.0308	-0.1152	0.9917	4.5776	1.8311	-6.7749	26.8231	-25.8453	27.2406	38.96	-236.0	-205.0	-29.0
697	6.948999999999955	0.0454	-0.1133	0.9858	5.4932	0.061	-7.0801	26.922	-25.7904	27.1417	39.04	-236.0	-206.0	-29.0
698	6.951999999999998	0.0391	-0.1069	0.9976	7.2021	2.2583	-7.8735	27.0374	-25.73	27.0374	38.97	-235.0	-207.0	-28.0
699	6.953999999999951	0.0322	-0.1118	1.002	7.9346	1.709	-8.4229	27.1582	-25.6476	26.933	38.95	-235.0	-207.0	-28.0
700	6.971000000000004	0.0435	-0.1157	1.0078	8.3008	2.1362	-8.3008	27.2845	-25.5762	26.8286	38.95	-236.0	-208.0	-28.0
701	6.974999999999909	0.0454	-0.104	1.0176	8.3618	2.9907	-7.8125	27.4109	-25.4938	26.7297	38.93	-237.0	-210.0	-27.0
702	6.981999999999971	0.0439	-0.1021	1.02	7.2021	2.5635	-6.897	27.5317	-25.4224	26.6418	38.93	-237.0	-209.0	-26.0
703	7.015999999999963	0.04	-0.1016	1.0132	6.1035	2.1362	-6.1646	27.6306	-25.3564	26.5594	38.98	-235.0	-208.0	-27.0
704	7.017999999999915	0.0376	-0.1025	1.0166	5.249	1.1597	-5.6763	27.724	-25.296	26.4771	39.0	-235.0	-209.0	-28.0
705	7.022999999999911	0.0347	-0.0938	1.0234	3.6011	-1.2817	-5.0659	27.8009	-25.2576	26.3947	38.95	-234.0	-209.0	-25.0
706	7.022999999999911	0.0332	-0.0962	1.0166	1.709	-4.9438	-4.3335	27.8668	-25.2521	26.3013	39.02	-234.0	-210.0	-24.0
707	7.032999999999902	0.0449	-0.1064	1.0049	0.4272	-7.8125	-3.7231	27.9218	-25.2795	26.1914	39.0	-235.0	-211.0	-25.0
708	7.052999999999997	0.0532	-0.1079	0.9937	1.0986	-6.3477	-3.54	27.9712	-25.3125	26.087	38.98	-234.0	-210.0	-26.0
709	7.05499999999995	0.0449	-0.1035	1.0024	2.8687	-2.8687	-3.7231	28.0316	-25.3125	26.0046	38.94	-235.0	-209.0	-26.0
710	7.080999999999904	0.0459	-0.1021	0.9956	3.7842	-1.5869	-3.8452	28.0975	-25.2905	25.9277	38.98	-237.0	-208.0	-24.0
711	7.125999999999976	0.0474	-0.0991	1.0	4.8218	-0.061	-3.7842	28.1744	-25.2631	25.8618	39.0	-237.0	-210.0	-23.0
712	7.125999999999976	0.0381	-0.0952	1.0107	5.4321	1.6479	-3.9673	28.2568	-25.2191	25.8014	39.05	-238.0	-211.0	-26.0
713	7.144999999999982	0.0356	-0.0923	1.0112	4.9438	1.3428	-4.0283	28.3337	-25.1697	25.7465	38.98	-239.0	-211.0	-27.0
714	7.144999999999982	0.0376	-0.0869	1.0195	3.54	0.7935	-3.8452	28.3997	-25.1257	25.686	38.91	-239.0	-210.0	-25.0
715	7.144999999999982	0.0327	-0.0879	1.0278	1.2207	-1.2207	-3.6621	28.4491	-25.0928	25.6256	38.91	-238.0	-211.0	-25.0
716	7.144999999999982	0.0371	-0.0942	1.0259	-0.9155	-4.6997	-3.6621	28.4821	-25.0928	25.5487	38.94	-237.0	-212.0	-24.0
717	7.147999999999911	0.0239	-0.0854	1.0205	-2.5024	-7.3242	-4.1504	28.5095	-25.1147	25.4498	38.99	-238.0	-210.0	-26.0
718	7.149000000000001	0.0225	-0.0903	1.0156	-4.2114	-11.1084	-5.188	28.526	-25.1587	25.329	38.97	-238.0	-212.0	-26.0
719	7.1609999999999445	0.0322	-0.0981	1.0068	-5.249	-11.9629	-7.2021	28.5425	-25.2136	25.1807	39.0	-240.0	-212.0	-26.0
720	7.162999999999897	0.0317	-0.1006	1.002	-4.6387	-9.6436	-9.9487	28.5645	-25.2411	25.0159	38.97	-239.0	-211.0	-25.0
721	7.169999999999959	0.0352	-0.0972	1.0039	-3.1738	-6.1646	-12.5122	28.6029	-25.2246	24.8456	38.94	-239.0	-213.0	-23.0
722	7.212999999999965	0.0288	-0.0942	1.0063	-3.0518	-4.6387	-14.4043	28.6523	-25.1807	24.6643	38.95	-239.0	-213.0	-23.0
723	7.224999999999909	0.0459	-0.0981	1.0039	-3.1738	-3.9063	-16.1743	28.7018	-25.1257	24.4666	38.95	-239.0	-214.0	-23.0
724	7.224999999999909	0.0308	-0.1001	1.0015	-1.2207	0.5493	-18.9209	28.7732	-25.0269	24.2688	38.92	-238.0	-216.0	-24.0
725	7.224999999999909	0.0073	-0.0928	1.0103	-0.5493	0.2441	-21.7896	28.8611	-24.8895	24.0601	38.98	-240.0	-216.0	-24.0
726	7.226999999999975	-0.0166	-0.0513	0.9795	-3.6621	-7.9346	-24.231	28.96	-24.7961	23.7964	38.94	-242.0	-218.0	-23.0
727	7.246999999999957	0.0259	-0.0913	0.9819	-11.2915	-20.3857	-25.2686	29.0149	-24.8016	23.4558	38.99	-242.0	-218.0	-24.0
728	7.246999999999957	0.042	-0.0908	0.9741	-14.2822	-22.0947	-27.5269	29.0479	-24.8511	23.0603	38.91	-242.0	-220.0	-24.0
729	7.253999999999905	0.1055	-0.1138	0.9849	-14.5874	-18.5547	-29.6631	29.0698	-24.8785	22.6483	38.91	-242.0	-220.0	-22.0
730	7.298000000000002	0.0503	-0.1226	1.0049	-10.498	-4.3335	-32.1655	29.1028	-24.7906	22.2858	39.02	-243.0	-220.0	-21.0
731	7.2999999999999545	0.0039	-0.1201	1.0117	-9.4604	-3.9063	-32.959	29.1467	-24.6204	21.9617	38.98	-244.0	-221.0	-20.0
732	7.2999999999999545	0.0996	-0.1167	1.0459	-8.5449	-7.3853	-33.9355	29.2126	-24.5215	21.5771	39.05	-244.0	-222.0	-22.0
733	7.2999999999999545	-0.0127	-0.0566	0.9507	-5.249	-0.4883	-36.9263	29.317	-24.3292	21.2366	38.95	-244.0	-222.0	-20.0
734	7.320999999999913	0.0327	-0.0518	0.8877	-19.6533	-25.6958	-38.0249	29.3774	-24.2798	20.7751	39.03	-244.0	-224.0	-20.0
735	7.33299999999997	0.1401	-0.0723	0.9033	-34.3628	-27.2827	-36.438	29.295	-24.3787	20.2423	38.92	-245.0	-224.0	-18.0
736	7.334999999999923	0.1221	-0.2725	1.0396	-41.3818	-5.127	-35.5225	29.0479	-24.3018	19.8303	38.95	-246.0	-226.0	-15.0
737	7.3409999999998945	0.0435	-0.2388	1.4365	-19.8975	14.9536	-39.4897	28.8501	-24.0381	19.5117	38.97	-246.0	-226.0	-15.0
738	7.3409999999998945	0.1909	-0.127	0.9097	2.5024	-9.2163	-47.1802	29.0479	-23.8074	19.0887	38.98	-248.0	-228.0	-15.0
739	7.383999999999901	0.0464	-0.1226	0.9883	-0.3052	17.334	-45.4102	29.2072	-23.5327	18.6713	38.95	-247.0	-229.0	-15.0
740	7.385999999999967	0.0439	-0.1226	1.0332	-2.1362	12.8174	-45.2271	29.328	-23.1537	18.3472	38.95	-245.0	-230.0	-14.0
741	7.385999999999967	0.1118	-0.1382	1.0327	-5.127	3.7231	-45.2271	29.4434	-22.9065	17.9407	39.0	-245.0	-231.0	-14.0
742	7.385999999999967	0.0483	-0.1172	1.0269	-7.6904	7.8125	-46.0815	29.5258	-22.6154	17.5562	39.0	-244.0	-233.0	-15.0
743	7.400999999999954	0.0078	-0.1094	1.019	-12.0239	3.9673	-48.0957	29.5807	-22.3187	17.1606	38.99	-244.0	-234.0	-16.0
744	7.400999999999954	0.0571	-0.127	1.022	-15.8081	-2.6855	-49.0112	29.6082	-22.077	16.7102	39.01	-245.0	-236.0	-15.0
745	7.420999999999935	0.1606	-0.1533	1.0146	-15.686	1.2817	-52.063	29.6246	-21.8573	16.2213	39.04	-245.0	-237.0	-15.0
746	7.423000000000002	0.0854	-0.1421	0.9995	-12.6343	15.8691	-54.9927	29.6521	-21.4948	15.7874	38.95	-246.0	-237.0	-14.0
747	7.430999999999926	0.0864	-0.1587	0.9951	-12.6953	14.5264	-54.4434	29.6741	-21.0938	15.3809	38.99	-247.0	-237.0	-14.0
748	7.47199999999998	0.1201	-0.1597	1.022	-13.1226	8.3008	-53.7109	29.696	-20.7642	14.9414	38.94	-246.0	-238.0	-15.0
749	7.483999999999924	0.0957	-0.1147	1.0698	-14.8926	2.4414	-49.4995	29.7125	-20.495	14.5074	39.02	-247.0	-239.0	-14.0
750	7.483999999999924	0.1787	-0.1934	0.9839	-14.7095	-1.4648	-42.2974	29.7015	-20.3192	14.1064	38.98	-247.0	-241.0	-14.0
751	7.483999999999924	0.1299	-0.189	0.9458	-13.0615	5.0049	-40.8325	29.6741	-20.1215	13.7549	38.97	-248.0	-242.0	-13.0
752	7.48599999999999	0.0625	-0.1563	0.9541	-9.9487	13.1836	-39.4287	29.6576	-19.8468	13.4747	39.01	-249.0	-243.0	-14.0
753	7.488999999999919	0.0698	-0.1514	0.9761	-7.5073	14.4653	-38.4521	29.6631	-19.5447	13.222	39.02	-248.0	-243.0	-15.0
754	7.506999999999948	0.0996	-0.1631	1.0298	-7.3853	15.4419	-37.5977	29.6741	-19.248	12.9803	39.01	-248.0	-244.0	-16.0
755	7.510999999999967	0.1289	-0.1685	1.0581	-8.1177	18.1885	-39.0015	29.6741	-18.9349	12.7386	39.01	-248.0	-246.0	-17.0
756	7.519999999999982	0.0513	-0.1563	0.9844	-6.2256	20.1416	-43.457	29.6851	-18.5779	12.4805	39.0	-247.0	-247.0	-18.0
757	7.561999999999898	-0.0215	-0.1631	0.9336	-8.4839	12.3291	-46.5088	29.7015	-18.2098	12.1948	38.96	-246.0	-249.0	-18.0
758	7.573999999999955	0.0806	-0.1655	0.9653	-9.2163	9.0942	-48.2788	29.707	-17.9297	11.8323	39.02	-245.0	-250.0	-18.0
759	7.573999999999955	0.0044	-0.1377	0.9604	-1.6479	25.1465	-52.124	29.7729	-17.4957	11.5192	39.05	-244.0	-251.0	-18.0
760	7.573999999999955	0.0386	-0.1938	0.9536	4.3335	28.8086	-55.9692	29.8828	-16.9958	11.2115	38.98	-244.0	-252.0	-18.0
761	7.575999999999908	-0.0391	-0.1421	0.9937	8.0566	27.4658	-63.1714	30.0586	-16.4465	10.86	39.03	-245.0	-253.0	-20.0
762	7.584999999999923	0.0498	-0.1382	1.0132	8.1787	21.4233	-66.8945	30.2673	-15.9467	10.426	38.98	-244.0	-255.0	-21.0
763	7.59699999999998	0.0161	-0.1572	1.02	7.4463	25.4517	-73.1812	30.4761	-15.3864	9.9646	38.98	-242.0	-258.0	-22.0
764	7.601999999999975	0.0068	-0.127	1.0337	4.2114	23.1934	-79.2236	30.6628	-14.8096	9.4427	38.94	-240.0	-260.0	-23.0
765	7.6189999999999145	-0.0059	-0.1172	1.0352	2.1973	24.9023	-84.7778	30.8441	-14.1833	8.8879	38.94	-239.0	-262.0	-24.0
766	7.649000000000001	0.0156	-0.1353	1.0283	0.3052	25.3296	-91.4307	31.0034	-13.5297	8.2782	38.98	-239.0	-263.0	-25.0
767	7.6609999999999445	-0.0171	-0.1284	1.0073	1.5869	33.0811	-98.877	31.1627	-12.7826	7.652	38.97	-239.0	-267.0	-25.0
768	7.6609999999999445	-0.0728	-0.1201	0.9976	0.9155	32.1045	-106.5674	31.3275	-11.9696	6.9818	39.02	-238.0	-270.0	-26.0
769	7.6609999999999445	0.0244	-0.124	1.0376	-3.2959	19.104	-112.7319	31.4703	-11.2335	6.1908	39.02	-237.0	-273.0	-26.0
770	7.663999999999987	0.0171	-0.1152	1.0347	-3.479	23.8037	-117.1875	31.6022	-10.4645	5.3613	38.96	-236.0	-276.0	-26.0
771	7.671999999999912	0.0181	-0.1235	1.0469	-5.9204	25.7568	-121.8872	31.712	-9.6515	4.5154	38.96	-233.0	-279.0	-28.0
772	7.692000000000007	0.0254	-0.1313	1.0347	-8.728	27.71	-126.5259	31.778	-8.8055	3.642	38.94	-230.0	-283.0	-31.0
773	7.692999999999984	0.0068	-0.1074	1.0142	-5.5542	41.3818	-132.6294	31.8439	-7.8497	2.7795	38.95	-229.0	-287.0	-32.0
774	7.7349999999999	-0.1128	-0.1216	0.9351	-3.7842	42.7856	-141.1743	31.9263	-6.7346	1.9336	38.97	-228.0	-292.0	-33.0
775	7.736999999999966	0.0264	-0.1465	0.9873	-5.8594	29.9683	-150.5737	31.9757	-5.7513	0.8954	38.95	-226.0	-297.0	-35.0
776	7.736999999999966	-0.0313	-0.0996	0.9805	-0.9155	42.2363	-156.9214	32.0581	-4.6362	-0.1263	38.97	-224.0	-300.0	-37.0
777	7.736999999999966	0.1211	-0.1597	1.021	-0.1831	38.9404	-161.8042	32.135	-3.5211	-1.214	39.0	-221.0	-304.0	-39.0
778	7.7409999999999854	-0.0288	-0.1099	1.02	8.1177	73.6694	-164.978	32.2504	-2.1918	-2.2028	39.01	-218.0	-308.0	-41.0
779	7.747999999999934	0.1396	-0.1504	1.0195	4.5166	56.8848	-166.687	32.3438	-0.824	-3.1805	39.02	-214.0	-314.0	-42.0
780	7.769999999999982	-0.2056	-0.0386	1.0796	2.6855	64.3311	-164.2456	32.3932	0.5328	-4.1418	39.0	-210.0	-318.0	-42.0
781	7.7719999999999345	0.0801	-0.1172	1.043	-12.3901	21.7896	-170.4102	32.3053	1.626	-5.3009	38.98	-206.0	-322.0	-44.0
782	7.779999999999973	0.1187	-0.1938	0.9937	-12.6343	30.7007	-169.4336	32.1185	2.6587	-6.5369	38.98	-203.0	-326.0	-48.0
783	7.819999999999936	-0.0498	-0.1226	0.9824	-9.7046	40.2832	-167.0532	31.9482	3.7903	-7.652	39.02	-198.0	-330.0	-51.0
784	7.83299999999997	0.0054	-0.1465	0.8936	-4.3945	37.5366	-171.2036	31.7999	4.9329	-8.8	38.96	-193.0	-335.0	-53.0
785	7.83299999999997	0.0122	-0.2075	0.876	6.3477	37.8418	-175.0488	31.6901	6.0809	-9.9866	38.96	-187.0	-339.0	-56.0
786	7.83299999999997	0.0264	-0.1909	0.8774	23.8647	53.4668	-179.0771	31.7175	7.3169	-11.1731	38.98	-181.0	-342.0	-57.0
787	7.834999999999923	-0.0952	-0.1118	0.9106	37.4146	57.7393	-183.4106	31.9043	8.7286	-12.2827	39.02	-175.0	-346.0	-57.0
788	7.842999999999961	0.1226	-0.123	0.9707	45.2881	54.1992	-188.6597	32.124	10.025	-13.5406	38.98	-169.0	-351.0	-58.0
789	7.856999999999971	-0.0571	-0.0396	0.9888	54.9927	73.7915	-188.2935	32.4756	11.5411	-14.6558	38.98	-164.0	-356.0	-58.0
790	7.858999999999924	-0.0664	-0.1191	1.0493	45.4102	34.4849	-188.5376	32.7173	12.9089	-15.8533	38.98	-158.0	-361.0	-59.0
791	7.909999999999968	0.1274	-0.1274	1.0654	37.2314	25.5737	-187.0728	32.7612	13.9691	-17.276	38.93	-152.0	-365.0	-60.0
792	7.912999999999897	0.0869	-0.1216	1.0488	35.5835	36.6211	-177.3071	32.8052	15.1062	-18.5394	38.95	-147.0	-370.0	-61.0
793	7.912999999999897	0.0562	-0.1353	1.0679	32.5928	35.4614	-168.7012	32.8162	16.2048	-19.715	39.02	-142.0	-376.0	-61.0
794	7.912999999999897	-0.0112	-0.0151	1.04	33.02	46.5088	-163.9404	32.8436	17.3419	-20.7916	38.98	-138.0	-380.0	-61.0
795	7.912999999999897	0.0439	-0.082	1.0371	20.9961	25.2075	-165.9546	32.7502	18.3966	-21.9232	38.98	-132.0	-383.0	-61.0
796	7.920999999999935	0.1123	-0.1406	1.0518	15.564	22.8271	-161.8042	32.5085	19.3085	-23.1482	39.0	-126.0	-386.0	-60.0
797	7.932999999999993	0.104	-0.1123	1.0342	13.855	26.3672	-152.2827	32.2668	20.2094	-24.2688	38.93	-120.0	-390.0	-59.0
798	7.969999999999914	0.127	-0.1401	0.9956	11.3525	23.5596	-141.0522	32.0087	21.0223	-25.318	38.93	-116.0	-393.0	-58.0
799	7.996999999999957	0.1309	-0.1763	0.9648	12.207	20.0195	-128.1738	31.7505	21.731	-26.2848	38.98	-114.0	-395.0	-57.0
800	7.996999999999957	0.1128	-0.1797	0.9634	15.8691	20.3247	-115.8447	31.5472	22.3627	-27.1417	39.0	-108.0	-398.0	-57.0
801	8.009999999999991	0.085	-0.1436	0.9736	20.2026	21.6064	-105.5908	31.4264	22.9559	-27.8888	39.01	-103.0	-399.0	-58.0
802	8.009999999999991	0.0732	-0.1299	0.9893	21.0571	15.9302	-95.9473	31.3605	23.4723	-28.5645	38.98	-100.0	-401.0	-58.0
803	8.009999999999991	0.083	-0.1475	1.0078	19.7144	9.9487	-86.1816	31.2891	23.8733	-29.1907	39.0	-96.0	-404.0	-56.0
804	8.011999999999944	0.0693	-0.1216	1.0195	19.8364	11.1084	-78.4912	31.2396	24.2303	-29.7455	38.97	-91.0	-406.0	-54.0
805	8.011999999999944	0.0322	-0.1299	0.9971	21.7285	15.9302	-73.0591	31.2396	24.5984	-30.2124	39.03	-87.0	-406.0	-53.0
806	8.019999999999982	-0.0303	-0.1299	0.9771	21.1792	8.9722	-70.5566	31.2451	24.9554	-30.6464	38.96	-82.0	-409.0	-52.0
807	8.037999999999897	0.0117	-0.1201	0.9883	20.2026	-0.7324	-69.8242	31.2122	25.1862	-31.1517	39.06	-82.0	-411.0	-50.0
808	8.037999999999897	-0.0132	-0.1255	0.9907	21.4233	0.061	-69.2749	31.1847	25.4169	-31.6461	39.0	-81.0	-412.0	-49.0
809	8.080999999999904	0.0313	-0.166	0.9741	22.8882	3.418	-69.458	31.1627	25.6586	-32.1295	39.0	-80.0	-412.0	-49.0
810	8.08299999999997	0.0229	-0.1226	1.0049	25.8789	9.6436	-67.1997	31.1957	25.9442	-32.5635	38.98	-80.0	-412.0	-46.0
811	8.08299999999997	0.0122	-0.1001	1.0269	24.5972	7.9346	-64.6362	31.2506	26.2189	-32.97	39.0	-76.0	-414.0	-46.0
812	8.08299999999997	0.0273	-0.0986	1.0342	21.7285	5.3101	-62.0728	31.2781	26.4606	-33.371	38.96	-74.0	-415.0	-44.0
813	8.089999999999918	0.0508	-0.1123	1.0371	18.9209	4.1504	-58.7769	31.2836	26.6638	-33.7555	38.96	-71.0	-416.0	-43.0
814	8.096000000000004	0.0762	-0.1099	1.0464	15.8691	3.8452	-53.2227	31.2726	26.8341	-34.0961	38.97	-69.0	-417.0	-42.0
815	8.115999999999985	0.0659	-0.1133	1.0459	12.3291	4.0283	-46.0205	31.2616	26.9659	-34.3762	38.97	-68.0	-417.0	-41.0
816	8.121999999999957	0.0303	-0.0996	1.0405	8.9111	4.6997	-40.1611	31.2451	27.0813	-34.5795	38.94	-65.0	-417.0	-41.0
817	8.125999999999976	0.0117	-0.1016	1.0176	5.9814	4.0283	-37.0483	31.2122	27.1802	-34.7498	38.97	-64.0	-418.0	-42.0
818	8.170999999999935	-0.0078	-0.106	1.0005	4.8218	3.6621	-36.0718	31.1627	27.2681	-34.9036	39.03	-63.0	-416.0	-39.0
819	8.17999999999995	-0.0127	-0.1084	0.9824	5.5542	4.1504	-36.9873	31.1133	27.3669	-35.0574	38.95	-61.0	-417.0	-39.0
820	8.17999999999995	0.002	-0.1143	0.9795	7.6294	4.6387	-37.9028	31.0803	27.4713	-35.2222	38.98	-58.0	-418.0	-38.0
821	8.17999999999995	0.021	-0.1094	0.9902	9.4604	4.3945	-37.2314	31.0638	27.5702	-35.387	38.98	-57.0	-418.0	-39.0
822	8.181999999999903	0.0317	-0.1064	1.0098	10.1929	3.479	-34.668	31.0693	27.6471	-35.5408	38.98	-55.0	-420.0	-39.0
823	8.200999999999908	0.0396	-0.1118	1.0039	9.5825	2.5635	-31.1279	31.0803	27.6965	-35.6726	38.95	-54.0	-421.0	-37.0
824	8.202999999999975	0.0298	-0.1064	1.0029	9.8877	2.3804	-27.2217	31.1078	27.7295	-35.766	39.0	-53.0	-421.0	-37.0
825	8.206999999999994	0.019	-0.1001	1.001	10.1318	2.1362	-24.1089	31.1517	27.7405	-35.8264	39.03	-52.0	-420.0	-36.0
826	8.245999999999981	0.0122	-0.0986	1.0088	10.1318	1.77	-21.9116	31.2122	27.746	-35.8594	38.95	-52.0	-421.0	-36.0
827	8.247999999999934	0.0132	-0.0962	1.0151	10.0708	1.5869	-20.9961	31.2781	27.7405	-35.8868	38.92	-51.0	-421.0	-34.0
828	8.247999999999934	0.021	-0.0879	1.0298	9.2163	1.5259	-19.5313	31.3385	27.724	-35.9033	39.06	-50.0	-420.0	-35.0
829	8.25	0.0386	-0.0903	1.042	6.958	1.4038	-17.0288	31.3989	27.6965	-35.9033	39.01	-49.0	-421.0	-33.0
830	8.256999999999948	0.0371	-0.0942	1.0322	3.9063	1.3428	-13.1836	31.4374	27.6471	-35.8704	39.01	-48.0	-421.0	-33.0
831	8.267999999999915	0.0229	-0.0928	1.019	1.5869	1.2207	-9.5215	31.4703	27.5812	-35.799	38.99	-48.0	-418.0	-32.0
832	8.278999999999996	0.0171	-0.0957	1.0083	0.3052	0.6104	-6.958	31.4923	27.4988	-35.7001	38.99	-46.0	-417.0	-31.0
833	8.322000000000003	0.0029	-0.0986	0.9985	0.1221	0.4883	-5.249	31.5198	27.4054	-35.5847	38.99	-48.0	-417.0	-31.0
834	8.322000000000003	-0.0103	-0.0879	1.0005	0.7324	0.7324	-5.127	31.5582	27.3175	-35.4639	39.02	-47.0	-417.0	-31.0
835	8.323999999999955	-0.002	-0.0903	1.0103	1.0376	0.4272	-5.8594	31.5912	27.2351	-35.3485	39.02	-47.0	-417.0	-31.0
836	8.327999999999975	-0.0044	-0.0903	1.0107	1.0376	0.6104	-6.1035	31.6296	27.1472	-35.2386	38.97	-46.0	-417.0	-31.0
837	8.329999999999927	-0.002	-0.0894	1.0117	0.6104	0.5493	-6.2256	31.6626	27.0648	-35.1288	38.99	-45.0	-416.0	-31.0
838	8.336999999999989	0.002	-0.0918	1.0107	0.1221	0.5493	-5.9814	31.6846	26.9824	-35.0244	39.0	-45.0	-415.0	-31.0
839	8.356999999999971	-0.0073	-0.0913	1.0	0.1831	0.7324	-5.9814	31.712	26.9	-34.9146	38.95	-44.0	-417.0	-32.0
840	8.358999999999924	-0.0078	-0.0972	1.0005	0.6104	0.5493	-6.4087	31.7395	26.8231	-34.8102	38.94	-44.0	-417.0	-33.0
841	8.365999999999985	-0.001	-0.0938	1.0044	1.2207	0.9155	-6.897	31.767	26.7462	-34.7113	39.01	-44.0	-415.0	-33.0
842	8.399000000000001	0.0142	-0.0923	1.0107	1.4038	1.2207	-6.4697	31.7999	26.6748	-34.6124	39.01	-45.0	-417.0	-32.0
843	8.407999999999902	0.0215	-0.0947	1.0146	0.7324	0.9766	-4.8828	31.8384	26.5869	-34.5026	38.91	-45.0	-416.0	-31.0
844	8.409999999999968	0.0225	-0.0981	1.0024	0.1831	0.6104	-2.3804	31.8713	26.4825	-34.3762	38.95	-43.0	-418.0	-30.0
845	8.409999999999968	0.0195	-0.1025	0.9976	0.3052	0.4272	-0.4883	31.9098	26.3727	-34.2334	38.99	-43.0	-419.0	-29.0
846	8.414999999999964	0.0063	-0.0981	0.9932	1.6479	0.9766	1.1597	31.9702	26.2518	-34.0686	39.01	-43.0	-422.0	-29.0
847	8.431999999999903	0.001	-0.0977	0.9907	3.3569	1.4648	1.8921	32.0526	26.142	-33.8928	39.02	-41.0	-422.0	-28.0
848	8.437999999999988	-0.0024	-0.0962	0.9907	4.9438	1.5869	2.0752	32.146	26.0266	-33.717	38.98	-43.0	-422.0	-27.0
849	8.451999999999998	-0.0073	-0.0889	0.9971	6.2866	1.5869	1.9531	32.2614	25.9222	-33.5413	38.98	-42.0	-423.0	-29.0
850	8.477999999999952	0.0029	-0.0874	1.0151	6.7139	1.4038	1.8311	32.3767	25.8124	-33.3655	39.0	-44.0	-422.0	-29.0
851	8.486999999999966	0.0054	-0.0835	1.0225	5.9204	1.8921	2.3193	32.4976	25.697	-33.1897	39.04	-44.0	-420.0	-30.0
852	8.486999999999966	-0.0039	-0.083	1.02	4.8218	2.6245	2.8687	32.6074	25.5927	-33.0029	38.94	-44.0	-418.0	-31.0
853	8.488999999999919	-0.0117	-0.0815	1.0146	3.9063	2.5635	2.8687	32.7063	25.4883	-32.8107	39.01	-43.0	-418.0	-29.0
854	8.49899999999991	-0.0156	-0.0771	1.0117	3.1738	2.1362	2.4414	32.7942	25.3894	-32.6294	39.03	-43.0	-418.0	-29.0
855	8.513999999999896	-0.02	-0.0786	1.0073	2.5635	1.4648	1.8311	32.8711	25.285	-32.4536	38.98	-42.0	-418.0	-28.0
856	8.517999999999915	-0.0239	-0.0781	1.0015	2.1973	0.8545	0.7324	32.9425	25.1862	-32.2943	38.95	-42.0	-418.0	-30.0
857	8.551999999999907	-0.0161	-0.0781	1.0015	2.3804	0.0	-0.4883	33.0029	25.0818	-32.1515	38.96	-42.0	-418.0	-30.0
858	8.553999999999974	-0.0039	-0.0815	1.0093	2.6245	-0.1831	-1.2207	33.0579	24.9829	-32.0251	38.96	-41.0	-419.0	-29.0
859	8.553999999999974	-0.001	-0.0796	1.0127	2.3193	-0.061	-1.0376	33.1128	24.8785	-31.8988	38.96	-41.0	-420.0	-28.0
860	8.557999999999993	-0.0093	-0.0771	1.0186	1.8311	0.061	-0.6714	33.1677	24.7797	-31.7725	38.98	-41.0	-421.0	-28.0
861	8.567999999999984	-0.0137	-0.0781	1.0156	1.0376	0.0	-0.9155	33.2117	24.6808	-31.6406	38.95	-41.0	-421.0	-28.0
862	8.598999999999933	-0.02	-0.0767	1.0059	0.5493	0.061	-1.5869	33.2446	24.5874	-31.5143	38.95	-41.0	-421.0	-27.0
863	8.625999999999976	-0.0244	-0.0781	1.0	0.7935	0.1221	-2.8076	33.2776	24.505	-31.3989	38.95	-41.0	-421.0	-28.0
864	8.635999999999967	-0.0176	-0.0786	1.0039	1.1597	0.1221	-3.9673	33.3105	24.4226	-31.3	39.0	-41.0	-421.0	-29.0
865	8.635999999999967	-0.0098	-0.0781	1.0068	1.4648	0.3052	-4.8218	33.338	24.3512	-31.2067	38.99	-41.0	-421.0	-30.0
866	8.635999999999967	-0.0083	-0.0771	1.0078	1.4038	0.4883	-5.249	33.371	24.2798	-31.1188	38.93	-41.0	-422.0	-31.0
867	8.635999999999967	-0.0059	-0.0781	1.0088	1.4038	0.4883	-5.5542	33.3984	24.2139	-31.0364	38.98	-41.0	-421.0	-30.0
868	8.64799999999991	0.0005	-0.0806	1.0059	1.4648	0.4272	-5.4321	33.4204	24.1425	-30.954	39.05	-41.0	-420.0	-29.0
869	8.656999999999925	-0.0034	-0.0791	1.0049	1.5869	0.4272	-5.0049	33.4534	24.071	-30.8716	39.01	-42.0	-421.0	-29.0
870	8.658999999999992	-0.0054	-0.0811	1.0078	1.709	0.2441	-4.6997	33.4808	23.9996	-30.7837	38.97	-40.0	-420.0	-29.0
871	8.678999999999974	-0.0059	-0.0791	1.0127	1.709	0.2441	-4.5776	33.5138	23.9227	-30.6958	39.01	-40.0	-419.0	-28.0
872	8.678999999999974	-0.001	-0.0801	1.0117	1.3428	0.3052	-4.3335	33.5413	23.8513	-30.6079	38.95	-40.0	-419.0	-26.0
873	8.702999999999975	0.002	-0.0801	1.0	1.2207	0.1831	-3.7231	33.5687	23.7689	-30.5145	38.97	-41.0	-418.0	-26.0
874	8.711999999999989	0.0093	-0.0835	1.0059	1.4648	-0.1221	-2.9297	33.6017	23.681	-30.4211	38.99	-41.0	-418.0	-26.0
875	8.713999999999942	0.0146	-0.082	1.0137	1.4038	-0.2441	-1.2817	33.6346	23.5876	-30.3168	38.99	-41.0	-418.0	-27.0
876	8.719999999999914	0.0059	-0.0776	1.0142	0.8545	0.0	0.5493	33.6731	23.4833	-30.1959	39.06	-41.0	-418.0	-27.0
877	8.733999999999924	-0.0088	-0.0757	1.0083	0.6104	0.4883	1.2817	33.717	23.3789	-30.0586	39.0	-40.0	-418.0	-27.0
878	8.73599999999999	-0.0146	-0.0757	1.0029	0.6104	0.2441	0.9766	33.7555	23.28	-29.9213	39.01	-40.0	-418.0	-27.0
879	8.755999999999972	-0.0103	-0.0762	1.0107	0.6104	0.0	0.2441	33.7885	23.1866	-29.7949	39.0	-41.0	-418.0	-27.0
880	8.784999999999968	-0.0073	-0.0747	1.0122	0.1831	-0.1221	-0.061	33.8214	23.0878	-29.6741	38.99	-41.0	-420.0	-26.0
881	8.794999999999959	-0.0059	-0.0762	1.0068	0.0	-0.061	-0.3052	33.8489	22.9944	-29.5587	39.0	-41.0	-421.0	-26.0
882	8.794999999999959	-0.0059	-0.0796	1.0049	0.061	0.0	-0.6104	33.8708	22.901	-29.4434	39.01	-39.0	-420.0	-26.0
883	8.794999999999959	-0.0054	-0.0757	1.0132	0.3052	0.061	-0.7324	33.8983	22.8076	-29.3335	38.99	-39.0	-420.0	-26.0
884	8.796999999999912	-0.0039	-0.0757	1.0117	-0.1221	0.0	-0.4883	33.9203	22.7197	-29.2181	38.98	-41.0	-420.0	-26.0
885	8.806999999999903	-0.0078	-0.0796	1.0024	-0.4883	0.1221	-0.4272	33.9423	22.6263	-29.1028	39.0	-43.0	-420.0	-27.0
886	8.81899999999996	-0.0098	-0.0786	1.0059	-0.1831	0.0	-0.6714	33.9642	22.5385	-28.9929	39.0	-44.0	-419.0	-28.0
887	8.850999999999999	-0.0122	-0.0806	1.0088	-0.1831	0.1221	-1.1597	33.9807	22.4506	-28.8831	38.99	-43.0	-419.0	-28.0
888	8.850999999999999	-0.0176	-0.0776	1.0024	0.0	0.3662	-1.8311	34.0027	22.3682	-28.7787	39.0	-42.0	-419.0	-28.0
889	8.863999999999919	-0.0171	-0.0762	1.002	0.4272	0.3662	-2.8687	34.0192	22.2968	-28.6798	39.0	-42.0	-418.0	-28.0
890	8.865999999999985	-0.0107	-0.085	1.001	0.7935	0.6104	-3.54	34.0411	22.2308	-28.5919	39.01	-41.0	-418.0	-29.0
891	8.865999999999985	0.0034	-0.1084	1.0088	1.4038	1.5259	-3.8452	34.0576	22.1704	-28.5095	38.95	-40.0	-417.0	-29.0
892	8.884999999999991	0.0684	-0.1602	1.043	3.9063	8.7891	-3.7842	34.0851	22.132	-28.4106	39.01	-40.0	-417.0	-29.0
893	8.886999999999944	-0.1025	-0.0762	1.022	9.3384	24.292	-4.9438	34.2169	22.2528	-28.2019	38.99	-40.0	-418.0	-27.0
894	8.894999999999982	-0.123	-0.0713	1.0376	4.7607	0.0	-4.2114	34.3103	22.2858	-28.0591	39.05	-40.0	-417.0	-27.0
895	8.92999999999995	0.0527	-0.0815	1.0303	1.5869	-20.3857	-3.1128	34.3048	22.0715	-28.0811	38.99	-38.0	-416.0	-26.0
896	8.944999999999936	0.0332	-0.0884	0.9839	3.6621	-5.9814	-3.418	34.3103	21.8903	-28.092	39.04	-38.0	-417.0	-26.0
897	8.947000000000003	-0.0156	-0.1206	1.0269	3.9063	2.4414	-3.2959	34.3542	21.8353	-27.9987	39.01	-38.0	-419.0	-25.0
898	8.947000000000003	-0.063	-0.1123	1.022	5.3711	-4.6387	-5.188	34.3927	21.7639	-27.9382	38.95	-38.0	-420.0	-24.0
899	8.947000000000003	0.0005	-0.1084	0.9995	4.8828	-15.2588	-5.3711	34.4037	21.6046	-27.9602	38.97	-39.0	-421.0	-25.0
900	8.967999999999961	0.0625	-0.0991	1.0015	4.4556	-11.7188	-5.6152	34.4147	21.4178	-27.9932	39.02	-40.0	-421.0	-25.0
901	8.969999999999914	-0.0278	-0.106	1.001	4.6997	-1.5869	-6.0425	34.4421	21.3354	-27.9657	39.02	-39.0	-421.0	-25.0
902	8.98599999999999	0.0107	-0.084	0.9941	3.418	-3.9673	-5.6763	34.4696	21.2531	-27.9272	39.02	-39.0	-422.0	-25.0
903	9.020999999999958	0.0083	-0.082	1.0049	0.4883	-4.8218	-7.019	34.4641	21.1542	-27.9163	38.98	-38.0	-421.0	-24.0
904	9.021999999999935	-0.0112	-0.0801	1.0083	-0.8545	-4.3335	-7.1411	34.4421	21.0773	-27.9053	38.98	-37.0	-420.0	-23.0
905	9.021999999999935	-0.0107	-0.0728	1.0293	-1.2207	-5.6763	-5.6152	34.4202	20.9894	-27.8833	39.02	-36.0	-421.0	-24.0
906	9.024000000000001	0.0078	-0.0752	1.0537	-0.3052	-8.728	-4.5166	34.4037	20.8685	-27.8613	38.94	-37.0	-422.0	-23.0
907	9.025999999999954	0.0151	-0.0684	1.0146	1.77	-9.0332	-4.2725	34.4037	20.7257	-27.8613	38.95	-37.0	-424.0	-22.0
908	9.041999999999916	0.0107	-0.084	1.0356	2.6245	-6.5308	-2.8687	34.4202	20.5994	-27.8339	38.97	-38.0	-425.0	-21.0
909	9.046999999999912	0.022	-0.0879	1.0405	4.2114	-8.7891	-2.3804	34.4476	20.462	-27.8009	38.99	-37.0	-425.0	-21.0
910	9.051999999999907	-0.0103	-0.0928	0.9858	5.4321	-9.8877	-2.5635	34.4861	20.3137	-27.7789	38.96	-39.0	-426.0	-22.0
911	9.086999999999989	-0.002	-0.0859	1.0078	4.2114	-11.9019	0.1831	34.519	20.1489	-27.746	39.0	-39.0	-428.0	-21.0
912	9.088999999999942	0.064	-0.0835	1.0073	2.6855	-15.9302	0.7935	34.5355	19.9237	-27.7405	39.0	-37.0	-428.0	-22.0
913	9.088999999999942	0.0444	-0.0952	1.0088	1.6479	-11.7798	0.9155	34.541	19.7205	-27.7185	38.95	-39.0	-427.0	-23.0
914	9.094999999999914	0.0	-0.0908	1.0083	0.9766	-9.6436	1.4038	34.5465	19.5447	-27.6691	38.99	-38.0	-429.0	-23.0
915	9.103999999999928	-0.0142	-0.0693	0.9995	0.061	-12.8174	2.3804	34.552	19.3689	-27.6141	38.99	-38.0	-430.0	-24.0
916	9.120999999999981	0.0562	-0.1055	1.0122	-0.4272	-15.564	1.5259	34.53	19.1437	-27.5977	38.97	-40.0	-431.0	-24.0
917	9.126999999999953	0.0215	-0.1206	1.0122	3.7231	-3.3569	-0.6104	34.541	19.0009	-27.5482	38.99	-39.0	-431.0	-24.0
918	9.141999999999939	-0.0205	-0.0938	0.9961	4.6997	-1.0986	-2.6245	34.5905	18.9404	-27.4658	38.99	-39.0	-432.0	-22.0
919	9.177999999999997	0.041	-0.0991	0.9922	3.9063	-2.8687	-4.5776	34.6179	18.8525	-27.4219	39.05	-41.0	-432.0	-23.0
920	9.177999999999997	0.0361	-0.0884	0.9956	5.4321	6.1646	-6.2256	34.6729	18.8306	-27.3615	38.99	-42.0	-434.0	-23.0
921	9.17999999999995	0.0273	-0.1011	1.0039	4.5166	8.3008	-6.4087	34.7223	18.858	-27.2681	39.01	-43.0	-435.0	-23.0
922	9.17999999999995	0.0244	-0.1035	1.0093	1.6479	5.127	-5.4321	34.7498	18.858	-27.1857	39.0	-44.0	-437.0	-22.0
923	9.181999999999903	0.042	-0.104	1.0151	-1.2817	-0.6104	-3.7842	34.7388	18.8031	-27.1252	39.02	-42.0	-437.0	-21.0
924	9.199999999999932	0.0352	-0.1001	1.0156	-2.0142	-3.3569	-1.8311	34.7113	18.7042	-27.0703	39.0	-44.0	-437.0	-21.0
925	9.204999999999927	0.0063	-0.0957	1.0078	-1.2207	-5.5542	-0.8545	34.6948	18.5889	-27.0154	39.03	-44.0	-437.0	-20.0
926	9.221000000000004	0.0156	-0.1016	0.9971	-0.7324	-9.4604	-0.1831	34.6729	18.446	-26.9714	38.94	-43.0	-439.0	-19.0
927	9.245999999999981	0.0474	-0.1138	0.9951	-0.4272	-9.8267	-0.4883	34.6509	18.2813	-26.944	39.05	-43.0	-439.0	-20.0
928	9.257999999999925	0.0259	-0.0977	0.9868	1.5869	-2.6245	-1.8921	34.6564	18.1714	-26.8945	38.98	-42.0	-441.0	-19.0
929	9.259999999999991	0.0176	-0.0962	0.9756	2.9907	1.2207	-3.9063	34.6783	18.1219	-26.8231	38.98	-42.0	-442.0	-19.0
930	9.259999999999991	0.019	-0.0957	0.9731	3.1128	4.7607	-4.8828	34.7113	18.1	-26.7517	38.95	-42.0	-442.0	-20.0
931	9.263999999999896	-0.021	-0.1006	0.9707	0.6714	5.6152	-3.7231	34.7333	18.1055	-26.6583	39.04	-40.0	-443.0	-18.0
932	9.285999999999945	-0.0576	-0.0742	0.9595	-4.3335	1.8921	1.2207	34.7168	18.078	-26.532	38.92	-42.0	-443.0	-16.0
933	9.285999999999945	-0.0088	-0.0796	0.978	-10.3149	-8.1177	5.6152	34.6454	17.9407	-26.4276	38.94	-42.0	-445.0	-16.0
934	9.30099999999993	0.0122	-0.0854	0.9956	-11.9019	-8.3618	9.0332	34.541	17.7539	-26.3123	38.92	-42.0	-445.0	-15.0
935	9.335999999999899	0.0137	-0.0938	1.0063	-11.4746	-7.2632	10.9253	34.4531	17.5616	-26.1749	38.95	-43.0	-445.0	-16.0
936	9.335999999999899	0.0249	-0.1133	1.019	-9.8877	-6.5308	11.2305	34.3707	17.3694	-26.0321	38.94	-42.0	-447.0	-17.0
937	9.337999999999965	0.0225	-0.123	1.0171	-7.9346	-5.6763	11.9019	34.3048	17.1826	-25.8783	39.01	-42.0	-447.0	-16.0
938	9.337999999999965	0.0259	-0.1226	1.0073	-6.897	-8.1177	12.4512	34.2499	16.9794	-25.73	38.98	-42.0	-448.0	-17.0
939	9.342999999999961	0.0386	-0.125	1.0039	-6.4087	-11.5967	13.4277	34.2004	16.7432	-25.5981	38.97	-43.0	-449.0	-15.0
940	9.3599999999999	0.0503	-0.1294	0.9995	-6.4697	-14.0381	14.4653	34.1455	16.4795	-25.4718	38.98	-42.0	-449.0	-18.0
941	9.364999999999895	0.0659	-0.1343	0.9893	-6.6528	-16.1743	15.4419	34.0851	16.1884	-25.3564	38.95	-43.0	-450.0	-18.0
942	9.379999999999995	0.0938	-0.1382	0.9829	-6.7139	-17.4561	14.8926	34.0192	15.8752	-25.2576	38.95	-42.0	-452.0	-17.0
943	9.404999999999973	0.1172	-0.1367	0.9814	-6.2866	-16.9678	12.5122	33.9532	15.5731	-25.1807	39.0	-45.0	-453.0	-17.0
944	9.416999999999916	0.1235	-0.1392	0.9775	-5.188	-13.6108	8.5449	33.8928	15.304	-25.1202	38.92	-44.0	-454.0	-15.0
945	9.418999999999983	0.1108	-0.1436	0.981	-3.8452	-9.3384	4.5166	33.8379	15.1007	-25.0708	38.96	-43.0	-456.0	-14.0
946	9.418999999999983	0.0952	-0.1353	0.98	-2.9907	-5.9814	1.2817	33.7939	14.9524	-25.0269	39.01	-43.0	-458.0	-14.0
947	9.423000000000002	0.0884	-0.1221	0.9771	-3.3569	-3.9673	-1.0986	33.75	14.837	-24.9939	39.0	-43.0	-460.0	-12.0
948	9.437999999999988	0.083	-0.0996	0.9751	-3.479	-0.4883	-3.0518	33.7115	14.7656	-24.9554	39.0	-46.0	-460.0	-13.0
949	9.442999999999984	0.082	-0.0854	0.9863	-3.1128	3.6621	-4.2725	33.6896	14.7382	-24.906	39.01	-45.0	-462.0	-14.0
950	9.459999999999923	0.0713	-0.0845	0.999	-3.7231	6.2866	-4.8218	33.6621	14.7437	-24.8456	39.06	-43.0	-464.0	-14.0
951	9.495000000000005	0.064	-0.0801	1.0088	-5.4321	4.8828	-3.9063	33.6292	14.7437	-24.7797	38.99	-43.0	-465.0	-13.0
952	9.495000000000005	0.064	-0.0781	1.0166	-6.4697	1.77	-2.3193	33.5797	14.7162	-24.7137	39.01	-43.0	-468.0	-13.0
953	9.495000000000005	0.0581	-0.0728	1.0283	-6.2866	-0.3662	-0.6714	33.5303	14.6558	-24.6533	39.03	-43.0	-471.0	-13.0
954	9.496999999999957	0.0503	-0.0664	1.0356	-5.6763	-2.9297	0.9766	33.4918	14.5734	-24.5874	39.01	-42.0	-473.0	-13.0
955	9.49899999999991	0.0444	-0.0654	1.0371	-5.0659	-7.1411	3.0518	33.4534	14.4525	-24.527	39.03	-42.0	-474.0	-14.0
956	9.517999999999915	0.0479	-0.0649	1.0288	-5.0049	-12.5122	5.249	33.4204	14.2767	-24.4775	39.03	-42.0	-475.0	-16.0
957	9.524999999999977	0.0605	-0.0542	1.0161	-4.6997	-15.3198	6.8359	33.3875	14.057	-24.4391	38.99	-41.0	-476.0	-15.0
958	9.538999999999987	0.0684	-0.0435	1.0029	-4.3945	-14.9536	7.2021	33.3655	13.8318	-24.3951	38.96	-42.0	-478.0	-15.0
959	9.561999999999898	0.0781	-0.0283	0.9922	-4.5776	-12.2681	6.7749	33.349	13.6285	-24.3457	39.0	-42.0	-480.0	-17.0
960	9.573999999999955	0.0684	-0.02	0.9932	-5.0049	-7.5684	6.0425	33.338	13.4637	-24.2743	38.92	-42.0	-481.0	-18.0
961	9.573999999999955	0.0591	-0.0195	0.9922	-5.9814	-4.8218	5.7373	33.3215	13.3319	-24.1864	39.02	-42.0	-482.0	-20.0
962	9.576999999999998	0.0679	-0.0171	1.0005	-6.6528	-3.8452	5.6152	33.2941	13.2111	-24.0985	38.97	-42.0	-483.0	-20.0
963	9.593999999999937	0.0742	-0.0151	1.0176	-7.0801	-3.1128	5.127	33.2666	13.1012	-24.0106	39.02	-42.0	-485.0	-20.0
964	9.602999999999952	0.0708	-0.0146	1.041	-7.5684	-4.4556	5.0659	33.2391	12.9913	-23.9227	38.98	-43.0	-488.0	-19.0
965	9.604999999999905	0.0649	-0.0078	1.0542	-7.5073	-8.0566	5.6763	33.2007	12.8485	-23.8513	38.95	-44.0	-491.0	-19.0
966	9.615999999999985	0.062	0.0068	1.0557	-5.5542	-10.6812	6.2256	33.1842	12.6782	-23.7909	38.91	-45.0	-491.0	-20.0
967	9.652999999999906	0.0625	0.0093	1.0527	-2.7466	-11.6577	6.7139	33.1952	12.5024	-23.7305	38.98	-45.0	-491.0	-20.0
968	9.652999999999906	0.0684	0.0063	1.0503	-0.1221	-10.6812	7.4463	33.2281	12.3212	-23.6646	39.05	-47.0	-491.0	-20.0
969	9.652999999999906	0.0703	0.0039	1.0483	2.5635	-6.2256	7.6904	33.2996	12.1674	-23.5767	39.05	-47.0	-491.0	-21.0
970	9.654999999999973	0.0615	-0.0103	1.0479	4.1504	-2.4414	7.9956	33.3875	12.0465	-23.4668	39.0	-47.0	-491.0	-23.0
971	9.660999999999945	0.0474	-0.0117	1.042	5.0659	-1.8311	8.606	33.4863	11.9421	-23.335	39.04	-47.0	-492.0	-24.0
972	9.67999999999995	0.0532	-0.0176	1.0371	5.3101	-3.479	9.7046	33.5852	11.8268	-23.2086	38.98	-47.0	-493.0	-25.0
973	9.684999999999945	0.0508	-0.0161	1.0356	5.4321	-2.1362	11.8408	33.6896	11.6949	-23.0658	38.97	-47.0	-493.0	-25.0
974	9.719999999999914	0.0454	-0.0117	1.0352	4.6997	-2.7466	14.4043	33.7939	11.5631	-22.8955	39.06	-48.0	-494.0	-25.0
975	9.72199999999998	0.0649	-0.0176	1.0381	4.1504	-5.3101	16.7236	33.8928	11.3873	-22.7252	39.05	-48.0	-494.0	-26.0
976	9.72199999999998	0.0776	-0.0132	1.0488	5.0659	-3.54	18.4326	33.9972	11.2061	-22.5385	38.99	-49.0	-495.0	-27.0
977	9.72199999999998	0.0806	-0.0186	1.0552	5.9814	-0.9155	19.6533	34.118	11.0413	-22.3297	39.02	-49.0	-497.0	-27.0
978	9.73599999999999	0.0796	-0.0371	1.0747	7.3242	3.1738	21.3013	34.2444	10.8929	-22.088	38.97	-49.0	-497.0	-27.0
979	9.741999999999962	0.0874	-0.0508	1.1064	10.376	9.0942	23.0713	34.4037	10.7831	-21.8024	39.12	-50.0	-497.0	-28.0
980	9.774999999999977	0.0962	-0.0508	1.1196	15.4419	17.2729	25.5127	34.6179	10.7172	-21.4618	39.06	-51.0	-498.0	-29.0
981	9.774999999999977	0.1099	-0.0381	1.1128	21.3013	26.6113	28.5034	34.9036	10.7062	-21.0443	38.98	-52.0	-497.0	-29.0
982	9.798999999999978	0.1123	-0.0093	1.0938	24.7803	32.959	33.5083	35.2551	10.7281	-20.5554	38.98	-53.0	-497.0	-30.0
983	9.808999999999969	0.1216	0.0073	1.0708	23.3154	33.7524	41.9922	35.6177	10.7172	-19.9896	39.08	-54.0	-498.0	-29.0
984	9.809999999999945	0.1284	0.0015	1.0366	20.0806	36.6821	51.7578	35.9692	10.6567	-19.3414	39.01	-54.0	-498.0	-29.0
985	9.811999999999898	0.1143	0.0	0.9907	16.9678	42.3584	60.4858	36.3043	10.5853	-18.5889	38.91	-55.0	-499.0	-28.0
986	9.813999999999965	0.1133	0.0015	0.9487	12.3901	43.457	66.5894	36.6064	10.4919	-17.7759	39.09	-55.0	-498.0	-27.0
987	9.819999999999936	0.1011	0.0	0.937	8.0566	42.1143	70.9839	36.8646	10.3601	-16.9299	38.94	-57.0	-498.0	-27.0
988	9.83299999999997	0.1025	-0.0112	0.9639	5.0659	38.3911	75.3174	37.0844	10.1733	-16.073	38.99	-58.0	-498.0	-27.0
989	9.841999999999985	0.1436	-0.0337	1.0029	4.9438	39.1846	82.0923	37.2931	9.9316	-15.1831	38.96	-60.0	-497.0	-27.0
990	9.876999999999953	0.252	-0.2563	1.1738	10.6812	61.2183	93.4448	37.5128	9.7229	-14.1449	39.0	-63.0	-497.0	-27.0
991	9.88799999999992	0.2002	-0.1919	1.1553	30.9448	149.1699	115.7837	37.9907	9.9536	-12.5134	39.03	-63.0	-496.0	-26.0
992	9.890999999999963	-0.0332	0.0176	1.0825	33.6914	185.9131	141.2354	38.7433	10.5194	-10.2722	38.96	-62.0	-496.0	-27.0
993	9.892999999999915	-0.0796	0.0879	1.0605	7.6904	125.6104	157.7148	39.3201	10.6622	-8.1134	38.98	-63.0	-496.0	-28.0
994	9.894999999999982	-0.0029	0.0884	1.0635	-20.752	37.7197	169.1895	39.5178	10.036	-6.4325	38.96	-65.0	-497.0	-28.0
995	9.919999999999959	0.1411	0.1001	1.083	-34.3628	-28.8696	177.5513	39.4354	8.7616	-5.1965	39.02	-66.0	-496.0	-28.0
996	9.967999999999961	0.292	0.1118	1.0679	-32.2876	-50.354	179.9316	39.2816	7.1686	-4.1913	39.02	-70.0	-494.0	-31.0
997	9.967999999999961	0.4155	0.1235	1.0137	-16.2964	-44.0063	176.2085	39.2157	5.5811	-3.23	39.0	-75.0	-492.0	-32.0
998	9.969999999999914	0.4204	0.0771	1.0103	4.5776	-17.0288	164.3677	39.3256	4.2297	-2.2192	38.96	-79.0	-490.0	-33.0
999	9.969999999999914	0.355	-0.0664	1.0557	23.0103	24.1089	150.4517	39.5782	3.2684	-1.0657	39.04	-85.0	-487.0	-34.0
1000	9.969999999999914	0.2271	-0.1421	1.064	37.7808	75.1953	142.9443	39.9573	2.7686	0.3406	38.95	-90.0	-484.0	-36.0
1001	9.969999999999914	0.0908	-0.1016	1.0547	44.0674	108.9478	142.0288	40.4242	2.6093	2.0105	38.94	-95.0	-483.0	-38.0
1002	9.97199999999998	-0.0186	-0.0303	1.0654	41.3818	115.8447	143.5547	40.9131	2.5543	3.7903	38.98	-99.0	-482.0	-39.0
1003	9.978999999999928	-0.0073	0.0146	1.1064	35.4614	120.5444	147.644	41.358	2.4829	5.6085	39.03	-102.0	-479.0	-40.0
1004	10.003999999999905	-0.2197	0.1255	1.1133	24.9634	134.2773	164.5508	41.7535	2.4335	7.63	38.98	-105.0	-477.0	-42.0
1005	10.005999999999972	-0.438	0.125	1.0923	4.3945	104.0649	180.4199	41.9788	2.1863	9.7284	39.04	-109.0	-474.0	-45.0
1006	10.0089999999999	-0.4668	0.0449	1.0596	-18.1885	45.7764	193.4204	41.9293	1.4557	11.5466	38.99	-113.0	-470.0	-48.0
1007	10.044999999999959	-0.479	-0.0073	1.0234	-33.8135	-0.9155	209.1064	41.6602	0.2692	13.1396	39.08	-118.0	-467.0	-49.0
1008	10.046999999999912	-0.4526	-0.0098	0.9771	-43.335	-29.541	225.5249	41.2372	-1.2469	14.6393	38.99	-123.0	-463.0	-50.0
1009	10.046999999999912	-0.4233	0.0239	0.9136	-48.7671	-43.9453	242.5537	40.7208	-2.9993	16.1609	38.99	-129.0	-457.0	-51.0
1010	10.05099999999993	-0.3818	0.0415	0.8491	-51.6968	-53.5889	257.5073	40.1276	-4.9109	17.7484	39.0	-136.0	-450.0	-53.0
1011	10.057999999999993	-0.2856	0.0171	0.7847	-52.6733	-54.3213	269.043	39.4519	-6.9269	19.4128	39.02	-143.0	-445.0	-54.0
1012	10.075999999999908	-0.1899	0.0801	0.7661	-53.6499	-36.0107	274.7803	38.7048	-8.877	21.2256	39.02	-151.0	-438.0	-55.0
1013	10.079999999999927	-0.1768	0.0713	0.7964	-66.2842	-26.1841	279.3579	37.793	-10.7281	23.1921	39.02	-161.0	-430.0	-56.0
1014	10.09699999999998	-0.1489	0.0088	0.7764	-85.5713	-19.9585	281.9824	36.59	-12.5134	25.2466	38.94	-171.0	-421.0	-56.0
1015	10.132999999999925	-0.1406	0.0347	0.7495	-98.3887	-9.8267	280.0903	35.1508	-14.1614	27.4109	39.01	-179.0	-414.0	-55.0
1016	10.132999999999925	-0.1504	0.1655	0.7905	-120.7275	-11.8408	271.7285	33.5248	-15.6995	29.5917	39.06	-185.0	-408.0	-54.0
1017	10.134999999999991	-0.1353	0.0757	0.834	-151.7334	-46.2646	260.376	31.5912	-17.3529	31.5637	38.94	-192.0	-398.0	-55.0
1018	10.134999999999991	-0.1763	-0.0439	0.8208	-167.4805	-59.6924	240.7227	29.4104	-18.9954	33.36	39.06	-199.0	-388.0	-53.0
1019	10.138999999999896	-0.1553	-0.0967	0.8726	-170.2271	-75.2563	214.1113	27.1857	-20.5444	34.931	38.99	-207.0	-378.0	-52.0
1020	10.15199999999993	-0.0625	-0.1528	0.9302	-164.5508	-86.4868	191.8335	25.0269	-22.0825	36.2659	39.01	-213.0	-364.0	-50.0
1021	10.16199999999992	-0.0127	-0.1187	0.9854	-145.9961	-71.106	175.1709	23.0273	-23.4393	37.5293	39.06	-217.0	-352.0	-50.0
1022	10.173999999999978	0.0054	-0.0654	1.0425	-122.1313	-47.3633	161.0107	21.2531	-24.494	38.7927	39.06	-224.0	-341.0	-47.0
1023	10.197000000000003	-0.0332	-0.0396	1.0659	-101.3794	-30.9448	147.644	19.7095	-25.285	40.0342	39.04	-230.0	-329.0	-43.0
1024	10.206999999999994	-0.0327	-0.0269	1.0596	-85.3882	-29.3579	133.606	18.3691	-25.9442	41.1877	38.96	-235.0	-319.0	-40.0
1025	10.208999999999946	0.0225	-0.0259	1.0469	-70.4956	-31.9214	121.2158	17.2266	-26.5814	42.2095	38.92	-238.0	-309.0	-38.0
1026	10.210999999999899	0.0635	-0.0181	1.0522	-54.3213	-24.4751	111.7554	16.2708	-27.1417	43.1488	39.0	-241.0	-298.0	-33.0
1027	10.227999999999952	0.0747	0.0039	1.0439	-39.0625	-8.3618	102.9663	15.4907	-27.5317	44.0552	39.0	-247.0	-289.0	-30.0
1028	10.240999999999985	0.0654	0.0093	1.0073	-26.9775	8.5449	92.4072	14.859	-27.724	44.9121	39.01	-250.0	-280.0	-28.0
1029	10.25	0.0537	0.0078	0.9805	-19.165	21.0571	80.0781	14.3536	-27.746	45.6866	38.93	-252.0	-272.0	-25.0
1030	10.274999999999977	0.043	0.0356	0.957	-16.8457	24.4141	67.5659	13.9526	-27.6691	46.3403	39.06	-252.0	-266.0	-23.0
1031	10.284999999999968	0.0449	0.0449	0.957	-17.8833	22.522	54.9316	13.623	-27.5757	46.8512	38.95	-253.0	-258.0	-21.0
1032	10.284999999999968	0.0464	0.0508	0.9712	-18.7378	22.8882	44.6777	13.3374	-27.4658	47.2467	38.94	-254.0	-251.0	-19.0
1033	10.28699999999992	0.0093	0.0669	0.9922	-18.1885	25.0854	37.8418	13.0957	-27.3065	47.5653	39.01	-254.0	-247.0	-16.0
1034	10.291999999999916	-0.0107	0.0786	1.0112	-16.1743	25.5127	34.79	12.8979	-27.1252	47.8455	39.03	-253.0	-242.0	-16.0
1035	10.31499999999994	-0.0352	0.0967	1.0479	-9.7656	26.7944	33.8135	12.7606	-26.9275	48.1201	39.0	-254.0	-238.0	-17.0
1036	10.317000000000007	-0.0596	0.0918	1.0679	0.1831	28.5034	35.5225	12.7112	-26.7133	48.4113	39.0	-251.0	-234.0	-16.0
1037	10.322000000000003	-0.0781	0.0845	1.0591	10.8032	27.2217	39.0625	12.7496	-26.499	48.7354	38.95	-250.0	-231.0	-16.0
1038	10.381999999999948	-0.0923	0.0791	1.061	18.0054	22.7661	43.2739	12.854	-26.3287	49.0979	39.04	-249.0	-227.0	-16.0
1039	10.400999999999954	-0.1143	0.0889	1.0469	19.043	16.2964	46.0815	12.9803	-26.2244	49.4824	38.99	-246.0	-225.0	-16.0
1040	10.400999999999954	-0.1196	0.1089	1.0234	14.2822	4.8828	48.4009	13.0792	-26.2189	49.8669	38.96	-244.0	-223.0	-16.0
1041	10.400999999999954	-0.0889	0.0532	0.9932	8.606	-6.958	52.002	13.1012	-26.3452	50.246	39.0	-242.0	-220.0	-17.0
1042	10.400999999999954	-0.0742	0.0098	0.9487	9.8877	-3.2349	60.1807	13.0682	-26.499	50.6909	39.05	-238.0	-218.0	-16.0
1043	10.400999999999954	-0.1377	0.0796	0.9585	12.2681	2.5635	74.1577	13.0133	-26.5979	51.3062	39.04	-237.0	-216.0	-18.0
1044	10.409999999999968	-0.189	0.0986	0.9824	5.7983	-5.9204	84.4727	12.8705	-26.7572	52.0367	39.01	-238.0	-215.0	-18.0
1045	10.409999999999968	-0.2012	0.0859	0.9731	-7.4463	-28.6255	89.9658	12.5958	-27.1088	52.7893	39.0	-239.0	-212.0	-17.0
1046	10.426999999999907	-0.1631	0.0513	0.9585	-20.9961	-53.3447	92.1631	12.1783	-27.7075	53.5144	39.06	-239.0	-211.0	-15.0
1047	10.471000000000004	-0.0869	0.0103	0.9546	-29.541	-66.5283	92.6514	11.651	-28.4875	54.212	38.95	-238.0	-208.0	-13.0
1048	10.488999999999919	-0.0693	-0.0107	0.9663	-31.7993	-64.27	92.5293	11.0632	-29.2731	54.9097	39.03	-237.0	-207.0	-12.0
1049	10.488999999999919	-0.083	-0.0142	0.9834	-32.2876	-58.1665	92.6514	10.448	-29.9927	55.6348	39.03	-237.0	-205.0	-9.0
1050	10.488999999999919	-0.0991	-0.0103	0.9937	-32.7759	-54.6265	93.4448	9.8053	-30.6519	56.3873	39.02	-235.0	-202.0	-7.0
1051	10.488999999999919	-0.0928	-0.0522	1.0117	-33.0811	-58.2275	94.0552	9.1406	-31.3165	57.1509	39.02	-236.0	-201.0	-6.0
1052	10.489999999999895	-0.0664	-0.0952	1.0254	-32.2266	-64.3921	93.1396	8.454	-32.0361	57.9144	39.02	-237.0	-198.0	-4.0
1053	10.493999999999915	0.0039	-0.1294	1.0337	-28.2593	-69.6411	88.3789	7.8003	-32.8052	58.6395	39.06	-238.0	-195.0	0.0
1054	10.495000000000005	0.0669	-0.1611	1.0342	-20.0806	-63.1714	81.9702	7.2235	-33.5468	59.2987	39.04	-239.0	-192.0	1.0
1055	10.52699999999993	0.0176	-0.1333	1.0464	-9.6436	-49.3774	76.8433	6.7621	-34.14	59.9304	39.06	-240.0	-189.0	3.0
1056	10.567000000000007	-0.0156	-0.0698	1.0513	-3.6621	-45.8374	67.9932	6.4325	-34.6454	60.4907	38.97	-241.0	-186.0	7.0
1057	10.567000000000007	0.0054	-0.0703	1.0454	-2.1973	-48.645	56.6406	6.2073	-35.1563	60.9247	38.98	-241.0	-184.0	9.0
1058	10.567000000000007	0.042	-0.1172	1.0371	1.3428	-45.6543	47.2412	6.0535	-35.6451	61.2323	39.06	-241.0	-183.0	11.0
1059	10.567000000000007	0.0566	-0.1421	1.0459	8.4229	-34.4238	41.687	5.9821	-36.0406	61.4795	39.03	-238.0	-181.0	12.0
1060	10.56899999999996	0.0498	-0.1611	1.0635	14.0381	-22.7661	39.2456	5.9875	-36.3098	61.7047	39.05	-240.0	-178.0	14.0
1061	10.56899999999996	0.0342	-0.1641	1.0654	14.4653	-19.8975	38.3911	6.004	-36.5131	61.9299	39.01	-241.0	-175.0	16.0
1062	10.56899999999996	0.0317	-0.1636	1.0576	11.2305	-27.5879	36.8652	6.004	-36.7712	62.1332	39.01	-241.0	-173.0	16.0
1063	10.589999999999918	0.0596	-0.1968	1.0444	8.3618	-38.6963	32.3486	5.9985	-37.1338	62.276	39.0	-241.0	-174.0	17.0
1064	10.589999999999918	0.0957	-0.2241	1.019	10.8032	-39.1846	25.0854	6.037	-37.5348	62.3364	39.02	-241.0	-173.0	20.0
1065	10.600999999999999	0.1001	-0.2139	0.9995	18.4326	-26.9775	15.4419	6.2018	-37.8314	62.2925	39.1	-241.0	-175.0	20.0
1066	10.638999999999896	0.1367	-0.1982	0.9785	26.9165	-9.6436	5.3711	6.5204	-37.9688	62.1332	38.98	-241.0	-176.0	21.0
1067	10.649000000000001	0.0605	-0.1694	0.9746	38.3301	25.0244	4.8218	6.9489	-37.804	61.9739	39.01	-243.0	-175.0	20.0
1068	10.649000000000001	-0.106	-0.0903	0.9844	44.3726	48.584	10.8643	7.4268	-37.2986	61.9409	38.98	-242.0	-176.0	21.0
1069	10.649000000000001	-0.1187	-0.0522	1.001	37.8418	45.7764	15.9912	7.8442	-36.7603	61.9794	38.98	-240.0	-177.0	20.0
1070	10.650999999999954	-0.0957	-0.0659	1.0381	24.9634	37.4146	25.0244	8.0914	-36.3373	62.0947	39.0	-238.0	-177.0	17.0
1071	10.658999999999992	-0.123	-0.0742	1.0483	13.3057	29.3579	34.1797	8.1409	-35.9967	62.3254	39.03	-237.0	-177.0	15.0
1072	10.673000000000002	-0.1484	-0.0947	1.0415	-4.2725	5.249	45.2881	7.9871	-35.8539	62.644	38.98	-236.0	-176.0	12.0
1073	10.721000000000004	-0.1274	-0.1108	1.022	-19.9585	-25.9399	52.5513	7.63	-36.0242	63.0121	38.94	-234.0	-175.0	11.0
1074	10.721000000000004	-0.0542	-0.1333	1.0005	-28.0762	-47.7905	55.0537	7.1521	-36.4581	63.3801	39.04	-234.0	-174.0	11.0
1075	10.722999999999956	-0.0112	-0.1353	0.9771	-27.3438	-49.3774	52.7954	6.6632	-36.969	63.7372	39.0	-234.0	-173.0	11.0
1076	10.722999999999956	-0.0078	-0.0952	0.9941	-21.6675	-38.147	44.1895	6.2787	-37.3865	64.0173	39.0	-233.0	-173.0	11.0
1077	10.722999999999956	-0.0093	-0.0576	0.9995	-14.1602	-21.6675	29.9072	6.059	-37.6392	64.1547	39.01	-233.0	-172.0	11.0
1078	10.727999999999952	-0.019	-0.0537	0.9951	-3.7842	0.6714	14.1602	6.037	-37.6666	64.1272	38.94	-234.0	-170.0	12.0
1079	10.760999999999967	-0.04	-0.0498	1.0005	7.9956	26.9775	3.9063	6.2073	-37.4249	63.9899	39.03	-237.0	-169.0	13.0
1080	10.76299999999992	-0.1226	-0.0317	1.0303	16.2964	43.396	2.5635	6.4874	-36.958	63.8416	39.0	-238.0	-167.0	12.0
1081	10.76299999999992	-0.188	-0.0127	1.061	16.7847	36.8042	6.7749	6.7731	-36.4856	63.7427	39.01	-237.0	-167.0	11.0
1082	10.769999999999982	-0.1719	-0.0205	1.0605	12.7563	16.7847	13.0005	7.0038	-36.1945	63.6877	39.03	-235.0	-167.0	10.0
1083	10.830999999999904	-0.1143	-0.0449	1.0337	10.1318	0.1831	19.104	7.1576	-36.1066	63.6823	38.95	-234.0	-168.0	8.0
1084	10.848999999999933	-0.0757	-0.0493	0.9995	9.5825	-7.8125	23.1934	7.2675	-36.1395	63.7207	38.97	-232.0	-167.0	6.0
1085	10.848999999999933	-0.0488	-0.0566	0.9751	7.9346	-12.6343	23.2544	7.3663	-36.2329	63.7537	39.05	-231.0	-167.0	5.0
1086	10.848999999999933	-0.0439	-0.0566	0.9424	3.3569	-17.6392	20.3857	7.4377	-36.3702	63.7537	38.97	-230.0	-168.0	5.0
1087	10.848999999999933	-0.0278	-0.0303	0.9302	-2.0142	-19.8975	15.625	7.5037	-36.5405	63.6877	39.0	-228.0	-169.0	4.0
1088	10.848999999999933	-0.0073	-0.0161	0.9556	-4.5776	-9.5215	11.2915	7.5641	-36.6504	63.5779	39.0	-227.0	-167.0	3.0
1089	10.850999999999999	-0.0605	-0.0249	0.9761	-5.5542	5.7373	10.2539	7.6135	-36.5955	63.468	39.0	-228.0	-166.0	2.0
1090	10.850999999999999	-0.1074	-0.0435	0.9912	-6.7139	9.6436	11.2915	7.6355	-36.4471	63.3911	39.01	-228.0	-166.0	3.0
1091	10.871999999999957	-0.127	-0.0684	0.998	-8.3618	3.6621	15.0146	7.619	-36.3318	63.3417	39.01	-228.0	-166.0	3.0
1092	10.910999999999945	-0.1021	-0.0908	0.9961	-8.9722	-7.5684	20.2026	7.5586	-36.3318	63.3417	38.94	-227.0	-165.0	3.0
1093	10.921999999999912	-0.0464	-0.1001	1.0049	-8.8501	-16.1743	24.4141	7.4652	-36.4417	63.3746	39.01	-227.0	-165.0	3.0
1094	10.921999999999912	0.0015	-0.1069	1.0122	-9.7656	-20.6909	25.5737	7.3553	-36.6284	63.4241	39.01	-227.0	-165.0	2.0
1095	10.921999999999912	0.0425	-0.1255	1.0156	-11.8408	-22.3999	22.9492	7.2345	-36.8427	63.4406	39.01	-226.0	-165.0	3.0
1096	10.923000000000002	0.0571	-0.1421	1.002	-12.8784	-19.104	17.5171	7.1191	-37.0404	63.4076	39.01	-224.0	-164.0	4.0
1097	10.923999999999978	0.0449	-0.146	0.998	-13.0005	-15.0757	10.9863	7.0477	-37.1832	63.2977	39.02	-223.0	-163.0	4.0
1098	10.931999999999903	0.0278	-0.1323	1.0229	-13.4277	-14.5264	4.9438	7.0258	-37.2986	63.1165	38.97	-223.0	-162.0	5.0
1099	10.942999999999984	0.0166	-0.1211	1.0313	-13.3667	-15.7471	0.4883	7.0422	-37.4139	62.8748	38.99	-223.0	-160.0	6.0
1100	10.947999999999979	0.0068	-0.127	1.019	-9.8267	-11.8408	-1.77	7.0972	-37.5018	62.6056	38.99	-224.0	-159.0	7.0
1101	10.972999999999956	-0.0103	-0.1318	1.0073	-2.7466	-3.0518	-2.2583	7.218	-37.5018	62.3474	38.98	-225.0	-159.0	7.0
1102	11.020999999999958	-0.0239	-0.1284	0.9902	3.54	2.3193	-1.0986	7.3883	-37.4304	62.1057	38.98	-226.0	-159.0	7.0
1103	11.038999999999987	-0.0146	-0.125	0.9868	5.6763	1.2207	1.2207	7.5806	-37.359	61.897	39.0	-226.0	-159.0	7.0
1104	11.038999999999987	0.0078	-0.1177	0.9971	1.9531	-5.4321	3.7231	7.7289	-37.348	61.7102	39.03	-226.0	-158.0	6.0
1105	11.039999999999964	0.0459	-0.1064	1.001	-5.127	-13.0005	5.0049	7.8168	-37.4359	61.5289	39.0	-227.0	-157.0	6.0
1106	11.039999999999964	0.0669	-0.1016	1.0078	-10.8643	-14.8315	3.7842	7.8442	-37.5623	61.3367	39.08	-227.0	-156.0	6.0
1107	11.039999999999964	0.0728	-0.123	1.0259	-12.5732	-10.376	0.9766	7.8552	-37.6556	61.1169	39.0	-226.0	-156.0	8.0
1108	11.044999999999959	0.0474	-0.1196	1.0366	-11.2305	-4.9438	-1.8311	7.8937	-37.6831	60.8752	38.96	-225.0	-154.0	9.0
1109	11.044999999999959	0.0293	-0.1162	1.0435	-9.9487	-5.9814	-3.7231	7.9596	-37.6941	60.6061	39.04	-225.0	-153.0	10.0
1110	11.063999999999965	0.0322	-0.105	1.0391	-7.0801	-8.606	-5.7983	8.0695	-37.7271	60.3149	38.98	-226.0	-153.0	10.0
1111	11.126999999999953	0.0405	-0.104	1.0371	-1.5869	-4.8828	-6.4697	8.2343	-37.7435	60.0183	39.01	-226.0	-153.0	9.0
1112	11.126999999999953	0.0225	-0.0962	1.0283	4.0283	1.1597	-5.4321	8.4485	-37.6996	59.7382	39.05	-226.0	-151.0	10.0
1113	11.127999999999929	0.0264	-0.1016	1.0156	5.9814	0.1831	-2.6855	8.6682	-37.6447	59.4965	38.96	-228.0	-151.0	10.0
1114	11.127999999999929	0.0376	-0.103	1.0078	4.5166	-3.7231	0.3052	8.855	-37.6337	59.2877	39.03	-229.0	-152.0	9.0
1115	11.127999999999929	0.0518	-0.1064	1.001	0.6714	-9.3384	1.709	9.0033	-37.6776	59.09	38.98	-228.0	-154.0	10.0
1116	11.127999999999929	0.0786	-0.1108	0.9902	-3.1128	-12.207	1.77	9.1077	-37.771	58.8812	38.98	-227.0	-155.0	10.0
1117	11.130999999999972	0.0723	-0.1016	0.9951	-5.4932	-10.8643	0.9766	9.1956	-37.8534	58.6725	38.97	-227.0	-154.0	11.0
1118	11.130999999999972	0.0815	-0.1133	1.0161	-7.5684	-11.9019	-0.5493	9.2725	-37.9413	58.4418	38.95	-228.0	-154.0	11.0
1119	11.186999999999898	0.0786	-0.1016	1.0234	-7.3853	-10.9253	-2.0142	9.3549	-38.0182	58.2001	38.99	-228.0	-156.0	12.0
1120	11.188999999999965	0.0664	-0.0962	1.0288	-3.8452	-7.019	-3.9673	9.4757	-38.0621	57.9364	39.02	-230.0	-156.0	12.0
1121	11.188999999999965	0.0566	-0.0913	1.0273	3.3569	2.5635	-4.6387	9.657	-38.0237	57.6837	39.0	-231.0	-156.0	11.0
1122	11.188999999999965	0.02	-0.0825	1.021	10.3149	10.6201	-2.9297	9.8987	-37.8809	57.464	39.0	-231.0	-156.0	11.0
1123	11.188999999999965	0.0098	-0.0742	1.021	11.8408	7.8735	-0.9766	10.1514	-37.738	57.2772	39.0	-230.0	-156.0	11.0
1124	11.197000000000003	0.0283	-0.0703	1.002	8.1177	0.4883	1.2207	10.3766	-37.6721	57.0959	39.04	-229.0	-156.0	10.0
1125	11.198999999999955	0.022	-0.0718	0.9712	4.6387	-1.5869	4.4556	10.5359	-37.6556	56.9531	38.99	-230.0	-154.0	11.0
1126	11.205999999999904	0.0122	-0.0747	0.9531	3.0518	1.77	8.0566	10.6458	-37.6117	56.8597	39.01	-231.0	-155.0	11.0
1127	11.225999999999999	-0.0039	-0.0742	0.9458	1.2207	5.3101	11.5356	10.7062	-37.5348	56.8158	39.01	-230.0	-156.0	11.0
1128	11.225999999999999	-0.0068	-0.0786	0.9458	-1.77	3.8452	13.6719	10.7227	-37.4579	56.8048	39.0	-230.0	-157.0	11.0
1129	11.263999999999896	0.0225	-0.0894	0.9658	-6.897	-2.3804	15.3198	10.6842	-37.4469	56.8048	39.0	-229.0	-156.0	11.0
1130	11.265999999999963	0.0483	-0.103	0.9917	-10.437	-5.127	15.564	10.6018	-37.4799	56.7938	39.03	-227.0	-156.0	10.0
1131	11.265999999999963	0.0537	-0.1108	1.0073	-11.0474	-4.2114	14.0381	10.5084	-37.5128	56.7719	38.99	-227.0	-154.0	10.0
1132	11.267999999999915	0.0576	-0.124	1.0215	-8.1787	-1.77	11.4136	10.4425	-37.5238	56.7334	38.99	-228.0	-155.0	11.0
1133	11.279999999999973	0.0474	-0.125	1.0337	-2.5024	3.9673	8.9111	10.4425	-37.4799	56.6675	39.01	-229.0	-154.0	10.0
1134	11.282999999999902	0.0337	-0.1196	1.0371	2.2583	5.8594	6.897	10.5084	-37.392	56.5906	39.04	-227.0	-154.0	10.0
1135	11.296999999999912	0.0308	-0.1094	1.0293	5.249	4.1504	5.5542	10.6238	-37.3151	56.4917	39.0	-227.0	-152.0	9.0
1136	11.305999999999926	0.0425	-0.1191	1.0264	6.6528	2.5024	5.0049	10.7611	-37.2546	56.3818	39.0	-227.0	-151.0	10.0
1137	11.342999999999961	0.0469	-0.124	1.0151	7.019	2.3804	5.3101	10.8984	-37.2052	56.272	39.01	-225.0	-150.0	9.0
1138	11.342999999999961	0.0566	-0.126	1.0024	6.7139	1.0376	5.127	11.0358	-37.1613	56.1566	38.99	-225.0	-152.0	8.0
1139	11.344999999999914	0.0728	-0.125	1.0049	5.9204	-0.061	3.6621	11.1731	-37.1393	56.0248	39.06	-226.0	-152.0	9.0
1140	11.355999999999995	0.0762	-0.1147	1.0151	4.5776	-0.2441	1.2207	11.3214	-37.1118	55.8655	39.01	-225.0	-153.0	8.0
1141	11.355999999999995	0.0728	-0.1069	1.0317	3.1128	-1.4038	-1.2207	11.4752	-37.0898	55.6677	38.97	-224.0	-152.0	8.0
1142	11.375999999999976	0.0635	-0.1074	1.0405	2.7466	-3.2959	-3.1738	11.6455	-37.0789	55.448	38.97	-225.0	-154.0	7.0
1143	11.386999999999944	0.0664	-0.1025	1.04	4.1504	-5.127	-5.0659	11.8378	-37.0844	55.1953	38.95	-225.0	-153.0	9.0
1144	11.395999999999958	0.0747	-0.0977	1.0405	7.3242	-4.5166	-7.2632	12.074	-37.0844	54.9207	39.01	-224.0	-153.0	9.0
1145	11.419999999999959	0.0669	-0.0864	1.042	11.2305	-1.6479	-9.3994	12.3596	-37.0569	54.6295	38.95	-224.0	-154.0	9.0
1146	11.42999999999995	0.0591	-0.0786	1.0425	13.916	0.7935	-10.437	12.6892	-36.9965	54.3219	39.06	-225.0	-155.0	8.0
1147	11.42999999999995	0.0371	-0.0679	1.0293	17.0898	3.7231	-10.0098	13.0463	-36.9031	54.0363	39.04	-225.0	-156.0	7.0
1148	11.431999999999903	0.0239	-0.0557	1.0117	19.2871	3.479	-8.3008	13.4088	-36.7987	53.7671	39.06	-227.0	-155.0	7.0
1149	11.436999999999898	0.0298	-0.0464	0.9946	19.4092	2.7466	-6.1035	13.7714	-36.7108	53.5254	38.92	-226.0	-156.0	6.0
1150	11.450999999999908	0.0264	-0.0488	0.9731	17.395	3.0518	-3.0518	14.0955	-36.6284	53.3167	39.06	-226.0	-158.0	5.0
1151	11.456999999999994	0.0337	-0.0591	0.9556	13.5498	1.6479	0.061	14.3536	-36.5625	53.1519	39.03	-227.0	-157.0	4.0
1152	11.463999999999942	0.0474	-0.0679	0.957	8.8501	0.6714	2.9907	14.5514	-36.524	53.009	39.04	-226.0	-159.0	2.0
1153	11.496999999999957	0.0562	-0.0688	0.9624	3.7842	0.2441	5.4932	14.6722	-36.4911	52.8992	39.07	-226.0	-160.0	2.0
1154	11.506999999999948	0.0571	-0.0728	0.978	-0.8545	-0.4883	6.897	14.7382	-36.4746	52.8058	39.08	-225.0	-159.0	3.0
1155	11.506999999999948	0.0601	-0.0747	0.9956	-4.0283	-0.7324	7.1411	14.7601	-36.4636	52.7179	39.02	-225.0	-158.0	0.0
1156	11.515999999999963	0.0562	-0.0752	1.0176	-4.8218	0.4272	7.1411	14.7711	-36.4417	52.63	39.02	-222.0	-157.0	-1.0
1157	11.519000000000005	0.1216	-0.1563	1.0708	-3.9673	-0.4272	6.1035	14.7711	-36.4252	52.5421	38.99	-224.0	-157.0	-3.0
1158	11.527999999999906	0.167	-0.1836	1.0625	1.5869	-0.6104	-2.9297	14.8425	-36.4197	52.3608	39.02	-224.0	-156.0	-3.0
1159	11.572999999999979	0.0249	-0.085	1.0542	6.2866	4.8218	-9.9487	15.0513	-36.3318	52.0972	39.01	-223.0	-157.0	-5.0
1160	11.572999999999979	0.001	-0.1128	1.0322	8.1787	0.4272	-6.2256	15.271	-36.2274	51.861	39.0	-225.0	-156.0	-5.0
1161	11.574999999999932	0.0806	-0.1084	1.0059	9.2773	-6.6528	-6.0425	15.5017	-36.2219	51.6138	38.95	-226.0	-157.0	-5.0
1162	11.574999999999932	0.0674	-0.1113	0.9932	12.9395	0.1221	-8.1177	15.7599	-36.1945	51.3556	38.99	-226.0	-158.0	-5.0
1163	11.574999999999932	0.0313	-0.0776	0.9907	15.3809	8.3008	-6.7749	16.0455	-36.0626	51.1359	38.98	-224.0	-158.0	-4.0
1164	11.586999999999989	0.0044	-0.0708	0.9795	11.2305	5.188	-6.5308	16.2982	-35.9308	50.9271	38.99	-224.0	-159.0	-5.0
1165	11.592999999999961	0.0181	-0.0674	1.0029	5.9814	-1.1597	-4.1504	16.496	-35.8649	50.7184	38.95	-223.0	-157.0	-6.0
1166	11.603999999999928	0.0674	-0.0903	1.0303	1.9531	-4.9438	-1.1597	16.6333	-35.8649	50.5261	39.0	-221.0	-156.0	-7.0
1167	11.615999999999985	0.0562	-0.0732	1.0317	0.8545	-4.1504	-0.4272	16.7542	-35.8649	50.3503	38.99	-221.0	-156.0	-7.0
1168	11.65199999999993	0.0552	-0.062	1.0249	-1.709	-7.6294	1.1597	16.8475	-35.8923	50.1801	38.98	-222.0	-157.0	-9.0
1169	11.653999999999996	0.0547	-0.0464	1.0229	-3.8452	-11.8408	2.1973	16.9244	-35.9583	50.0153	38.98	-223.0	-156.0	-10.0
1170	11.653999999999996	0.0674	-0.0405	1.0161	-4.9438	-13.1836	2.6245	16.9904	-36.0571	49.8395	38.96	-224.0	-157.0	-9.0
1171	11.655999999999949	0.0781	-0.0386	1.0195	-4.0283	-9.8877	1.77	17.0618	-36.134	49.6747	39.03	-223.0	-156.0	-9.0
1172	11.66199999999992	0.0596	-0.041	1.0068	-1.6479	-3.7842	1.2817	17.1442	-36.1505	49.5209	39.0	-226.0	-157.0	-8.0
1173	11.674999999999955	0.0723	-0.0654	1.0151	-1.3428	-1.5869	2.7466	17.2156	-36.1395	49.389	38.93	-226.0	-159.0	-10.0
1174	11.688999999999965	0.0698	-0.0854	1.0073	-1.77	-2.4414	3.9673	17.265	-36.134	49.2737	38.96	-224.0	-159.0	-9.0
1175	11.7349999999999	0.0688	-0.0786	1.0122	-1.6479	-4.2725	5.4321	17.3145	-36.145	49.1638	39.0	-222.0	-160.0	-10.0
1176	11.736999999999966	0.0747	-0.0625	1.0068	-1.8311	-5.249	6.7139	17.3584	-36.1725	49.0704	39.02	-222.0	-159.0	-11.0
1177	11.736999999999966	0.0674	-0.0649	1.002	-1.5259	-3.6621	8.1177	17.3914	-36.1945	48.9935	38.96	-221.0	-159.0	-10.0
1178	11.736999999999966	0.0537	-0.147	1.0044	-2.0142	-4.9438	9.2163	17.3969	-36.2164	48.9331	39.01	-220.0	-159.0	-9.0
1179	11.736999999999966	0.0454	-0.2632	0.9863	-3.7842	-9.7046	9.1553	17.3364	-36.2714	48.8727	39.0	-221.0	-158.0	-9.0
1180	11.745999999999981	0.0928	-0.0103	1.0454	-7.9346	-24.1089	10.9863	17.3419	-36.4526	48.7793	38.93	-222.0	-156.0	-11.0
1181	11.756999999999948	0.1064	-0.1133	1.0322	-9.0332	-15.2588	11.2915	17.298	-36.6559	48.6859	39.05	-223.0	-154.0	-12.0
1182	11.765999999999963	0.0488	-0.0601	0.9932	-6.4087	-2.3193	11.7798	17.2485	-36.6724	48.6694	39.05	-222.0	-153.0	-12.0
1183	11.811999999999898	0.063	-0.0825	1.0098	-7.2632	-9.2773	11.8408	17.1936	-36.7383	48.642	39.02	-222.0	-152.0	-11.0
1184	11.813999999999965	0.0767	-0.042	1.001	-6.958	-9.5825	10.9253	17.1661	-36.8262	48.5925	39.01	-222.0	-151.0	-10.0
1185	11.813999999999965	0.0703	-0.1099	1.0171	-7.3242	-8.606	9.8267	17.1277	-36.9031	48.5376	39.08	-222.0	-151.0	-11.0
1186	11.813999999999965	0.062	-0.1431	1.0239	-4.6387	-2.8076	10.9253	17.0673	-36.936	48.5101	39.01	-223.0	-150.0	-10.0
1187	11.815999999999917	0.0483	-0.0688	1.0342	-3.479	-2.2583	13.1226	17.0343	-36.936	48.5266	38.95	-224.0	-150.0	-10.0
1188	11.833999999999946	0.0874	-0.0703	1.0425	-6.3477	-5.7983	12.207	16.9904	-36.991	48.5156	39.05	-225.0	-150.0	-10.0
1189	11.842999999999961	0.0708	-0.0874	1.0298	-7.7515	-2.6245	11.3525	16.9299	-37.0074	48.5046	38.99	-224.0	-149.0	-9.0
1190	11.844999999999914	0.0796	-0.0811	1.0327	-10.6812	-7.8125	11.6577	16.8475	-37.0679	48.4827	39.01	-223.0	-150.0	-8.0
1191	11.88799999999992	0.0684	-0.0947	1.0269	-12.7563	-11.7798	11.7798	16.7487	-37.1613	48.4442	39.01	-223.0	-150.0	-9.0
1192	11.88799999999992	0.0791	-0.0928	1.0146	-12.0239	-14.0991	11.7798	16.6553	-37.2876	48.4003	39.01	-222.0	-149.0	-9.0
1193	11.889999999999986	0.0698	-0.0854	1.0156	-9.8267	-11.1694	11.1084	16.5784	-37.3975	48.3508	39.08	-222.0	-149.0	-7.0
1194	11.889999999999986	0.0728	-0.0859	1.0044	-9.1553	-11.7188	10.1929	16.5234	-37.4854	48.3014	39.0	-221.0	-148.0	-6.0
1195	11.892999999999915	0.0967	-0.104	0.9956	-10.0098	-10.9863	9.5215	16.463	-37.5897	48.2355	39.04	-222.0	-146.0	-4.0
1196	11.904999999999973	0.0679	-0.1167	1.0273	-9.4604	-7.2632	9.3384	16.3916	-37.6501	48.1915	39.04	-224.0	-145.0	-5.0
1197	11.918999999999983	0.0674	-0.1309	1.0415	-7.5684	-11.9629	9.2773	16.3367	-37.7271	48.1421	39.01	-224.0	-144.0	-5.0
1198	11.920999999999935	0.0811	-0.1108	1.0171	-6.1035	-18.6157	9.2773	16.3202	-37.8754	48.0652	39.01	-225.0	-143.0	-5.0
1199	11.940999999999917	0.1172	-0.1108	1.0068	-7.3853	-24.7192	7.8735	16.3147	-38.0951	47.9553	38.99	-226.0	-143.0	-4.0
1200	11.974999999999909	0.1021	-0.0879	0.9844	-7.8735	-22.2168	6.2256	16.3202	-38.3038	47.818	39.03	-227.0	-143.0	-3.0
1201	11.974999999999909	0.0811	-0.063	0.9722	-7.3853	-18.9209	6.7139	16.3312	-38.4686	47.7026	38.99	-228.0	-142.0	-1.0
1202	11.974999999999909	0.0938	-0.0605	0.9673	-6.3477	-16.7847	6.4087	16.3477	-38.6169	47.5983	38.96	-229.0	-141.0	0.0
1203	11.976999999999975	0.1265	-0.0654	0.979	-2.8687	-9.0942	4.8828	16.3861	-38.7158	47.4939	38.95	-229.0	-140.0	0.0
1204	11.982999999999947	0.0981	-0.0884	0.9946	2.0142	2.8076	5.0049	16.441	-38.6938	47.428	39.01	-229.0	-139.0	1.0
1205	11.995999999999981	0.1108	-0.1201	1.0107	2.3193	4.6387	6.1646	16.485	-38.6334	47.4005	39.03	-230.0	-139.0	2.0
1206	12.002999999999929	0.127	-0.1733	0.978	-1.1597	2.6245	7.5073	16.474	-38.595	47.384	38.99	-230.0	-139.0	2.0
1207	12.043000000000006	0.1108	-0.0962	1.043	-5.9814	-1.709	7.9956	16.4355	-38.584	47.3566	38.98	-230.0	-139.0	2.0
1208	12.044999999999959	0.1182	-0.1177	1.0356	-6.0425	-3.0518	10.437	16.3806	-38.6115	47.3456	39.0	-229.0	-139.0	2.0
1209	12.044999999999959	0.0898	-0.1206	1.0151	-4.8828	-2.6855	12.207	16.3147	-38.6279	47.3621	39.0	-228.0	-139.0	2.0
1210	12.044999999999959	0.1387	-0.0923	1.0347	-5.0659	-9.0332	13.7939	16.2598	-38.7048	47.3785	39.0	-227.0	-139.0	3.0
1211	12.05099999999993	0.1758	-0.1104	1.0352	-6.2256	-8.1787	13.3667	16.1993	-38.8147	47.384	39.03	-227.0	-139.0	3.0
1212	12.067000000000007	0.1328	-0.1162	1.0347	-7.5684	-4.8828	14.8926	16.106	-38.8806	47.4115	39.01	-227.0	-138.0	4.0
1213	12.091999999999985	0.1333	-0.1172	1.0415	-9.9487	-7.7515	18.1885	15.9686	-38.9685	47.4829	38.93	-226.0	-136.0	5.0
1214	12.092999999999961	0.144	-0.1445	1.0059	-12.3901	-9.5825	20.6909	15.7819	-39.0894	47.5763	39.05	-226.0	-135.0	4.0
1215	12.125	0.1226	-0.1436	1.0112	-13.3667	-7.2632	23.3765	15.5566	-39.1992	47.7081	39.03	-226.0	-135.0	4.0
1216	12.13799999999992	0.1099	-0.1182	1.0522	-14.2822	-9.8877	25.0854	15.3149	-39.3091	47.8674	39.01	-225.0	-135.0	5.0
1217	12.13799999999992	0.1235	-0.1201	1.0439	-15.686	-15.3198	26.123	15.0677	-39.4794	48.0212	38.97	-224.0	-134.0	6.0
1218	12.13799999999992	0.1479	-0.1318	1.0239	-16.6016	-18.1274	27.3438	14.8041	-39.6936	48.175	39.0	-225.0	-132.0	7.0
1219	12.139999999999986	0.1689	-0.1528	1.0361	-14.4043	-13.2446	29.7852	14.5239	-39.8914	48.3618	38.98	-225.0	-132.0	7.0
1220	12.159999999999968	0.1504	-0.1577	1.0298	-10.6812	-5.3711	32.1045	14.2383	-40.0122	48.6145	39.03	-226.0	-132.0	7.0
1221	12.162999999999897	0.1143	-0.1533	1.0439	-9.7046	-6.1035	33.5693	13.9526	-40.1111	48.8947	39.08	-226.0	-130.0	9.0
1222	12.16599999999994	0.1406	-0.1436	1.0396	-8.9111	-13.4888	35.9497	13.6725	-40.2814	49.1858	39.08	-225.0	-129.0	10.0
1223	12.211999999999989	0.1523	-0.1294	1.0186	-8.667	-14.5264	38.0249	13.3868	-40.4846	49.4934	38.99	-224.0	-128.0	12.0
1224	12.211999999999989	0.1436	-0.123	0.9951	-8.7891	-13.4277	40.1001	13.0847	-40.6824	49.834	39.01	-225.0	-126.0	13.0
1225	12.213999999999942	0.1426	-0.1152	0.9907	-10.8643	-15.564	40.4663	12.7606	-40.8911	50.1801	39.01	-224.0	-123.0	14.0
1226	12.213999999999942	0.1338	-0.1221	1.0112	-14.1602	-19.3481	40.0391	12.4091	-41.1328	50.5206	39.02	-225.0	-121.0	15.0
1227	12.213999999999942	0.1362	-0.1172	1.0034	-16.2964	-23.5596	41.5649	12.03	-41.4075	50.8667	39.03	-225.0	-121.0	17.0
1228	12.222999999999956	0.1699	-0.1309	0.9995	-17.0288	-26.123	41.1987	11.64	-41.7261	51.2073	39.02	-225.0	-120.0	18.0
1229	12.2349999999999	0.1855	-0.1343	1.0034	-14.4043	-17.5781	40.2832	11.261	-41.9897	51.5533	39.0	-225.0	-119.0	19.0
1230	12.25	0.1626	-0.1211	0.9893	-11.2305	-6.8359	40.4663	10.8929	-42.1381	51.9269	38.93	-224.0	-117.0	21.0
1231	12.252999999999929	0.1318	-0.1074	0.981	-8.5449	-1.5869	40.1611	10.5469	-42.215	52.3279	38.97	-223.0	-115.0	22.0
1232	12.269999999999982	0.1274	-0.1001	0.9785	-5.4321	3.0518	40.1001	10.2338	-42.2369	52.7289	39.04	-223.0	-113.0	20.0
1233	12.311999999999898	0.1069	-0.1108	0.9604	-1.8921	9.5215	42.6025	9.9207	-42.204	53.1793	39.02	-224.0	-112.0	20.0
1234	12.311999999999898	0.0786	-0.1167	0.9478	0.2441	13.0615	45.7153	9.5966	-42.1161	53.6792	39.0	-225.0	-111.0	22.0
1235	12.311999999999898	0.0664	-0.1133	0.9595	-2.3193	9.0332	47.8516	9.245	-42.0447	54.212	38.96	-223.0	-111.0	23.0
1236	12.311999999999898	0.0991	-0.1406	0.9814	-9.5825	-1.1597	49.0723	8.8275	-42.0667	54.7339	38.96	-221.0	-110.0	22.0
1237	12.313999999999965	0.1831	-0.1719	1.0083	-14.1602	-14.2822	45.0439	8.3826	-42.226	55.1898	38.95	-218.0	-109.0	21.0
1238	12.334999999999923	0.1665	-0.1284	0.9888	-11.0474	-6.958	42.2363	7.998	-42.3853	55.5853	39.04	-216.0	-109.0	22.0
1239	12.341999999999985	0.0713	-0.1152	0.978	-8.3618	5.9204	44.2505	7.6245	-42.3688	56.0358	38.95	-215.0	-109.0	20.0
1240	12.344999999999914	0.0728	-0.1245	0.9619	-9.2163	0.7935	44.4336	7.2455	-42.3578	56.4917	38.99	-214.0	-108.0	19.0
1241	12.386999999999944	0.1304	-0.1621	0.9517	-10.0098	-9.8267	42.3584	6.8665	-42.4622	56.9147	39.0	-213.0	-105.0	22.0
1242	12.399999999999977	0.1479	-0.165	0.9351	-6.5308	-6.5308	39.7949	6.5259	-42.572	57.2937	38.98	-211.0	-104.0	22.0
1243	12.399999999999977	0.1069	-0.1768	0.916	-1.3428	2.9907	36.7432	6.2512	-42.583	57.6563	38.94	-210.0	-103.0	22.0
1244	12.399999999999977	0.0249	-0.1807	0.8711	1.8311	10.0098	35.0342	6.0205	-42.4786	58.0078	39.01	-206.0	-100.0	21.0
1245	12.40199999999993	0.0859	-0.1914	0.8979	1.709	10.3149	33.2031	5.8063	-42.3688	58.3429	38.98	-207.0	-98.0	21.0
1246	12.40199999999993	0.1025	-0.2212	0.9077	2.6855	16.7847	25.5737	5.636	-42.226	58.5956	39.06	-206.0	-94.0	20.0
1247	12.421999999999912	0.0615	-0.2163	0.8794	2.9907	22.2778	20.6299	5.5261	-41.9952	58.7823	38.96	-204.0	-93.0	19.0
1248	12.476999999999975	0.041	-0.2104	0.8872	-0.4883	16.7236	16.2354	5.4272	-41.781	58.9087	38.94	-204.0	-92.0	17.0
1249	12.476999999999975	0.043	-0.2007	0.9072	-5.4932	11.7188	13.6108	5.3284	-41.6272	58.9801	38.94	-202.0	-91.0	16.0
1250	12.476999999999975	0.0283	-0.1567	0.9312	-7.9956	15.4419	14.6484	5.202	-41.4569	59.057	38.98	-200.0	-89.0	16.0
1251	12.476999999999975	0.0225	-0.1528	0.9458	-11.0474	10.376	12.7563	5.0757	-41.2921	59.1174	39.01	-197.0	-89.0	15.0
1252	12.476999999999975	0.0601	-0.1499	0.9375	-9.7046	11.5356	9.4604	4.9768	-41.1658	59.1284	38.96	-196.0	-88.0	12.0
1253	12.476999999999975	0.0571	-0.1421	0.9565	-4.3945	21.6064	8.606	4.9329	-40.957	59.1284	39.01	-195.0	-86.0	11.0
1254	12.480999999999995	0.0122	-0.1265	0.9688	-0.5493	27.832	8.606	4.9384	-40.6494	59.1394	39.05	-195.0	-86.0	7.0
1255	12.516999999999939	0.0508	-0.1553	1.0088	-0.7935	17.9443	5.127	4.9658	-40.4077	59.1119	39.05	-191.0	-84.0	5.0
1256	12.516999999999939	0.0581	-0.1694	1.0347	1.8921	15.625	1.4648	5.0427	-40.2319	59.024	39.05	-191.0	-82.0	2.0
1257	12.520999999999958	0.0366	-0.1587	1.0762	2.0752	10.8643	-0.1831	5.1581	-40.0671	58.9142	39.02	-190.0	-82.0	1.0
1258	12.539999999999964	0.0762	-0.1738	1.105	-1.2207	-3.0518	-4.1504	5.2789	-40.0287	58.7439	38.95	-188.0	-83.0	-2.0
1259	12.585999999999899	0.0894	-0.1865	1.0977	0.0	-7.5684	-7.2632	5.4327	-40.0726	58.5077	39.04	-188.0	-82.0	-2.0
1260	12.604999999999905	0.0625	-0.1665	1.0889	7.4463	-3.6621	-9.2773	5.6635	-40.0891	58.255	39.01	-188.0	-82.0	-4.0
1261	12.604999999999905	0.0386	-0.167	1.1064	12.8174	-2.9297	-11.1694	5.9711	-40.0671	57.9858	39.03	-187.0	-81.0	-4.0
1262	12.604999999999905	0.043	-0.189	1.0762	14.5874	-12.207	-13.3057	6.3171	-40.1111	57.6837	39.03	-187.0	-82.0	-6.0
1263	12.604999999999905	0.0767	-0.2104	1.0234	17.6392	-17.2119	-15.9302	6.7072	-40.2264	57.3322	38.98	-186.0	-83.0	-7.0
1264	12.604999999999905	0.0776	-0.1992	0.9966	22.2168	-13.1836	-20.3857	7.1686	-40.3198	56.9312	39.02	-187.0	-83.0	-5.0
1265	12.6099999999999	0.0703	-0.2002	0.9653	23.9258	-6.6528	-24.4751	7.6849	-40.3418	56.4862	38.95	-189.0	-83.0	-6.0
1266	12.6099999999999	0.0708	-0.1841	0.9956	21.6675	-1.5869	-27.0386	8.2068	-40.2924	56.0193	39.08	-190.0	-84.0	-7.0
1267	12.628999999999905	0.0439	-0.1685	1.002	17.334	-0.4883	-29.4189	8.7122	-40.2209	55.5249	38.97	-188.0	-86.0	-6.0
1268	12.676999999999907	0.0791	-0.1992	1.021	13.2446	-2.9297	-30.1514	9.1736	-40.1605	55.014	39.04	-188.0	-86.0	-6.0
1269	12.695999999999913	0.0962	-0.2271	1.0542	12.6343	-2.7466	-31.1279	9.624	-40.1111	54.4867	38.93	-189.0	-89.0	-8.0
1270	12.695999999999913	0.0566	-0.1802	1.0269	13.3057	-7.5073	-33.2642	10.1019	-40.0726	53.9374	39.02	-191.0	-90.0	-8.0
1271	12.695999999999913	0.1079	-0.1919	1.019	12.085	-14.5874	-36.9873	10.6073	-40.1111	53.3276	38.99	-191.0	-92.0	-7.0
1272	12.695999999999913	0.0991	-0.166	1.0068	15.5029	-7.9346	-39.1846	11.1621	-40.1001	52.6849	39.0	-193.0	-94.0	-8.0
1273	12.695999999999913	0.1104	-0.1636	1.0024	17.6392	-3.7842	-40.4663	11.7389	-40.0452	52.0422	39.1	-194.0	-94.0	-7.0
1274	12.700999999999908	0.105	-0.1519	0.9785	22.3389	5.9204	-39.1846	12.3376	-39.9023	51.4325	39.03	-196.0	-95.0	-7.0
1275	12.700999999999908	0.1265	-0.1714	0.9468	26.3062	13.916	-39.978	12.9529	-39.6771	50.8502	39.02	-198.0	-97.0	-9.0
1276	12.718999999999937	0.0864	-0.1655	0.9424	28.8696	24.1089	-43.2739	13.5846	-39.3475	50.2734	39.02	-199.0	-98.0	-8.0
1277	12.723999999999933	0.0439	-0.1177	0.9634	28.3813	24.4751	-44.6777	14.2383	-38.952	49.6967	38.97	-198.0	-100.0	-9.0
1278	12.723999999999933	0.145	-0.1294	1.0039	24.1699	14.8315	-45.105	14.87	-38.6609	49.0869	39.01	-200.0	-102.0	-8.0
1279	12.787999999999897	0.1211	-0.1138	1.0278	23.9868	19.165	-45.2271	15.4852	-38.3533	48.4827	39.07	-200.0	-103.0	-8.0
1280	12.809999999999945	0.0879	-0.0527	1.0166	23.6816	18.6768	-43.7622	16.095	-38.0237	47.9114	39.01	-201.0	-106.0	-8.0
1281	12.809999999999945	0.0996	-0.0356	1.041	20.4468	15.3809	-41.1377	16.6718	-37.7271	47.3566	38.95	-201.0	-108.0	-12.0
1282	12.809999999999945	0.0977	-0.0313	1.0581	18.0664	12.8174	-37.2314	17.1991	-37.4634	46.8457	38.98	-202.0	-111.0	-13.0
1283	12.809999999999945	0.1216	-0.0464	1.0664	19.104	10.9863	-34.1797	17.6935	-37.2327	46.3678	39.07	-202.0	-111.0	-13.0
1284	12.812999999999988	0.124	-0.0454	1.0352	23.5596	14.2822	-33.6304	18.2043	-36.991	45.9119	39.0	-203.0	-114.0	-13.0
1285	12.812999999999988	0.1343	-0.2822	1.0054	25.7568	14.5264	-33.2031	18.6987	-36.7053	45.4889	39.0	-203.0	-116.0	-14.0
1286	12.812999999999988	0.1006	-0.2085	0.9375	25.4517	13.1226	-41.5039	19.1821	-36.4526	44.9725	39.06	-203.0	-117.0	-15.0
1287	12.831999999999994	0.0664	-0.0776	1.0449	17.2119	3.1128	-40.1611	19.6985	-36.2219	44.4342	38.98	-202.0	-118.0	-18.0
1288	12.831999999999994	0.0825	-0.0737	1.0811	13.4277	8.667	-32.7148	20.116	-36.0022	43.9783	39.0	-203.0	-119.0	-20.0
1289	12.878999999999905	0.0933	-0.0786	1.0493	10.437	3.2349	-30.5786	20.4785	-35.8209	43.5498	39.0	-205.0	-120.0	-21.0
1290	12.899000000000001	0.0952	-0.0596	1.0649	5.0659	-0.2441	-28.2593	20.7971	-35.6946	43.1323	39.03	-206.0	-121.0	-21.0
1291	12.899000000000001	0.0869	-0.0684	1.0479	-1.8311	-5.0049	-26.2451	21.0388	-35.6067	42.7258	39.02	-206.0	-123.0	-21.0
1292	12.899000000000001	0.1011	-0.0757	1.0229	-6.5918	-8.7891	-25.1465	21.2256	-35.5627	42.3138	39.06	-205.0	-125.0	-22.0
1293	12.899000000000001	0.1099	-0.103	1.0313	-6.8359	-5.9814	-23.4375	21.3794	-35.5243	41.9183	39.03	-207.0	-125.0	-22.0
1294	12.899000000000001	0.0684	-0.0957	1.0073	-4.2725	1.1597	-21.0571	21.5167	-35.4144	41.5942	39.01	-208.0	-126.0	-22.0
1295	12.90199999999993	0.0845	-0.082	1.0342	-2.8687	-0.2441	-19.9585	21.6595	-35.3101	41.2866	38.97	-208.0	-128.0	-21.0
1296	12.90199999999993	0.0977	-0.0874	1.041	0.3052	2.7466	-19.3481	21.8243	-35.1892	40.9955	39.02	-208.0	-129.0	-22.0
1297	12.921999999999912	0.0903	-0.0884	1.0073	4.3335	7.6294	-18.1885	22.0056	-35.0354	40.7373	39.04	-208.0	-130.0	-23.0
1298	12.921999999999912	0.1304	-0.0781	0.9697	0.1831	-0.061	-18.7988	22.1869	-34.92	40.4517	39.01	-207.0	-132.0	-22.0
1299	12.98599999999999	0.1265	-0.0806	1.0117	-3.7842	3.479	-16.4185	22.3132	-34.8267	40.1715	39.03	-206.0	-133.0	-23.0
1300	12.988999999999919	0.1094	-0.0854	1.0078	-3.6011	8.728	-14.5874	22.4011	-34.6729	39.9573	38.98	-205.0	-134.0	-23.0
1301	12.988999999999919	0.1084	-0.0864	1.022	-3.8452	12.146	-13.4888	22.467	-34.4971	39.765	39.0	-206.0	-134.0	-23.0
1302	12.988999999999919	0.0728	-0.0718	1.0405	-7.0801	10.0098	-11.7188	22.5	-34.3103	39.6112	39.0	-207.0	-134.0	-22.0
1303	12.988999999999919	0.0806	-0.0796	1.0342	-12.8174	1.0376	-8.9111	22.4835	-34.2224	39.4409	39.03	-208.0	-135.0	-22.0
1304	12.988999999999919	0.0752	-0.0972	1.0386	-15.9302	-4.5166	-6.8359	22.4231	-34.1949	39.2706	39.03	-210.0	-135.0	-23.0
1305	12.991999999999962	0.0679	-0.0947	1.0215	-14.7095	-6.7139	-5.7983	22.3682	-34.1949	39.1058	38.96	-211.0	-136.0	-22.0
1306	13.000999999999976	0.1069	-0.0996	0.9922	-14.7095	-8.728	-5.188	22.3132	-34.2334	38.9355	39.02	-212.0	-136.0	-22.0
1307	13.010999999999967	0.0923	-0.0991	0.9849	-13.4277	-3.2349	-5.0659	22.2583	-34.2389	38.7817	39.01	-213.0	-136.0	-21.0
1308	13.031999999999925	0.1055	-0.1055	0.9834	-11.2305	0.5493	-5.6763	22.2144	-34.2004	38.6499	39.05	-213.0	-136.0	-21.0
1309	13.034999999999968	0.0728	-0.105	0.9951	-9.0332	5.127	-6.5918	22.1814	-34.1071	38.5291	38.98	-212.0	-137.0	-20.0
1310	13.079999999999927	0.0811	-0.105	0.9956	-7.8125	4.5166	-7.1411	22.1704	-34.0082	38.4027	39.0	-211.0	-137.0	-19.0
1311	13.091999999999985	0.0859	-0.105	0.9985	-6.7139	5.7983	-7.6294	22.1704	-33.9038	38.2764	39.04	-211.0	-136.0	-20.0
1312	13.091999999999985	0.0723	-0.1069	1.0034	-6.1035	6.5918	-7.5684	22.1704	-33.7885	38.161	39.0	-211.0	-135.0	-19.0
1313	13.093999999999937	0.0684	-0.105	1.0049	-5.7983	3.418	-7.3242	22.1814	-33.6896	38.0347	39.04	-210.0	-135.0	-19.0
1314	13.093999999999937	0.0845	-0.1104	0.9951	-4.8218	2.4414	-7.7515	22.2089	-33.6182	37.8973	38.99	-210.0	-135.0	-19.0
1315	13.093999999999937	0.082	-0.1123	0.999	-3.7231	4.5166	-8.3618	22.2418	-33.5248	37.76	38.91	-211.0	-137.0	-20.0
1316	13.114999999999895	0.082	-0.1084	1.0083	-2.5024	7.019	-8.8501	22.2858	-33.4094	37.6282	38.91	-211.0	-137.0	-21.0
1317	13.117999999999938	0.0776	-0.1089	1.002	-0.7935	11.0474	-8.8501	22.3352	-33.2611	37.5128	39.07	-210.0	-138.0	-21.0
1318	13.120000000000005	0.0732	-0.1089	1.0034	-0.5493	10.8032	-8.9111	22.3901	-33.0908	37.4084	38.98	-210.0	-137.0	-20.0
1319	13.170999999999935	0.0835	-0.1094	1.0093	-1.0376	9.2773	-8.606	22.4451	-32.9535	37.2931	38.95	-210.0	-137.0	-21.0
1320	13.170999999999935	0.063	-0.1104	1.0015	-1.0986	9.2773	-8.1787	22.489	-32.8107	37.1887	38.95	-211.0	-137.0	-21.0
1321	13.173999999999978	0.0645	-0.1094	0.9976	-0.9766	7.2021	-8.4839	22.5385	-32.6788	37.0734	39.01	-212.0	-137.0	-21.0
1322	13.173999999999978	0.0571	-0.1104	0.9985	-1.0376	3.9673	-8.9722	22.5989	-32.5745	36.947	39.01	-213.0	-137.0	-21.0
1323	13.173999999999978	0.0713	-0.1099	0.9951	-0.6714	1.709	-9.2163	22.6703	-32.4976	36.8042	38.95	-214.0	-138.0	-21.0
1324	13.17999999999995	0.0747	-0.1035	0.9995	0.9155	3.9063	-9.6436	22.7527	-32.4152	36.6614	38.97	-214.0	-138.0	-21.0
1325	13.190999999999917	0.0737	-0.1108	0.9995	2.5024	7.5684	-9.7046	22.8406	-32.2943	36.535	39.0	-215.0	-137.0	-20.0
1326	13.204999999999927	0.0679	-0.104	0.9932	4.0894	10.3149	-9.5825	22.9395	-32.1515	36.4252	39.08	-215.0	-137.0	-20.0
1327	13.209999999999923	0.0435	-0.1196	1.0083	5.6152	12.3291	-10.0708	23.0438	-31.9757	36.3263	38.99	-214.0	-138.0	-20.0
1328	13.226999999999975	0.0649	-0.1089	1.0176	4.9438	5.188	-11.2305	23.1647	-31.8439	36.1945	38.96	-215.0	-139.0	-21.0
1329	13.255999999999972	0.0703	-0.1011	1.0098	4.5166	5.3101	-11.2915	23.291	-31.734	36.0406	38.96	-214.0	-140.0	-21.0
1330	13.267999999999915	0.0596	-0.103	1.0137	4.1504	6.958	-11.1694	23.4064	-31.6077	35.9033	38.96	-212.0	-141.0	-21.0
1331	13.267999999999915	0.0552	-0.0996	1.0112	3.479	6.2866	-11.1694	23.5217	-31.4813	35.766	39.02	-212.0	-140.0	-22.0
1332	13.269999999999982	0.0586	-0.1011	1.0078	3.1128	5.6152	-11.4746	23.6261	-31.366	35.6232	39.01	-213.0	-140.0	-22.0
1333	13.269999999999982	0.061	-0.1035	1.0029	3.9063	7.4463	-12.0239	23.736	-31.2341	35.4803	38.99	-213.0	-140.0	-22.0
1334	13.28699999999992	0.0493	-0.106	0.9922	5.249	10.6201	-12.8174	23.8568	-31.0693	35.3485	39.09	-214.0	-141.0	-22.0
1335	13.299999999999955	0.0376	-0.1006	0.998	6.4697	12.4512	-14.5264	23.9886	-30.8771	35.2167	39.05	-214.0	-142.0	-22.0
1336	13.310999999999922	0.0376	-0.0913	1.0161	6.5308	10.5591	-16.1133	24.137	-30.6848	35.0629	39.03	-214.0	-142.0	-23.0
1337	13.343999999999937	0.0371	-0.0859	1.022	4.7607	6.4697	-16.9067	24.2853	-30.5255	34.8816	39.0	-213.0	-143.0	-25.0
1338	13.354999999999905	0.0405	-0.0923	1.0181	2.6245	3.2959	-17.5781	24.4281	-30.3937	34.6729	39.01	-212.0	-144.0	-26.0
1339	13.354999999999905	0.0386	-0.0903	1.0225	1.4648	3.0518	-18.7988	24.5599	-30.2673	34.4476	38.96	-210.0	-145.0	-26.0
1340	13.354999999999905	0.0293	-0.085	1.0225	0.3662	3.8452	-20.5688	24.6918	-30.13	34.2169	39.09	-211.0	-144.0	-26.0
1341	13.356999999999971	0.0298	-0.0923	1.0127	-0.5493	4.8218	-23.0713	24.8181	-29.9707	33.9697	38.95	-210.0	-144.0	-26.0
1342	13.356999999999971	0.0142	-0.0869	1.0112	-0.1831	8.7891	-26.3672	24.9445	-29.7675	33.7061	38.95	-212.0	-144.0	-27.0
1343	13.377999999999929	-0.0132	-0.0708	1.0132	-0.1221	9.0942	-30.7007	25.0983	-29.5258	33.4204	39.03	-212.0	-143.0	-27.0
1344	13.379999999999995	0.0234	-0.0879	0.9976	0.2441	6.958	-36.0718	25.274	-29.2841	33.0688	39.0	-212.0	-144.0	-27.0
1345	13.38799999999992	0.0054	-0.0913	0.9971	3.7842	12.8174	-41.0767	25.4938	-28.9929	32.6843	38.98	-214.0	-146.0	-25.0
1346	13.427999999999997	-0.001	-0.0845	1.0122	4.9438	14.8926	-46.5698	25.7465	-28.6414	32.2778	39.03	-214.0	-146.0	-26.0
1347	13.43999999999994	-0.0039	-0.085	1.0127	4.5776	15.9912	-51.5137	26.0156	-28.2568	31.8219	39.01	-215.0	-149.0	-26.0
1348	13.442999999999984	-0.0137	-0.0737	1.0273	2.8076	14.7095	-56.0913	26.2903	-27.8448	31.322	39.01	-215.0	-151.0	-26.0
1349	13.442999999999984	0.0073	-0.0688	1.0376	0.1831	14.5874	-60.9741	26.5649	-27.4329	30.7727	39.0	-213.0	-152.0	-27.0
1350	13.442999999999984	0.0415	-0.083	1.0347	-1.0376	17.5171	-65.1855	26.8286	-26.9824	30.1959	39.08	-215.0	-154.0	-29.0
1351	13.462999999999965	0.0386	-0.064	1.0532	-0.6104	23.6206	-67.3218	27.0923	-26.4825	29.6136	39.01	-212.0	-156.0	-30.0
1352	13.464999999999918	-0.0273	-0.0586	1.0337	0.2441	28.0762	-70.1904	27.3505	-25.9003	29.0588	39.03	-214.0	-156.0	-29.0
1353	13.466999999999985	-0.0605	-0.103	0.9712	-0.6104	24.292	-73.6694	27.5977	-25.3125	28.4766	39.05	-216.0	-158.0	-28.0
1354	13.487999999999943	-0.0381	-0.0864	0.9873	-4.8828	15.5029	-79.3457	27.8448	-24.7687	27.8119	39.03	-218.0	-160.0	-28.0
1355	13.513999999999896	-0.0322	-0.0586	1.0254	-5.7373	16.3574	-85.4492	28.0975	-24.2249	27.0868	39.03	-220.0	-163.0	-29.0
1356	13.52699999999993	-0.0161	-0.0835	1.0005	-4.9438	15.564	-91.4917	28.3722	-23.6481	26.3123	39.03	-221.0	-166.0	-30.0
1357	13.52699999999993	-0.0361	-0.0776	0.9907	-4.0894	17.8223	-97.0459	28.6578	-23.0328	25.4993	38.97	-221.0	-167.0	-29.0
1358	13.52699999999993	-0.0371	-0.0664	1.0269	-5.7983	17.5781	-102.8442	28.9435	-22.3737	24.6478	39.03	-222.0	-172.0	-30.0
1359	13.530999999999949	0.0581	-0.1006	1.0127	-6.7749	18.0664	-107.1777	29.2181	-21.7255	23.736	39.02	-224.0	-174.0	-29.0
1360	13.548000000000002	0.0303	-0.0845	1.041	-8.4839	15.3198	-105.835	29.4763	-21.0608	22.8461	38.99	-223.0	-178.0	-28.0
1361	13.549999999999955	0.0947	-0.1118	1.0137	-10.9863	14.0991	-102.9053	29.6851	-20.473	21.9452	39.02	-224.0	-178.0	-27.0
1362	13.558999999999969	0.0483	-0.0879	1.0278	-11.1694	15.1367	-98.5718	29.8663	-19.8688	21.1212	39.03	-224.0	-180.0	-24.0
1363	13.593999999999937	0.0088	-0.0884	1.001	-10.9253	13.7939	-96.8018	30.0311	-19.2865	20.3247	39.06	-225.0	-181.0	-25.0
1364	13.605999999999995	0.0249	-0.1182	0.9917	-11.3525	9.3994	-96.8628	30.1794	-18.7317	19.5282	39.03	-225.0	-184.0	-26.0
1365	13.605999999999995	0.019	-0.1201	0.9932	-11.3525	7.9956	-97.6563	30.3168	-18.1934	18.7152	39.01	-228.0	-187.0	-25.0
1366	13.607999999999947	0.0151	-0.1099	0.9873	-11.4136	4.6997	-98.4497	30.4596	-17.677	17.8857	39.05	-228.0	-192.0	-27.0
1367	13.627999999999929	0.0063	-0.1172	0.98	-10.0708	4.8218	-99.7925	30.6024	-17.1661	17.0453	39.01	-228.0	-195.0	-28.0
1368	13.629999999999995	0.0298	-0.1099	0.9673	-7.9346	2.9297	-101.5015	30.7672	-16.6443	16.1938	38.97	-228.0	-197.0	-29.0
1369	13.629999999999995	-0.0073	-0.1167	0.9766	-3.479	11.9019	-103.9429	30.954	-16.062	15.3699	38.97	-229.0	-201.0	-28.0
1370	13.650999999999954	-0.0005	-0.105	0.998	-1.709	7.7515	-106.7505	31.1682	-15.4633	14.5239	39.01	-229.0	-203.0	-27.0
1371	13.674999999999955	0.0186	-0.1099	1.0034	-1.0986	5.4321	-107.0557	31.3879	-14.8975	13.6505	39.03	-230.0	-206.0	-28.0
1372	13.685999999999922	0.0244	-0.1304	0.9985	-0.5493	5.188	-108.0322	31.5967	-14.3317	12.7826	39.01	-230.0	-209.0	-26.0
1373	13.685999999999922	0.0073	-0.1177	1.0034	-0.2441	3.6621	-111.7554	31.8109	-13.7549	11.8872	39.05	-231.0	-214.0	-24.0
1374	13.685999999999922	-0.0156	-0.0972	1.0171	-1.2207	-1.709	-114.6851	32.0251	-13.1891	10.9534	39.0	-233.0	-218.0	-24.0
1375	13.688999999999965	0.0088	-0.0952	0.9932	-2.0752	-6.4697	-116.8213	32.2284	-12.6672	9.9756	39.01	-234.0	-223.0	-23.0
1376	13.694999999999936	0.0332	-0.126	0.9668	-0.4272	-3.54	-119.2627	32.4316	-12.1069	8.9923	39.02	-235.0	-229.0	-23.0
1377	13.718999999999937	-0.0103	-0.1187	0.959	5.3101	8.4229	-124.8779	32.6624	-11.4587	8.02	39.02	-235.0	-233.0	-24.0
1378	13.745999999999981	-0.0249	-0.0908	0.9565	9.8267	8.3008	-130.9204	32.9425	-10.7172	7.0477	39.01	-236.0	-235.0	-23.0
1379	13.757999999999925	0.0127	-0.1025	0.9546	14.3433	6.1646	-137.0239	33.2611	-9.9756	6.004	39.05	-236.0	-238.0	-23.0
1380	13.757999999999925	0.0273	-0.0859	0.9663	20.874	13.6719	-142.9443	33.6401	-9.1571	4.9493	39.0	-236.0	-244.0	-25.0
1381	13.759999999999991	0.0039	-0.1025	0.979	28.8086	29.7241	-148.1323	34.0631	-8.1958	3.9386	39.1	-235.0	-251.0	-27.0
1382	13.759999999999991	-0.0547	-0.084	0.9868	31.7383	25.0244	-156.0059	34.5135	-7.1356	2.9169	39.1	-236.0	-256.0	-26.0
1383	13.778999999999996	0.0874	-0.0605	1.02	32.0435	13.4277	-161.377	34.975	-6.1853	1.7523	38.96	-237.0	-260.0	-26.0
1384	13.778999999999996	0.0073	-0.0747	0.9619	41.1987	36.6211	-165.1611	35.4803	-5.0647	0.6702	38.97	-236.0	-266.0	-26.0
1385	13.787999999999897	-0.0449	-0.0488	1.0098	40.7715	32.0435	-170.6543	35.9747	-3.8562	-0.39	38.94	-235.0	-272.0	-27.0
1386	13.824999999999932	0.0376	-0.0728	0.958	43.0908	22.7661	-175.4761	36.4691	-2.7136	-1.5601	39.03	-234.0	-279.0	-29.0
1387	13.826999999999998	-0.0322	-0.0503	1.0112	48.9502	34.1797	-182.8003	36.9855	-1.4667	-2.7246	39.02	-231.0	-285.0	-30.0
1388	13.826999999999998	0.0176	0.0	1.0049	52.4292	31.189	-187.6221	37.5293	-0.1648	-3.9056	38.99	-227.0	-289.0	-33.0
1389	13.829999999999927	0.0864	-0.0293	1.0269	52.8564	31.4941	-189.3921	38.0566	1.1316	-5.1141	38.93	-226.0	-296.0	-34.0
1390	13.835999999999899	0.0996	-0.0273	1.0327	56.3354	46.3257	-190.3076	38.584	2.5269	-6.2512	39.04	-223.0	-305.0	-35.0
1391	13.84699999999998	-0.021	0.0181	1.0151	60.3638	61.7065	-191.04	39.1333	4.0869	-7.2565	39.01	-221.0	-312.0	-36.0
1392	13.858999999999924	-0.1777	0.0967	1.0659	53.4058	41.5649	-191.5894	39.6222	5.625	-8.2617	39.05	-218.0	-320.0	-37.0
1393	13.862999999999943	-0.2495	0.1587	1.0601	34.6069	2.9907	-206.8481	39.9078	6.9818	-9.5416	39.04	-213.0	-327.0	-38.0
1394	13.902999999999906	0.2876	-0.0874	0.9902	28.6865	-19.165	-216.5527	39.9573	8.0585	-11.2885	39.01	-209.0	-335.0	-40.0
1395	13.904999999999973	0.1548	-0.0439	1.0571	35.7056	10.2539	-201.4771	40.0726	9.256	-12.7606	39.05	-204.0	-343.0	-40.0
1396	13.904999999999973	0.0498	0.0396	1.0493	37.4146	31.4331	-194.0918	40.2319	10.5798	-13.9966	39.05	-200.0	-351.0	-40.0
1397	13.906999999999925	0.0239	0.0874	1.0459	35.0342	26.3062	-192.1997	40.3857	11.9421	-15.1556	39.0	-196.0	-359.0	-40.0
1398	13.914999999999964	0.0688	0.0693	1.0542	29.9683	15.1978	-190.0635	40.4407	13.1616	-16.4136	39.06	-191.0	-365.0	-41.0
1399	13.937999999999988	-0.0259	0.1187	1.0874	23.9258	9.0942	-185.4248	40.4187	14.3317	-17.6605	39.02	-186.0	-370.0	-40.0
1400	13.93999999999994	0.0366	0.042	0.9937	15.2588	-3.2349	-190.0024	40.2649	15.4413	-18.9789	39.01	-181.0	-377.0	-41.0
1401	13.956999999999994	0.1899	-0.0913	0.9746	17.9443	1.8311	-186.6455	40.0122	16.4575	-20.4016	39.0	-176.0	-383.0	-42.0
1402	13.980999999999995	0.2168	-0.0332	1.022	24.7803	13.7939	-171.936	39.8694	17.4847	-21.6376	39.06	-171.0	-388.0	-42.0
1403	13.993999999999915	0.1689	-0.0259	1.0552	31.6162	30.7617	-160.5225	39.8474	18.5724	-22.6538	39.01	-166.0	-393.0	-40.0
1404	13.993999999999915	0.0972	-0.0024	1.0542	37.8418	51.0864	-150.6958	39.9298	19.715	-23.4778	39.01	-161.0	-397.0	-40.0
1405	13.995999999999981	0.0728	0.021	1.0464	33.9355	45.2881	-141.2964	40.0397	20.863	-24.1644	39.01	-156.0	-402.0	-40.0
1406	13.995999999999981	-0.0098	0.0562	1.0508	25.7568	31.4331	-132.7515	40.0562	21.8683	-24.8566	39.0	-150.0	-406.0	-38.0
1407	14.014999999999986	-0.21	0.1738	1.0498	15.564	18.8599	-130.4321	39.9628	22.7527	-25.5927	39.02	-143.0	-410.0	-37.0
1408	14.016999999999939	0.0405	0.061	0.9863	-0.5493	-19.3481	-134.6436	39.6112	23.4119	-26.5869	39.01	-138.0	-415.0	-37.0
1409	14.059999999999945	0.0732	-0.0728	1.0327	-0.7935	-18.0664	-131.2866	39.1113	23.9227	-27.702	39.01	-133.0	-418.0	-37.0
1410	14.059999999999945	0.0547	-0.0332	1.0132	3.6621	-4.6387	-129.3945	38.6774	24.4995	-28.7238	39.05	-129.0	-419.0	-35.0
1411	14.061999999999898	0.0195	0.0059	0.9771	9.2163	7.0801	-127.3804	38.3588	25.1807	-29.6191	39.0	-125.0	-421.0	-33.0
1412	14.06499999999994	0.0	-0.0029	0.9678	13.0005	6.7749	-125.9766	38.0841	25.8728	-30.4926	39.06	-121.0	-423.0	-32.0
1413	14.067999999999984	0.0293	-0.0068	0.9917	16.9067	6.4697	-124.3896	37.8259	26.5265	-31.366	39.02	-118.0	-424.0	-31.0
1414	14.075999999999908	0.0459	0.0229	1.0151	18.4937	5.7983	-121.0938	37.6117	27.1692	-32.2229	39.09	-113.0	-428.0	-29.0
1415	14.097999999999956	0.1255	-0.0293	1.0444	17.395	4.1504	-114.1357	37.3755	27.724	-33.0688	39.02	-108.0	-430.0	-27.0
1416	14.097999999999956	0.0986	-0.0303	1.041	19.4702	16.2964	-104.9805	37.2052	28.2953	-33.783	39.05	-104.0	-432.0	-25.0
1417	14.105999999999995	0.062	0.0073	1.0166	20.2637	22.8882	-96.1304	37.1118	28.8831	-34.3542	39.06	-101.0	-433.0	-24.0
1418	14.141999999999939	0.0527	-0.0073	1.022	17.2119	15.3809	-87.6465	37.0294	29.4214	-34.8486	39.03	-97.0	-435.0	-23.0
1419	14.154999999999973	0.0449	-0.0073	1.0337	16.9678	18.6768	-80.6274	36.936	29.8608	-35.3156	39.03	-93.0	-434.0	-21.0
1420	14.154999999999973	-0.0146	0.0327	1.0024	14.9536	16.4795	-74.585	36.8866	30.3223	-35.6836	39.08	-90.0	-435.0	-19.0
1421	14.156999999999925	-0.019	0.019	1.0078	11.9019	7.3853	-70.8008	36.7877	30.6738	-36.0736	39.08	-87.0	-437.0	-18.0
1422	14.156999999999925	-0.0439	0.0259	1.022	10.6812	4.6387	-69.519	36.6614	30.9869	-36.4801	39.08	-84.0	-439.0	-16.0
1423	14.177999999999997	-0.084	0.0464	1.0381	7.6904	2.8076	-71.167	36.5021	31.2946	-36.8976	39.05	-81.0	-439.0	-15.0
1424	14.17999999999995	0.0063	-0.0088	1.0024	5.127	-0.1221	-72.876	36.2769	31.5802	-37.37	38.98	-78.0	-439.0	-14.0
1425	14.22199999999998	-0.0229	0.0029	1.0249	5.5542	1.709	-71.167	36.0516	31.8549	-37.8314	39.06	-75.0	-440.0	-12.0
1426	14.22199999999998	-0.0527	0.0376	1.0337	4.4556	2.5024	-71.228	35.8429	32.1515	-38.2709	39.08	-73.0	-439.0	-11.0
1427	14.223999999999933	-0.0337	0.0215	1.0527	1.0986	1.5869	-72.7539	35.5847	32.4426	-38.7323	39.0	-71.0	-440.0	-12.0
1428	14.223999999999933	0.0054	0.002	1.0396	-1.6479	2.0142	-73.0591	35.2826	32.7283	-39.2102	39.03	-69.0	-440.0	-12.0
1429	14.225999999999999	0.0244	-0.0093	1.0093	-3.54	3.1738	-69.6411	34.975	32.9974	-39.6661	38.99	-66.0	-440.0	-13.0
1430	14.232999999999947	0.0337	-0.0176	0.9922	-3.0518	3.9673	-64.4531	34.6838	33.2336	-40.0781	39.02	-63.0	-440.0	-12.0
1431	14.255999999999972	0.0596	-0.0229	0.9956	-1.6479	3.7842	-57.9224	34.4366	33.4314	-40.4352	38.99	-61.0	-440.0	-11.0
1432	14.257999999999925	0.0708	-0.0371	1.0166	-0.8545	3.7231	-49.0112	34.2389	33.5742	-40.7153	39.04	-59.0	-440.0	-11.0
1433	14.265999999999963	0.0488	-0.0313	1.0259	-0.3662	6.4087	-40.1611	34.1016	33.6841	-40.8911	39.01	-58.0	-441.0	-10.0
1434	14.301999999999907	0.0078	-0.0186	1.0088	-0.3052	9.4604	-33.2031	34.0302	33.7939	-40.9625	38.99	-57.0	-439.0	-10.0
1435	14.313999999999965	0.0	-0.0234	0.9888	0.061	9.5215	-28.8086	33.9807	33.8763	-40.979	39.08	-55.0	-437.0	-9.0
1436	14.313999999999965	-0.0723	0.0161	0.9707	1.2817	7.3853	-26.7334	33.9752	33.9752	-40.9515	39.08	-53.0	-436.0	-8.0
1437	14.315999999999917	-0.0254	-0.022	0.9888	0.7935	-1.5259	-25.0244	33.9258	33.9587	-40.9845	39.06	-53.0	-436.0	-7.0
1438	14.315999999999917	-0.022	-0.019	0.9902	3.0518	0.0	-24.1699	33.8983	33.9423	-41.012	39.07	-52.0	-436.0	-7.0
1439	14.335999999999899	-0.0361	-0.0088	0.9976	4.5166	0.2441	-23.0713	33.8983	33.9313	-41.0175	39.0	-51.0	-437.0	-6.0
1440	14.337999999999965	-0.0337	-0.0146	1.0054	5.0049	-0.061	-22.3999	33.9093	33.9093	-41.0175	39.0	-50.0	-437.0	-5.0
1441	14.412999999999897	-0.0288	-0.0029	1.0332	4.8218	0.061	-21.7285	33.9258	33.8873	-41.012	39.06	-48.0	-436.0	-5.0
1442	14.414999999999964	-0.0718	0.022	1.062	2.2583	0.1831	-21.0571	33.9368	33.8708	-40.9955	38.99	-47.0	-434.0	-5.0
1443	14.414999999999964	-0.0708	0.0132	1.0229	-2.5635	-0.6104	-24.231	33.8928	33.8708	-40.9955	39.02	-45.0	-434.0	-5.0
1444	14.414999999999964	-0.0366	-0.0396	0.9937	-3.7231	-0.9766	-25.8179	33.783	33.8599	-41.0449	39.05	-43.0	-434.0	-5.0
1445	14.414999999999964	-0.0503	-0.0156	0.9966	-1.709	1.3428	-26.2451	33.7006	33.8708	-41.0779	39.03	-43.0	-434.0	-5.0
1446	14.414999999999964	-0.0503	-0.0005	1.0015	-0.6714	1.2207	-26.7944	33.6401	33.8983	-41.1108	39.05	-43.0	-432.0	-5.0
1447	14.414999999999964	-0.0366	-0.0146	1.0083	-0.6714	0.4272	-26.9775	33.5742	33.9093	-41.1603	39.06	-43.0	-432.0	-4.0
1448	14.416999999999916	-0.0269	-0.0161	1.0054	-0.8545	0.9155	-26.6724	33.5028	33.9203	-41.2042	38.96	-42.0	-432.0	-5.0
1449	14.42599999999993	-0.0083	-0.0225	1.002	-0.8545	0.6714	-24.8413	33.4369	33.9203	-41.2427	38.96	-39.0	-432.0	-5.0
1450	14.436999999999898	0.0005	-0.0244	1.0107	-0.6104	0.6714	-21.9116	33.3875	33.8983	-41.2537	39.07	-38.0	-433.0	-4.0
1451	14.461999999999989	0.0044	-0.0264	1.0156	-1.0376	0.8545	-17.8833	33.36	33.8599	-41.2317	39.04	-38.0	-432.0	-5.0
1452	14.504999999999995	0.0015	-0.0273	1.0151	-1.709	0.6714	-13.4277	33.349	33.7939	-41.1658	39.02	-39.0	-431.0	-6.0
1453	14.530999999999949	-0.0117	-0.0229	1.0049	-2.2583	0.4272	-9.6436	33.349	33.7115	-41.0559	39.0	-39.0	-430.0	-6.0
1454	14.530999999999949	-0.021	-0.0264	0.9956	-1.9531	0.1221	-6.6528	33.371	33.6072	-40.9186	39.04	-38.0	-431.0	-5.0
1455	14.530999999999949	-0.0361	-0.0225	0.9907	-0.7324	0.2441	-4.7607	33.4149	33.5028	-40.7593	38.98	-36.0	-430.0	-5.0
1456	14.530999999999949	-0.0493	-0.0205	0.9917	0.6714	0.1221	-4.3335	33.4753	33.3929	-40.589	39.04	-36.0	-431.0	-5.0
1457	14.533999999999992	-0.0479	-0.0176	1.0005	1.8311	0.0	-4.9438	33.5413	33.2886	-40.4242	39.04	-36.0	-431.0	-6.0
1458	14.533999999999992	-0.0293	-0.0171	1.0117	1.9531	-0.1831	-5.0049	33.6182	33.1787	-40.2704	39.03	-37.0	-433.0	-4.0
1459	14.533999999999992	-0.021	-0.0225	1.0166	1.2207	-0.3052	-3.7231	33.6841	33.0579	-40.1056	39.0	-37.0	-433.0	-3.0
1460	14.533999999999992	-0.0186	-0.0239	1.0107	0.6714	-0.2441	-1.6479	33.7555	32.926	-39.9298	39.07	-38.0	-435.0	-3.0
1461	14.558999999999969	-0.0303	-0.021	1.0078	0.6104	0.0	0.1221	33.8324	32.7942	-39.7321	39.06	-34.0	-435.0	-3.0
1462	14.602999999999952	-0.0366	-0.0171	1.0083	0.7935	0.061	0.7935	33.9203	32.6569	-39.5233	39.06	-34.0	-434.0	-3.0
1463	14.627999999999929	-0.0332	-0.0234	1.0161	0.7324	0.1831	1.3428	34.0082	32.5195	-39.3146	39.0	-34.0	-435.0	-6.0
1464	14.627999999999929	-0.042	-0.0186	1.0083	0.2441	0.6714	2.0142	34.0961	32.3822	-39.0948	38.98	-34.0	-433.0	-6.0
1465	14.627999999999929	-0.0483	-0.019	0.9941	0.2441	0.5493	2.2583	34.184	32.2449	-38.8696	39.0	-35.0	-434.0	-6.0
1466	14.627999999999929	-0.0474	-0.019	0.9956	0.8545	0.6104	2.0142	34.2719	32.113	-38.6499	38.99	-35.0	-434.0	-5.0
1467	14.627999999999929	-0.043	-0.0142	1.0088	1.8311	0.7935	1.6479	34.3707	31.9812	-38.4357	39.03	-37.0	-434.0	-5.0
1468	14.631999999999948	-0.0342	-0.0176	1.0137	1.709	0.7935	2.0142	34.4696	31.8439	-38.2214	39.01	-35.0	-434.0	-6.0
1469	14.631999999999948	-0.0439	-0.0195	1.0029	1.4038	0.9766	2.6855	34.563	31.712	-38.0017	38.97	-35.0	-434.0	-6.0
1470	14.650999999999954	-0.0552	-0.0122	1.001	1.77	0.6104	2.4414	34.6619	31.5802	-37.782	39.11	-33.0	-434.0	-6.0
1471	14.652999999999906	-0.0459	-0.0132	1.0088	2.0752	-0.061	1.9531	34.7607	31.4429	-37.5732	38.97	-34.0	-433.0	-6.0
1472	14.69399999999996	-0.0405	-0.0137	1.0112	1.8921	-0.061	1.9531	34.8541	31.3055	-37.37	39.04	-34.0	-434.0	-6.0
1473	14.709999999999923	-0.0366	-0.0137	1.0127	1.2817	-0.3052	2.0752	34.942	31.1682	-37.1722	39.03	-32.0	-433.0	-5.0
1474	14.709999999999923	-0.0391	-0.0156	1.0093	0.8545	-0.4272	2.5635	35.0244	31.0254	-36.9745	39.09	-34.0	-432.0	-5.0
1475	14.709999999999923	-0.0483	-0.0142	1.0063	0.6714	-0.4272	2.6855	35.1013	30.8826	-36.7712	38.98	-34.0	-434.0	-5.0
1476	14.711999999999989	-0.0576	-0.0098	1.0083	0.3052	-1.0986	2.0142	35.1727	30.7452	-36.5735	38.98	-33.0	-434.0	-5.0
1477	14.711999999999989	-0.0508	-0.0093	1.0112	0.0	-2.0142	0.9155	35.2332	30.6024	-36.3977	39.06	-34.0	-433.0	-4.0
1478	14.730999999999995	-0.0459	-0.0107	1.0137	-0.1221	-1.0986	-0.061	35.2881	30.4706	-36.2274	39.02	-34.0	-434.0	-3.0
1479	14.732999999999947	-0.0542	-0.0122	1.0049	0.3662	1.1597	-1.0986	35.3485	30.3607	-36.0571	39.04	-34.0	-433.0	-2.0
1480	14.732999999999947	-0.0596	-0.0127	0.9941	1.0986	1.5869	-2.4414	35.4089	30.2728	-35.8923	39.02	-34.0	-432.0	-2.0
1481	14.777999999999906	-0.063	-0.0107	0.9966	1.6479	0.6714	-3.7842	35.4694	30.1849	-35.7385	39.0	-33.0	-432.0	-3.0
1482	14.779999999999973	-0.0527	-0.0156	1.0049	2.1362	0.0	-5.127	35.5188	30.097	-35.6122	39.03	-35.0	-431.0	-3.0
1483	14.779999999999973	-0.04	-0.0137	1.0127	2.5635	0.1221	-5.9204	35.5737	30.0092	-35.4968	39.02	-35.0	-431.0	-4.0
1484	14.779999999999973	-0.0327	-0.0127	1.0146	2.1973	0.1831	-5.4932	35.6232	29.9268	-35.3815	39.0	-35.0	-431.0	-3.0
1485	14.782999999999902	-0.0298	-0.0146	1.0088	1.8311	0.1831	-4.6997	35.6781	29.8334	-35.2606	38.97	-36.0	-432.0	-3.0
1486	14.79099999999994	-0.0317	-0.0161	1.0029	1.4648	0.1831	-3.6621	35.7275	29.7345	-35.1288	39.01	-36.0	-434.0	-3.0
1487	14.824999999999932	-0.0313	-0.0142	1.0122	1.4648	0.061	-2.6245	35.777	29.6301	-34.9915	39.08	-36.0	-433.0	-5.0
1488	14.827999999999975	-0.0269	-0.019	1.0259	0.5493	0.0	-1.2207	35.8319	29.5148	-34.8486	39.01	-33.0	-433.0	-4.0
1489	14.881999999999948	-0.0215	-0.0723	1.02	-0.7935	0.0	0.3662	35.8594	29.3939	-34.6893	39.01	-33.0	-434.0	-4.0
1490	14.881999999999948	-0.0669	-0.1128	0.9917	0.7935	4.2114	0.4272	35.8868	29.2896	-34.5135	39.03	-34.0	-435.0	-5.0
1491	14.89799999999991	-0.1216	-0.0142	0.9844	0.061	-7.8735	-0.3052	35.9253	29.1742	-34.3597	38.95	-34.0	-435.0	-6.0
1492	14.89799999999991	-0.0493	-0.0444	1.0347	0.3662	-26.001	-0.1221	35.8868	28.8831	-34.3488	39.06	-35.0	-435.0	-5.0
1493	14.89799999999991	0.0151	-0.0845	1.043	2.3193	-27.4048	0.0	35.8484	28.526	-34.3927	39.01	-35.0	-436.0	-5.0
1494	14.89799999999991	-0.0552	-0.0664	1.0117	4.9438	-17.2729	1.0986	35.8594	28.2513	-34.3597	38.95	-36.0	-435.0	-6.0
1495	14.899999999999977	-0.0122	-0.0244	0.9878	0.6104	-25.3906	0.8545	35.8539	27.9437	-34.3433	39.01	-36.0	-436.0	-6.0
1496	14.899999999999977	0.043	-0.0903	1.0176	-2.1973	-20.4468	-1.6479	35.7935	27.6251	-34.3652	39.07	-39.0	-434.0	-5.0
1497	14.904999999999973	-0.0874	-0.0615	1.0283	4.8218	1.3428	-1.2817	35.8209	27.4988	-34.2444	39.05	-38.0	-435.0	-4.0
1498	14.923000000000002	-0.0723	-0.0605	1.0107	3.54	-16.8457	-2.0752	35.8649	27.3285	-34.162	38.94	-39.0	-434.0	-4.0
1499	14.923000000000002	0.0112	-0.064	1.0088	3.2349	-25.8179	-2.4414	35.8319	27.0154	-34.2004	39.02	-39.0	-436.0	-4.0
1500	14.968999999999937	0.0288	-0.0405	0.9692	3.1738	-20.752	-4.0894	35.8264	26.7352	-34.2389	39.01	-40.0	-436.0	-4.0
1501	14.971000000000004	0.0073	-0.0557	0.9751	1.0986	-8.4229	-4.8218	35.8209	26.5485	-34.2114	39.05	-41.0	-436.0	-4.0
1502	14.971000000000004	-0.0215	-0.0337	1.0234	0.4883	-5.3711	-6.2866	35.8209	26.4276	-34.1455	39.05	-42.0	-437.0	-3.0
1503	14.971000000000004	-0.0288	-0.0166	1.0195	3.0518	-5.9204	-7.3853	35.8374	26.3068	-34.0961	38.98	-41.0	-439.0	-2.0
1504	14.974999999999909	-0.0313	-0.0059	1.0181	3.479	-6.7139	-7.3853	35.8704	26.1969	-34.0466	39.1	-39.0	-440.0	-2.0
1505	15.004999999999995	0.0464	-0.0073	1.0376	3.1738	-8.3008	-7.1411	35.8978	26.0541	-34.0192	39.09	-40.0	-440.0	0.0
1506	15.006999999999948	0.0313	-0.0049	1.0181	6.1035	3.1128	-6.8359	35.9692	25.9717	-33.9423	38.99	-41.0	-441.0	0.0
1507	15.0089999999999	-0.0029	-0.0244	1.0112	5.9814	7.7515	-5.4932	36.0681	25.9552	-33.7994	39.07	-40.0	-441.0	1.0
1508	15.053999999999974	0.0762	0.1396	0.917	1.9531	3.3569	-4.4556	36.178	25.9003	-33.6731	39.05	-38.0	-442.0	2.0
1509	15.055999999999926	0.1055	0.4526	1.1045	-5.5542	9.5215	-5.7373	36.2823	25.8673	-33.5468	39.0	-39.0	-444.0	4.0
1510	15.055999999999926	-0.0972	0.1597	1.1685	-1.8921	29.541	2.0752	36.4691	26.0046	-33.2007	39.09	-40.0	-445.0	4.0
1511	15.055999999999926	-0.0254	-0.0605	1.0581	-6.8359	18.7988	6.958	36.535	26.0376	-32.8601	39.0	-39.0	-445.0	5.0
1512	15.055999999999926	0.0537	-0.0308	1.0161	-16.8457	-1.709	11.3525	36.4691	25.8838	-32.6129	39.01	-40.0	-445.0	6.0
1513	15.062999999999988	-0.0718	0.0186	0.9697	-15.1978	3.9673	11.6577	36.4087	25.73	-32.3492	39.03	-39.0	-446.0	5.0
1514	15.072999999999979	-0.0381	-0.0332	0.9761	-13.4888	0.6714	11.0474	36.3538	25.5762	-32.0911	39.04	-39.0	-447.0	6.0
1515	15.092999999999961	-0.0522	-0.0156	0.9834	-11.4746	-2.1362	8.4839	36.3043	25.4224	-31.8713	39.0	-40.0	-447.0	5.0
1516	15.096000000000004	-0.0156	-0.0181	1.002	-11.1084	-6.7139	8.4839	36.2439	25.2191	-31.701	39.0	-40.0	-447.0	4.0
1517	15.101999999999975	0.001	-0.0332	1.0112	-10.5591	-5.7373	8.5449	36.1835	25.0159	-31.5308	39.05	-39.0	-447.0	2.0
1518	15.144000000000005	-0.0225	-0.0205	1.0005	-10.9863	-5.249	8.7891	36.1285	24.8236	-31.355	39.01	-41.0	-447.0	1.0
1519	15.164999999999964	-0.022	-0.0254	1.002	-11.0474	-6.2256	8.5449	36.0736	24.6204	-31.1792	39.02	-42.0	-445.0	1.0
1520	15.164999999999964	-0.0293	-0.0225	1.001	-9.4604	-4.9438	7.3242	36.0242	24.4391	-31.0144	38.99	-42.0	-444.0	1.0
1521	15.166999999999916	-0.0142	-0.0288	1.0107	-9.3384	-5.9204	6.7139	35.9747	24.2523	-30.8551	39.03	-42.0	-444.0	0.0
1522	15.166999999999916	-0.0063	-0.0303	1.0127	-9.2773	-5.7983	6.5308	35.9198	24.0656	-30.7068	38.99	-42.0	-443.0	0.0
1523	15.166999999999916	-0.0259	-0.0264	0.9995	-8.7891	-4.5166	6.1646	35.8759	23.8953	-30.553	38.99	-41.0	-444.0	0.0
1524	15.166999999999916	-0.0396	-0.0303	0.9819	-7.4463	-3.7842	4.6997	35.8374	23.7415	-30.3992	38.97	-41.0	-444.0	0.0
1525	15.183999999999969	-0.0347	-0.0313	0.9878	-5.127	-2.6245	2.0752	35.8154	23.6151	-30.2618	39.02	-41.0	-444.0	-1.0
1526	15.201999999999998	-0.0391	-0.0283	1.0103	-3.9063	-2.3193	-0.1221	35.8044	23.5052	-30.141	39.01	-42.0	-444.0	-3.0
1527	15.240999999999985	-0.0215	-0.0317	1.0054	-4.3945	-4.7607	-1.5259	35.777	23.3844	-30.0531	39.07	-43.0	-444.0	-3.0
1528	15.240999999999985	-0.0225	-0.0313	1.002	-3.9673	-4.5166	-2.8076	35.7495	23.269	-29.9762	39.01	-42.0	-443.0	-3.0
1529	15.240999999999985	-0.0176	-0.0366	0.9995	-3.418	-4.4556	-3.9063	35.7166	23.1647	-29.9158	39.01	-42.0	-443.0	-3.0
1530	15.243999999999915	-0.0132	-0.0352	0.9995	-2.8687	-4.8218	-4.6997	35.6891	23.0548	-29.8608	39.05	-42.0	-443.0	-2.0
1531	15.243999999999915	-0.0103	-0.0376	0.9946	-1.9531	-4.8218	-5.3101	35.6671	22.9559	-29.8169	39.01	-40.0	-441.0	-2.0
1532	15.261999999999944	-0.0039	-0.0391	0.9951	-0.6714	-4.7607	-5.7373	35.6561	22.8571	-29.7729	39.05	-40.0	-441.0	-2.0
1533	15.263999999999896	-0.0034	-0.0371	1.001	0.061	-5.249	-5.7983	35.6506	22.7527	-29.74	39.03	-41.0	-441.0	-2.0
1534	15.269000000000005	-0.0166	-0.0327	1.0093	0.4272	-5.8594	-5.9814	35.6506	22.6483	-29.707	39.03	-42.0	-440.0	-2.0
1535	15.324999999999932	-0.0078	-0.0317	1.0278	-0.061	-7.8125	-6.4697	35.6451	22.5385	-29.6851	39.05	-43.0	-440.0	-2.0
1536	15.326999999999998	0.0015	-0.0283	1.0376	-1.4648	-8.1177	-6.8359	35.6232	22.4176	-29.6741	39.01	-44.0	-441.0	-3.0
1537	15.326999999999998	0.0029	-0.0332	1.021	-2.1973	-5.127	-7.5684	35.5957	22.3187	-29.6576	39.04	-44.0	-440.0	-5.0
1538	15.326999999999998	0.02	-0.0405	1.0132	-1.2207	0.0	-8.606	35.5792	22.2528	-29.6246	39.03	-44.0	-440.0	-6.0
1539	15.326999999999998	0.0078	-0.0371	1.0249	-0.5493	3.8452	-8.728	35.5792	22.2363	-29.5642	39.01	-43.0	-441.0	-6.0
1540	15.340999999999894	0.0137	-0.0386	1.0205	-2.0142	1.77	-7.8125	35.5682	22.2089	-29.5038	39.08	-42.0	-442.0	-6.0
1541	15.342999999999961	0.0146	-0.0361	1.019	-2.6245	1.2207	-7.0801	35.5518	22.1649	-29.4434	39.05	-42.0	-442.0	-5.0
1542	15.36099999999999	0.0161	-0.041	1.0117	-3.54	0.3662	-5.8594	35.5298	22.11	-29.3829	39.05	-42.0	-442.0	-5.0
1543	15.3839999999999	0.022	-0.0449	1.0088	-4.4556	-2.3804	-4.0283	35.4968	22.0276	-29.317	39.0	-42.0	-442.0	-4.0
1544	15.41199999999992	0.0332	-0.0488	0.9971	-4.4556	-4.3335	-1.77	35.4584	21.9067	-29.2566	39.03	-42.0	-442.0	-3.0
1545	15.41199999999992	0.0176	-0.0527	0.9888	-2.9907	-2.8687	0.0	35.4364	21.7859	-29.1687	39.03	-42.0	-441.0	-3.0
1546	15.426999999999907	0.0063	-0.0459	0.9995	-1.1597	-1.5869	0.5493	35.4419	21.676	-29.0643	39.04	-41.0	-440.0	-3.0
1547	15.426999999999907	0.0122	-0.0376	1.0322	-1.0376	-2.1362	0.9155	35.4584	21.5662	-28.9545	39.02	-40.0	-440.0	-4.0
1548	15.426999999999907	0.0244	-0.0352	1.0513	-3.8452	-4.7607	2.2583	35.4529	21.4288	-28.8556	39.0	-40.0	-440.0	-4.0
1549	15.42999999999995	0.0293	-0.0405	1.0366	-6.897	-5.0049	4.0283	35.4199	21.2695	-28.7512	39.01	-42.0	-439.0	-4.0
1550	15.42999999999995	0.0156	-0.0444	1.0112	-7.8735	-3.1128	5.0659	35.376	21.1212	-28.6249	38.97	-42.0	-440.0	-4.0
1551	15.449999999999932	0.0132	-0.0488	1.0044	-7.5073	-1.5869	5.249	35.3375	20.9894	-28.4821	39.0	-41.0	-440.0	-4.0
1552	15.451999999999998	0.0205	-0.0513	1.0083	-7.0801	-1.0376	5.9204	35.3046	20.8575	-28.3337	39.03	-41.0	-441.0	-4.0
1553	15.496999999999957	0.0176	-0.0508	1.0049	-6.2256	1.4038	6.3477	35.2826	20.7367	-28.1689	38.99	-42.0	-440.0	-5.0
1554	15.496999999999957	0.0117	-0.0552	1.0005	-5.127	3.418	6.5918	35.2771	20.6323	-27.9877	39.04	-44.0	-439.0	-5.0
1555	15.49899999999991	0.0132	-0.0527	1.0078	-4.7607	2.3193	7.2632	35.2771	20.528	-27.8009	39.03	-44.0	-439.0	-5.0
1556	15.49899999999991	0.0107	-0.0537	0.9995	-4.6997	1.5869	8.2397	35.2826	20.4071	-27.6196	39.03	-43.0	-438.0	-5.0
1557	15.500999999999976	-0.0073	-0.0537	0.9858	-3.7842	1.0376	8.5449	35.2881	20.2863	-27.4329	39.01	-43.0	-438.0	-6.0
1558	15.509999999999991	-0.0068	-0.0498	1.0083	-2.9297	-0.8545	8.1177	35.3046	20.1599	-27.2571	39.04	-44.0	-440.0	-7.0
1559	15.533999999999992	0.0034	-0.0439	1.0361	-3.2959	-2.0142	7.5684	35.3156	20.0171	-27.1033	39.03	-43.0	-440.0	-8.0
1560	15.53699999999992	0.0039	-0.0391	1.0688	-5.249	-2.5024	7.4463	35.3101	19.8743	-26.9495	39.03	-43.0	-441.0	-9.0
1561	15.541999999999916	0.0054	-0.0366	1.0762	-9.7656	-2.2583	7.0801	35.2716	19.7314	-26.8011	39.01	-43.0	-440.0	-8.0
1562	15.583999999999946	-0.002	-0.0469	1.0352	-13.1226	0.9155	6.1646	35.1892	19.6161	-26.6473	38.98	-42.0	-440.0	-9.0
1563	15.598999999999933	-0.0005	-0.063	0.9966	-12.9395	6.0425	4.3945	35.1013	19.5502	-26.4771	39.05	-43.0	-440.0	-8.0
1564	15.598999999999933	-0.0527	-0.0649	0.9575	-9.3384	13.1836	2.5024	35.0409	19.5502	-26.2848	38.97	-42.0	-442.0	-10.0
1565	15.598999999999933	0.0024	-0.0791	0.9502	-9.8267	-1.6479	1.5259	34.975	19.5117	-26.1365	39.0	-42.0	-440.0	-12.0
1566	15.600999999999999	0.0249	-0.0747	0.9756	-6.0425	-1.6479	1.77	34.9091	19.3854	-26.0651	39.0	-42.0	-439.0	-13.0
1567	15.602999999999952	0.0347	-0.0718	0.998	-3.3569	-0.3662	4.1504	34.8981	19.2755	-25.9497	38.96	-41.0	-441.0	-14.0
1568	15.621999999999957	0.042	-0.0703	1.0034	-3.418	-2.7466	7.0801	34.8926	19.1382	-25.8234	39.03	-39.0	-439.0	-14.0
1569	15.673999999999978	0.0229	-0.0723	0.999	-3.7842	-5.0659	10.437	34.8871	18.9679	-25.6805	39.03	-40.0	-438.0	-14.0
1570	15.67599999999993	0.0015	-0.0674	1.0029	-4.6387	-8.667	12.4512	34.8761	18.7592	-25.5322	39.03	-39.0	-438.0	-14.0
1571	15.67599999999993	-0.0059	-0.0615	1.0068	-4.8218	-11.6577	13.4277	34.8596	18.5175	-25.4004	39.0	-40.0	-439.0	-14.0
1572	15.67599999999993	-0.0786	-0.0581	0.9932	-6.2866	-18.8599	12.6953	34.8267	18.2648	-25.2795	39.03	-42.0	-442.0	-13.0
1573	15.67599999999993	0.022	-0.0601	1.0376	-9.9487	-33.02	11.2915	34.7278	17.8802	-25.2686	39.11	-45.0	-441.0	-14.0
1574	15.67599999999993	0.0244	-0.0605	1.0264	-6.1035	-14.8926	7.3242	34.6564	17.5781	-25.2411	38.95	-46.0	-440.0	-14.0
1575	15.688999999999965	-0.042	-0.0635	1.0039	-2.3804	2.9907	2.0752	34.6564	17.5012	-25.1147	39.06	-45.0	-441.0	-15.0
1576	15.688999999999965	0.0039	-0.0669	1.0151	-2.3804	1.77	-1.0986	34.6509	17.4628	-25.0104	39.01	-46.0	-440.0	-15.0
1577	15.710999999999899	0.0283	-0.064	1.0366	-3.2349	2.1362	-2.0142	34.6399	17.4133	-24.9335	38.99	-45.0	-441.0	-17.0
1578	15.714999999999918	0.0298	-0.0698	1.0195	-6.0425	-1.3428	-0.3052	34.6014	17.3474	-24.8566	39.01	-45.0	-440.0	-19.0
1579	15.733999999999924	0.0254	-0.0786	0.9946	-7.6904	-5.3101	1.2817	34.5355	17.2266	-24.7961	39.06	-45.0	-439.0	-19.0
1580	15.759999999999991	-0.0024	-0.082	0.9775	-7.019	-7.7515	2.1362	34.4641	17.0892	-24.7357	39.03	-45.0	-438.0	-18.0
1581	15.774999999999977	-0.0093	-0.0781	0.9985	-7.6294	-18.4937	2.8687	34.3872	16.8915	-24.7083	39.01	-46.0	-437.0	-18.0
1582	15.774999999999977	0.1226	-0.105	1.0166	-10.1318	-31.9214	5.7373	34.2609	16.5289	-24.7742	39.01	-46.0	-437.0	-19.0
1583	15.774999999999977	0.0781	-0.0918	1.0112	-6.3477	-13.2446	7.8125	34.173	16.2323	-24.7577	39.1	-47.0	-436.0	-21.0
1584	15.77699999999993	-0.0361	-0.0688	1.019	-3.7231	-2.2583	5.9204	34.162	16.1224	-24.6259	39.05	-48.0	-438.0	-20.0
1585	15.806999999999903	0.0146	-0.064	1.043	-5.188	-4.3335	2.3193	34.1345	16.0016	-24.5325	39.06	-50.0	-438.0	-21.0
1586	15.806999999999903	0.019	-0.0649	1.0386	-5.4932	3.7842	-1.2817	34.1071	15.9521	-24.4446	39.04	-51.0	-436.0	-20.0
1587	15.835999999999899	-0.0259	-0.0542	1.0435	-6.7749	8.667	-3.7231	34.0686	15.9796	-24.3347	38.96	-51.0	-437.0	-21.0
1588	15.835999999999899	0.0576	-0.2842	1.0928	-12.5122	-4.8218	-3.9063	33.9423	15.9302	-24.2853	39.01	-52.0	-437.0	-19.0
1589	15.852999999999952	0.0146	-1.29	1.4775	7.019	2.4414	-7.6904	33.717	15.8258	-24.3018	39.05	-50.0	-436.0	-20.0
1590	15.852999999999952	-0.6196	-0.019	0.9307	56.8848	-67.627	-7.1411	34.0906	15.683	-24.3732	39.04	-50.0	-437.0	-20.0
1591	15.854999999999905	0.2021	-0.0024	0.7856	36.9263	-229.7974	-12.146	34.2554	13.9966	-25.5817	39.03	-50.0	-437.0	-19.0
1592	15.854999999999905	0.4097	-0.251	0.7876	32.3486	-153.9917	-5.0659	34.2938	12.3706	-26.6638	39.01	-51.0	-438.0	-18.0
1593	15.872999999999934	0.332	-0.377	0.6636	21.7896	-74.3408	-6.1646	34.3323	11.4587	-27.2131	39.01	-55.0	-442.0	-17.0
1594	15.875999999999976	0.1431	-0.354	0.606	11.5356	-11.2305	-12.8784	34.2938	11.1511	-27.3944	39.06	-57.0	-444.0	-17.0
1595	15.877999999999929	0.0781	-0.2642	0.6182	4.2114	35.4004	-27.5269	34.2389	11.3928	-27.3669	39.01	-60.0	-447.0	-15.0
1596	15.921999999999912	0.0991	-0.2261	0.7695	-1.4648	65.4297	-40.2222	34.173	11.9916	-27.2681	39.01	-61.0	-450.0	-13.0
1597	15.923999999999978	0.0479	-0.1616	0.8813	-1.8921	87.0361	-42.8467	34.1565	12.854	-27.0538	39.03	-62.0	-451.0	-13.0
1598	15.923999999999978	-0.0088	-0.1279	1.0435	0.8545	91.3086	-39.1846	34.1949	13.7878	-26.7627	39.06	-60.0	-453.0	-13.0
1599	15.923999999999978	-0.1123	-0.1387	1.1221	6.8359	70.4956	-28.8086	34.2938	14.5789	-26.4606	39.05	-59.0	-454.0	-11.0
1600	15.933999999999969	-0.0205	-0.1553	1.1611	3.9063	9.4604	-9.7656	34.3488	14.837	-26.3287	39.01	-56.0	-456.0	-10.0
1601	15.93999999999994	0.1143	-0.0679	1.1299	6.6528	-24.5972	13.5498	34.3982	14.5514	-26.2958	39.01	-52.0	-457.0	-9.0
1602	15.959999999999923	0.126	0.0396	1.0767	13.7329	-35.3394	26.123	34.574	14.079	-26.2024	39.07	-51.0	-461.0	-9.0
1603	15.961999999999989	0.21	0.0166	1.0605	14.8926	-43.9453	29.2358	34.7607	13.4692	-26.153	39.06	-50.0	-463.0	-7.0
1604	16.00999999999999	0.1992	0.0059	1.0205	15.8691	-31.25	29.2969	34.964	12.9254	-26.0541	39.08	-52.0	-465.0	-6.0
1605	16.011999999999944	0.229	0.0063	1.0151	15.5029	-17.0288	25.8179	35.1782	12.5079	-25.9003	39.06	-50.0	-468.0	-5.0
1606	16.011999999999944	0.2153	0.0244	1.0532	18.7378	6.3477	21.6064	35.4364	12.2882	-25.6586	39.0	-49.0	-472.0	-4.0
1607	16.017999999999915	0.1699	0.0205	1.1099	21.6064	18.6157	18.5547	35.7385	12.2388	-25.3455	39.06	-48.0	-477.0	-6.0
1608	16.017999999999915	0.1421	0.041	1.1401	20.9351	12.5122	19.4702	36.0406	12.1783	-25.0378	39.06	-49.0	-481.0	-4.0
1609	16.019999999999982	0.1108	0.0664	1.1187	21.6675	1.77	23.0103	36.3428	12.0245	-24.7632	39.06	-49.0	-484.0	-3.0
1610	16.029999999999973	0.1079	0.0688	1.0981	20.0806	-13.4888	28.5034	36.6284	11.7334	-24.538	39.0	-48.0	-487.0	-2.0
1611	16.048000000000002	0.1309	0.0786	1.0615	16.8457	-22.583	34.1187	36.8756	11.3104	-24.3402	39.01	-48.0	-490.0	-1.0
1612	16.05099999999993	0.1401	0.0879	1.0269	16.0522	-22.1558	35.5225	37.1118	10.86	-24.137	39.01	-49.0	-492.0	-1.0
1613	16.09699999999998	0.165	0.0908	1.0107	17.5171	-13.4888	32.3486	37.359	10.4645	-23.9227	39.05	-50.0	-494.0	-1.0
1614	16.098999999999933	0.1592	0.0923	1.0107	20.813	3.9063	26.3672	37.6447	10.2283	-23.6536	39.06	-52.0	-498.0	-1.0
1615	16.098999999999933	0.1338	0.0649	1.0239	20.1416	15.8081	21.3623	37.9358	10.1404	-23.3459	39.01	-52.0	-500.0	-1.0
1616	16.098999999999933	0.1113	0.0522	1.0298	14.3433	14.3433	21.2402	38.172	10.08	-23.0273	39.04	-52.0	-503.0	-1.0
1617	16.107999999999947	0.1143	0.0532	1.0488	2.5635	1.4648	24.8413	38.2928	9.9261	-22.7582	39.04	-53.0	-504.0	-2.0
1618	16.107999999999947	0.1333	0.0508	1.0654	-3.479	-6.1035	28.0762	38.3258	9.6625	-22.522	38.98	-57.0	-506.0	-2.0
1619	16.116999999999962	0.0869	0.0498	1.0547	0.0	-3.7842	28.8696	38.3698	9.4043	-22.2693	39.0	-59.0	-508.0	-2.0
1620	16.142999999999915	0.0332	0.063	1.0259	5.188	-6.0425	28.3203	38.4741	9.1571	-22.0111	38.97	-60.0	-510.0	-4.0
1621	16.144999999999982	0.0503	0.064	0.9995	7.3242	-11.6577	28.8086	38.6005	8.866	-21.7859	39.05	-61.0	-510.0	-6.0
1622	16.197000000000003	0.084	0.0703	0.9751	7.3242	-8.4229	29.3579	38.7323	8.5748	-21.5662	39.05	-61.0	-512.0	-7.0
1623	16.21199999999999	0.0879	0.0723	0.9727	4.5166	-3.8452	29.48	38.8477	8.3112	-21.3135	39.06	-62.0	-513.0	-7.0
1624	16.21199999999999	0.0874	0.0674	0.9805	1.1597	-4.5776	28.4424	38.9301	8.064	-21.0663	39.07	-63.0	-514.0	-9.0
1625	16.21199999999999	0.1118	0.0557	0.9829	-1.4038	-8.8501	26.1841	38.9685	7.7948	-20.8575	39.07	-64.0	-514.0	-11.0
1626	16.21199999999999	0.1333	0.0615	0.9893	-2.8076	-7.8735	22.8271	38.985	7.5366	-20.6927	39.08	-65.0	-515.0	-12.0
1627	16.21199999999999	0.1401	0.0654	1.0044	-3.9063	-2.9907	18.5547	38.996	7.3334	-20.528	39.0	-67.0	-516.0	-13.0
1628	16.213999999999942	0.1318	0.0747	1.0151	-4.8218	1.9531	14.5264	38.996	7.196	-20.3632	39.03	-69.0	-517.0	-14.0
1629	16.219999999999914	0.1201	0.0801	1.0337	-5.0049	3.9063	10.8032	38.9905	7.1082	-20.2094	39.07	-71.0	-517.0	-15.0
1630	16.236999999999966	0.1235	0.0854	1.0596	-2.8076	6.1646	7.019	39.0015	7.0587	-20.0775	39.03	-72.0	-518.0	-17.0
1631	16.23899999999992	0.1064	0.1006	1.0718	1.709	9.8877	3.1128	39.0564	7.0697	-19.9457	39.05	-75.0	-518.0	-19.0
1632	16.287999999999897	0.0908	0.083	1.0762	4.9438	7.6904	-0.6714	39.1388	7.1027	-19.8413	39.04	-75.0	-519.0	-19.0
1633	16.289999999999964	0.0918	0.084	1.0684	6.4697	4.1504	-3.8452	39.2322	7.1246	-19.7864	39.07	-75.0	-519.0	-20.0
1634	16.289999999999964	0.0913	0.1021	1.0469	6.7749	4.3335	-6.1646	39.3365	7.1576	-19.7589	38.94	-76.0	-519.0	-21.0
1635	16.289999999999964	0.0825	0.1138	1.0293	6.958	6.897	-7.5684	39.4464	7.218	-19.726	39.03	-77.0	-520.0	-22.0
1636	16.293999999999983	0.0518	0.1196	1.019	7.3853	10.9253	-7.9956	39.5618	7.3224	-19.671	39.03	-77.0	-521.0	-23.0
1637	16.298000000000002	0.0391	0.1133	1.0249	6.1035	11.0474	-5.8594	39.6716	7.4268	-19.5941	39.03	-76.0	-523.0	-25.0
1638	16.309999999999945	0.04	0.1055	1.0313	4.0283	8.1177	-2.0142	39.7595	7.4927	-19.5007	39.01	-75.0	-522.0	-26.0
1639	16.325999999999908	0.0474	0.0859	1.0469	3.0518	3.8452	0.9766	39.8309	7.4982	-19.4128	39.0	-76.0	-521.0	-26.0
1640	16.325999999999908	0.0654	0.0786	1.0596	4.1504	1.6479	2.6245	39.8969	7.4707	-19.3304	38.99	-77.0	-521.0	-26.0
1641	16.371999999999957	0.0698	0.0781	1.064	6.8359	2.6855	3.418	39.9902	7.4377	-19.2426	39.0	-77.0	-521.0	-25.0
1642	16.37399999999991	0.0596	0.0586	1.0542	9.5215	4.3945	4.5166	40.1056	7.4103	-19.1382	39.06	-77.0	-521.0	-25.0
1643	16.37399999999991	0.0522	0.0479	1.0425	10.6201	6.0425	6.4087	40.2374	7.3828	-19.0063	39.06	-76.0	-520.0	-25.0
1644	16.37399999999991	0.0552	0.0391	1.0293	8.9111	5.188	9.3994	40.3583	7.3444	-18.8525	38.96	-76.0	-518.0	-24.0
1645	16.37799999999993	0.0605	0.0327	1.0166	6.4087	2.7466	12.6343	40.4517	7.262	-18.6932	39.07	-75.0	-518.0	-22.0
1646	16.381999999999948	0.0708	0.0186	1.0156	5.3711	0.7935	15.5029	40.5286	7.1411	-18.5284	39.03	-75.0	-518.0	-22.0
1647	16.4079999999999	0.083	0.0073	1.0156	5.4321	0.1831	18.1885	40.6	6.9928	-18.3527	39.02	-76.0	-518.0	-22.0
1648	16.409999999999968	0.0845	0.0029	0.9912	5.5542	-0.7935	20.9351	40.6714	6.8225	-18.1659	39.11	-78.0	-518.0	-21.0
1649	16.45799999999997	0.1069	-0.0063	0.9678	4.8218	-3.6011	22.8882	40.7318	6.6138	-17.9791	39.11	-79.0	-518.0	-20.0
1650	16.45799999999997	0.144	-0.0078	0.9419	3.9673	-0.7324	23.1323	40.7867	6.394	-17.7924	39.07	-79.0	-517.0	-21.0
1651	16.459999999999923	0.1631	-0.0107	0.936	3.6621	10.9863	21.6064	40.8362	6.2512	-17.5616	39.06	-79.0	-517.0	-22.0
1652	16.459999999999923	0.1855	-0.0146	0.9561	4.3945	29.9683	18.9819	40.9021	6.2512	-17.2375	38.93	-80.0	-516.0	-21.0
1653	16.459999999999923	0.1865	-0.0181	0.9761	6.5918	51.0864	16.3574	41.001	6.427	-16.7981	39.02	-79.0	-516.0	-21.0
1654	16.465999999999894	0.1743	-0.0142	0.9878	8.9722	64.7583	14.7095	41.1328	6.7401	-16.2653	39.09	-79.0	-516.0	-21.0
1655	16.495000000000005	0.1528	0.0039	0.998	12.8784	79.1016	14.7095	41.3141	7.1576	-15.6445	38.98	-78.0	-515.0	-22.0
1656	16.496999999999957	0.1377	0.022	0.9927	18.4326	91.3696	17.9443	41.5723	7.652	-14.9249	39.01	-77.0	-514.0	-21.0
1657	16.49899999999991	0.1182	0.0596	0.981	24.9634	103.2104	25.6958	41.9293	8.1903	-14.068	39.04	-76.0	-514.0	-21.0
1658	16.541999999999916	0.083	0.1035	0.9565	28.3813	105.7129	38.6353	42.3688	8.6957	-13.0792	39.03	-77.0	-514.0	-22.0
1659	16.543999999999983	0.0635	0.1387	0.9326	25.3906	90.332	55.542	42.8247	9.0088	-12.041	39.12	-77.0	-514.0	-21.0
1660	16.543999999999983	0.0801	0.1758	0.9458	13.855	57.4951	75.0122	43.1927	8.9703	-11.0632	39.07	-76.0	-514.0	-22.0
1661	16.543999999999983	0.1187	0.1636	0.9751	-4.5166	15.625	96.9849	43.363	8.4869	-10.2283	39.0	-76.0	-514.0	-23.0
1662	16.543999999999983	0.1675	0.1118	0.9995	-24.353	-24.4751	120.4834	43.2916	7.5366	-9.5197	39.0	-76.0	-514.0	-23.0
1663	16.556999999999903	0.2231	0.0952	1.0181	-36.1328	-46.4478	142.5781	43.0444	6.2292	-8.855	39.07	-77.0	-511.0	-24.0
1664	16.565999999999917	0.2759	0.063	1.0303	-36.438	-46.875	161.9263	42.7533	4.7351	-8.0914	39.03	-82.0	-508.0	-24.0
1665	16.653999999999996	0.3359	0.0532	1.063	-27.3438	-26.062	174.9268	42.5171	3.2629	-7.1136	39.11	-85.0	-507.0	-25.0
1666	16.653999999999996	0.3447	0.104	1.1104	-19.104	8.3008	182.251	42.3798	1.9775	-5.8667	39.0	-91.0	-505.0	-27.0
1667	16.653999999999996	0.3691	0.0444	1.1743	-15.9912	37.4756	185.2417	42.2534	0.9009	-4.389	39.02	-98.0	-504.0	-28.0
1668	16.68999999999994	0.3843	-0.0132	1.228	-18.4937	59.4482	189.0869	42.0721	-0.0165	-2.7246	39.0	-104.0	-503.0	-31.0
1669	16.68999999999994	0.3433	0.0151	1.2163	-22.7661	81.4209	194.397	41.8304	-0.791	-0.8789	39.03	-109.0	-499.0	-31.0
1670	16.68999999999994	0.2373	0.0278	1.2285	-28.0151	96.0693	197.2046	41.5173	-1.4392	1.1151	39.02	-112.0	-495.0	-32.0
1671	16.68999999999994	0.1035	-0.0078	1.2505	-36.1938	95.2759	197.5098	41.1108	-2.027	3.1696	39.09	-118.0	-491.0	-34.0
1672	16.68999999999994	0.0522	-0.0581	1.2329	-42.7246	82.8857	197.6929	40.589	-2.6642	5.1526	39.01	-123.0	-486.0	-38.0
1673	16.69399999999996	0.0171	-0.062	1.1714	-44.9829	71.5942	199.0967	40.0177	-3.3673	7.0807	39.02	-129.0	-481.0	-42.0
1674	16.69399999999996	-0.0156	0.0073	1.1313	-41.748	67.5659	201.355	39.4629	-4.1034	8.9978	39.01	-134.0	-475.0	-45.0
1675	16.69399999999996	-0.0767	0.0498	1.1313	-40.7715	61.4624	202.0874	38.9246	-4.856	10.9039	39.02	-139.0	-470.0	-48.0
1676	16.69399999999996	-0.0869	0.0469	1.1201	-44.9829	50.7813	201.8433	38.3423	-5.658	12.7551	39.02	-145.0	-463.0	-51.0
1677	16.72199999999998	-0.1436	0.0723	1.1133	-49.0723	47.6074	203.0029	37.6941	-6.4764	14.5898	39.07	-150.0	-456.0	-55.0
1678	16.756999999999948	-0.1904	0.0962	1.0991	-54.7485	46.9971	204.6509	36.9855	-7.2784	16.452	39.08	-156.0	-448.0	-59.0
1679	16.756999999999948	-0.1943	0.1099	1.0576	-61.7676	46.9971	207.5195	36.1835	-8.075	18.3472	39.07	-162.0	-440.0	-61.0
1680	16.769000000000005	-0.2104	0.1304	1.0386	-66.04	48.584	212.3413	35.3046	-8.8495	20.2972	39.06	-167.0	-432.0	-63.0
1681	16.769999999999982	-0.2085	0.127	1.0171	-70.3125	43.335	217.7124	34.3597	-9.646	22.2858	39.07	-173.0	-425.0	-64.0
1682	16.769999999999982	-0.2129	0.1284	0.9697	-71.0449	35.8276	222.4731	33.371	-10.4974	24.2908	39.04	-178.0	-415.0	-67.0
1683	16.769999999999982	-0.2202	0.1533	0.9229	-64.8804	35.8887	224.3652	32.4042	-11.3489	26.3232	38.99	-182.0	-404.0	-67.0
1684	16.771999999999935	-0.2144	0.1733	0.8765	-55.481	47.1191	222.229	31.4978	-12.0905	28.4052	39.01	-186.0	-395.0	-68.0
1685	16.774	-0.2373	0.1938	0.8403	-49.4385	61.9507	217.2241	30.6464	-12.6453	30.5475	39.03	-190.0	-386.0	-69.0
1686	16.791999999999916	-0.2588	0.2256	0.8286	-56.4575	59.6313	211.792	29.762	-13.1122	32.6678	39.02	-193.0	-377.0	-68.0
1687	16.812999999999988	-0.2295	0.231	0.7793	-73.7915	39.856	207.5195	28.7402	-13.6725	34.6729	39.03	-195.0	-368.0	-70.0
1688	16.837999999999965	-0.229	0.2212	0.7412	-90.8203	19.5313	204.834	27.5592	-14.3591	36.5625	39.02	-197.0	-360.0	-68.0
1689	16.851	-0.2681	0.1831	0.7656	-109.7412	-7.0801	204.834	26.1914	-15.2051	38.3478	39.02	-200.0	-350.0	-71.0
1690	16.851	-0.2852	0.0903	0.7954	-130.3711	-41.2598	204.5898	24.5984	-16.2872	40.0067	38.99	-201.0	-341.0	-69.0
1691	16.851	-0.2588	0.0767	0.8071	-140.3198	-57.5562	200.1953	22.8571	-17.5067	41.5668	39.01	-204.0	-328.0	-69.0
1692	16.852999999999952	-0.2095	0.0479	0.8325	-147.2168	-72.937	192.9321	21.0333	-18.7976	43.0444	38.99	-203.0	-317.0	-65.0
1693	16.855999999999995	-0.1885	0.0313	0.8281	-149.7192	-84.5337	186.8896	19.1547	-20.1379	44.4562	39.06	-206.0	-306.0	-61.0
1694	16.87399999999991	-0.207	0.0278	0.8188	-144.3481	-92.8955	178.4668	17.298	-21.4838	45.824	38.96	-208.0	-293.0	-58.0
1695	16.875999999999976	-0.2129	0.0303	0.8638	-134.1553	-101.0742	167.2974	15.5457	-22.8296	47.1149	39.04	-214.0	-285.0	-53.0
1696	16.881999999999948	-0.1709	0.0327	0.9453	-125.9766	-105.1636	157.7148	13.8812	-24.1754	48.3289	39.03	-217.0	-272.0	-51.0
1697	16.921999999999912	-0.1152	0.041	0.9932	-119.2627	-102.2339	151.001	12.2772	-25.4773	49.5154	39.01	-218.0	-263.0	-47.0
1698	16.923999999999978	-0.0933	0.0415	0.9966	-111.9995	-95.1538	145.3247	10.7172	-26.6803	50.6964	39.08	-223.0	-251.0	-40.0
1699	16.926999999999907	-0.0962	0.0073	0.9668	-105.1636	-97.7173	139.4043	9.212	-27.8229	51.8719	38.96	-226.0	-243.0	-33.0
1700	16.931999999999903	-0.1138	-0.0537	0.9414	-100.1587	-120.1172	134.1553	7.7454	-29.0863	52.998	39.0	-229.0	-236.0	-27.0
1701	16.934999999999945	-0.0615	-0.1313	0.9702	-88.9893	-131.897	128.7842	6.3336	-30.498	54.0912	39.03	-231.0	-227.0	-20.0
1702	16.9609999999999	-0.0371	-0.1685	1.0322	-67.749	-106.1401	122.0703	5.0757	-31.7065	55.1788	39.03	-233.0	-220.0	-13.0
1703	16.966999999999985	-0.0288	-0.1357	1.0601	-46.6919	-72.8149	116.6382	4.0265	-32.569	56.2775	39.11	-236.0	-209.0	-5.0
1704	16.966999999999985	-0.0522	-0.0649	1.0537	-26.9775	-41.8091	110.7788	3.1915	-33.0908	57.3541	39.1	-237.0	-201.0	1.0
1705	17.039999999999964	-0.0688	-0.0166	1.0239	-10.8643	-26.4893	103.0884	2.5763	-33.3929	58.3759	39.01	-240.0	-195.0	7.0
1706	17.06499999999994	-0.0801	-0.0122	0.9844	-0.4883	-31.9214	95.459	2.1313	-33.6841	59.3097	39.04	-241.0	-190.0	11.0
1707	17.06499999999994	-0.104	-0.0264	0.9531	5.249	-49.9878	88.9893	1.7853	-34.1125	60.1666	39.11	-242.0	-186.0	14.0
1708	17.06499999999994	-0.1313	-0.0317	0.9277	5.9814	-76.9043	82.7026	1.4996	-34.7717	60.9467	39.1	-242.0	-181.0	18.0
1709	17.06499999999994	-0.1167	-0.0479	0.937	1.8311	-107.8491	74.8291	1.214	-35.7275	61.6388	39.05	-243.0	-178.0	22.0
1710	17.06499999999994	-0.0703	-0.0635	0.9556	-1.0986	-120.6055	67.688	0.9229	-36.8756	62.243	39.07	-245.0	-174.0	25.0
1711	17.06499999999994	0.0205	-0.082	0.9546	-2.4414	-116.8823	58.0444	0.6427	-38.0402	62.7539	39.13	-246.0	-171.0	28.0
1712	17.069999999999936	0.0947	-0.1055	0.9604	0.061	-96.8018	51.4526	0.4065	-39.0619	63.1879	39.07	-250.0	-169.0	35.0
1713	17.069999999999936	0.1123	-0.1255	0.9824	7.5073	-63.9038	47.9126	0.2417	-39.7815	63.5779	39.03	-251.0	-166.0	38.0
1714	17.069999999999936	0.0928	-0.1235	0.9824	18.0664	-28.2593	45.166	0.1868	-40.1385	63.9459	38.97	-251.0	-163.0	44.0
1715	17.094999999999914	0.0503	-0.1074	0.9937	27.2827	-5.0049	42.0532	0.2637	-40.2155	64.2755	39.07	-252.0	-162.0	48.0
1716	17.12799999999993	0.0444	-0.1206	1.001	30.9448	0.1831	38.8794	0.412	-40.188	64.5667	39.07	-252.0	-161.0	50.0
1717	17.12799999999993	0.0986	-0.1587	1.0161	31.7383	-2.5024	38.8794	0.5658	-40.188	64.8413	39.05	-251.0	-160.0	51.0
1718	17.142999999999915	0.0898	-0.1475	1.0444	34.3018	4.6997	43.5791	0.7086	-40.1605	65.1654	39.08	-252.0	-159.0	52.0
1719	17.142999999999915	-0.0313	-0.126	1.0605	34.9731	13.0615	46.4478	0.8459	-40.0012	65.5444	39.06	-253.0	-158.0	52.0
1720	17.142999999999915	-0.0859	-0.1187	1.0303	29.2969	-0.6714	43.2739	0.9668	-39.8969	65.896	39.05	-252.0	-156.0	50.0
1721	17.144999999999982	0.0044	-0.1445	1.0034	23.4375	-25.0244	38.3301	1.0547	-40.0452	66.1816	39.05	-251.0	-155.0	50.0
1722	17.146999999999935	0.0933	-0.1685	0.9849	24.9634	-30.4565	36.1938	1.1426	-40.3363	66.4233	39.02	-250.0	-154.0	49.0
1723	17.149	0.1099	-0.168	0.9741	29.541	-19.5313	35.2173	1.2799	-40.5615	66.6541	39.03	-249.0	-153.0	49.0
1724	17.164999999999964	0.124	-0.1655	0.9658	29.7241	-9.2773	32.4097	1.4447	-40.6714	66.8518	38.98	-248.0	-153.0	47.0
1725	17.185999999999922	0.2139	-0.2012	0.9941	26.9775	-0.1831	30.4565	1.593	-40.7208	67.0166	39.0	-248.0	-154.0	47.0
1726	17.21199999999999	0.0811	-0.1953	1.0439	29.0527	25.4517	34.1797	1.7249	-40.5341	67.2253	39.02	-249.0	-154.0	46.0
1727	17.226	-0.0488	-0.1743	1.042	23.2544	20.1416	32.7148	1.8402	-40.2429	67.4396	38.98	-248.0	-154.0	45.0
1728	17.226	0.0327	-0.2192	1.0435	11.3525	-16.0522	28.3203	1.8787	-40.2704	67.5879	39.1	-245.0	-155.0	43.0
1729	17.226	0.1099	-0.2881	1.0425	8.7891	-28.4424	26.6724	1.8677	-40.5066	67.6978	39.1	-244.0	-156.0	42.0
1730	17.228999999999928	0.1235	-0.3071	1.0298	15.564	-19.043	26.9775	1.8787	-40.7208	67.8076	39.07	-244.0	-157.0	40.0
1731	17.243999999999915	0.0654	-0.2627	1.0039	24.8413	-4.5776	27.3438	1.9885	-40.7703	67.9285	39.01	-244.0	-157.0	38.0
1732	17.25299999999993	0.0488	-0.2261	0.9746	29.9072	1.8921	25.3906	2.1808	-40.7318	68.0273	39.06	-243.0	-156.0	37.0
1733	17.255999999999972	0.0645	-0.2041	0.9473	31.0059	5.9814	24.231	2.4115	-40.6604	68.1097	39.06	-243.0	-155.0	36.0
1734	17.296999999999912	0.0327	-0.1602	0.9297	29.48	14.9536	24.8413	2.6422	-40.5121	68.1921	39.05	-242.0	-154.0	34.0
1735	17.299999999999955	-0.0288	-0.1055	0.9307	23.3154	20.3857	23.8647	2.851	-40.2759	68.2745	39.05	-241.0	-153.0	33.0
1736	17.299999999999955	-0.062	-0.0615	0.9434	11.6577	16.4185	20.0806	2.9993	-40.0452	68.313	39.0	-241.0	-152.0	31.0
1737	17.299999999999955	-0.042	-0.0601	0.9644	-1.5869	7.9346	15.0757	3.0707	-39.8969	68.28	38.96	-239.0	-152.0	30.0
1738	17.30499999999995	0.0005	-0.0845	0.9941	-12.0239	1.0376	11.7798	3.0542	-39.8364	68.1921	38.96	-238.0	-153.0	28.0
1739	17.311999999999898	0.0039	-0.1064	1.0337	-14.9536	0.2441	11.2915	2.9883	-39.8035	68.0823	38.99	-237.0	-153.0	26.0
1740	17.327999999999975	-0.0015	-0.1099	1.0728	-11.4746	2.6245	10.9863	2.9498	-39.7485	67.9779	39.08	-235.0	-153.0	25.0
1741	17.331999999999994	-0.0215	-0.1001	1.0918	-5.7373	4.2114	9.5825	2.9718	-39.6661	67.8571	39.05	-234.0	-154.0	25.0
1742	17.348999999999933	-0.0044	-0.106	1.0918	0.9766	3.6621	7.1411	3.0817	-39.5892	67.7032	39.05	-234.0	-154.0	24.0
1743	17.372999999999934	0.0415	-0.0996	1.0825	10.5591	8.9111	5.3711	3.2849	-39.4904	67.533	38.99	-234.0	-154.0	23.0
1744	17.381999999999948	-0.0137	-0.105	1.0684	22.2778	25.5737	5.4321	3.6035	-39.2432	67.3627	39.08	-231.0	-155.0	21.0
1745	17.381999999999948	-0.0698	-0.0835	1.0469	26.7944	29.1748	4.7607	3.999	-38.8916	67.1979	39.03	-230.0	-157.0	20.0
1746	17.38499999999999	-0.0146	-0.0762	1.0283	23.8037	19.8975	5.9814	4.3726	-38.6224	67.0331	39.03	-229.0	-157.0	19.0
1747	17.39199999999994	0.0039	-0.0928	1.0283	21.0571	16.9678	12.6953	4.6637	-38.4247	66.9397	39.1	-228.0	-158.0	18.0
1748	17.403999999999996	-0.1182	-0.0698	1.0586	17.395	16.4185	24.231	4.8505	-38.205	66.9781	39.08	-227.0	-159.0	17.0
1749	17.41199999999992	-0.1587	-0.0464	1.0493	7.5073	-2.5024	28.6255	4.9329	-38.1116	67.0825	39.03	-225.0	-159.0	16.0
1750	17.452999999999975	-0.0479	-0.0903	1.0229	-3.1128	-28.5034	29.6021	4.8999	-38.2983	67.1704	39.04	-224.0	-160.0	15.0
1751	17.454999999999927	0.0493	-0.1479	1.0039	-7.3853	-35.6445	31.5552	4.7681	-38.6444	67.2638	39.07	-225.0	-158.0	14.0
1752	17.454999999999927	0.0449	-0.1558	0.9883	-7.3242	-28.1372	32.1655	4.6033	-38.9355	67.3901	39.03	-227.0	-155.0	13.0
1753	17.454999999999927	0.0112	-0.1587	0.9746	-8.0566	-24.5972	30.5786	4.4385	-39.1718	67.511	39.05	-229.0	-154.0	13.0
1754	17.462999999999965	0.0117	-0.1289	0.9727	-11.3525	-29.48	24.1699	4.2957	-39.4244	67.5659	39.05	-229.0	-153.0	12.0
1755	17.469999999999914	0.0811	-0.1133	0.9717	-13.7939	-29.2358	13.3667	4.2078	-39.7101	67.489	38.98	-228.0	-151.0	12.0
1756	17.495000000000005	0.0933	-0.1431	0.979	-10.1929	-13.0615	3.479	4.2133	-39.8749	67.2913	38.98	-228.0	-151.0	12.0
1757	17.5	0.0435	-0.1606	1.0083	-3.7231	3.1738	-3.7842	4.3231	-39.8474	67.0056	39.05	-228.0	-152.0	13.0
1758	17.519999999999982	0.0049	-0.1479	1.0322	1.1597	10.5591	-8.0566	4.5319	-39.6991	66.676	39.06	-230.0	-151.0	12.0
1759	17.569999999999936	-0.001	-0.1274	1.0493	2.9907	9.3994	-7.9346	4.7791	-39.5453	66.3409	39.11	-229.0	-149.0	12.0
1760	17.590999999999894	-0.0112	-0.1104	1.0649	1.1597	5.127	-4.4556	4.9988	-39.4299	66.0333	39.02	-227.0	-148.0	12.0
1761	17.590999999999894	-0.0122	-0.105	1.0698	-2.8076	-1.77	-0.2441	5.1581	-39.375	65.7751	39.03	-226.0	-149.0	12.0
1762	17.590999999999894	0.0151	-0.105	1.0669	-5.7373	-9.0942	2.8076	5.2625	-39.408	65.5554	39.03	-227.0	-148.0	12.0
1763	17.590999999999894	0.0435	-0.1074	1.0601	-6.0425	-13.9771	4.0283	5.3394	-39.5013	65.3522	39.08	-227.0	-148.0	12.0
1764	17.590999999999894	0.0532	-0.0952	1.0547	-4.0894	-14.7705	2.2583	5.4437	-39.6222	65.127	39.1	-227.0	-149.0	13.0
1765	17.593999999999937	0.0435	-0.084	1.043	-1.2817	-14.8315	-2.2583	5.6085	-39.7321	64.8523	39.07	-227.0	-150.0	13.0
1766	17.593999999999937	0.0508	-0.0938	1.0347	1.4038	-15.0146	-5.4932	5.8392	-39.8419	64.5337	39.1	-228.0	-149.0	14.0
1767	17.612999999999943	0.0435	-0.0918	1.019	6.8359	-8.9722	-8.0566	6.1249	-39.9078	64.1821	39.06	-229.0	-150.0	15.0
1768	17.616999999999962	0.0347	-0.0767	1.0117	10.9863	-2.3193	-8.8501	6.4655	-39.8914	63.8306	39.03	-229.0	-151.0	15.0
1769	17.616999999999962	0.0342	-0.0698	1.001	11.4746	0.5493	-8.1787	6.817	-39.8419	63.4845	39.03	-229.0	-152.0	14.0
1770	17.673000000000002	0.0337	-0.0723	1.0	8.0566	-1.4038	-5.8594	7.1246	-39.798	63.1714	39.05	-229.0	-152.0	16.0
1771	17.673000000000002	0.0352	-0.0757	0.9912	3.418	-3.7842	-3.3569	7.3663	-39.787	62.8802	39.03	-229.0	-152.0	16.0
1772	17.673000000000002	0.0356	-0.0791	0.9829	0.1831	-5.127	-0.9766	7.5531	-39.787	62.6276	39.07	-230.0	-151.0	16.0
1773	17.673000000000002	0.0444	-0.0815	0.9854	-1.77	-6.1035	1.2207	7.6959	-39.809	62.3969	39.03	-229.0	-152.0	17.0
1774	17.673000000000002	0.0552	-0.0825	0.9868	-3.2349	-5.8594	2.8687	7.8058	-39.8309	62.1936	39.07	-230.0	-151.0	17.0
1775	17.674999999999955	0.0576	-0.083	0.9824	-4.0894	-6.2256	3.54	7.8937	-39.8584	62.0068	38.98	-232.0	-151.0	17.0
1776	17.67999999999995	0.0586	-0.0835	0.9888	-4.2725	-6.4087	3.1738	7.9816	-39.8914	61.8201	39.07	-231.0	-150.0	18.0
1777	17.694999999999936	0.0796	-0.0889	0.9946	-3.7842	-4.6997	2.9297	8.0695	-39.9133	61.6223	38.99	-231.0	-152.0	17.0
1778	17.701999999999998	0.0781	-0.0815	1.0073	-2.4414	0.4883	3.418	8.1683	-39.8969	61.441	39.04	-229.0	-151.0	17.0
1779	17.745000000000005	0.0659	-0.0801	1.0103	-1.5259	2.9297	3.9673	8.2672	-39.8419	61.2762	39.05	-229.0	-151.0	18.0
1780	17.746999999999957	0.0796	-0.0918	1.0117	-0.9155	1.0986	4.6997	8.3606	-39.798	61.1169	39.08	-228.0	-151.0	19.0
1781	17.746999999999957	0.085	-0.0898	1.0044	-0.2441	0.9155	5.0659	8.4595	-39.765	60.9686	39.03	-230.0	-151.0	21.0
1782	17.746999999999957	0.0938	-0.085	0.9937	-1.1597	-2.5635	4.6387	8.5529	-39.7595	60.8093	39.03	-231.0	-150.0	20.0
1783	17.75999999999999	0.1143	-0.0835	0.9907	-3.2959	-6.7749	3.6621	8.6462	-39.8035	60.6335	38.99	-231.0	-150.0	21.0
1784	17.76299999999992	0.1235	-0.0845	0.9976	-4.6997	-6.1035	2.2583	8.7286	-39.8529	60.4358	38.95	-232.0	-149.0	21.0
1785	17.787999999999897	0.1187	-0.083	0.9961	-5.127	-4.8218	0.8545	8.8165	-39.8859	60.2271	39.07	-231.0	-149.0	21.0
1786	17.791999999999916	0.1206	-0.083	1.0132	-4.5776	-3.2959	-1.1597	8.9209	-39.9023	59.9963	39.04	-231.0	-150.0	21.0
1787	17.791999999999916	0.1172	-0.0815	1.0205	-2.0752	2.5635	-2.8076	9.0527	-39.8694	59.7601	39.09	-234.0	-148.0	20.0
1788	17.844999999999914	0.1021	-0.0791	1.0171	0.5493	5.3101	-2.7466	9.2065	-39.787	59.5294	39.09	-233.0	-149.0	20.0
1789	17.857999999999947	0.0952	-0.0771	1.0181	1.5869	3.1128	-2.6855	9.3768	-39.7211	59.2987	39.0	-233.0	-149.0	20.0
1790	17.858999999999924	0.1074	-0.0767	1.0151	1.4038	1.3428	-3.1738	9.5526	-39.6716	59.057	39.03	-233.0	-149.0	19.0
1791	17.858999999999924	0.103	-0.0664	1.0298	1.5869	3.1128	-3.6621	9.7339	-39.6167	58.8153	39.07	-233.0	-150.0	19.0
1792	17.858999999999924	0.0894	-0.062	1.0352	2.0752	4.6387	-3.9673	9.9261	-39.5398	58.5736	39.01	-231.0	-149.0	19.0
1793	17.86099999999999	0.0942	-0.0674	1.0337	3.1128	2.7466	-3.2959	10.1129	-39.4684	58.3319	39.06	-232.0	-149.0	18.0
1794	17.86099999999999	0.0962	-0.0635	1.0347	5.0049	0.6104	-2.4414	10.3162	-39.4299	58.1067	39.01	-232.0	-150.0	19.0
1795	17.879999999999995	0.0854	-0.0552	1.0186	7.3242	0.7324	-2.6855	10.5469	-39.386	57.876	39.02	-231.0	-151.0	19.0
1796	17.90199999999993	0.0938	-0.061	1.0049	8.4839	-0.4272	-2.7466	10.7886	-39.353	57.6453	39.02	-232.0	-150.0	17.0
1797	17.932999999999993	0.0933	-0.064	0.9995	8.2397	0.3662	-2.6245	11.0303	-39.3201	57.4146	39.09	-231.0	-150.0	17.0
1798	17.932999999999993	0.085	-0.062	1.0049	7.019	2.1973	-2.8076	11.2555	-39.2651	57.1893	39.0	-231.0	-150.0	17.0
1799	17.945999999999913	0.082	-0.0698	1.0132	5.7983	2.3804	-2.1973	11.4642	-39.1992	56.9751	39.01	-232.0	-150.0	16.0
1800	17.945999999999913	0.0737	-0.0898	1.0156	5.4932	0.7324	-0.4272	11.6455	-39.1498	56.7828	39.07	-233.0	-149.0	14.0
1801	17.945999999999913	0.0625	-0.0996	1.0093	6.1035	-0.2441	1.5869	11.8103	-39.1113	56.6125	39.04	-233.0	-150.0	13.0
1802	17.94799999999998	0.0596	-0.0991	0.9917	6.958	-0.1221	3.479	11.9696	-39.0784	56.4642	39.03	-234.0	-152.0	11.0
1803	17.94799999999998	0.0713	-0.0947	0.9756	6.5308	-0.6714	5.4321	12.1124	-39.0509	56.3434	39.03	-234.0	-151.0	11.0
1804	17.96799999999996	0.0825	-0.0884	0.9702	5.0659	-0.5493	6.4087	12.2333	-39.0344	56.239	39.03	-232.0	-150.0	13.0
1805	17.969999999999914	0.0884	-0.0791	0.9741	2.0752	0.4272	6.4087	12.3267	-39.0179	56.1346	39.1	-232.0	-150.0	12.0
1806	17.977999999999952	0.0898	-0.0752	0.9893	0.1831	2.0142	5.6763	12.4036	-38.9795	56.0303	39.06	-232.0	-149.0	13.0
1807	18.025999999999954	0.0732	-0.0781	1.0132	1.4038	5.8594	4.5166	12.4805	-38.9081	55.9204	39.03	-230.0	-149.0	13.0
1808	18.038999999999987	0.0557	-0.083	1.0288	4.2114	6.897	4.2725	12.5903	-38.8092	55.816	39.04	-229.0	-148.0	13.0
1809	18.038999999999987	0.0581	-0.0854	1.0303	6.2866	3.9673	4.8218	12.7167	-38.7268	55.7117	39.04	-229.0	-150.0	12.0
1810	18.038999999999987	0.0645	-0.0923	1.0142	7.7515	2.6855	4.6997	12.865	-38.6664	55.5963	39.01	-228.0	-150.0	12.0
1811	18.04099999999994	0.0713	-0.1045	0.9922	7.8735	0.6714	4.4556	13.0133	-38.6224	55.4755	39.02	-227.0	-151.0	10.0
1812	18.04099999999994	0.0762	-0.1104	0.9805	6.2256	-0.6714	3.54	13.1561	-38.6005	55.3436	39.03	-227.0	-151.0	10.0
1813	18.063999999999965	0.0645	-0.0972	0.9858	5.249	3.2349	2.3193	13.288	-38.5455	55.2008	39.05	-228.0	-150.0	8.0
1814	18.06499999999994	0.042	-0.0884	1.0039	5.4321	6.7749	2.5024	13.4253	-38.4412	55.0745	39.08	-228.0	-153.0	7.0
1815	18.111999999999966	0.022	-0.082	1.0186	5.5542	7.3853	4.0283	13.5516	-38.3258	54.9646	39.04	-224.0	-153.0	7.0
1816	18.11399999999992	0.0137	-0.0786	1.0205	6.0425	7.1411	6.4087	13.667	-38.2104	54.8822	39.09	-226.0	-152.0	6.0
1817	18.11399999999992	0.0132	-0.082	1.0122	6.5918	7.2632	9.8877	13.7604	-38.1061	54.8383	39.03	-226.0	-153.0	5.0
1818	18.11399999999992	0.0205	-0.0811	0.9976	6.2256	5.5542	13.4277	13.8318	-38.0237	54.8383	39.04	-225.0	-153.0	3.0
1819	18.11399999999992	0.042	-0.0762	0.9941	4.1504	3.6621	15.686	13.8647	-37.9688	54.8602	39.04	-225.0	-153.0	1.0
1820	18.12099999999998	0.0527	-0.0771	1.0034	1.0376	3.479	17.0898	13.8647	-37.9303	54.8987	39.03	-224.0	-153.0	0.0
1821	18.130999999999972	0.0327	-0.1392	1.0161	-1.4038	5.249	18.1274	13.8098	-37.8754	54.9536	38.99	-224.0	-152.0	0.0
1822	18.160999999999945	-0.0142	-0.1826	1.0137	-0.4883	9.3994	19.9585	13.7219	-37.7765	55.0525	38.99	-221.0	-151.0	-3.0
1823	18.22199999999998	-0.0601	-0.2036	0.9985	-3.418	1.3428	21.5454	13.6066	-37.6996	55.1624	39.06	-219.0	-149.0	-5.0
1824	18.22199999999998	0.084	-0.1016	1.0137	-8.728	-8.728	24.1089	13.4637	-37.7875	55.2448	39.02	-219.0	-148.0	-6.0
1825	18.22499999999991	0.0557	-0.1235	1.0186	-7.5684	-0.8545	22.4609	13.3154	-37.8259	55.3436	39.09	-218.0	-147.0	-5.0
1826	18.22499999999991	0.0073	-0.1523	1.0039	-6.1646	-0.6714	18.4937	13.1946	-37.8149	55.4095	39.0	-217.0	-146.0	-5.0
1827	18.226	0.0703	-0.1079	1.0078	-4.4556	-0.7935	16.4185	13.1177	-37.8204	55.4315	39.08	-217.0	-145.0	-5.0
1828	18.226	0.0771	-0.0962	1.0166	-2.5635	3.7842	12.6953	13.0957	-37.793	55.426	39.06	-217.0	-145.0	-6.0
1829	18.226	0.061	-0.0928	1.0342	-1.2207	6.7139	9.8267	13.0957	-37.7161	55.3931	39.0	-217.0	-145.0	-8.0
1830	18.226	0.0337	-0.0767	1.0269	-0.7324	4.6387	7.7515	13.1342	-37.6392	55.3326	39.0	-217.0	-144.0	-9.0
1831	18.237999999999943	0.0454	-0.0703	1.022	-0.4272	3.479	7.2632	13.1836	-37.5787	55.2502	39.03	-216.0	-143.0	-10.0
1832	18.23899999999992	0.041	-0.0249	1.0146	0.5493	6.7749	7.6294	13.2495	-37.4963	55.1898	39.04	-215.0	-141.0	-11.0
1833	18.25999999999999	0.1108	-0.0684	1.0244	-0.4883	2.2583	6.4697	13.3099	-37.4524	55.1019	38.98	-214.0	-139.0	-11.0
1834	18.261999999999944	0.0986	-0.1006	1.0298	1.2207	4.3335	1.4038	13.3923	-37.403	54.9646	39.06	-214.0	-139.0	-12.0
1835	18.269000000000005	0.0225	-0.0479	1.0313	4.3945	7.5684	-1.0986	13.5352	-37.2876	54.8108	38.99	-213.0	-138.0	-13.0
1836	18.323999999999955	0.0415	-0.0864	1.0215	5.7373	2.5024	-2.0752	13.7109	-37.2052	54.6295	38.99	-212.0	-138.0	-14.0
1837	18.34299999999996	0.0518	-0.1196	0.9951	6.3477	0.4883	-2.7466	13.8867	-37.1448	54.4318	39.03	-211.0	-139.0	-15.0
1838	18.34299999999996	0.0557	-0.0864	0.9976	4.4556	-0.8545	-2.3804	14.057	-37.1063	54.2285	39.07	-210.0	-139.0	-16.0
1839	18.34299999999996	0.0547	-0.0894	0.9888	1.1597	-4.6387	-1.8311	14.1998	-37.1008	54.0198	39.05	-209.0	-139.0	-17.0
1840	18.34299999999996	0.0435	-0.062	0.9893	-2.9297	-10.1929	-1.5869	14.3207	-37.1393	53.8055	39.04	-208.0	-137.0	-18.0
1841	18.348999999999933	0.0498	-0.0439	1.0005	-4.2725	-10.8643	-1.5869	14.425	-37.1997	53.5858	39.09	-208.0	-136.0	-18.0
1842	18.348999999999933	0.0503	-0.0537	1.0083	-1.709	-6.1035	-3.2959	14.5404	-37.2327	53.3661	39.05	-211.0	-135.0	-19.0
1843	18.36399999999992	0.0273	-0.0078	0.9937	2.7466	0.0	-5.3101	14.7162	-37.1887	53.1464	39.03	-212.0	-135.0	-19.0
1844	18.365999999999985	0.0098	0.0361	1.001	5.5542	4.2114	-5.7983	14.9359	-37.0953	52.9376	38.98	-212.0	-135.0	-20.0
1845	18.385999999999967	0.0327	-0.0234	0.9902	6.4087	2.6245	-7.5684	15.1666	-37.002	52.7124	39.06	-211.0	-136.0	-20.0
1846	18.423999999999978	0.064	-0.0234	1.0044	6.958	4.7607	-11.4746	15.4138	-36.9086	52.4377	39.03	-211.0	-136.0	-19.0
1847	18.440999999999917	0.022	0.0186	0.9956	9.3994	15.2588	-13.3057	15.694	-36.7108	52.1741	39.02	-212.0	-138.0	-20.0
1848	18.442000000000007	0.0151	0.0215	1.0132	7.8125	13.6108	-15.1367	15.9796	-36.4856	51.8994	39.06	-211.0	-138.0	-22.0
1849	18.442000000000007	0.0	0.0112	1.0103	6.0425	10.0098	-17.0288	16.2598	-36.2878	51.5918	39.06	-210.0	-137.0	-24.0
1850	18.442000000000007	-0.0186	-0.0073	0.9766	2.2583	1.8311	-18.6157	16.5234	-36.1395	51.2512	39.0	-210.0	-137.0	-26.0
1851	18.442000000000007	0.0308	-0.0317	0.9678	-4.8218	-9.3384	-20.2637	16.7542	-36.1066	50.8502	39.04	-210.0	-137.0	-27.0
1852	18.44399999999996	0.0566	-0.0107	0.9854	-9.8267	-6.5918	-21.2402	16.9354	-36.0846	50.4327	39.03	-211.0	-138.0	-29.0
1853	18.462999999999965	0.043	-0.0166	1.0337	-10.9863	0.7324	-22.7051	17.0892	-35.9967	50.0153	39.03	-211.0	-139.0	-30.0
1854	18.464999999999918	-0.0034	-0.0249	1.0747	-3.9063	10.1318	-21.1182	17.2595	-35.8099	49.6527	39.0	-212.0	-141.0	-30.0
1855	18.469999999999914	0.0034	-0.0283	1.0908	7.3242	10.2539	-17.4561	17.5067	-35.5957	49.3506	39.03	-211.0	-142.0	-29.0
1856	18.54099999999994	0.1338	-0.0806	1.0786	15.9912	0.6104	-19.7144	17.8583	-35.4803	48.999	39.05	-211.0	-143.0	-29.0
1857	18.54099999999994	0.1479	-0.1226	1.0557	24.4751	3.479	-26.6113	18.3197	-35.3815	48.5541	39.03	-212.0	-143.0	-28.0
1858	18.54099999999994	0.0503	-0.3999	1.0596	31.25	16.3574	-25.0244	18.7811	-35.1233	48.175	39.02	-211.0	-144.0	-27.0
1859	18.54099999999994	0.2754	-1.0156	0.7544	1.3428	-13.916	-44.0063	18.8965	-35.0134	47.6532	39.01	-211.0	-146.0	-26.0
1860	18.543000000000006	0.1392	-0.083	0.8315	25.4517	-8.3618	-58.4717	19.5502	-34.953	46.7633	39.11	-212.0	-146.0	-27.0
1861	18.543000000000006	-0.0215	0.0293	1.0322	10.3149	19.104	-30.0903	20.0281	-34.6069	46.2854	39.05	-211.0	-147.0	-30.0
1862	18.543000000000006	-0.0264	-0.0093	0.999	-6.1035	0.3052	-21.4844	20.2203	-34.4037	45.9613	39.05	-211.0	-148.0	-32.0
1863	18.565999999999917	0.0498	-0.145	1.0474	-11.4136	-12.3291	-23.1323	20.3357	-34.4092	45.5164	39.02	-211.0	-148.0	-31.0
1864	18.567999999999984	0.0049	-0.0986	1.0601	-1.2817	10.3149	-14.5264	20.4456	-34.2499	45.2362	39.05	-211.0	-149.0	-30.0
1865	18.572000000000003	-0.0996	-0.0225	0.9785	0.1221	5.7373	-9.2163	20.5664	-34.0411	45.0659	39.01	-212.0	-152.0	-30.0
1866	18.625999999999976	0.1372	-0.0508	1.0044	-11.6577	-23.2544	-7.3853	20.6543	-34.14	44.7748	39.03	-212.0	-155.0	-30.0
1867	18.625999999999976	0.293	-0.0581	1.0908	-11.4746	-11.7798	-11.1694	20.7147	-34.2828	44.4342	39.09	-212.0	-157.0	-29.0
1868	18.625999999999976	0.0908	-0.1206	1.0776	2.3193	17.6392	-17.5171	20.8466	-34.1125	44.1486	38.97	-214.0	-158.0	-28.0
1869	18.625999999999976	-0.0449	-0.0479	1.0195	8.606	26.4282	-14.4043	21.0223	-33.7445	43.9838	39.04	-214.0	-158.0	-28.0
1870	18.625999999999976	0.0322	-0.041	1.0259	0.3662	-0.6104	-12.085	21.1871	-33.5852	43.764	39.05	-214.0	-158.0	-28.0
1871	18.62799999999993	0.0928	-0.0801	1.0337	-4.5776	-11.5967	-10.6201	21.308	-33.6127	43.4729	39.02	-215.0	-157.0	-28.0
1872	18.63799999999992	0.0698	-0.0635	1.0298	-4.2725	-3.7231	-8.3008	21.4014	-33.6017	43.2312	39.07	-215.0	-158.0	-29.0
1873	18.6579999999999	0.0527	-0.0732	1.0308	-4.8828	-3.6621	-6.7749	21.4728	-33.5687	43.0225	39.08	-216.0	-159.0	-30.0
1874	18.6579999999999	0.0571	-0.0669	1.0195	-5.6763	-6.5918	-4.4556	21.5277	-33.5632	42.8247	39.06	-216.0	-160.0	-31.0
1875	18.692000000000007	0.0488	-0.0669	1.0127	-7.2021	-11.4136	-2.6245	21.5662	-33.6072	42.6324	39.08	-217.0	-161.0	-32.0
1876	18.69399999999996	0.0537	-0.0688	1.0117	-8.606	-14.4653	-1.8921	21.5936	-33.6896	42.4347	39.08	-217.0	-162.0	-33.0
1877	18.69399999999996	0.0664	-0.0654	1.0083	-8.9722	-13.916	-2.0752	21.6211	-33.7775	42.2369	38.99	-217.0	-161.0	-33.0
1878	18.697000000000003	0.0649	-0.064	1.0088	-9.7656	-10.6812	-3.1738	21.6376	-33.8324	42.0447	39.0	-218.0	-161.0	-32.0
1879	18.722999999999956	0.0713	-0.0679	1.0166	-10.5591	-9.0332	-4.3335	21.6486	-33.8708	41.8469	39.01	-218.0	-159.0	-31.0
1880	18.72499999999991	0.0732	-0.0776	1.0195	-9.5215	-5.0659	-6.4087	21.6595	-33.8708	41.6437	39.05	-218.0	-159.0	-32.0
1881	18.727999999999952	0.0459	-0.0942	1.0176	-7.1411	1.0376	-7.9346	21.687	-33.8049	41.4514	39.01	-216.0	-161.0	-30.0
1882	18.745000000000005	0.0093	-0.0815	1.0195	-5.5542	3.1738	-7.4463	21.7255	-33.6951	41.2811	38.98	-216.0	-160.0	-30.0
1883	18.769000000000005	0.0874	-0.0903	1.0112	-6.1646	-2.5024	-7.9346	21.7694	-33.6401	41.0889	39.1	-218.0	-161.0	-30.0
1884	18.778999999999996	0.021	-0.0781	1.0078	-3.418	7.5684	-9.5825	21.8298	-33.5193	40.9076	39.06	-219.0	-160.0	-29.0
1885	18.778999999999996	0.0078	-0.0605	1.0176	-5.188	1.5869	-11.4746	21.9012	-33.3875	40.7208	38.97	-221.0	-160.0	-28.0
1886	18.78099999999995	0.0415	-0.0737	1.0259	-9.3994	-10.437	-13.6719	21.9727	-33.3655	40.4462	38.96	-221.0	-160.0	-27.0
1887	18.79099999999994	0.0474	-0.0884	1.042	-11.0474	-10.437	-15.5029	22.0386	-33.3765	40.1385	39.05	-220.0	-161.0	-24.0
1888	18.801999999999907	0.0093	-0.0815	1.0303	-8.667	-3.2349	-16.9678	22.11	-33.3051	39.8474	39.03	-220.0	-159.0	-24.0
1889	18.80499999999995	0.041	-0.0864	1.0186	-7.0801	-3.8452	-19.4702	22.2089	-33.2227	39.5398	39.03	-219.0	-161.0	-24.0
1890	18.822000000000003	0.0513	-0.0942	1.0425	-3.6621	2.7466	-22.8882	22.3407	-33.0963	39.2102	39.06	-220.0	-161.0	-24.0
1891	18.848999999999933	-0.0273	-0.0703	0.9658	1.2207	8.1787	-27.2217	22.522	-32.8711	38.8861	39.03	-221.0	-159.0	-24.0
1892	18.858999999999924	0.0967	-0.0713	0.9502	-5.8594	-7.2021	-33.6914	22.7417	-32.7448	38.4412	39.09	-222.0	-160.0	-23.0
1893	18.86099999999999	0.0391	-0.0903	1.0005	-4.4556	12.3291	-37.2314	22.934	-32.5195	37.9797	39.04	-222.0	-162.0	-23.0
1894	18.86099999999999	-0.0171	-0.0742	1.0073	-1.709	19.104	-41.3818	23.1372	-32.1295	37.5732	39.06	-221.0	-162.0	-24.0
1895	18.879999999999995	0.0151	-0.0776	1.0098	-3.0518	9.8877	-46.5698	23.3844	-31.7999	37.0734	39.12	-225.0	-163.0	-25.0
1896	18.879999999999995	0.0293	-0.0806	1.0103	-3.6621	8.667	-50.6592	23.6481	-31.4813	36.5186	39.01	-224.0	-162.0	-23.0
1897	18.88799999999992	0.0288	-0.0786	1.0166	-4.4556	8.5449	-54.1382	23.9172	-31.1517	35.9308	39.06	-226.0	-162.0	-25.0
1898	18.90199999999993	0.0264	-0.0737	1.0269	-5.8594	6.6528	-56.3354	24.1864	-30.8276	35.3156	39.08	-227.0	-163.0	-26.0
1899	18.92599999999993	0.0488	-0.0718	1.0293	-8.4839	4.0283	-58.2275	24.4446	-30.52	34.6729	39.04	-227.0	-164.0	-26.0
1900	18.934999999999945	0.0596	-0.0635	1.0293	-11.2305	2.5635	-60.791	24.6918	-30.2179	34.0027	39.03	-229.0	-166.0	-24.0
1901	18.937999999999988	0.0728	-0.104	1.0215	-13.1836	1.1597	-64.6362	24.928	-29.9268	33.2941	38.97	-229.0	-166.0	-25.0
1902	18.937999999999988	-0.0083	-0.1021	0.9927	-9.6436	14.0381	-65.0024	25.1477	-29.5203	32.6239	38.97	-230.0	-168.0	-24.0
1903	18.947000000000003	0.0166	-0.0786	1.0024	-10.498	10.8643	-67.0776	25.3784	-29.0918	31.9757	39.05	-230.0	-169.0	-25.0
1904	18.9609999999999	0.0356	-0.0962	1.0112	-11.1694	8.606	-72.3877	25.6201	-28.6908	31.2506	39.03	-232.0	-171.0	-23.0
1905	19.0329999999999	0.019	-0.0967	1.0005	-8.9722	17.6392	-77.1484	25.8728	-28.2019	30.52	39.03	-232.0	-172.0	-24.0
1906	19.0329999999999	0.0005	-0.0894	1.001	-7.2632	22.522	-81.3599	26.1475	-27.6251	29.7949	38.96	-234.0	-173.0	-22.0
1907	19.034999999999968	-0.0239	-0.084	0.999	-6.1646	19.8975	-86.731	26.4441	-27.0319	29.0259	39.07	-234.0	-176.0	-23.0
1908	19.034999999999968	0.0059	-0.0986	0.9868	-5.0049	14.5874	-92.2241	26.7737	-26.4551	28.1909	38.97	-233.0	-179.0	-23.0
1909	19.034999999999968	0.019	-0.0981	0.9922	-1.8311	17.4561	-98.5107	27.1472	-25.8673	27.29	39.03	-233.0	-182.0	-23.0
1910	19.034999999999968	0.0059	-0.0649	1.0244	1.6479	20.3857	-103.1494	27.5592	-25.1971	26.3837	39.03	-235.0	-185.0	-22.0
1911	19.03699999999992	0.0645	-0.0977	1.0244	4.5166	21.4233	-106.9336	27.9987	-24.5215	25.4443	39.06	-234.0	-189.0	-22.0
1912	19.038999999999987	-0.0278	-0.0903	0.9771	6.6528	32.2266	-111.0229	28.4436	-23.725	24.5325	39.05	-234.0	-194.0	-22.0
1913	19.048000000000002	0.0034	-0.0781	1.0288	-1.0376	17.0898	-112.6709	28.8391	-22.9724	23.5876	39.02	-236.0	-197.0	-22.0
1914	19.059999999999945	0.0591	-0.0752	1.0396	-5.188	8.4229	-113.4644	29.2017	-22.3462	22.5604	39.05	-235.0	-199.0	-23.0
1915	19.07899999999995	0.0708	-0.105	1.0278	-6.2866	11.9019	-113.9526	29.5258	-21.709	21.5442	39.07	-235.0	-202.0	-23.0
1916	19.08299999999997	0.0244	-0.0806	1.0215	-6.7749	14.8315	-113.7695	29.8279	-21.0278	20.5664	39.07	-234.0	-204.0	-23.0
1917	19.149	0.084	-0.1147	1.001	-8.3618	9.2773	-113.1592	30.097	-20.3796	19.5831	39.05	-236.0	-208.0	-22.0
1918	19.168999999999983	0.0366	-0.1045	0.9883	-6.958	13.3057	-112.6099	30.3552	-19.726	18.6218	39.05	-236.0	-213.0	-22.0
1919	19.168999999999983	0.0332	-0.0977	0.9839	-6.4087	7.8125	-111.7554	30.6079	-19.0887	17.677	39.03	-240.0	-214.0	-22.0
1920	19.168999999999983	0.0532	-0.1128	0.9751	-4.3335	6.5918	-113.4644	30.8716	-18.49	16.6992	38.99	-239.0	-218.0	-22.0
1921	19.168999999999983	0.0044	-0.0967	0.9756	-0.4883	11.8408	-115.5396	31.1572	-17.8088	15.7599	39.0	-239.0	-223.0	-22.0
1922	19.168999999999983	-0.0166	-0.0835	0.9937	1.1597	7.2632	-118.7744	31.4648	-17.1332	14.7876	39.04	-238.0	-226.0	-21.0
1923	19.168999999999983	0.0762	-0.1162	0.9854	1.5869	0.3662	-122.1924	31.7834	-16.5125	13.7494	38.98	-239.0	-232.0	-20.0
1924	19.171999999999912	0.0425	-0.0972	0.9912	5.4321	12.2681	-125.8545	32.113	-15.8148	12.7222	39.09	-241.0	-236.0	-22.0
1925	19.171999999999912	-0.0063	-0.0884	0.9902	7.2632	13.4277	-128.0518	32.4536	-15.0348	11.7334	39.06	-241.0	-241.0	-23.0
1926	19.18399999999997	0.0396	-0.0811	0.9824	7.5073	2.8076	-129.6997	32.7997	-14.3207	10.6842	39.02	-241.0	-245.0	-23.0
1927	19.205999999999904	0.0439	-0.1294	0.9888	10.6201	4.3945	-131.958	33.1567	-13.6176	9.613	39.09	-241.0	-249.0	-24.0
1928	19.205999999999904	0.0088	-0.0698	0.9761	14.5874	9.8267	-136.2915	33.5358	-12.8375	8.5529	39.02	-241.0	-255.0	-25.0
1929	19.2349999999999	0.0767	-0.0981	0.9409	19.4702	8.7891	-140.4419	33.9587	-12.0355	7.4707	39.02	-239.0	-260.0	-27.0
1930	19.245000000000005	0.0186	-0.0835	0.9595	27.0996	15.5029	-142.334	34.4257	-11.1676	6.405	39.02	-240.0	-265.0	-26.0
1931	19.245000000000005	-0.0269	-0.0522	0.9897	30.8228	12.6953	-146.6675	34.931	-10.2557	5.3448	38.98	-240.0	-270.0	-26.0
1932	19.245000000000005	0.0278	-0.0576	0.9883	31.3721	5.188	-152.8931	35.4474	-9.3713	4.1968	39.05	-239.0	-275.0	-26.0
1933	19.246999999999957	0.0728	-0.0591	0.9868	34.4238	12.085	-158.2642	35.9747	-8.4375	3.0212	39.03	-237.0	-282.0	-25.0
1934	19.25299999999993	-0.0103	-0.0288	0.9927	40.8325	25.5737	-163.208	36.524	-7.3553	1.9116	39.05	-236.0	-289.0	-26.0
1935	19.265999999999963	-0.0918	-0.0088	1.0054	42.2974	23.0103	-168.5791	37.0953	-6.1798	0.8075	39.04	-234.0	-297.0	-28.0
1936	19.274999999999977	0.0161	-0.0278	1.0195	37.5366	4.2725	-177.6733	37.6117	-5.0922	-0.4449	39.04	-231.0	-303.0	-30.0
1937	19.310999999999922	0.061	0.0034	1.0073	38.8184	6.7749	-181.4575	38.1171	-4.0155	-1.7798	39.05	-227.0	-310.0	-29.0
1938	19.310999999999922	0.0942	0.0117	1.0293	35.8276	4.2114	-181.5186	38.584	-2.9169	-3.0927	39.04	-225.0	-316.0	-28.0
1939	19.312999999999988	0.1079	-0.019	1.0537	33.2642	6.3477	-180.0537	38.985	-1.8347	-4.4055	39.06	-222.0	-323.0	-28.0
1940	19.312999999999988	0.1655	-0.0229	1.0327	32.4097	4.3945	-174.4385	39.3475	-0.78	-5.6744	39.05	-218.0	-331.0	-29.0
1941	19.324999999999932	0.2266	-0.0557	1.0566	36.7432	21.8506	-166.5039	39.7046	0.2856	-6.828	38.98	-214.0	-338.0	-29.0
1942	19.341999999999985	0.1353	-0.0122	1.0645	46.6309	48.4619	-162.5366	40.1385	1.5601	-7.7399	38.96	-210.0	-344.0	-28.0
1943	19.355999999999995	-0.0889	0.0313	0.9819	54.0771	69.1528	-161.499	40.6329	3.0157	-8.465	38.96	-206.0	-351.0	-29.0
1944	19.366999999999962	0.0327	0.0352	1.0107	40.7715	24.9634	-161.499	41.0394	4.3231	-9.2999	39.05	-202.0	-356.0	-30.0
1945	19.39199999999994	-0.1001	0.1499	1.085	33.3862	14.2212	-162.5366	41.3251	5.4108	-10.3271	39.08	-198.0	-362.0	-30.0
1946	19.40199999999993	0.0967	0.0474	1.0068	20.4468	-7.0801	-171.3867	41.4569	6.427	-11.5027	39.04	-193.0	-368.0	-31.0
1947	19.40199999999993	0.0396	0.0288	1.0293	23.0713	0.0	-172.8516	41.5228	7.4487	-12.7441	39.08	-190.0	-375.0	-31.0
1948	19.404999999999973	0.0732	0.0479	1.043	20.0806	-1.2817	-172.2412	41.5833	8.4924	-13.9417	39.06	-186.0	-381.0	-30.0
1949	19.406999999999925	0.1362	0.0098	0.9985	18.3716	-1.3428	-169.0674	41.5723	9.4812	-15.1611	39.01	-181.0	-388.0	-30.0
1950	19.412999999999897	0.1035	0.0337	1.0601	19.2261	0.1221	-161.8652	41.5668	10.448	-16.3147	39.11	-176.0	-393.0	-29.0
1951	19.426999999999907	0.1118	0.0508	1.0923	14.5874	0.0	-156.25	41.5228	11.3763	-17.4133	39.01	-171.0	-397.0	-30.0
1952	19.434999999999945	0.1279	0.0298	1.0483	8.4839	0.1221	-150.2686	41.4075	12.2498	-18.479	39.03	-166.0	-401.0	-31.0
1953	19.469999999999914	0.1113	-0.001	1.0039	5.9204	0.6104	-143.6768	41.2427	13.0847	-19.4952	39.04	-161.0	-405.0	-31.0
1954	19.469999999999914	0.0874	-0.0146	0.981	7.2632	1.5259	-138.5498	41.0724	13.8867	-20.462	39.05	-156.0	-409.0	-31.0
1955	19.478999999999928	0.0391	-0.0278	0.9878	11.4136	2.4414	-132.8125	40.9241	14.6667	-21.3739	39.01	-151.0	-412.0	-29.0
1956	19.487999999999943	0.1821	0.0693	0.9976	15.9912	6.4087	-130.249	40.8527	15.4193	-22.2583	39.01	-146.0	-416.0	-26.0
1957	19.489999999999895	0.0361	0.0039	1.0059	24.1699	26.4282	-132.3853	40.8527	16.3092	-23.0383	39.0	-141.0	-419.0	-25.0
1958	19.49899999999991	0.1045	-0.0249	1.0054	28.7476	28.5645	-130.3101	40.8966	17.2485	-23.7634	39.07	-138.0	-422.0	-24.0
1959	19.513999999999896	0.0425	0.0107	1.0303	28.7476	25.8179	-127.3804	40.9735	18.1989	-24.4336	38.96	-134.0	-425.0	-24.0
1960	19.513999999999896	0.2021	-0.0308	1.0967	33.02	40.5273	-124.0234	41.0339	19.0778	-25.1257	39.01	-130.0	-428.0	-22.0
1961	19.57899999999995	-0.1885	0.1953	0.9673	37.6587	62.8052	-118.6523	41.3086	20.2478	-25.4718	38.98	-125.0	-431.0	-19.0
1962	19.598999999999933	0.0942	0.0781	1.0396	13.3667	-2.8076	-114.3799	41.2756	21.0004	-26.142	39.06	-119.0	-434.0	-17.0
1963	19.598999999999933	0.0015	0.0581	1.0693	9.1553	-1.2817	-111.4502	41.0724	21.5826	-26.9385	39.05	-117.0	-435.0	-16.0
1964	19.598999999999933	0.0352	0.0752	1.0435	4.4556	-1.77	-111.8164	40.8307	22.1649	-27.713	39.0	-116.0	-436.0	-13.0
1965	19.598999999999933	0.0596	0.0176	1.0166	2.3804	-1.5259	-109.314	40.545	22.7307	-28.4875	39.01	-112.0	-438.0	-12.0
1966	19.598999999999933	0.062	-0.0215	1.0044	3.2349	-0.061	-105.6519	40.2539	23.2745	-29.2291	39.04	-107.0	-439.0	-11.0
1967	19.602999999999952	0.1367	-0.0723	1.0361	9.3384	13.1226	-102.9663	40.0177	23.8403	-29.9048	39.05	-103.0	-439.0	-9.0
1968	19.602999999999952	0.0288	-0.0186	1.0215	22.9492	49.0723	-103.2715	39.9902	24.6478	-30.3497	39.01	-101.0	-441.0	-6.0
1969	19.625999999999976	-0.1074	0.0894	0.998	25.6958	50.5981	-101.6235	40.1001	25.6091	-30.6464	39.01	-97.0	-442.0	-5.0
1970	19.625999999999976	0.0391	0.1528	1.0044	16.1133	16.2964	-98.4497	40.0891	26.3123	-31.1353	39.01	-94.0	-443.0	-4.0
1971	19.686999999999898	-0.0522	0.1045	1.0234	9.8877	14.2212	-95.3979	39.9463	26.9	-31.6956	39.09	-90.0	-445.0	-4.0
1972	19.699999999999932	0.061	0.0249	1.0532	1.5259	-4.5776	-89.5996	39.6771	27.3395	-32.3108	39.06	-86.0	-446.0	-3.0
1973	19.699999999999932	0.0054	0.0586	1.0771	-0.6714	-1.0986	-87.0361	39.3695	27.735	-32.9205	39.03	-82.0	-447.0	-1.0
1974	19.699999999999932	-0.0093	0.0547	1.062	-6.4087	-0.3052	-85.2051	39.0344	28.1415	-33.4918	39.04	-79.0	-447.0	0.0
1975	19.699999999999932	0.0273	0.0239	1.0186	-10.8032	-1.77	-83.1909	38.6334	28.5095	-34.0741	39.03	-77.0	-445.0	0.0
1976	19.699999999999932	0.021	0.0176	1.0015	-12.207	-4.0894	-78.7964	38.2214	28.8336	-34.6399	39.08	-74.0	-445.0	0.0
1977	19.699999999999932	0.0371	0.0044	0.9868	-11.5356	-4.9438	-74.646	37.8094	29.1028	-35.1837	39.05	-72.0	-445.0	1.0
1978	19.701999999999998	0.0288	-0.001	0.9839	-7.2632	0.9766	-71.9604	37.4524	29.3884	-35.6726	39.0	-69.0	-445.0	0.0
1979	19.701999999999998	0.0093	0.001	0.9985	-4.4556	2.8076	-68.7866	37.1613	29.6906	-36.1066	39.0	-66.0	-445.0	0.0
1980	19.721000000000004	0.0342	0.002	1.0181	-4.8828	-0.5493	-64.5752	36.8756	29.9377	-36.535	39.04	-63.0	-444.0	2.0
1981	19.72499999999991	0.0498	-0.0073	1.0298	-6.5308	-2.3193	-58.7158	36.5845	30.13	-36.9305	39.07	-59.0	-443.0	2.0
1982	19.73199999999997	0.0654	-0.0464	1.0298	-8.3618	-4.5776	-51.3306	36.2933	30.2509	-37.2821	39.03	-57.0	-441.0	2.0
1983	19.774	0.0083	-0.0757	1.061	-7.5684	-4.8828	-44.4336	36.0242	30.3333	-37.5677	39.03	-55.0	-440.0	3.0
1984	19.78699999999992	0.0649	-0.0645	0.9409	-5.0049	-16.9067	-38.6353	35.7715	30.3058	-37.8534	39.05	-54.0	-440.0	2.0
1985	19.78699999999992	0.0117	0.0039	1.022	-2.8687	-1.4648	-33.9355	35.6122	30.3003	-38.0511	38.99	-52.0	-440.0	2.0
1986	19.78699999999992	-0.0435	-0.0176	1.0356	4.2114	-5.249	-31.5552	35.5353	30.3387	-38.1775	39.02	-51.0	-438.0	2.0
1987	19.788999999999987	0.0161	0.0376	0.9785	7.4463	-11.2305	-29.2358	35.5078	30.2893	-38.3313	39.04	-51.0	-438.0	2.0
1988	19.80899999999997	0.0137	0.002	0.9888	5.9204	-12.2681	-27.8931	35.4694	30.2124	-38.4906	39.07	-50.0	-439.0	1.0
1989	19.810999999999922	-0.0142	-0.0083	1.0083	3.6621	-13.1226	-26.062	35.4089	30.13	-38.6334	38.99	-50.0	-439.0	0.0
1990	19.812999999999988	0.0479	0.0122	0.9746	0.7324	-19.165	-24.292	35.3265	29.9872	-38.7982	39.05	-48.0	-438.0	1.0
1991	19.858999999999924	-0.126	0.0063	1.0459	-5.127	-18.9819	-22.522	35.1947	29.8553	-38.9301	39.06	-49.0	-437.0	1.0
1992	19.858999999999924	-0.0098	0.0161	1.0122	-13.6108	-42.9077	-20.5688	34.9255	29.5477	-39.1718	39.01	-48.0	-436.0	1.0
1993	19.86099999999999	0.2036	-0.0205	1.0112	-17.334	-51.0254	-16.3574	34.5685	29.0369	-39.5233	39.06	-49.0	-437.0	0.0
1994	19.86099999999999	0.0942	-0.0586	1.0337	-8.4229	-16.2964	-11.2915	34.3817	28.7292	-39.6387	38.94	-49.0	-437.0	0.0
1995	19.862999999999943	-0.02	-0.0044	0.9751	-0.8545	-5.0659	-9.6436	34.3597	28.6194	-39.5673	39.09	-48.0	-437.0	0.0
1996	19.87399999999991	0.0146	0.0039	0.9692	-1.3428	-13.3667	-9.7656	34.3488	28.4546	-39.5398	39.09	-47.0	-437.0	1.0
1997	19.894999999999982	0.0508	-0.0195	1.0093	0.6104	-13.916	-9.5825	34.3268	28.2568	-39.5343	39.07	-47.0	-437.0	0.0
1998	19.896999999999935	0.0752	0.0112	0.9863	3.9063	-7.2632	-8.728	34.3652	28.0865	-39.5013	39.01	-46.0	-438.0	1.0
[truncated: 8,092 more rows]
