# Supplementary material for: Measuring Labor Input: Construction Activity Counting Using IMU on Hand Tools
Source: Sensors (Basel). 2023 Nov 26;23(23):9420. doi: 10.3390/s23239420 (PMC10708667; doi:10.3390/s23239420)
Supplement: Supplementary file 1 [file sensors-23-09420-s001.zip › Spanner02.csv]

	time	ax	ay	az	wx	wy	wz	rx	ry	rz	temper	hx	hy	hz
0	0.0	0.0469	-0.0488	1.0103	0.0	0.0	0.0	32.525	-23.8788	23.0878	39.86	-277.0	-230.0	11.0
1	0.0	0.0469	-0.0474	1.0132	0.0	0.0	0.0	32.525	-23.8788	23.0933	39.82	-277.0	-230.0	11.0
2	0.0	0.0474	-0.0483	1.0156	0.0	0.0	0.0	32.525	-23.8788	23.0933	39.81	-278.0	-229.0	9.0
3	0.08499999999992269	0.0483	-0.0474	1.0132	0.0	0.0	0.0	32.525	-23.8788	23.0933	39.79	-277.0	-229.0	8.0
4	0.08600000000001273	0.0464	-0.0479	1.0093	0.0	0.0	0.0	32.525	-23.8788	23.0933	39.83	-276.0	-230.0	8.0
5	0.08600000000001273	0.0464	-0.0498	1.0122	0.0	0.0	0.0	32.525	-23.8788	23.0933	39.84	-275.0	-229.0	8.0
6	0.08600000000001273	0.0474	-0.0493	1.0137	0.0	0.0	0.0	32.525	-23.8788	23.0933	39.84	-275.0	-228.0	8.0
7	0.08600000000001273	0.0479	-0.0483	1.0146	0.0	0.0	0.0	32.525	-23.8788	23.0988	39.83	-276.0	-228.0	8.0
8	0.08600000000001273	0.0483	-0.0469	1.0137	0.0	0.0	0.0	32.525	-23.8788	23.0988	39.83	-277.0	-229.0	8.0
9	0.08600000000001273	0.0469	-0.0464	1.0103	0.0	0.0	0.0	32.525	-23.8843	23.0988	39.83	-278.0	-230.0	9.0
10	0.08600000000001273	0.0479	-0.0488	1.0112	0.0	0.0	0.0	32.525	-23.8843	23.0988	39.83	-278.0	-231.0	9.0
11	0.08600000000001273	0.0479	-0.0479	1.0137	0.0	0.0	0.0	32.5195	-23.8843	23.0988	39.79	-277.0	-230.0	9.0
12	0.08600000000001273	0.0479	-0.0469	1.0137	0.0	0.0	0.0	32.525	-23.8843	23.0988	39.82	-276.0	-231.0	8.0
13	0.08600000000001273	0.0469	-0.0449	1.0142	0.0	0.0	0.0	32.525	-23.8788	23.0988	39.82	-275.0	-232.0	7.0
14	0.125	0.0464	-0.0459	1.0122	0.0	0.0	0.0	32.525	-23.8788	23.0988	39.89	-274.0	-231.0	5.0
15	0.125	0.0488	-0.0493	1.0117	0.0	0.0	0.0	32.525	-23.8788	23.0933	39.84	-274.0	-230.0	4.0
16	0.125	0.0479	-0.0498	1.0151	0.0	0.0	0.0	32.525	-23.8788	23.0933	39.82	-274.0	-230.0	5.0
17	0.125	0.0483	-0.0498	1.0146	0.0	0.0	0.0	32.525	-23.8788	23.0933	39.85	-273.0	-231.0	4.0
18	0.125	0.0498	-0.0493	1.0107	0.0	0.0	0.0	32.525	-23.8788	23.0878	39.83	-273.0	-231.0	4.0
19	0.125	0.0483	-0.0464	1.0142	0.0	0.0	0.0	32.525	-23.8733	23.0878	39.87	-273.0	-230.0	3.0
20	0.12599999999997635	0.0483	-0.0474	1.0112	0.0	0.0	0.0	32.5305	-23.8733	23.0823	39.79	-274.0	-229.0	2.0
21	0.12599999999997635	0.0474	-0.0493	1.0088	0.0	0.0	0.0	32.5305	-23.8733	23.0823	39.81	-274.0	-229.0	4.0
22	0.12599999999997635	0.0469	-0.0474	1.0142	0.0	0.0	0.0	32.5305	-23.8733	23.0823	39.81	-274.0	-230.0	5.0
23	0.12599999999997635	0.0488	-0.0454	1.0122	0.0	0.0	0.0	32.5305	-23.8733	23.0823	39.83	-274.0	-231.0	6.0
24	0.12599999999997635	0.0479	-0.0479	1.0132	0.0	0.0	0.0	32.5305	-23.8733	23.0823	39.83	-275.0	-229.0	7.0
25	0.1290000000000191	0.0464	-0.0483	1.0132	0.0	0.0	0.0	32.5305	-23.8733	23.0823	39.87	-276.0	-229.0	7.0
26	0.1290000000000191	0.0498	-0.0483	1.0127	0.0	0.0	0.0	32.5305	-23.8733	23.0823	39.82	-277.0	-229.0	7.0
27	0.12999999999999545	0.0464	-0.0508	1.0117	0.0	0.0	0.0	32.525	-23.8733	23.0878	39.89	-277.0	-228.0	7.0
28	0.12999999999999545	0.0474	-0.0498	1.0122	0.0	0.0	0.0	32.525	-23.8788	23.0878	39.84	-279.0	-228.0	7.0
29	0.12999999999999545	0.0483	-0.0464	1.0112	0.0	0.0	0.0	32.525	-23.8788	23.0933	39.9	-280.0	-228.0	7.0
30	0.12999999999999545	0.0479	-0.0469	1.0117	0.0	0.0	0.0	32.525	-23.8843	23.0933	39.8	-280.0	-229.0	8.0
31	0.12999999999999545	0.0479	-0.0469	1.0127	0.0	0.0	0.0	32.525	-23.8843	23.0988	39.87	-280.0	-229.0	10.0
32	0.12999999999999545	0.0469	-0.0498	1.0103	0.0	0.0	0.0	32.5195	-23.8843	23.1042	39.83	-280.0	-227.0	10.0
33	0.12999999999999545	0.0469	-0.0464	1.0093	0.0	0.0	0.0	32.5195	-23.8898	23.1042	39.79	-280.0	-226.0	9.0
34	0.12999999999999545	0.0454	-0.0469	1.0137	0.0	0.0	0.0	32.5195	-23.8898	23.1097	39.81	-278.0	-228.0	9.0
35	0.12999999999999545	0.0488	-0.0513	1.0142	0.0	0.0	0.0	32.5195	-23.8898	23.1097	39.81	-278.0	-229.0	9.0
36	0.12999999999999545	0.0464	-0.0503	1.0146	0.0	0.0	0.0	32.514	-23.8953	23.1152	39.81	-277.0	-229.0	8.0
37	0.15099999999995362	0.0474	-0.0474	1.0142	0.0	0.0	0.0	32.514	-23.8953	23.1152	39.81	-277.0	-230.0	8.0
38	0.15099999999995362	0.0493	-0.0498	1.0112	0.0	0.0	0.0	32.514	-23.8953	23.1152	39.81	-277.0	-230.0	8.0
39	0.15099999999995362	0.0479	-0.0488	1.0127	0.0	0.0	0.0	32.514	-23.8953	23.1152	39.82	-277.0	-230.0	9.0
40	0.15099999999995362	0.0459	-0.0469	1.0137	0.0	0.0	0.0	32.514	-23.8953	23.1152	39.85	-277.0	-229.0	8.0
41	0.15099999999995362	0.0459	-0.0479	1.0122	0.0	0.0	0.0	32.514	-23.8953	23.1207	39.86	-278.0	-229.0	8.0
42	0.15099999999995362	0.0483	-0.0469	1.0142	0.0	0.0	0.0	32.514	-23.8953	23.1207	39.82	-278.0	-230.0	9.0
43	0.15099999999995362	0.0464	-0.0454	1.0127	0.0	0.0	0.0	32.514	-23.8953	23.1207	39.83	-278.0	-230.0	8.0
44	0.15099999999995362	0.0469	-0.0469	1.0127	0.0	0.0	0.0	32.514	-23.8953	23.1207	39.83	-278.0	-231.0	9.0
45	0.15099999999995362	0.0479	-0.0479	1.0132	0.0	0.0	0.0	32.514	-23.8953	23.1207	39.79	-277.0	-231.0	9.0
46	0.18299999999999272	0.0479	-0.0493	1.0137	0.0	0.0	0.0	32.514	-23.8953	23.1207	39.9	-277.0	-230.0	10.0
47	0.18299999999999272	0.0469	-0.0498	1.0146	0.0	0.0	0.0	32.514	-23.9008	23.1207	39.83	-276.0	-230.0	10.0
48	0.19899999999995543	0.0498	-0.0479	1.0117	0.0	0.0	0.0	32.514	-23.9008	23.1207	39.86	-276.0	-230.0	10.0
49	0.19899999999995543	0.0474	-0.0483	1.0122	0.0	0.0	0.0	32.514	-23.9008	23.1207	39.86	-276.0	-230.0	9.0
50	0.19899999999995543	0.0449	-0.0503	1.0132	0.0	0.0	0.0	32.514	-23.9008	23.1207	39.81	-278.0	-231.0	10.0
51	0.20100000000002183	0.0464	-0.0508	1.0122	0.0	0.0	0.0	32.5085	-23.9008	23.1262	39.74	-278.0	-231.0	11.0
52	0.20100000000002183	0.0488	-0.0479	1.0127	0.0	0.0	0.0	32.5085	-23.9008	23.1262	39.82	-277.0	-230.0	9.0
53	0.2440000000000282	0.0464	-0.0479	1.0122	0.0	0.0	0.0	32.5085	-23.9008	23.1262	39.75	-277.0	-231.0	8.0
54	0.30299999999999727	0.0483	-0.0498	1.0137	0.0	0.0	0.0	32.5085	-23.9008	23.1207	39.79	-277.0	-233.0	9.0
55	0.30299999999999727	0.0488	-0.0498	1.0122	0.0	0.0	0.0	32.5085	-23.8953	23.1207	39.86	-277.0	-233.0	9.0
56	0.3310000000000173	0.0474	-0.0454	1.0137	0.0	0.0	0.0	32.5085	-23.8953	23.1207	39.8	-278.0	-232.0	9.0
57	0.3310000000000173	0.0469	-0.0459	1.0093	0.0	0.0	0.0	32.514	-23.8953	23.1207	39.78	-278.0	-230.0	9.0
58	0.33199999999999363	0.0464	-0.0464	1.0088	0.0	0.0	0.0	32.5085	-23.9008	23.1207	39.74	-278.0	-229.0	8.0
59	0.33199999999999363	0.0493	-0.0454	1.0117	0.0	0.0	0.0	32.514	-23.9008	23.1262	39.86	-277.0	-229.0	8.0
60	0.33199999999999363	0.0488	-0.0459	1.0146	0.0	0.0	0.0	32.514	-23.9008	23.1262	39.84	-277.0	-229.0	7.0
61	0.33199999999999363	0.0488	-0.043	1.0156	0.0	0.0	0.0	32.514	-23.9008	23.1262	39.85	-277.0	-229.0	7.0
62	0.33600000000001273	0.0479	-0.0474	1.0093	0.0	0.0	0.0	32.514	-23.9008	23.1262	39.85	-276.0	-227.0	7.0
63	0.33600000000001273	0.0469	-0.0508	1.0127	0.0	0.0	0.0	32.514	-23.9063	23.1262	39.81	-276.0	-228.0	8.0
64	0.33600000000001273	0.0488	-0.0469	1.0137	0.0	0.0	0.0	32.514	-23.9063	23.1317	39.92	-277.0	-229.0	8.0
65	0.33600000000001273	0.0498	-0.0469	1.0146	0.0	0.0	0.0	32.514	-23.9063	23.1317	39.82	-277.0	-228.0	9.0
66	0.36199999999996635	0.0493	-0.0479	1.0137	0.0	0.0	0.0	32.514	-23.9063	23.1317	39.88	-278.0	-229.0	8.0
67	0.4189999999999827	0.0474	-0.0474	1.0088	0.0	0.0	0.0	32.514	-23.9063	23.1317	39.78	-277.0	-230.0	9.0
68	0.4189999999999827	0.0474	-0.0508	1.0112	0.0	0.0	0.0	32.5085	-23.9063	23.1317	39.83	-276.0	-229.0	8.0
69	0.4460000000000264	0.0503	-0.0493	1.0156	0.0	0.0	0.0	32.5085	-23.9117	23.1317	39.88	-277.0	-230.0	8.0
70	0.4460000000000264	0.0479	-0.0483	1.0132	0.0	0.0	0.0	32.5085	-23.9117	23.1317	39.85	-276.0	-228.0	8.0
71	0.4460000000000264	0.0479	-0.0508	1.0132	0.0	0.0	0.0	32.5085	-23.9117	23.1372	39.83	-277.0	-229.0	7.0
72	0.4460000000000264	0.0474	-0.0488	1.0122	0.0	0.0	0.0	32.5085	-23.9117	23.1372	39.82	-276.0	-230.0	9.0
73	0.4460000000000264	0.0464	-0.0483	1.0117	0.0	0.0	0.0	32.5085	-23.9117	23.1372	39.93	-276.0	-228.0	7.0
74	0.4460000000000264	0.0483	-0.0498	1.0112	0.0	0.0	0.0	32.5085	-23.9117	23.1372	39.96	-277.0	-228.0	6.0
75	0.4479999999999791	0.0469	-0.0479	1.0122	0.0	0.0	0.0	32.5031	-23.9117	23.1372	39.86	-276.0	-228.0	5.0
76	0.4479999999999791	0.0488	-0.0474	1.0146	0.0	0.0	0.0	32.5031	-23.9172	23.1427	39.86	-278.0	-228.0	6.0
77	0.44899999999995543	0.0464	-0.0488	1.0142	0.0	0.0	0.0	32.5031	-23.9172	23.1427	39.85	-278.0	-228.0	5.0
78	0.5	0.0474	-0.0479	1.0132	0.0	0.0	0.0	32.5031	-23.9172	23.1427	39.82	-278.0	-228.0	5.0
79	0.5159999999999627	0.0474	-0.0464	1.0122	0.0	0.0	0.0	32.5031	-23.9172	23.1482	39.86	-278.0	-229.0	5.0
80	0.5159999999999627	0.0479	-0.0464	1.0127	0.0	0.0	0.0	32.5031	-23.9172	23.1482	39.83	-277.0	-229.0	6.0
81	0.5159999999999627	0.0479	-0.0493	1.0137	0.0	0.0	0.0	32.5031	-23.9172	23.1482	39.85	-277.0	-228.0	7.0
82	0.5159999999999627	0.0483	-0.0498	1.0132	0.0	0.0	0.0	32.5031	-23.9227	23.1482	39.84	-277.0	-228.0	7.0
83	0.5180000000000291	0.0479	-0.0483	1.0112	0.0	0.0	0.0	32.5031	-23.9227	23.1482	39.83	-274.0	-228.0	4.0
84	0.5180000000000291	0.0464	-0.0488	1.0117	0.0	0.0	0.0	32.5031	-23.9227	23.1482	39.81	-275.0	-229.0	4.0
85	0.5380000000000109	0.0474	-0.0469	1.0122	0.0	0.0	0.0	32.5031	-23.9227	23.1482	39.86	-275.0	-229.0	5.0
86	0.5399999999999636	0.0483	-0.0459	1.0132	0.0	0.0	0.0	32.5031	-23.9172	23.1482	39.85	-275.0	-231.0	5.0
87	0.5599999999999454	0.0498	-0.0474	1.0132	0.0	0.0	0.0	32.5031	-23.9172	23.1482	39.77	-274.0	-230.0	5.0
88	0.6100000000000136	0.0474	-0.0474	1.0151	0.0	0.0	0.0	32.5031	-23.9172	23.1427	39.81	-272.0	-230.0	6.0
89	0.6100000000000136	0.0479	-0.0454	1.0122	0.0	0.0	0.0	32.5085	-23.9172	23.1427	39.81	-273.0	-230.0	5.0
90	0.6100000000000136	0.0479	-0.0503	1.0122	0.0	0.0	0.0	32.5085	-23.9172	23.1427	39.82	-274.0	-229.0	8.0
91	0.6100000000000136	0.0498	-0.0498	1.0132	0.0	0.0	0.0	32.5085	-23.9172	23.1427	39.83	-275.0	-230.0	10.0
92	0.6100000000000136	0.0488	-0.0483	1.0132	0.0	0.0	0.0	32.5085	-23.9172	23.1427	39.81	-277.0	-230.0	10.0
93	0.6119999999999663	0.0469	-0.0479	1.0151	0.0	0.0	0.0	32.5031	-23.9172	23.1427	39.81	-277.0	-229.0	9.0
94	0.6329999999999245	0.0474	-0.0479	1.0127	0.0	0.0	0.0	32.5031	-23.9172	23.1427	39.79	-277.0	-230.0	8.0
95	0.6329999999999245	0.0479	-0.0474	1.0127	0.0	0.0	0.0	32.5031	-23.9172	23.1427	39.77	-277.0	-229.0	7.0
96	0.6369999999999436	0.0474	-0.0459	1.0127	0.0	0.0	0.0	32.5031	-23.9172	23.1427	39.86	-274.0	-229.0	7.0
97	0.6889999999999645	0.0469	-0.0479	1.0142	0.0	0.0	0.0	32.5085	-23.9172	23.1427	39.82	-276.0	-230.0	6.0
98	0.6910000000000309	0.0469	-0.0483	1.0103	0.0	0.0	0.0	32.5085	-23.9172	23.1427	39.86	-275.0	-231.0	6.0
99	0.6910000000000309	0.0464	-0.0488	1.0142	0.0	0.0	0.0	32.5085	-23.9172	23.1427	39.84	-277.0	-231.0	4.0
100	0.6910000000000309	0.0459	-0.0483	1.0156	0.0	0.0	0.0	32.5085	-23.9172	23.1372	39.83	-275.0	-232.0	5.0
101	0.6910000000000309	0.0479	-0.0479	1.0112	0.0	0.0	0.0	32.5085	-23.9117	23.1372	39.84	-275.0	-231.0	7.0
102	0.6960000000000264	0.0474	-0.0483	1.0112	0.0	0.0	0.0	32.5085	-23.9117	23.1372	39.84	-276.0	-229.0	8.0
103	0.7049999999999272	0.0474	-0.0469	1.0122	0.0	0.0	0.0	32.5085	-23.9172	23.1372	39.83	-275.0	-228.0	9.0
104	0.7160000000000082	0.0479	-0.0474	1.0132	0.0	0.0	0.0	32.5085	-23.9172	23.1372	39.81	-276.0	-228.0	10.0
105	0.7319999999999709	0.0479	-0.0469	1.0151	0.0	0.0	0.0	32.5085	-23.9172	23.1427	39.8	-275.0	-229.0	9.0
106	0.7350000000000136	0.0488	-0.0469	1.0127	0.0	0.0	0.0	32.5085	-23.9172	23.1372	39.82	-276.0	-230.0	9.0
107	0.79200000000003	0.0488	-0.0488	1.0117	0.0	0.0	0.0	32.5085	-23.9172	23.1372	39.95	-274.0	-230.0	10.0
108	0.79200000000003	0.0488	-0.0479	1.0146	0.0	0.0	0.0	32.5085	-23.9172	23.1372	39.89	-274.0	-229.0	8.0
109	0.79200000000003	0.0479	-0.0483	1.0142	0.0	0.0	0.0	32.5085	-23.9172	23.1372	39.83	-274.0	-230.0	8.0
110	0.7959999999999354	0.0469	-0.0488	1.0142	0.0	0.0	0.0	32.5085	-23.9117	23.1372	39.86	-273.0	-230.0	7.0
111	0.7959999999999354	0.0483	-0.0479	1.0132	0.0	0.0	0.0	32.5085	-23.9117	23.1317	39.83	-273.0	-231.0	6.0
112	0.8139999999999645	0.0488	-0.0483	1.0103	0.0	0.0	0.0	32.5085	-23.9117	23.1317	39.79	-274.0	-231.0	6.0
113	0.8160000000000309	0.0474	-0.0479	1.0142	0.0	0.0	0.0	32.5085	-23.9117	23.1262	39.82	-273.0	-231.0	6.0
114	0.8160000000000309	0.0479	-0.0474	1.0151	0.0	0.0	0.0	32.514	-23.9063	23.1262	39.85	-273.0	-231.0	6.0
115	0.8650000000000091	0.0483	-0.0483	1.0127	0.0	0.0	0.0	32.514	-23.9063	23.1207	39.86	-274.0	-231.0	7.0
116	0.8669999999999618	0.0483	-0.0483	1.0098	0.0	0.0	0.0	32.514	-23.9063	23.1207	39.86	-276.0	-231.0	7.0
117	0.8669999999999618	0.0483	-0.0479	1.0088	0.0	0.0	0.0	32.514	-23.9063	23.1207	39.82	-277.0	-231.0	7.0
118	0.8669999999999618	0.0469	-0.0474	1.0142	0.0	0.0	0.0	32.514	-23.9063	23.1207	39.8	-278.0	-231.0	8.0
119	0.8669999999999618	0.0474	-0.0469	1.0137	0.0	0.0	0.0	32.514	-23.9063	23.1207	39.84	-278.0	-231.0	8.0
120	0.8840000000000146	0.0493	-0.0503	1.0127	0.0	0.0	0.0	32.514	-23.9063	23.1207	39.84	-277.0	-231.0	8.0
121	0.8840000000000146	0.0474	-0.0493	1.0117	0.0	0.0	0.0	32.514	-23.9063	23.1207	39.81	-277.0	-230.0	9.0
122	0.9049999999999727	0.0459	-0.0474	1.0117	0.0	0.0	0.0	32.514	-23.9063	23.1207	39.83	-279.0	-230.0	9.0
123	0.9599999999999227	0.0479	-0.0459	1.0122	0.0	0.0	0.0	32.514	-23.9063	23.1207	39.79	-278.0	-230.0	8.0
124	0.9599999999999227	0.0474	-0.0483	1.0112	0.0	0.0	0.0	32.514	-23.9063	23.1262	39.8	-278.0	-231.0	8.0
125	0.9599999999999227	0.0459	-0.0488	1.0146	0.0	0.0	0.0	32.514	-23.9063	23.1262	39.81	-277.0	-231.0	8.0
126	0.9599999999999227	0.0479	-0.0503	1.0107	0.0	0.0	0.0	32.5085	-23.9063	23.1262	39.83	-276.0	-231.0	6.0
127	0.9599999999999227	0.0479	-0.0479	1.0107	0.0	0.0	0.0	32.514	-23.9063	23.1207	39.86	-276.0	-231.0	6.0
128	0.9599999999999227	0.0479	-0.0464	1.0146	0.0	0.0	0.0	32.514	-23.9063	23.1207	39.81	-276.0	-230.0	6.0
129	0.9669999999999845	0.0483	-0.0474	1.0098	0.0	0.0	0.0	32.514	-23.9063	23.1207	39.81	-277.0	-229.0	6.0
130	0.9729999999999563	0.0479	-0.0483	1.0132	0.0	0.0	0.0	32.514	-23.9063	23.1262	39.81	-278.0	-229.0	6.0
131	0.9959999999999809	0.0474	-0.0488	1.0127	0.0	0.0	0.0	32.5085	-23.9063	23.1262	39.81	-278.0	-229.0	6.0
132	0.9979999999999336	0.0483	-0.0483	1.0132	0.0	0.0	0.0	32.5085	-23.9117	23.1262	39.83	-278.0	-228.0	6.0
133	1.0009999999999764	0.0479	-0.0488	1.0146	0.0	0.0	0.0	32.5085	-23.9117	23.1317	39.86	-279.0	-228.0	3.0
134	1.05499999999995	0.0488	-0.0483	1.0142	0.0	0.0	0.0	32.5085	-23.9117	23.1317	39.88	-280.0	-229.0	3.0
135	1.0570000000000164	0.0479	-0.0474	1.0127	0.0	0.0	0.0	32.5085	-23.9172	23.1317	39.83	-279.0	-230.0	4.0
136	1.0570000000000164	0.0474	-0.0479	1.0093	0.0	0.0	0.0	32.5085	-23.9172	23.1372	39.81	-279.0	-230.0	4.0
137	1.0570000000000164	0.0479	-0.0464	1.0142	0.0	0.0	0.0	32.5085	-23.9172	23.1372	39.8	-280.0	-229.0	5.0
138	1.0570000000000164	0.0469	-0.0474	1.0137	0.0	0.0	0.0	32.5085	-23.9172	23.1372	39.81	-279.0	-229.0	6.0
139	1.0749999999999318	0.0459	-0.0479	1.0098	0.0	0.0	0.0	32.5031	-23.9172	23.1427	39.81	-278.0	-230.0	7.0
140	1.0749999999999318	0.0459	-0.0479	1.0107	0.0	0.0	0.0	32.5031	-23.9172	23.1427	39.78	-278.0	-230.0	7.0
141	1.0939999999999372	0.0483	-0.0488	1.0088	0.0	0.0	0.0	32.5031	-23.9172	23.1427	39.88	-279.0	-230.0	7.0
142	1.1159999999999854	0.0464	-0.0483	1.0127	0.0	0.0	0.0	32.5031	-23.9172	23.1427	39.88	-278.0	-231.0	8.0
143	1.1159999999999854	0.0474	-0.0474	1.0132	0.0	0.0	0.0	32.5031	-23.9172	23.1427	39.8	-277.0	-232.0	9.0
144	1.1499999999999773	0.0488	-0.0488	1.0117	0.0	0.0	0.0	32.5031	-23.9172	23.1427	39.79	-277.0	-232.0	9.0
145	1.16700000000003	0.0474	-0.0474	1.0132	0.0	0.0	0.0	32.5031	-23.9172	23.1427	39.84	-277.0	-232.0	8.0
146	1.16700000000003	0.0493	-0.0488	1.0156	0.0	0.0	0.0	32.5031	-23.9172	23.1427	39.84	-278.0	-232.0	8.0
147	1.16700000000003	0.0488	-0.0493	1.0137	0.0	0.0	0.0	32.5031	-23.9172	23.1427	39.83	-277.0	-231.0	8.0
148	1.1689999999999827	0.0479	-0.0479	1.0112	0.0	0.0	0.0	32.5031	-23.9172	23.1427	39.86	-276.0	-229.0	9.0
149	1.1689999999999827	0.0474	-0.0474	1.0117	0.0	0.0	0.0	32.5031	-23.9172	23.1427	39.91	-275.0	-229.0	9.0
150	1.1879999999999882	0.0483	-0.0479	1.0122	0.0	0.0	0.0	32.5031	-23.9172	23.1427	39.85	-274.0	-229.0	9.0
151	1.1899999999999409	0.0483	-0.0474	1.0127	0.0	0.0	0.0	32.5031	-23.9172	23.1372	39.88	-273.0	-229.0	10.0
152	1.259999999999991	0.0488	-0.0474	1.0137	0.0	0.0	0.0	32.5085	-23.9172	23.1372	39.88	-272.0	-230.0	10.0
153	1.259999999999991	0.0474	-0.0483	1.0142	0.0	0.0	0.0	32.5085	-23.9172	23.1317	39.85	-272.0	-231.0	9.0
154	1.2619999999999436	0.0488	-0.0464	1.0132	0.0	0.0	0.0	32.5085	-23.9117	23.1317	39.87	-272.0	-230.0	9.0
155	1.2619999999999436	0.0483	-0.0483	1.0112	0.0	0.0	0.0	32.5085	-23.9117	23.1317	39.91	-273.0	-230.0	9.0
156	1.2619999999999436	0.0469	-0.0488	1.0122	0.0	0.0	0.0	32.5085	-23.9117	23.1262	39.91	-273.0	-230.0	9.0
157	1.2619999999999436	0.0479	-0.0474	1.0122	0.0	0.0	0.0	32.5085	-23.9117	23.1262	39.91	-274.0	-231.0	8.0
158	1.26400000000001	0.0469	-0.0483	1.0122	0.0	0.0	0.0	32.5085	-23.9117	23.1262	39.83	-274.0	-230.0	8.0
159	1.26400000000001	0.0483	-0.0488	1.0107	0.0	0.0	0.0	32.5085	-23.9117	23.1262	39.85	-275.0	-230.0	9.0
160	1.2749999999999773	0.0488	-0.0483	1.0112	0.0	0.0	0.0	32.5085	-23.9117	23.1207	39.86	-276.0	-231.0	9.0
161	1.2989999999999782	0.0469	-0.0498	1.0117	0.0	0.0	0.0	32.5085	-23.9063	23.1207	39.87	-275.0	-232.0	8.0
162	1.3009999999999309	0.0464	-0.0469	1.0098	0.0	0.0	0.0	32.514	-23.9063	23.1207	39.78	-275.0	-231.0	8.0
163	1.30499999999995	0.0474	-0.0479	1.0107	0.0	0.0	0.0	32.514	-23.9063	23.1207	39.82	-275.0	-232.0	7.0
164	1.3559999999999945	0.0488	-0.0479	1.0103	0.0	0.0	0.0	32.514	-23.9063	23.1152	39.88	-275.0	-233.0	6.0
165	1.3729999999999336	0.0469	-0.0479	1.0151	0.0	0.0	0.0	32.514	-23.9008	23.1152	39.86	-276.0	-233.0	6.0
166	1.3729999999999336	0.0483	-0.0459	1.0127	0.0	0.0	0.0	32.514	-23.9008	23.1152	39.74	-277.0	-233.0	6.0
167	1.3729999999999336	0.0498	-0.0469	1.0112	0.0	0.0	0.0	32.514	-23.9008	23.1097	39.81	-277.0	-232.0	8.0
168	1.3729999999999336	0.0479	-0.0493	1.0122	0.0	0.0	0.0	32.514	-23.9008	23.1097	39.86	-277.0	-231.0	9.0
169	1.375	0.0479	-0.0493	1.0132	0.0	0.0	0.0	32.514	-23.9008	23.1097	39.86	-277.0	-231.0	9.0
170	1.375	0.0464	-0.0454	1.0117	0.0	0.0	0.0	32.514	-23.9008	23.1097	39.81	-278.0	-231.0	9.0
171	1.3980000000000246	0.0479	-0.0493	1.0112	0.0	0.0	0.0	32.514	-23.9008	23.1097	39.85	-278.0	-232.0	8.0
172	1.3980000000000246	0.0469	-0.0503	1.0142	0.0	0.0	0.0	32.514	-23.9008	23.1097	39.8	-275.0	-233.0	9.0
173	1.40300000000002	0.0459	-0.0474	1.0151	0.0	0.0	0.0	32.514	-23.9008	23.1097	39.87	-277.0	-231.0	9.0
174	1.467999999999961	0.0483	-0.0469	1.0117	0.0	0.0	0.0	32.514	-23.9008	23.1097	39.82	-277.0	-231.0	8.0
175	1.467999999999961	0.0474	-0.0479	1.0093	0.0	0.0	0.0	32.514	-23.9008	23.1097	39.89	-276.0	-232.0	6.0
176	1.467999999999961	0.0474	-0.0483	1.0088	0.0	0.0	0.0	32.5195	-23.9008	23.1042	39.83	-276.0	-233.0	9.0
177	1.467999999999961	0.0459	-0.0469	1.0137	0.0	0.0	0.0	32.5195	-23.8953	23.1042	39.88	-275.0	-233.0	8.0
178	1.467999999999961	0.0474	-0.0479	1.0137	0.0	0.0	0.0	32.5195	-23.8953	23.1042	39.87	-275.0	-232.0	9.0
179	1.4700000000000273	0.0488	-0.0469	1.0127	0.0	0.0	0.0	32.5195	-23.8953	23.0988	39.88	-273.0	-232.0	9.0
180	1.4750000000000227	0.0483	-0.0459	1.0127	0.0	0.0	0.0	32.5195	-23.8898	23.0988	39.81	-273.0	-232.0	8.0
181	1.4909999999999854	0.0479	-0.0493	1.0132	0.0	0.0	0.0	32.525	-23.8898	23.0933	39.86	-272.0	-233.0	8.0
182	1.4929999999999382	0.0483	-0.0503	1.0137	0.0	0.0	0.0	32.525	-23.8898	23.0878	39.86	-273.0	-231.0	8.0
183	1.544999999999959	0.0479	-0.0479	1.0146	0.0	0.0	0.0	32.525	-23.8898	23.0878	39.86	-276.0	-231.0	7.0
184	1.5480000000000018	0.0479	-0.0474	1.0122	0.0	0.0	0.0	32.525	-23.8898	23.0878	39.81	-275.0	-231.0	8.0
185	1.5480000000000018	0.0479	-0.0493	1.0122	0.0	0.0	0.0	32.525	-23.8843	23.0878	39.83	-276.0	-232.0	7.0
186	1.5480000000000018	0.0459	-0.0498	1.0137	0.0	0.0	0.0	32.525	-23.8843	23.0878	39.86	-277.0	-233.0	7.0
187	1.5649999999999409	0.0508	-0.0493	1.0142	0.0	0.0	0.0	32.525	-23.8843	23.0878	39.78	-277.0	-233.0	6.0
188	1.5839999999999463	0.0488	-0.0479	1.0132	0.0	0.0	0.0	32.525	-23.8843	23.0823	39.76	-274.0	-232.0	6.0
189	1.5860000000000127	0.0474	-0.0479	1.0127	0.0	0.0	0.0	32.525	-23.8788	23.0768	39.89	-272.0	-234.0	5.0
190	1.5860000000000127	0.0493	-0.0459	1.0137	0.0	0.0	0.0	32.5305	-23.8788	23.0768	39.82	-274.0	-232.0	4.0
191	1.5860000000000127	0.0464	-0.0474	1.0122	0.0	0.0	0.0	32.5305	-23.8788	23.0713	39.74	-275.0	-233.0	5.0
192	1.6000000000000227	0.0474	-0.0483	1.0122	0.0	0.0	0.0	32.5305	-23.8788	23.0713	39.8	-277.0	-234.0	5.0
193	1.6340000000000146	0.0479	-0.0479	1.0103	0.0	0.0	0.0	32.5305	-23.8733	23.0713	39.82	-277.0	-234.0	5.0
194	1.6340000000000146	0.0464	-0.0474	1.0117	0.0	0.0	0.0	32.5305	-23.8733	23.0658	39.86	-275.0	-233.0	4.0
195	1.6340000000000146	0.0449	-0.0454	1.0117	0.0	0.0	0.0	32.5305	-23.8733	23.0658	39.8	-274.0	-231.0	4.0
196	1.6369999999999436	0.0449	-0.0464	1.0132	0.0	0.0	0.0	32.536	-23.8678	23.0658	39.8	-276.0	-232.0	4.0
197	1.63900000000001	0.0469	-0.0488	1.0146	0.0	0.0	0.0	32.536	-23.8678	23.0603	39.85	-277.0	-233.0	4.0
198	1.6569999999999254	0.0493	-0.0474	1.0127	0.0	0.0	0.0	32.536	-23.8678	23.0603	39.84	-276.0	-233.0	5.0
199	1.6779999999999973	0.0488	-0.0474	1.0117	0.0	0.0	0.0	32.536	-23.8678	23.0603	39.85	-276.0	-232.0	5.0
200	1.6779999999999973	0.0469	-0.0469	1.0137	0.0	0.0	0.0	32.536	-23.8678	23.0603	39.8	-277.0	-232.0	4.0
201	1.7010000000000218	0.0449	-0.0479	1.0127	0.0	0.0	0.0	32.536	-23.8678	23.0603	39.84	-276.0	-231.0	4.0
202	1.711999999999989	0.0474	-0.0469	1.0098	0.0	0.0	0.0	32.536	-23.8678	23.0603	39.92	-279.0	-231.0	6.0
203	1.711999999999989	0.0479	-0.0464	1.0161	0.0	0.0	0.0	32.536	-23.8678	23.0603	39.91	-280.0	-230.0	5.0
204	1.7139999999999418	0.0488	-0.0474	1.0122	0.0	0.0	0.0	32.536	-23.8678	23.0658	39.88	-279.0	-230.0	8.0
205	1.7200000000000273	0.0469	-0.0464	1.0137	0.0	0.0	0.0	32.536	-23.8678	23.0658	39.83	-279.0	-229.0	9.0
206	1.7419999999999618	0.0474	-0.0454	1.0137	0.0	0.0	0.0	32.536	-23.8733	23.0658	39.87	-279.0	-232.0	11.0
207	1.7419999999999618	0.0479	-0.0479	1.0132	0.0	0.0	0.0	32.536	-23.8733	23.0658	39.93	-279.0	-232.0	9.0
208	1.7789999999999964	0.0479	-0.0474	1.0122	0.0	0.0	0.0	32.536	-23.8733	23.0658	39.87	-277.0	-233.0	10.0
209	1.780999999999949	0.0483	-0.0474	1.0093	0.0	0.0	0.0	32.536	-23.8733	23.0658	39.87	-277.0	-233.0	9.0
210	1.780999999999949	0.0479	-0.0464	1.0127	0.0	0.0	0.0	32.536	-23.8678	23.0658	39.83	-275.0	-233.0	9.0
211	1.7830000000000155	0.0474	-0.0493	1.0122	0.0	0.0	0.0	32.536	-23.8678	23.0603	39.79	-276.0	-232.0	7.0
212	1.79099999999994	0.0493	-0.0479	1.0098	0.0	0.0	0.0	32.536	-23.8678	23.0603	39.85	-278.0	-231.0	8.0
213	1.7980000000000018	0.0493	-0.0459	1.0132	0.0	0.0	0.0	32.536	-23.8678	23.0603	39.8	-278.0	-231.0	9.0
214	1.816000000000031	0.0483	-0.0493	1.0132	0.0	0.0	0.0	32.536	-23.8733	23.0658	39.88	-278.0	-231.0	8.0
215	1.8199999999999363	0.0464	-0.0464	1.0117	0.0	0.0	0.0	32.536	-23.8733	23.0658	39.74	-278.0	-230.0	8.0
216	1.8619999999999663	0.0474	-0.0483	1.0117	0.0	0.0	0.0	32.536	-23.8733	23.0658	39.84	-277.0	-231.0	9.0
217	1.8619999999999663	0.0479	-0.0479	1.0112	0.0	0.0	0.0	32.536	-23.8733	23.0658	39.81	-277.0	-231.0	7.0
218	1.865000000000009	0.0474	-0.0469	1.0122	0.0	0.0	0.0	32.536	-23.8733	23.0658	39.83	-277.0	-230.0	6.0
219	1.870999999999981	0.0464	-0.0474	1.0112	0.0	0.0	0.0	32.536	-23.8733	23.0658	39.82	-275.0	-231.0	5.0
220	1.8740000000000236	0.0454	-0.0444	1.0146	0.0	0.0	0.0	32.536	-23.8733	23.0658	39.82	-276.0	-230.0	6.0
221	1.8799999999999955	0.0469	-0.0454	1.0132	0.0	0.0	0.0	32.5415	-23.8733	23.0658	39.82	-276.0	-230.0	6.0
222	1.8999999999999773	0.0479	-0.0493	1.0132	0.0	0.0	0.0	32.5415	-23.8733	23.0658	39.84	-275.0	-230.0	6.0
223	1.8999999999999773	0.0469	-0.0493	1.0098	0.0	0.0	0.0	32.536	-23.8678	23.0658	39.84	-276.0	-230.0	6.0
224	1.9389999999999645	0.0483	-0.0513	1.0112	0.0	0.0	0.0	32.536	-23.8733	23.0658	39.91	-276.0	-230.0	6.0
225	1.941000000000031	0.0479	-0.0488	1.0146	0.0	0.0	0.0	32.536	-23.8733	23.0658	39.83	-276.0	-230.0	6.0
226	1.941000000000031	0.0488	-0.0483	1.0137	0.0	0.0	0.0	32.536	-23.8733	23.0658	39.89	-277.0	-231.0	6.0
227	1.941000000000031	0.0454	-0.0493	1.0117	0.0	0.0	0.0	32.536	-23.8733	23.0658	39.87	-277.0	-231.0	6.0
228	1.9519999999999982	0.0479	-0.0479	1.0103	0.0	0.0	0.0	32.536	-23.8733	23.0658	39.82	-278.0	-230.0	7.0
229	1.9569999999999936	0.0498	-0.0469	1.0112	0.0	0.0	0.0	32.536	-23.8733	23.0658	39.88	-279.0	-230.0	8.0
230	1.9710000000000036	0.0488	-0.0488	1.0142	0.0	0.0	0.0	32.536	-23.8733	23.0713	39.86	-278.0	-229.0	9.0
231	1.9829999999999472	0.0469	-0.0474	1.0137	0.0	0.0	0.0	32.536	-23.8733	23.0713	39.8	-278.0	-229.0	9.0
232	1.9929999999999382	0.0483	-0.0474	1.0117	0.0	0.0	0.0	32.536	-23.8788	23.0713	39.85	-278.0	-230.0	9.0
233	2.018000000000029	0.0488	-0.0488	1.0112	0.0	0.0	0.0	32.536	-23.8788	23.0713	39.87	-278.0	-230.0	8.0
234	2.0289999999999964	0.0493	-0.0493	1.0142	0.0	0.0	0.0	32.5305	-23.8788	23.0768	39.84	-278.0	-229.0	8.0
235	2.0289999999999964	0.0503	-0.0498	1.0142	0.0	0.0	0.0	32.5305	-23.8788	23.0768	39.83	-278.0	-229.0	7.0
236	2.030999999999949	0.0474	-0.0464	1.0103	0.0	0.0	0.0	32.5305	-23.8843	23.0768	39.83	-277.0	-229.0	7.0
237	2.038000000000011	0.0444	-0.0493	1.0142	0.0	0.0	0.0	32.5305	-23.8843	23.0768	39.83	-276.0	-229.0	7.0
238	2.0599999999999454	0.0483	-0.0508	1.0132	0.0	0.0	0.0	32.5305	-23.8843	23.0823	39.86	-277.0	-228.0	6.0
239	2.062000000000012	0.0479	-0.0479	1.0098	0.0	0.0	0.0	32.5305	-23.8843	23.0823	39.83	-276.0	-228.0	6.0
240	2.0960000000000036	0.0488	-0.0469	1.0146	0.0	0.0	0.0	32.5305	-23.8843	23.0823	39.83	-276.0	-229.0	5.0
241	2.106999999999971	0.0479	-0.0459	1.0122	0.0	0.0	0.0	32.5305	-23.8843	23.0823	39.83	-276.0	-229.0	5.0
242	2.106999999999971	0.0483	-0.0479	1.0122	0.0	0.0	0.0	32.5305	-23.8843	23.0823	39.81	-275.0	-229.0	7.0
243	2.1089999999999236	0.0479	-0.0488	1.0142	0.0	0.0	0.0	32.5305	-23.8843	23.0823	39.88	-276.0	-229.0	7.0
244	2.1119999999999663	0.0464	-0.0503	1.0127	0.0	0.0	0.0	32.525	-23.8843	23.0878	39.87	-277.0	-230.0	6.0
245	2.1159999999999854	0.0479	-0.0464	1.0122	0.0	0.0	0.0	32.525	-23.8843	23.0878	39.82	-277.0	-230.0	7.0
246	2.1329999999999245	0.0488	-0.0483	1.0142	0.0	0.0	0.0	32.525	-23.8898	23.0878	39.84	-279.0	-229.0	8.0
247	2.13900000000001	0.0488	-0.0483	1.0122	0.0	0.0	0.0	32.525	-23.8898	23.0878	39.84	-280.0	-230.0	8.0
248	2.175999999999931	0.0474	-0.0483	1.0112	0.0	0.0	0.0	32.525	-23.8898	23.0933	39.82	-280.0	-230.0	7.0
249	2.175999999999931	0.0479	-0.0483	1.0137	0.0	0.0	0.0	32.525	-23.8898	23.0933	39.82	-279.0	-230.0	6.0
250	2.175999999999931	0.0464	-0.0479	1.0137	0.0	0.0	0.0	32.525	-23.8953	23.0933	39.82	-279.0	-230.0	7.0
251	2.2060000000000173	0.0469	-0.0503	1.0127	0.0	0.0	0.0	32.525	-23.8953	23.0988	39.79	-280.0	-231.0	9.0
252	2.2089999999999463	0.0464	-0.0474	1.0117	0.0	0.0	0.0	32.5195	-23.8953	23.0988	39.84	-279.0	-231.0	10.0
253	2.211999999999989	0.0488	-0.0479	1.0107	0.0	0.0	0.0	32.5195	-23.8953	23.0988	39.91	-278.0	-230.0	9.0
254	2.2189999999999372	0.0483	-0.0479	1.0151	0.0	0.0	0.0	32.5195	-23.8953	23.0988	39.84	-278.0	-230.0	8.0
255	2.2189999999999372	0.0483	-0.0474	1.0142	0.0	0.0	0.0	32.5195	-23.8953	23.1042	39.82	-280.0	-229.0	7.0
256	2.2549999999999955	0.0464	-0.0488	1.0112	0.0	0.0	0.0	32.5195	-23.9008	23.1042	39.88	-279.0	-229.0	7.0
257	2.2659999999999627	0.0469	-0.0488	1.0112	0.0	0.0	0.0	32.5195	-23.9008	23.1097	39.82	-279.0	-229.0	8.0
258	2.2659999999999627	0.0469	-0.0474	1.0127	0.0	0.0	0.0	32.5195	-23.9008	23.1097	39.8	-279.0	-230.0	9.0
259	2.268000000000029	0.0483	-0.0469	1.0127	0.0	0.0	0.0	32.5195	-23.9008	23.1097	39.87	-278.0	-230.0	10.0
260	2.269999999999982	0.0513	-0.0474	1.0127	0.0	0.0	0.0	32.5195	-23.9063	23.1097	39.77	-277.0	-230.0	11.0
261	2.27699999999993	0.0474	-0.0474	1.0107	0.0	0.0	0.0	32.5195	-23.9063	23.1097	39.77	-277.0	-230.0	11.0
262	2.29200000000003	0.0464	-0.0469	1.0117	0.0	0.0	0.0	32.5195	-23.9063	23.1152	39.86	-278.0	-230.0	11.0
263	2.298999999999978	0.0469	-0.0479	1.0137	0.0	0.0	0.0	32.5195	-23.9063	23.1152	39.86	-278.0	-229.0	11.0
264	2.3460000000000036	0.0469	-0.0498	1.0146	0.0	0.0	0.0	32.514	-23.9063	23.1152	39.85	-278.0	-230.0	12.0
265	2.3460000000000036	0.0483	-0.0508	1.0127	0.0	0.0	0.0	32.514	-23.9063	23.1152	39.83	-278.0	-230.0	12.0
266	2.3460000000000036	0.0474	-0.0488	1.0107	0.0	0.0	0.0	32.514	-23.9063	23.1207	39.87	-277.0	-230.0	11.0
267	2.3460000000000036	0.0483	-0.0498	1.0151	0.0	0.0	0.0	32.514	-23.9063	23.1207	39.83	-278.0	-228.0	10.0
268	2.3479999999999563	0.0483	-0.0474	1.0156	0.0	0.0	0.0	32.514	-23.9117	23.1207	39.86	-278.0	-228.0	9.0
269	2.367999999999938	0.0459	-0.0483	1.0122	0.0	0.0	0.0	32.514	-23.9117	23.1262	39.82	-278.0	-228.0	8.0
270	2.379000000000019	0.0483	-0.0493	1.0132	0.0	0.0	0.0	32.5085	-23.9117	23.1262	39.86	-279.0	-227.0	8.0
271	2.38900000000001	0.0498	-0.0464	1.0117	0.0	0.0	0.0	32.5085	-23.9172	23.1317	39.87	-280.0	-227.0	8.0
272	2.4149999999999636	0.0483	-0.0444	1.0122	0.0	0.0	0.0	32.5085	-23.9172	23.1317	39.85	-279.0	-228.0	8.0
273	2.425999999999931	0.0469	-0.0488	1.0156	0.0	0.0	0.0	32.5085	-23.9227	23.1372	39.86	-277.0	-228.0	8.0
274	2.425999999999931	0.0479	-0.0508	1.0132	0.0	0.0	0.0	32.5085	-23.9227	23.1372	39.82	-275.0	-229.0	8.0
275	2.4279999999999973	0.0488	-0.0483	1.0103	0.0	0.0	0.0	32.5085	-23.9227	23.1372	39.87	-275.0	-229.0	8.0
276	2.4309999999999263	0.0474	-0.0503	1.0151	0.0	0.0	0.0	32.5085	-23.9227	23.1372	39.87	-274.0	-228.0	8.0
277	2.433999999999969	0.0498	-0.0513	1.0146	0.0	0.0	0.0	32.5085	-23.9227	23.1372	39.83	-275.0	-228.0	7.0
278	2.447999999999979	0.0469	-0.0498	1.0137	0.0	0.0	0.0	32.5031	-23.9227	23.1372	39.81	-275.0	-228.0	7.0
279	2.4689999999999372	0.0464	-0.0464	1.0151	0.0	0.0	0.0	32.5031	-23.9227	23.1372	39.83	-277.0	-227.0	8.0
280	2.492999999999938	0.0483	-0.0449	1.0103	0.0	0.0	0.0	32.5031	-23.9227	23.1427	39.83	-276.0	-227.0	7.0
281	2.504000000000019	0.0479	-0.0474	1.0122	0.0	0.0	0.0	32.5031	-23.9227	23.1372	39.83	-275.0	-231.0	9.0
282	2.504000000000019	0.0469	-0.0479	1.0132	0.0	0.0	0.0	32.5031	-23.9227	23.1372	39.92	-276.0	-231.0	9.0
283	2.5079999999999245	0.0474	-0.0483	1.0122	0.0	0.0	0.0	32.5031	-23.9227	23.1372	39.76	-278.0	-230.0	10.0
284	2.5109999999999673	0.0469	-0.0483	1.0112	0.0	0.0	0.0	32.5031	-23.9227	23.1427	39.86	-277.0	-230.0	9.0
285	2.5249999999999773	0.0474	-0.0488	1.0117	0.0	0.0	0.0	32.5031	-23.9227	23.1427	39.86	-278.0	-230.0	10.0
286	2.5470000000000255	0.0498	-0.0493	1.0137	0.0	0.0	0.0	32.5031	-23.9227	23.1427	39.88	-278.0	-231.0	9.0
287	2.5470000000000255	0.0469	-0.0469	1.0156	0.0	0.0	0.0	32.5031	-23.9227	23.1427	39.84	-277.0	-228.0	10.0
288	2.572999999999979	0.0474	-0.0454	1.0132	0.0	0.0	0.0	32.5031	-23.9282	23.1427	39.83	-277.0	-227.0	9.0
289	2.5849999999999227	0.0474	-0.0464	1.0117	0.0	0.0	0.0	32.5031	-23.9282	23.1482	39.83	-279.0	-227.0	9.0
290	2.5849999999999227	0.0474	-0.0483	1.0127	0.0	0.0	0.0	32.5031	-23.9282	23.1482	39.84	-279.0	-229.0	9.0
291	2.586999999999989	0.0483	-0.0503	1.0103	0.0	0.0	0.0	32.5031	-23.9282	23.1537	39.86	-278.0	-229.0	10.0
292	2.588999999999942	0.0479	-0.0469	1.0088	0.0	0.0	0.0	32.4976	-23.9337	23.1537	39.87	-279.0	-229.0	11.0
293	2.6059999999999945	0.0493	-0.0474	1.0127	0.0	0.0	0.0	32.4976	-23.9337	23.1537	39.85	-278.0	-229.0	11.0
294	2.6089999999999236	0.0459	-0.0493	1.0103	0.0	0.0	0.0	32.4976	-23.9337	23.1592	39.81	-278.0	-229.0	11.0
295	2.627999999999929	0.0449	-0.0493	1.0127	0.0	0.0	0.0	32.4976	-23.9337	23.1592	39.83	-278.0	-228.0	11.0
296	2.65300000000002	0.0474	-0.0488	1.0132	0.0	0.0	0.0	32.4976	-23.9392	23.1647	39.81	-279.0	-228.0	10.0
297	2.6639999999999873	0.0479	-0.0503	1.0098	0.0	0.0	0.0	32.4976	-23.9392	23.1647	39.88	-277.0	-229.0	10.0
298	2.6639999999999873	0.0483	-0.0474	1.0127	0.0	0.0	0.0	32.4976	-23.9392	23.1647	39.9	-278.0	-231.0	8.0
299	2.6680000000000064	0.0469	-0.0469	1.0151	0.0	0.0	0.0	32.4976	-23.9392	23.1647	39.75	-278.0	-231.0	7.0
300	2.6680000000000064	0.0444	-0.0488	1.0122	0.0	0.0	0.0	32.4921	-23.9392	23.1647	39.78	-281.0	-231.0	6.0
301	2.6849999999999454	0.0444	-0.0474	1.0112	0.0	0.0	0.0	32.4921	-23.9392	23.1702	39.85	-281.0	-231.0	7.0
302	2.697999999999979	0.0479	-0.0479	1.0156	0.0	0.0	0.0	32.4921	-23.9392	23.1702	39.84	-279.0	-229.0	7.0
303	2.70799999999997	0.0513	-0.0503	1.0137	0.0	0.0	0.0	32.4921	-23.9392	23.1702	39.84	-280.0	-229.0	7.0
304	2.7329999999999472	0.0483	-0.0459	1.0127	0.0	0.0	0.0	32.4921	-23.9447	23.1757	39.83	-278.0	-230.0	8.0
305	2.742999999999938	0.0488	-0.0454	1.0137	0.0	0.0	0.0	32.4921	-23.9447	23.1757	39.81	-278.0	-231.0	7.0
306	2.742999999999938	0.0474	-0.0474	1.0127	0.0	0.0	0.0	32.4921	-23.9447	23.1757	39.82	-277.0	-231.0	6.0
307	2.7450000000000045	0.0474	-0.0488	1.0132	0.0	0.0	0.0	32.4921	-23.9447	23.1757	39.87	-279.0	-232.0	5.0
308	2.7479999999999336	0.0503	-0.0488	1.0122	0.0	0.0	0.0	32.4921	-23.9447	23.1702	39.81	-278.0	-232.0	6.0
309	2.755999999999972	0.0469	-0.0469	1.0146	0.0	0.0	0.0	32.4921	-23.9392	23.1702	39.86	-277.0	-233.0	7.0
310	2.77800000000002	0.0479	-0.0483	1.0146	0.0	0.0	0.0	32.4921	-23.9392	23.1702	39.88	-277.0	-232.0	6.0
311	2.780999999999949	0.0493	-0.0474	1.0112	0.0	0.0	0.0	32.4976	-23.9392	23.1702	39.8	-277.0	-232.0	6.0
312	2.8220000000000027	0.0464	-0.0474	1.0132	0.0	0.0	0.0	32.4976	-23.9392	23.1647	39.86	-277.0	-232.0	7.0
313	2.8349999999999227	0.0479	-0.0488	1.0142	0.0	0.0	0.0	32.4976	-23.9392	23.1647	39.82	-278.0	-230.0	5.0
314	2.8349999999999227	0.0479	-0.0469	1.0112	0.0	0.0	0.0	32.4976	-23.9392	23.1647	39.89	-278.0	-231.0	5.0
315	2.8460000000000036	0.0483	-0.0479	1.0112	0.0	0.0	0.0	32.4976	-23.9392	23.1702	39.86	-279.0	-230.0	5.0
316	2.8600000000000136	0.0479	-0.0488	1.0151	0.0	0.0	0.0	32.4976	-23.9392	23.1702	39.86	-278.0	-230.0	3.0
317	2.8619999999999663	0.0488	-0.0464	1.0132	0.0	0.0	0.0	32.4976	-23.9392	23.1702	39.83	-279.0	-231.0	5.0
318	2.8619999999999663	0.0474	-0.0479	1.0132	0.0	0.0	0.0	32.4976	-23.9392	23.1702	39.79	-278.0	-232.0	5.0
319	2.8619999999999663	0.0479	-0.0464	1.0127	0.0	0.0	0.0	32.4976	-23.9392	23.1647	39.84	-276.0	-232.0	6.0
320	2.8659999999999854	0.0474	-0.0483	1.0117	0.0	0.0	0.0	32.4976	-23.9392	23.1647	39.87	-276.0	-233.0	8.0
321	2.908999999999992	0.0483	-0.0474	1.0112	0.0	0.0	0.0	32.4976	-23.9392	23.1647	39.83	-277.0	-232.0	9.0
322	2.908999999999992	0.0483	-0.0474	1.0122	0.0	0.0	0.0	32.4976	-23.9392	23.1647	39.87	-276.0	-231.0	7.0
323	2.9109999999999445	0.0508	-0.0469	1.0137	0.0	0.0	0.0	32.4976	-23.9392	23.1592	39.81	-277.0	-230.0	7.0
324	2.9109999999999445	0.0474	-0.0488	1.0103	0.0	0.0	0.0	32.4976	-23.9392	23.1592	39.83	-278.0	-230.0	10.0
325	2.9139999999999873	0.0479	-0.0469	1.0127	0.0	0.0	0.0	32.4976	-23.9392	23.1592	39.83	-276.0	-232.0	8.0
326	2.927000000000021	0.0483	-0.0493	1.0112	0.0	0.0	0.0	32.4976	-23.9392	23.1592	39.84	-276.0	-233.0	8.0
327	2.949999999999932	0.0498	-0.0503	1.0127	0.0	0.0	0.0	32.4976	-23.9337	23.1537	39.76	-276.0	-233.0	8.0
328	2.975999999999999	0.0483	-0.0469	1.0103	0.0	0.0	0.0	32.5031	-23.9337	23.1537	39.83	-274.0	-232.0	7.0
329	2.9769999999999754	0.0493	-0.0498	1.0132	0.0	0.0	0.0	32.5031	-23.9337	23.1537	39.83	-275.0	-231.0	7.0
330	3.019999999999982	0.0479	-0.0474	1.0117	0.0	0.0	0.0	32.5031	-23.9337	23.1537	39.83	-277.0	-230.0	8.0
331	3.036999999999921	0.0479	-0.0469	1.0122	0.0	0.0	0.0	32.5031	-23.9337	23.1537	39.87	-277.0	-231.0	6.0
332	3.036999999999921	0.0483	-0.0464	1.0132	0.0	0.0	0.0	32.5031	-23.9337	23.1482	39.84	-277.0	-230.0	5.0
333	3.036999999999921	0.0479	-0.0474	1.0112	0.0	0.0	0.0	32.5031	-23.9337	23.1482	39.88	-275.0	-230.0	5.0
334	3.036999999999921	0.0483	-0.0474	1.0137	0.0	0.0	0.0	32.5031	-23.9337	23.1482	39.84	-276.0	-230.0	5.0
335	3.036999999999921	0.0474	-0.0469	1.0142	0.0	0.0	0.0	32.5031	-23.9337	23.1482	39.88	-276.0	-229.0	5.0
336	3.0389999999999873	0.0454	-0.0469	1.0122	0.0	0.0	0.0	32.5031	-23.9337	23.1482	39.83	-276.0	-230.0	5.0
337	3.0389999999999873	0.0483	-0.0488	1.0137	0.0	0.0	0.0	32.5031	-23.9337	23.1482	39.84	-276.0	-230.0	6.0
338	3.0430000000000064	0.0464	-0.0479	1.0117	0.0	0.0	0.0	32.5031	-23.9337	23.1482	39.83	-278.0	-229.0	5.0
339	3.0579999999999927	0.0469	-0.0488	1.0132	0.0	0.0	0.0	32.5031	-23.9337	23.1537	39.83	-279.0	-229.0	5.0
340	3.106999999999971	0.0488	-0.0483	1.0161	0.0	0.0	0.0	32.5031	-23.9337	23.1537	39.84	-279.0	-230.0	5.0
341	3.1100000000000136	0.0474	-0.0488	1.0132	0.0	0.0	0.0	32.5031	-23.9337	23.1537	39.86	-279.0	-231.0	5.0
342	3.1100000000000136	0.0464	-0.0503	1.0127	0.0	0.0	0.0	32.5031	-23.9337	23.1537	39.8	-278.0	-232.0	5.0
343	3.1100000000000136	0.0474	-0.0474	1.0117	0.0	0.0	0.0	32.5031	-23.9337	23.1537	39.8	-276.0	-232.0	5.0
344	3.1100000000000136	0.0474	-0.0483	1.0112	0.0	0.0	0.0	32.5031	-23.9337	23.1482	39.88	-275.0	-232.0	6.0
345	3.1159999999999854	0.0479	-0.0527	1.0137	0.0	0.0	0.0	32.5031	-23.9282	23.1482	39.88	-276.0	-231.0	7.0
346	3.1269999999999527	0.0488	-0.0479	1.0127	0.0	0.0	0.0	32.5031	-23.9337	23.1482	39.88	-277.0	-229.0	8.0
347	3.145999999999958	0.0479	-0.0488	1.0146	0.0	0.0	0.0	32.5031	-23.9337	23.1482	39.79	-276.0	-229.0	10.0
348	3.1480000000000246	0.0474	-0.0469	1.0122	0.0	0.0	0.0	32.5031	-23.9337	23.1482	39.82	-275.0	-228.0	10.0
349	3.16599999999994	0.0483	-0.0464	1.0127	0.0	0.0	0.0	32.5031	-23.9337	23.1482	39.87	-274.0	-228.0	8.0
350	3.2089999999999463	0.0483	-0.0474	1.0112	0.0	0.0	0.0	32.5031	-23.9337	23.1482	39.84	-274.0	-229.0	8.0
351	3.2089999999999463	0.0513	-0.0488	1.0112	0.0	0.0	0.0	32.5031	-23.9337	23.1482	39.86	-275.0	-229.0	8.0
352	3.2089999999999463	0.0464	-0.0498	1.0098	0.0	0.0	0.0	32.5031	-23.9337	23.1482	39.89	-276.0	-230.0	7.0
353	3.2089999999999463	0.0474	-0.0488	1.0107	0.0	0.0	0.0	32.5031	-23.9337	23.1482	39.84	-278.0	-230.0	7.0
354	3.2110000000000127	0.0483	-0.0469	1.0122	0.0	0.0	0.0	32.5031	-23.9337	23.1482	39.81	-279.0	-229.0	8.0
355	3.2309999999999945	0.0454	-0.0488	1.0122	0.0	0.0	0.0	32.4976	-23.9337	23.1537	39.83	-279.0	-230.0	8.0
356	3.2329999999999472	0.0483	-0.0459	1.0107	0.0	0.0	0.0	32.4976	-23.9337	23.1537	39.83	-279.0	-232.0	8.0
357	3.2350000000000136	0.0488	-0.0474	1.0112	0.0	0.0	0.0	32.5031	-23.9337	23.1537	39.85	-277.0	-232.0	8.0
358	3.3279999999999745	0.0474	-0.0498	1.0127	0.0	0.0	0.0	32.5031	-23.9337	23.1482	39.82	-276.0	-233.0	9.0
359	3.3310000000000173	0.0488	-0.0483	1.0107	0.0	0.0	0.0	32.5031	-23.9337	23.1482	39.88	-275.0	-233.0	9.0
360	3.3310000000000173	0.0493	-0.0483	1.0151	0.0	0.0	0.0	32.5031	-23.9282	23.1427	39.81	-276.0	-233.0	9.0
361	3.3310000000000173	0.0488	-0.0508	1.0112	0.0	0.0	0.0	32.5031	-23.9282	23.1427	39.84	-276.0	-233.0	10.0
362	3.3310000000000173	0.0493	-0.0459	1.0107	0.0	0.0	0.0	32.5031	-23.9282	23.1372	39.79	-276.0	-234.0	10.0
363	3.3310000000000173	0.0483	-0.0479	1.0107	0.0	0.0	0.0	32.5031	-23.9282	23.1372	39.8	-276.0	-234.0	9.0
364	3.3319999999999936	0.0483	-0.0474	1.0098	0.0	0.0	0.0	32.5085	-23.9227	23.1317	39.86	-275.0	-234.0	8.0
365	3.3319999999999936	0.0464	-0.0493	1.0132	0.0	0.0	0.0	32.5085	-23.9227	23.1317	39.83	-274.0	-234.0	7.0
366	3.3379999999999654	0.0464	-0.0464	1.0122	0.0	0.0	0.0	32.5085	-23.9172	23.1262	39.85	-274.0	-234.0	7.0
367	3.3379999999999654	0.0474	-0.0474	1.0107	0.0	0.0	0.0	32.5085	-23.9172	23.1207	39.86	-275.0	-234.0	8.0
368	3.3439999999999372	0.0469	-0.0479	1.0107	0.0	0.0	0.0	32.5085	-23.9172	23.1207	39.83	-277.0	-232.0	7.0
369	3.381999999999948	0.0474	-0.0483	1.0146	0.0	0.0	0.0	32.5085	-23.9172	23.1207	39.86	-277.0	-231.0	7.0
370	3.441000000000031	0.0488	-0.0483	1.0146	0.0	0.0	0.0	32.5085	-23.9172	23.1207	39.86	-278.0	-229.0	8.0
371	3.441000000000031	0.0469	-0.0464	1.0112	0.0	0.0	0.0	32.5085	-23.9172	23.1262	39.84	-279.0	-228.0	8.0
372	3.441000000000031	0.0483	-0.0479	1.0132	0.0	0.0	0.0	32.5085	-23.9227	23.1262	39.88	-280.0	-228.0	8.0
373	3.4610000000000127	0.0488	-0.0474	1.0142	0.0	0.0	0.0	32.5085	-23.9227	23.1317	39.89	-281.0	-229.0	8.0
374	3.461999999999989	0.0483	-0.0479	1.0151	0.0	0.0	0.0	32.5085	-23.9227	23.1317	39.88	-282.0	-230.0	9.0
375	3.461999999999989	0.0454	-0.0483	1.0137	0.0	0.0	0.0	32.5085	-23.9227	23.1372	39.86	-279.0	-231.0	9.0
376	3.461999999999989	0.0459	-0.0488	1.0127	0.0	0.0	0.0	32.5031	-23.9227	23.1372	39.83	-278.0	-231.0	9.0
377	3.461999999999989	0.0474	-0.0483	1.0132	0.0	0.0	0.0	32.5031	-23.9227	23.1372	39.87	-278.0	-231.0	9.0
378	3.463999999999942	0.0479	-0.0464	1.0137	0.0	0.0	0.0	32.5085	-23.9227	23.1372	39.8	-277.0	-232.0	8.0
379	3.4839999999999236	0.0483	-0.0474	1.0127	0.0	0.0	0.0	32.5085	-23.9227	23.1372	39.84	-276.0	-232.0	8.0
380	3.4839999999999236	0.0469	-0.0464	1.0132	0.0	0.0	0.0	32.5085	-23.9227	23.1317	39.85	-276.0	-231.0	7.0
381	3.520999999999958	0.0469	-0.0469	1.0132	0.0	0.0	0.0	32.5085	-23.9227	23.1317	39.82	-275.0	-232.0	6.0
382	3.5230000000000246	0.0488	-0.0488	1.0112	0.0	0.0	0.0	32.5085	-23.9172	23.1262	39.91	-274.0	-233.0	6.0
383	3.5230000000000246	0.0483	-0.0508	1.0107	0.0	0.0	0.0	32.5085	-23.9172	23.1262	39.91	-275.0	-233.0	4.0
384	3.5230000000000246	0.0483	-0.0479	1.0137	0.0	0.0	0.0	32.5085	-23.9172	23.1207	39.88	-277.0	-235.0	4.0
385	3.5230000000000246	0.0479	-0.0469	1.0103	0.0	0.0	0.0	32.514	-23.9172	23.1207	39.86	-277.0	-235.0	5.0
386	3.5230000000000246	0.0464	-0.0474	1.0127	0.0	0.0	0.0	32.514	-23.9117	23.1152	39.84	-279.0	-235.0	7.0
387	3.5359999999999445	0.0464	-0.0464	1.0156	0.0	0.0	0.0	32.514	-23.9117	23.1152	39.87	-278.0	-235.0	9.0
388	3.5430000000000064	0.0474	-0.0459	1.0146	0.0	0.0	0.0	32.514	-23.9117	23.1152	39.89	-278.0	-232.0	10.0
389	3.5529999999999973	0.0488	-0.0488	1.0122	0.0	0.0	0.0	32.514	-23.9117	23.1152	39.8	-276.0	-233.0	9.0
390	3.562000000000012	0.0454	-0.0454	1.0127	0.0	0.0	0.0	32.514	-23.9117	23.1152	39.92	-277.0	-231.0	9.0
391	3.5979999999999563	0.0469	-0.0488	1.0078	0.0	0.0	0.0	32.514	-23.9117	23.1152	39.9	-278.0	-230.0	10.0
392	3.6000000000000227	0.0479	-0.0488	1.0127	0.0	0.0	0.0	32.514	-23.9117	23.1152	39.86	-280.0	-230.0	11.0
393	3.6000000000000227	0.0488	-0.0474	1.0132	0.0	0.0	0.0	32.514	-23.9117	23.1152	39.88	-279.0	-232.0	10.0
394	3.605000000000018	0.0498	-0.0483	1.0122	0.0	0.0	0.0	32.514	-23.9117	23.1152	39.88	-279.0	-231.0	10.0
395	3.631999999999948	0.0469	-0.0488	1.0117	0.0	0.0	0.0	32.514	-23.9117	23.1152	39.89	-279.0	-232.0	8.0
396	3.631999999999948	0.0469	-0.0493	1.0122	0.0	0.0	0.0	32.514	-23.9117	23.1207	39.89	-279.0	-231.0	7.0
397	3.6340000000000146	0.0488	-0.0488	1.0146	0.0	0.0	0.0	32.514	-23.9117	23.1207	39.87	-279.0	-229.0	7.0
398	3.675999999999931	0.0483	-0.0454	1.0142	0.0	0.0	0.0	32.514	-23.9117	23.1207	39.83	-276.0	-231.0	6.0
399	3.677000000000021	0.0483	-0.0493	1.0117	0.0	0.0	0.0	32.514	-23.9172	23.1207	39.89	-276.0	-228.0	7.0
400	3.6789999999999736	0.0493	-0.0488	1.0122	0.0	0.0	0.0	32.514	-23.9172	23.1207	39.87	-277.0	-229.0	7.0
401	3.6789999999999736	0.0493	-0.0483	1.0112	0.0	0.0	0.0	32.514	-23.9172	23.1207	39.88	-275.0	-229.0	6.0
402	3.6829999999999927	0.0508	-0.0483	1.0117	0.0	0.0	0.0	32.514	-23.9172	23.1207	39.84	-276.0	-227.0	8.0
403	3.6989999999999554	0.0474	-0.0469	1.0107	0.0	0.0	0.0	32.5085	-23.9172	23.1262	39.87	-276.0	-227.0	7.0
404	3.7169999999999845	0.0459	-0.0474	1.0132	0.0	0.0	0.0	32.5085	-23.9227	23.1262	39.86	-277.0	-228.0	7.0
405	3.7189999999999372	0.0459	-0.0483	1.0127	0.0	0.0	0.0	32.5085	-23.9227	23.1262	39.8	-278.0	-229.0	8.0
406	3.7409999999999854	0.0498	-0.0498	1.0137	0.0	0.0	0.0	32.5085	-23.9227	23.1317	39.86	-279.0	-229.0	10.0
407	3.7819999999999254	0.0483	-0.0469	1.0142	0.0	0.0	0.0	32.5085	-23.9227	23.1317	39.85	-279.0	-228.0	10.0
408	3.7819999999999254	0.0469	-0.0498	1.0137	0.0	0.0	0.0	32.5085	-23.9282	23.1372	39.89	-279.0	-228.0	9.0
409	3.802000000000021	0.0474	-0.0469	1.0117	0.0	0.0	0.0	32.5031	-23.9282	23.1372	39.89	-279.0	-229.0	7.0
410	3.802000000000021	0.0474	-0.0483	1.0171	0.0	0.0	0.0	32.5031	-23.9282	23.1372	39.89	-278.0	-230.0	7.0
411	3.802000000000021	0.0479	-0.0483	1.0122	0.0	0.0	0.0	32.5031	-23.9282	23.1427	39.84	-279.0	-230.0	6.0
412	3.80499999999995	0.0488	-0.0493	1.0122	0.0	0.0	0.0	32.5031	-23.9282	23.1427	39.83	-279.0	-229.0	4.0
413	3.80499999999995	0.0488	-0.0493	1.0142	0.0	0.0	0.0	32.5031	-23.9337	23.1427	39.84	-279.0	-229.0	5.0
414	3.822999999999979	0.0498	-0.0479	1.0122	0.0	0.0	0.0	32.5031	-23.9337	23.1482	39.82	-278.0	-228.0	5.0
415	3.824999999999932	0.0474	-0.0459	1.0112	0.0	0.0	0.0	32.5031	-23.9337	23.1482	39.83	-277.0	-228.0	4.0
416	3.824999999999932	0.0498	-0.0479	1.0146	0.0	0.0	0.0	32.5031	-23.9392	23.1482	39.9	-278.0	-228.0	4.0
417	3.877999999999929	0.0464	-0.0469	1.0112	0.0	0.0	0.0	32.5031	-23.9392	23.1537	39.86	-278.0	-228.0	4.0
418	3.8799999999999955	0.0454	-0.0479	1.0103	0.0	0.0	0.0	32.5031	-23.9392	23.1537	39.86	-278.0	-227.0	5.0
419	3.8799999999999955	0.0454	-0.0483	1.0127	0.0	0.0	0.0	32.4976	-23.9392	23.1592	39.85	-278.0	-226.0	5.0
420	3.8799999999999955	0.0483	-0.0469	1.0107	0.0	0.0	0.0	32.4976	-23.9392	23.1592	39.92	-278.0	-228.0	6.0
421	3.8799999999999955	0.0488	-0.0459	1.0137	0.0	0.0	0.0	32.4976	-23.9447	23.1592	39.88	-278.0	-229.0	8.0
422	3.8840000000000146	0.0474	-0.0469	1.0151	0.0	0.0	0.0	32.4976	-23.9447	23.1647	39.85	-279.0	-229.0	9.0
423	3.894999999999982	0.0498	-0.0469	1.0122	0.0	0.0	0.0	32.4976	-23.9447	23.1647	39.85	-279.0	-230.0	8.0
424	3.9009999999999536	0.0479	-0.0474	1.0151	0.0	0.0	0.0	32.4976	-23.9447	23.1647	39.83	-278.0	-231.0	9.0
425	3.9149999999999636	0.0464	-0.0469	1.0127	0.0	0.0	0.0	32.4976	-23.9447	23.1647	39.82	-276.0	-231.0	9.0
426	3.923000000000002	0.0469	-0.0469	1.0127	0.0	0.0	0.0	32.4976	-23.9447	23.1647	39.85	-276.0	-230.0	7.0
427	3.9689999999999372	0.0469	-0.0469	1.0156	0.0	0.0	0.0	32.4976	-23.9447	23.1647	39.83	-276.0	-230.0	7.0
428	3.9689999999999372	0.0488	-0.0479	1.0151	0.0	0.0	0.0	32.5031	-23.9447	23.1592	39.85	-277.0	-233.0	7.0
429	3.9689999999999372	0.0483	-0.0459	1.0137	0.0	0.0	0.0	32.5031	-23.9447	23.1592	39.83	-277.0	-232.0	7.0
430	3.9729999999999563	0.0464	-0.0498	1.0122	0.0	0.0	0.0	32.5031	-23.9392	23.1592	39.87	-276.0	-231.0	5.0
431	3.9750000000000227	0.0479	-0.0474	1.0112	0.0	0.0	0.0	32.5031	-23.9392	23.1592	39.79	-276.0	-231.0	6.0
432	3.988999999999919	0.0479	-0.0493	1.0127	0.0	0.0	0.0	32.5031	-23.9392	23.1592	39.81	-277.0	-230.0	8.0
433	3.9950000000000045	0.0483	-0.0479	1.0127	0.0	0.0	0.0	32.5031	-23.9392	23.1592	39.95	-278.0	-231.0	8.0
434	4.000999999999976	0.0479	-0.0493	1.0132	0.0	0.0	0.0	32.5031	-23.9392	23.1592	39.85	-279.0	-230.0	8.0
435	4.0359999999999445	0.0483	-0.0488	1.0137	0.0	0.0	0.0	32.5031	-23.9392	23.1592	39.88	-279.0	-231.0	8.0
436	4.0470000000000255	0.0493	-0.0479	1.0132	0.0	0.0	0.0	32.5031	-23.9447	23.1592	39.88	-279.0	-232.0	8.0
437	4.0470000000000255	0.0483	-0.0464	1.0098	0.0	0.0	0.0	32.5031	-23.9447	23.1592	39.85	-278.0	-230.0	7.0
438	4.048999999999978	0.0479	-0.0469	1.0132	0.0	0.0	0.0	32.5031	-23.9447	23.1592	39.85	-279.0	-229.0	7.0
439	4.052999999999997	0.0479	-0.0474	1.0103	0.0	0.0	0.0	32.4976	-23.9447	23.1647	39.8	-280.0	-230.0	7.0
440	4.067999999999984	0.0483	-0.0479	1.0103	0.0	0.0	0.0	32.4976	-23.9447	23.1647	39.85	-279.0	-229.0	7.0
441	4.072000000000003	0.0479	-0.0474	1.0132	0.0	0.0	0.0	32.4976	-23.9502	23.1647	39.81	-277.0	-228.0	7.0
442	4.089999999999918	0.0449	-0.0459	1.0112	0.0	0.0	0.0	32.4976	-23.9502	23.1702	39.84	-277.0	-227.0	8.0
443	4.124000000000024	0.0518	-0.0483	1.0098	0.0	0.0	0.0	32.4976	-23.9502	23.1702	39.76	-276.0	-228.0	9.0
444	4.1340000000000146	0.0449	-0.0483	1.0117	0.3052	1.1597	0.0	32.4976	-23.9447	23.1757	39.81	-276.0	-229.0	9.0
445	4.1469999999999345	0.0435	-0.0469	1.0122	0.1221	0.4883	0.0	32.4976	-23.9337	23.1812	39.91	-275.0	-228.0	9.0
446	4.149000000000001	0.0483	-0.0479	1.0151	-0.1221	-0.5493	0.0	32.4976	-23.9392	23.1812	39.91	-275.0	-229.0	8.0
447	4.149000000000001	0.0464	-0.0488	1.0127	0.061	0.1221	0.0	32.4976	-23.9392	23.1757	39.82	-274.0	-228.0	8.0
448	4.150999999999954	0.0479	-0.0483	1.0137	0.0	0.0	0.0	32.4976	-23.9392	23.1812	39.87	-275.0	-229.0	7.0
449	4.154999999999973	0.0454	-0.0493	1.0117	0.0	-0.1221	0.0	32.4976	-23.9392	23.1812	39.82	-277.0	-230.0	8.0
450	4.1720000000000255	0.0493	-0.0488	1.0122	-0.1221	-0.3662	0.0	32.4976	-23.9392	23.1757	39.82	-278.0	-230.0	10.0
451	4.217999999999961	0.0464	-0.0498	1.0137	0.0	0.0	-0.061	32.4976	-23.9447	23.1757	39.87	-278.0	-229.0	9.0
452	4.2409999999999854	0.0483	-0.0469	1.0107	-0.061	-0.1831	0.0	32.4976	-23.9447	23.1812	39.88	-278.0	-229.0	9.0
453	4.2409999999999854	0.0493	-0.0459	1.0137	0.0	-0.061	0.0	32.4976	-23.9447	23.1812	39.88	-278.0	-230.0	8.0
454	4.2409999999999854	0.0474	-0.0483	1.0132	0.061	0.061	0.0	32.4976	-23.9447	23.1812	39.85	-277.0	-231.0	8.0
455	4.2409999999999854	0.0459	-0.0498	1.0127	0.0	0.061	0.0	32.4976	-23.9447	23.1812	39.87	-277.0	-231.0	9.0
456	4.2450000000000045	0.0464	-0.0464	1.0142	0.0	0.061	0.0	32.4976	-23.9447	23.1812	39.85	-276.0	-232.0	9.0
457	4.2450000000000045	0.0479	-0.0439	1.0107	0.061	-0.061	-0.061	32.4976	-23.9392	23.1757	39.86	-276.0	-231.0	9.0
458	4.2450000000000045	0.0488	-0.0464	1.0117	0.0	-0.1831	-0.061	32.5031	-23.9447	23.1757	39.9	-276.0	-231.0	9.0
459	4.305999999999926	0.0493	-0.0469	1.0142	-0.061	-0.2441	0.0	32.5031	-23.9447	23.1702	39.79	-276.0	-230.0	8.0
460	4.305999999999926	0.0444	-0.0498	1.0132	0.0	0.0	0.0	32.5031	-23.9447	23.1702	39.85	-276.0	-230.0	8.0
461	4.319999999999936	0.0493	-0.0503	1.0132	0.0	-0.3662	-0.1221	32.5031	-23.9447	23.1702	39.87	-276.0	-229.0	8.0
462	4.319999999999936	0.043	-0.0474	1.0142	0.0	0.0	-0.1221	32.5031	-23.9447	23.1702	39.81	-276.0	-228.0	8.0
463	4.319999999999936	0.061	-0.0522	1.0146	-0.1831	-0.6714	0.0	32.5031	-23.9502	23.1647	39.81	-275.0	-227.0	8.0
464	4.319999999999936	0.0313	-0.0449	1.0107	0.3052	1.2817	-0.1831	32.5031	-23.9447	23.1702	39.83	-274.0	-227.0	8.0
465	4.322000000000003	0.0854	-0.063	1.021	-0.5493	-0.4272	0.2441	32.4976	-23.9502	23.1647	39.9	-274.0	-228.0	8.0
466	4.322000000000003	0.042	-0.0518	1.0186	1.2207	5.9204	0.1831	32.4921	-23.9172	23.1921	39.9	-275.0	-230.0	8.0
467	4.3419999999999845	0.0767	-0.0708	1.0435	0.7935	7.4463	1.0986	32.4756	-23.8733	23.2361	39.88	-275.0	-231.0	7.0
468	4.343999999999937	0.0562	-0.0889	1.0542	1.1597	15.0146	1.77	32.4426	-23.7689	23.324	39.75	-275.0	-231.0	8.0
469	4.348999999999933	0.0522	-0.1104	1.0864	-0.9766	21.4233	2.1362	32.3657	-23.6206	23.4558	39.78	-275.0	-230.0	8.0
470	4.38900000000001	0.0327	-0.0488	1.0977	-6.958	26.4282	1.6479	32.2449	-23.4064	23.6206	39.91	-274.0	-230.0	7.0
471	4.390999999999963	0.0332	0.042	1.0781	-20.6909	17.7612	2.6855	32.0471	-23.2416	23.7634	39.79	-274.0	-229.0	6.0
472	4.390999999999963	0.0557	0.0742	1.125	-37.7808	1.2817	4.4556	31.7285	-23.2196	23.8293	39.8	-274.0	-229.0	4.0
473	4.390999999999963	0.0908	0.0078	1.2095	-52.002	-9.3384	7.2632	31.2671	-23.3295	23.8348	39.86	-274.0	-227.0	5.0
474	4.40300000000002	0.0479	-0.0527	1.1504	-62.3779	-15.0146	10.6812	30.6738	-23.4943	23.8458	39.87	-274.0	-227.0	6.0
475	4.405999999999949	0.2188	-0.2188	1.0659	-69.3359	-35.7056	10.1929	30.0037	-23.8348	23.7634	39.86	-273.0	-226.0	6.0
476	4.423000000000002	0.3354	-0.3506	1.1636	-43.0908	-4.2114	14.5874	29.4269	-24.1205	23.7415	39.88	-273.0	-224.0	7.0
477	4.42999999999995	0.209	-0.2729	1.2773	-13.5498	40.5273	20.5078	29.0588	-23.9667	24.082	39.88	-273.0	-222.0	7.0
478	4.466000000000008	0.0254	-0.0425	1.3076	16.9067	66.3452	21.1792	28.9545	-23.5162	24.6204	39.82	-274.0	-222.0	7.0
479	4.467999999999961	0.084	0.0024	1.353	31.3721	37.1704	15.686	29.1138	-23.2031	25.0214	39.85	-274.0	-222.0	7.0
480	4.467999999999961	0.2134	-0.0195	1.3516	49.6826	27.6489	8.7891	29.4983	-23.0493	25.2411	39.81	-273.0	-221.0	6.0
481	4.472999999999956	0.1919	0.0459	1.2837	74.7681	48.4619	0.3662	30.13	-22.7307	25.4608	39.85	-271.0	-222.0	5.0
482	4.478999999999928	0.1064	0.1377	1.2441	92.3462	60.6079	-10.6201	30.9814	-22.2144	25.686	39.83	-269.0	-224.0	3.0
483	4.496999999999957	0.0723	0.1499	1.2085	98.0835	54.8096	-22.1558	31.9647	-21.6376	25.8124	39.92	-266.0	-224.0	0.0
484	4.500999999999976	0.063	0.1143	1.165	98.0225	43.0298	-28.9307	32.9974	-21.1212	25.8014	39.78	-264.0	-227.0	-2.0
485	4.509999999999991	-0.0078	0.0991	1.104	92.7734	25.5737	-29.541	34.0082	-20.7037	25.708	39.88	-263.0	-230.0	-4.0
486	4.544999999999959	-0.02	0.0728	1.0435	79.5288	-6.7749	-25.0854	34.9475	-20.5334	25.4718	39.84	-261.0	-233.0	-6.0
487	4.552999999999997	0.0122	0.0615	0.9839	65.7349	-33.1421	-17.6392	35.777	-20.6488	25.1147	39.86	-259.0	-237.0	-7.0
488	4.55499999999995	0.0313	0.0952	0.9346	54.7485	-43.7622	-9.0942	36.5076	-20.9235	24.7302	39.86	-259.0	-241.0	-8.0
489	4.55499999999995	0.0845	0.1152	0.897	45.6543	-40.1611	-0.7935	37.1283	-21.2585	24.4061	39.85	-260.0	-243.0	-8.0
490	4.560999999999922	0.0044	0.1606	0.856	37.1704	-25.5737	6.958	37.6282	-21.5167	24.2358	39.85	-259.0	-244.0	-7.0
491	4.581000000000017	0.0078	0.167	0.7866	22.7051	-25.0854	12.6953	37.9742	-21.7804	24.1589	39.85	-258.0	-247.0	-9.0
492	4.581000000000017	0.0054	0.1875	0.7759	12.6953	-17.8833	15.1978	38.194	-22.0166	24.1315	39.89	-260.0	-250.0	-9.0
493	4.59699999999998	0.0034	0.1963	0.7856	3.2349	-6.7749	18.3716	38.2874	-22.1924	24.1974	39.84	-260.0	-253.0	-10.0
494	4.6299999999999955	-0.0225	0.1953	0.7642	-6.1646	4.5776	21.3623	38.2489	-22.2803	24.3732	39.82	-258.0	-257.0	-11.0
495	4.6299999999999955	-0.0444	0.1831	0.7495	-11.1694	17.8833	22.2778	38.1061	-22.2803	24.6423	39.9	-258.0	-258.0	-10.0
496	4.6299999999999955	-0.0879	0.1636	0.7563	-13.2446	25.8789	21.9116	37.8973	-22.1704	24.9939	39.82	-258.0	-259.0	-11.0
497	4.6329999999999245	-0.0879	0.1162	0.7695	-16.4185	30.0293	19.5313	37.6447	-22.0221	25.351	39.89	-257.0	-260.0	-12.0
498	4.63799999999992	-0.0981	0.0728	0.7925	-18.6157	32.4707	17.2729	37.3535	-21.8188	25.708	39.86	-256.0	-260.0	-15.0
499	4.65199999999993	-0.0781	0.0254	0.7988	-18.7988	36.377	14.8926	37.0349	-21.5881	26.0486	39.87	-255.0	-260.0	-15.0
500	4.6609999999999445	-0.106	0.0259	0.8164	-15.564	44.7998	11.5356	36.7328	-21.2695	26.4166	39.8	-254.0	-261.0	-15.0
501	4.673999999999978	-0.1123	0.0513	0.8555	-14.5874	47.5464	7.8735	36.4581	-20.885	26.7792	39.84	-253.0	-261.0	-18.0
502	4.697999999999979	-0.0825	0.0601	0.8799	-15.8691	51.3916	6.4087	36.1945	-20.484	27.1252	39.88	-252.0	-263.0	-18.0
503	4.706999999999994	-0.1055	0.061	0.9077	-16.8457	60.4248	7.3853	35.9033	-20.0116	27.5262	39.88	-250.0	-263.0	-20.0
504	4.706999999999994	-0.1016	0.0176	0.9277	-19.4092	64.5752	11.4136	35.5627	-19.5117	27.9767	39.92	-247.0	-266.0	-22.0
505	4.711000000000013	-0.1475	-0.0229	0.9336	-19.4702	70.8618	16.8457	35.1837	-18.9844	28.504	39.85	-244.0	-265.0	-25.0
506	4.721000000000004	-0.2168	-0.0386	0.9341	-20.2026	67.627	22.4609	34.7827	-18.468	29.0808	39.8	-242.0	-264.0	-28.0
507	4.775999999999954	-0.2505	-0.0503	0.9355	-22.7051	52.063	26.2451	34.3762	-18.067	29.6246	39.86	-240.0	-263.0	-30.0
508	4.775999999999954	-0.2432	-0.0493	0.9478	-25.3906	33.1421	28.1982	33.9807	-17.8308	30.0641	39.84	-237.0	-261.0	-31.0
509	4.77800000000002	-0.208	-0.0391	0.9634	-28.9917	16.7236	30.2734	33.5797	-17.7594	30.4156	39.88	-233.0	-261.0	-33.0
510	4.77800000000002	-0.1724	-0.0415	0.978	-31.9214	7.3853	33.5693	33.1677	-17.8033	30.7068	39.85	-229.0	-261.0	-34.0
511	4.779999999999973	-0.1733	-0.0352	0.9976	-33.2031	3.9673	37.9639	32.7448	-17.9077	31.0089	39.77	-225.0	-259.0	-36.0
512	4.781999999999925	-0.1821	-0.0376	1.022	-34.79	-2.6855	42.1753	32.2998	-18.0725	31.3165	39.8	-225.0	-258.0	-37.0
513	4.788000000000011	-0.1685	-0.0591	1.0366	-35.2173	-12.2681	45.8984	31.8494	-18.3417	31.6077	39.83	-225.0	-256.0	-39.0
514	4.807000000000016	-0.1763	-0.0845	1.0381	-32.5317	-20.4468	48.5229	31.4154	-18.6877	31.8823	39.87	-224.0	-254.0	-40.0
515	4.810999999999922	-0.1685	-0.0977	1.0308	-28.9917	-27.0386	48.8281	31.0254	-19.1052	32.1295	39.83	-226.0	-251.0	-41.0
516	4.822000000000003	-0.1401	-0.0923	1.0195	-22.0337	-32.4097	46.7529	30.7013	-19.5612	32.3273	39.89	-225.0	-252.0	-40.0
517	4.858999999999924	-0.1245	-0.0737	1.0151	-15.1978	-36.0718	42.4194	30.4761	-20.0281	32.4701	39.89	-226.0	-250.0	-39.0
518	4.869000000000028	-0.0557	-0.0771	1.0015	-10.498	-38.3911	37.1094	30.3223	-20.517	32.5415	39.83	-225.0	-249.0	-37.0
519	4.869000000000028	-0.0254	-0.0879	0.9824	-4.6387	-28.5034	32.2266	30.2234	-20.929	32.5964	39.86	-227.0	-248.0	-36.0
520	4.872999999999934	-0.0674	-0.0889	0.9585	-0.5493	-17.8223	26.6724	30.1685	-21.2036	32.6678	39.82	-226.0	-246.0	-35.0
521	4.874000000000024	-0.0635	-0.0742	0.9517	-1.8311	-17.5171	19.4702	30.13	-21.4124	32.7008	39.84	-229.0	-246.0	-34.0
522	4.879000000000019	-0.0054	-0.0635	0.9775	-4.3945	-15.0146	13.0615	30.0916	-21.5991	32.6624	39.85	-228.0	-245.0	-32.0
523	4.899999999999977	0.0029	-0.0566	1.0068	-4.8828	-2.6245	9.5215	30.0476	-21.676	32.6404	39.92	-229.0	-243.0	-30.0
524	4.90300000000002	-0.0225	-0.0737	1.019	-6.4697	5.127	8.9111	29.9652	-21.665	32.6624	39.86	-229.0	-242.0	-29.0
525	4.9389999999999645	-0.0562	-0.1128	1.0112	-9.1553	2.0752	9.9487	29.8499	-21.6431	32.6898	39.86	-229.0	-242.0	-28.0
526	4.948999999999955	-0.0854	-0.1265	1.001	-10.3149	-6.958	10.8643	29.718	-21.6925	32.7008	39.81	-231.0	-241.0	-28.0
527	4.948999999999955	-0.0825	-0.0986	1.0	-10.2539	-17.1509	10.9863	29.6136	-21.8243	32.6569	39.88	-231.0	-240.0	-28.0
528	4.951000000000022	-0.0547	-0.085	0.9912	-8.9111	-21.6064	10.2539	29.5367	-22.0166	32.5745	39.84	-231.0	-241.0	-27.0
529	4.954999999999927	-0.0508	-0.0879	0.9678	-5.249	-18.4937	7.9956	29.4928	-22.1924	32.4811	39.86	-231.0	-241.0	-28.0
530	4.968999999999937	-0.042	-0.0771	0.9517	-1.1597	-13.6719	4.3945	29.4983	-22.3077	32.3767	39.86	-230.0	-240.0	-28.0
531	4.971000000000004	-0.0244	-0.0708	0.9531	1.77	-7.9956	1.0376	29.5422	-22.3682	32.2668	39.86	-228.0	-240.0	-24.0
532	5.0	-0.0273	-0.0635	0.9521	2.1973	-1.5259	-0.9766	29.5917	-22.3572	32.168	39.84	-229.0	-239.0	-24.0
533	5.0470000000000255	-0.041	-0.0508	0.9521	-0.7324	0.3662	-1.5259	29.6246	-22.3132	32.0856	39.84	-230.0	-240.0	-24.0
534	5.0470000000000255	-0.0205	-0.0669	0.96	-4.3945	0.0	-0.4883	29.6136	-22.2748	32.0032	39.84	-231.0	-240.0	-25.0
535	5.066000000000031	-0.0298	-0.0806	0.9766	-7.3242	7.2021	2.2583	29.5477	-22.2089	31.9702	39.86	-229.0	-237.0	-23.0
536	5.066000000000031	-0.0698	-0.0732	0.9702	-10.9253	11.8408	5.6152	29.4214	-22.0935	32.0087	39.9	-230.0	-237.0	-25.0
537	5.066000000000031	-0.0747	-0.0698	0.9639	-15.5029	6.4087	8.667	29.2511	-22.0166	32.0636	39.77	-228.0	-234.0	-25.0
538	5.066000000000031	-0.0732	-0.0684	0.9629	-17.5781	1.8921	11.2915	29.0533	-22.0056	32.1185	39.86	-230.0	-233.0	-25.0
539	5.071000000000026	-0.0947	-0.0664	0.9673	-17.7612	0.4883	12.6343	28.8501	-22.0111	32.179	39.87	-229.0	-231.0	-25.0
540	5.071000000000026	-0.0854	-0.0625	0.9775	-19.165	-5.127	12.5732	28.6523	-22.0551	32.2229	39.89	-227.0	-232.0	-26.0
541	5.087999999999965	-0.0693	-0.0625	0.9761	-19.5923	-7.6904	11.7798	28.4491	-22.1375	32.2339	39.84	-228.0	-231.0	-25.0
542	5.089999999999918	-0.0786	-0.043	0.9746	-18.1274	-6.2866	10.1929	28.2733	-22.2034	32.2394	39.87	-228.0	-230.0	-24.0
543	5.1329999999999245	-0.0659	-0.0391	0.9893	-16.7236	-5.4932	8.5449	28.114	-22.2583	32.2339	39.87	-228.0	-228.0	-25.0
544	5.144999999999982	-0.0757	-0.0205	1.0146	-12.9395	1.6479	6.4697	27.9877	-22.2528	32.2394	39.82	-229.0	-228.0	-24.0
545	5.144999999999982	-0.0688	0.0005	1.0405	-9.4604	8.4229	5.8594	27.8998	-22.1814	32.2668	39.83	-229.0	-228.0	-24.0
546	5.144999999999982	-0.0767	-0.02	1.0518	-6.2866	13.7939	7.9956	27.8229	-22.0715	32.3383	39.95	-229.0	-227.0	-24.0
547	5.144999999999982	-0.1289	-0.0542	1.0488	-2.8076	14.5874	11.6577	27.757	-21.9397	32.4646	39.88	-229.0	-226.0	-24.0
548	5.1469999999999345	-0.1421	-0.0884	1.0415	-1.0376	3.8452	15.0146	27.6965	-21.8903	32.5854	39.79	-228.0	-226.0	-23.0
549	5.1469999999999345	-0.1387	-0.0776	1.0288	0.6714	-8.4229	17.5781	27.6691	-21.9617	32.6678	39.9	-226.0	-225.0	-24.0
550	5.168000000000006	-0.103	-0.0479	1.0195	1.2817	-18.9819	19.8975	27.6746	-22.1484	32.7173	39.86	-227.0	-225.0	-26.0
551	5.169999999999959	-0.0737	-0.0205	1.0215	1.4038	-22.583	22.1558	27.6965	-22.4066	32.7502	39.9	-228.0	-223.0	-27.0
552	5.216000000000008	-0.0728	-0.0151	1.0181	0.1831	-23.2544	23.4985	27.702	-22.6758	32.7997	39.94	-229.0	-223.0	-27.0
553	5.216000000000008	-0.0586	-0.0303	1.0103	-1.1597	-24.6582	23.3154	27.6965	-22.9669	32.8381	39.87	-229.0	-223.0	-27.0
554	5.217999999999961	-0.0591	-0.041	1.0034	-0.3662	-22.9492	21.0571	27.691	-23.2361	32.8601	39.86	-227.0	-222.0	-26.0
555	5.220000000000027	-0.0522	-0.0454	0.9966	0.6104	-23.6206	17.4561	27.7075	-23.4888	32.8601	39.88	-227.0	-220.0	-25.0
556	5.22199999999998	-0.0283	-0.0498	0.9902	0.7935	-25.6348	13.855	27.746	-23.7469	32.8052	39.82	-227.0	-219.0	-24.0
557	5.227999999999952	0.0059	-0.0464	0.9883	1.3428	-22.8271	11.1694	27.7954	-23.9886	32.7228	39.82	-228.0	-219.0	-23.0
558	5.256999999999948	0.0078	-0.0439	0.9917	3.2349	-13.6108	9.2773	27.8558	-24.1534	32.6624	39.86	-229.0	-220.0	-22.0
559	5.256999999999948	-0.0171	-0.0249	1.0059	4.2114	-4.4556	7.6294	27.9163	-24.2194	32.6349	39.83	-230.0	-220.0	-22.0
560	5.26400000000001	-0.019	-0.0195	1.0234	2.5635	-2.3804	6.4697	27.9712	-24.2413	32.6184	39.87	-229.0	-221.0	-22.0
561	5.346000000000004	-0.0161	-0.0596	1.0483	2.3193	-0.9155	6.6528	28.0042	-24.2523	32.6074	39.88	-230.0	-220.0	-23.0
562	5.346000000000004	0.0728	-0.2139	1.085	2.5024	-8.9111	0.3662	28.0206	-24.2963	32.5305	39.78	-230.0	-220.0	-24.0
563	5.346000000000004	0.1128	-0.1411	1.0435	12.8174	-11.5967	-13.2446	28.1909	-24.3622	32.2723	39.83	-230.0	-219.0	-25.0
564	5.367999999999938	-0.0151	-0.0283	1.0498	23.6816	6.3477	-17.2729	28.4985	-24.2468	32.0416	39.92	-230.0	-219.0	-24.0
565	5.367999999999938	-0.1211	-0.041	1.0205	28.9917	10.5591	-13.7939	28.8446	-24.0216	31.9153	39.87	-230.0	-219.0	-24.0
566	5.367999999999938	-0.0747	-0.0449	1.0195	25.9399	-9.7046	-14.0991	29.1962	-23.9392	31.712	39.84	-230.0	-220.0	-24.0
567	5.367999999999938	-0.02	-0.0313	1.0239	25.2075	-18.9209	-14.4653	29.5752	-23.9886	31.4209	39.88	-229.0	-220.0	-24.0
568	5.367999999999938	-0.0044	0.0107	1.0259	25.1465	-16.6626	-14.7095	29.9597	-24.0381	31.1243	39.83	-229.0	-220.0	-23.0
569	5.371999999999957	0.0083	0.0186	1.0278	21.9116	-17.6392	-14.8926	30.3278	-24.0875	30.8331	39.88	-230.0	-219.0	-23.0
570	5.371999999999957	0.0244	0.021	1.0327	18.0664	-19.165	-16.4185	30.6628	-24.1534	30.5145	39.88	-230.0	-220.0	-22.0
571	5.371999999999957	0.0005	0.0264	1.0151	18.0664	-12.7563	-14.3433	30.976	-24.1809	30.2234	39.83	-231.0	-222.0	-22.0
572	5.3940000000000055	-0.0361	0.0239	0.9941	19.5923	-6.4697	-10.6201	31.2671	-24.1479	30.0256	39.86	-231.0	-224.0	-23.0
573	5.428999999999974	-0.1074	0.0161	0.9502	19.7144	-5.127	-4.5166	31.5308	-24.104	29.9048	39.88	-232.0	-226.0	-26.0
574	5.44399999999996	-0.0449	-0.0024	0.9351	15.1367	-15.2588	2.5635	31.7505	-24.1589	29.8059	39.92	-231.0	-227.0	-27.0
575	5.44399999999996	0.0728	0.0352	0.9468	10.5591	-18.0054	3.1128	31.9373	-24.3237	29.6521	39.9	-230.0	-227.0	-28.0
576	5.44399999999996	0.0615	0.0845	0.9692	8.4839	0.2441	3.54	32.0801	-24.3732	29.5862	39.86	-231.0	-228.0	-29.0
577	5.44399999999996	0.0352	0.0894	0.9917	4.5166	12.085	3.7231	32.1625	-24.2908	29.6136	39.86	-232.0	-228.0	-30.0
578	5.446000000000026	0.0537	0.0708	1.0415	-0.6714	17.5171	5.188	32.1625	-24.1644	29.6906	39.83	-233.0	-227.0	-31.0
579	5.447999999999979	0.0386	0.1138	1.0347	-2.5024	27.71	8.3618	32.113	-23.9886	29.8334	39.9	-232.0	-226.0	-31.0
580	5.468999999999937	-0.0059	0.0474	1.0771	-7.5073	24.9023	12.5122	31.9977	-23.7909	30.0476	39.84	-231.0	-225.0	-33.0
581	5.471000000000004	-0.0283	-0.0161	1.083	-10.0098	15.0757	15.8081	31.8274	-23.692	30.2289	39.84	-230.0	-225.0	-35.0
582	5.520999999999958	-0.0015	-0.0054	1.0688	-11.0474	1.9531	19.8975	31.6626	-23.7195	30.3717	39.83	-229.0	-225.0	-35.0
583	5.523000000000025	-0.0415	0.0239	1.0645	-8.2397	-0.4883	24.353	31.5198	-23.8074	30.531	39.83	-227.0	-225.0	-36.0
584	5.523000000000025	-0.0303	0.0181	1.0552	-7.5073	-8.2397	27.0386	31.3989	-23.9612	30.6848	39.85	-226.0	-225.0	-38.0
585	5.523000000000025	-0.02	0.0146	1.0366	-5.9204	-12.7563	29.6021	31.2836	-24.1754	30.8276	39.85	-225.0	-225.0	-40.0
586	5.523000000000025	-0.021	0.0303	1.022	-5.7373	-15.0146	32.4097	31.1847	-24.4226	30.9814	39.84	-224.0	-225.0	-41.0
587	5.5359999999999445	0.0068	0.0186	1.0034	-9.0942	-22.1558	31.8604	31.0693	-24.7357	31.0968	39.87	-223.0	-224.0	-42.0
588	5.538999999999987	0.0195	0.0332	1.0063	-10.437	-18.7378	32.3486	30.932	-25.0488	31.2122	39.84	-222.0	-223.0	-43.0
589	5.566000000000031	-0.0098	0.041	0.9897	-11.2305	-12.6343	34.79	30.7672	-25.296	31.3934	39.87	-223.0	-221.0	-42.0
590	5.56899999999996	0.0024	-0.0039	1.0093	-14.5874	-15.564	34.0576	30.564	-25.5652	31.5637	39.83	-223.0	-221.0	-41.0
591	5.56899999999996	0.0107	0.0103	0.9927	-14.5264	-13.9771	33.4473	30.3552	-25.8289	31.7285	39.86	-223.0	-220.0	-41.0
592	5.631999999999948	-0.0044	0.0288	0.9878	-15.0146	-9.5825	34.2407	30.1465	-26.0486	31.9263	39.88	-223.0	-220.0	-41.0
593	5.6469999999999345	0.0122	-0.0459	1.0044	-16.7236	-7.1411	33.5083	29.8883	-26.2463	32.135	39.88	-223.0	-220.0	-41.0
594	5.6469999999999345	-0.0225	-1.1709	0.8037	-48.584	-19.9585	18.2495	29.2236	-26.4441	32.2668	39.86	-223.0	-218.0	-41.0
595	5.6469999999999345	0.1294	-0.1704	0.9268	-15.1978	-53.1616	0.1831	28.9215	-26.8726	31.9318	39.83	-224.0	-214.0	-41.0
596	5.6469999999999345	-0.126	0.0444	1.043	1.6479	2.3804	28.0762	28.8995	-27.0154	32.0197	39.86	-225.0	-211.0	-41.0
597	5.648000000000025	-0.0327	0.0127	1.0127	-12.6953	-7.7515	27.2217	28.7457	-27.1033	32.2559	39.86	-225.0	-210.0	-41.0
598	5.649999999999977	0.062	-0.0249	0.9897	-17.2729	-5.4321	15.2588	28.5645	-27.2461	32.3053	39.85	-225.0	-211.0	-40.0
599	5.649999999999977	-0.02	-0.0493	0.9795	-12.9395	23.8647	8.4229	28.3722	-27.1143	32.4152	39.86	-225.0	-208.0	-41.0
600	5.673999999999978	-0.0474	-0.0547	1.0327	-12.4512	29.7241	7.0801	28.1689	-26.8231	32.5909	39.92	-224.0	-207.0	-42.0
601	5.673999999999978	-0.0576	-0.0132	1.0283	-11.3525	23.5596	4.6997	28.0096	-26.5759	32.7228	39.88	-223.0	-204.0	-43.0
602	5.675999999999931	-0.0581	-0.0386	1.0527	-13.7939	12.207	0.9766	27.8723	-26.4001	32.7612	39.89	-222.0	-205.0	-40.0
603	5.728999999999928	-0.0049	-0.0596	1.1035	-11.0474	2.6855	-3.0518	27.7789	-26.3068	32.7063	39.91	-221.0	-205.0	-40.0
604	5.7309999999999945	-0.0493	-0.0674	1.0366	0.061	6.8359	-5.4321	27.7899	-26.1914	32.6184	39.91	-221.0	-205.0	-40.0
605	5.7309999999999945	0.0186	-0.0723	1.0122	0.6714	-2.1362	-7.1411	27.8613	-26.12	32.4921	39.89	-222.0	-203.0	-40.0
606	5.7309999999999945	0.0005	-0.0527	1.0112	1.0376	2.3193	-6.8359	27.9272	-26.0431	32.3602	39.9	-221.0	-204.0	-39.0
607	5.7309999999999945	0.0098	-0.0474	1.0049	1.0986	3.8452	-6.1646	27.9932	-25.9552	32.2449	39.83	-221.0	-205.0	-38.0
608	5.736999999999966	-0.0059	-0.0537	0.9917	2.6855	8.4229	-7.1411	28.0591	-25.8234	32.1515	39.85	-220.0	-204.0	-38.0
609	5.746999999999957	-0.0195	-0.0469	0.9912	3.7231	8.606	-8.0566	28.136	-25.6641	32.0581	39.86	-218.0	-203.0	-37.0
610	5.76400000000001	-0.0098	-0.0439	0.9927	4.0283	7.2632	-8.728	28.2294	-25.5267	31.9537	39.86	-220.0	-201.0	-37.0
611	5.766999999999939	-0.0225	-0.0396	1.0034	5.4321	9.8267	-10.6812	28.3337	-25.3619	31.8494	39.8	-221.0	-201.0	-38.0
612	5.788000000000011	-0.0488	-0.0273	1.0142	5.3101	7.5073	-13.1836	28.4546	-25.1862	31.723	39.85	-221.0	-201.0	-38.0
613	5.822999999999979	-0.0161	-0.042	1.0103	3.0518	2.3804	-15.0146	28.5754	-25.0543	31.5417	39.86	-219.0	-203.0	-39.0
614	5.838999999999942	-0.0127	-0.0483	1.0059	3.7842	7.1411	-17.2729	28.6908	-24.8895	31.3495	39.91	-218.0	-204.0	-41.0
615	5.838999999999942	-0.0142	-0.0449	1.0044	6.4087	14.8926	-19.8975	28.8281	-24.6533	31.1737	39.92	-217.0	-205.0	-41.0
616	5.8419999999999845	-0.0234	-0.042	1.0083	7.5684	20.5688	-21.8506	28.9709	-24.3457	31.0144	39.8	-217.0	-207.0	-41.0
617	5.8419999999999845	-0.0073	-0.0322	1.0088	6.1646	22.1558	-22.583	29.1138	-24.0161	30.8551	39.89	-217.0	-208.0	-40.0
618	5.8419999999999845	-0.0269	-0.0308	1.0093	4.4556	24.1089	-23.0103	29.2291	-23.6646	30.7068	39.79	-217.0	-208.0	-40.0
619	5.865000000000009	-0.0117	-0.0435	1.021	1.8921	23.0103	-22.7661	29.3225	-23.324	30.5585	39.89	-217.0	-208.0	-42.0
620	5.866999999999962	-0.0088	-0.0508	1.0366	1.6479	25.0244	-22.0947	29.3939	-22.9779	30.4211	39.8	-217.0	-208.0	-45.0
621	5.866999999999962	-0.0591	-0.0303	1.0103	1.3428	23.9258	-21.1792	29.4653	-22.6208	30.3003	39.9	-216.0	-211.0	-46.0
622	5.918999999999983	-0.0425	-0.0649	1.041	-0.6104	16.4185	-21.3623	29.5203	-22.3297	30.1465	39.81	-216.0	-211.0	-45.0
623	5.918999999999983	-0.0718	-0.0288	1.02	0.6714	10.2539	-22.2168	29.6027	-22.077	29.9597	39.87	-216.0	-212.0	-47.0
624	5.920999999999935	-0.0557	-0.0308	1.0176	-1.2207	2.5024	-23.3765	29.696	-21.8958	29.7235	39.87	-215.0	-213.0	-48.0
625	5.920999999999935	-0.041	-0.0459	0.999	-2.3193	3.479	-25.0244	29.7784	-21.72	29.4543	39.84	-215.0	-213.0	-48.0
626	5.920999999999935	-0.0596	-0.0474	0.9824	-0.5493	10.8032	-25.6958	29.8553	-21.4893	29.2181	39.83	-214.0	-214.0	-49.0
627	5.928999999999974	-0.0859	-0.043	0.999	0.7935	14.5874	-26.3062	29.9432	-21.1981	29.0149	39.89	-214.0	-215.0	-49.0
628	5.935999999999922	-0.0884	-0.0361	1.0078	0.0	3.0518	-30.8228	30.0531	-20.9509	28.7457	39.85	-215.0	-217.0	-51.0
629	5.956000000000017	-0.0493	-0.0522	0.9961	0.7324	-0.1831	-34.3018	30.1904	-20.7587	28.3832	39.87	-214.0	-217.0	-51.0
630	5.95799999999997	-0.085	-0.0352	0.9922	4.0283	6.8359	-37.7808	30.3497	-20.4895	28.0371	39.84	-215.0	-217.0	-52.0
631	5.980000000000018	-0.0825	-0.0308	1.0039	4.3335	3.2349	-40.4053	30.5365	-20.2148	27.6691	39.92	-215.0	-219.0	-53.0
632	6.031999999999925	-0.1582	-0.0015	1.0166	4.1504	2.1362	-45.9595	30.7343	-19.9237	27.2571	39.87	-215.0	-221.0	-52.0
633	6.0330000000000155	-0.1704	0.0518	0.9819	-2.6855	-9.0942	-54.6875	30.943	-19.6436	26.7407	39.83	-216.0	-221.0	-53.0
634	6.0330000000000155	-0.0425	-0.0376	0.9878	-14.6484	-32.5928	-59.3262	31.0748	-19.5502	26.0376	39.84	-214.0	-221.0	-51.0
635	6.0330000000000155	-0.0474	-0.0361	1.041	-17.9443	-29.3579	-62.8052	31.1627	-19.4733	25.2795	39.9	-217.0	-223.0	-50.0
636	6.0330000000000155	0.0537	-0.126	1.0894	-19.104	-22.3389	-65.0024	31.2067	-19.3524	24.516	39.92	-218.0	-223.0	-48.0
637	6.05499999999995	-0.0605	-0.0562	0.999	-7.4463	-0.6104	-64.3921	31.3165	-19.0503	23.8733	39.92	-217.0	-225.0	-47.0
638	6.057000000000016	-0.1045	-0.0142	1.0034	-9.3384	-4.1504	-66.2231	31.4429	-18.6987	23.2635	39.86	-217.0	-228.0	-47.0
639	6.057000000000016	-0.0493	-0.0376	1.0371	-15.2588	-14.1602	-71.3501	31.5472	-18.4076	22.5659	39.88	-218.0	-230.0	-46.0
640	6.0639999999999645	-0.1001	-0.041	0.9966	-14.6484	-8.4229	-76.8433	31.6351	-18.0835	21.8243	39.89	-219.0	-231.0	-43.0
641	6.0779999999999745	0.085	-0.1567	0.9697	-12.6953	-9.1553	-81.1157	31.723	-17.7484	21.0278	39.83	-218.0	-233.0	-43.0
642	6.112999999999943	-0.0967	-0.0493	0.9526	2.1362	15.8081	-82.2144	31.9098	-17.2101	20.3577	39.89	-219.0	-234.0	-42.0
643	6.127999999999929	-0.0483	-0.0669	0.9829	3.0518	7.7515	-86.6699	32.146	-16.6663	19.6545	39.86	-219.0	-235.0	-40.0
644	6.127999999999929	-0.0791	-0.0591	0.9878	6.3477	13.7939	-92.4683	32.4097	-16.062	18.9294	39.88	-218.0	-238.0	-42.0
645	6.127999999999929	-0.1348	-0.0146	1.0078	8.3008	10.9863	-98.999	32.7118	-15.4083	18.1714	39.83	-219.0	-242.0	-41.0
646	6.1299999999999955	-0.0679	-0.0171	1.0659	5.6763	5.7373	-107.9712	33.0249	-14.7656	17.309	39.86	-219.0	-245.0	-41.0
647	6.1299999999999955	-0.0024	-0.0435	1.0747	0.7324	6.5918	-112.2437	33.2831	-14.1064	16.3861	39.84	-220.0	-249.0	-41.0
648	6.15300000000002	0.0044	-0.0396	1.1177	-5.5542	0.0	-109.7412	33.4753	-13.5077	15.4523	39.87	-219.0	-251.0	-43.0
649	6.15300000000002	0.0972	-0.1548	0.9355	-15.7471	-7.6294	-106.2012	33.5468	-13.0133	14.491	39.84	-220.0	-252.0	-42.0
650	6.154999999999973	-0.2139	-0.0425	0.8696	0.9766	33.4473	-112.0605	33.6566	-12.2058	13.7164	39.84	-220.0	-255.0	-41.0
651	6.206000000000017	-0.0103	-0.0703	1.0337	4.8218	-1.8311	-115.7227	33.8983	-11.4752	12.843	39.81	-220.0	-259.0	-41.0
652	6.20799999999997	-0.1255	0.0024	1.0088	7.4463	8.606	-121.6431	34.162	-10.7886	11.8872	39.82	-221.0	-263.0	-39.0
653	6.20799999999997	-0.0142	-0.0801	0.9878	3.8452	-0.6104	-130.9814	34.4037	-10.047	10.8655	39.83	-220.0	-268.0	-39.0
654	6.20799999999997	0.021	-0.1025	0.9424	6.6528	-0.6104	-133.1177	34.6289	-9.3439	9.7668	39.89	-219.0	-272.0	-41.0
655	6.20799999999997	-0.0122	-0.062	0.9604	15.5029	12.146	-131.7139	34.92	-8.5583	8.7451	39.86	-218.0	-274.0	-42.0
656	6.221000000000004	-0.0771	-0.0332	0.9922	20.4468	16.8457	-132.9956	35.2551	-7.6849	7.8003	39.85	-217.0	-278.0	-42.0
657	6.225999999999999	-0.0894	-0.0435	0.978	21.9727	11.5356	-137.8784	35.6067	-6.8005	6.8225	39.86	-216.0	-283.0	-43.0
658	6.241999999999962	-0.0747	-0.0669	0.9014	26.1841	6.5918	-146.3623	35.9637	-5.9326	5.7458	39.83	-216.0	-288.0	-43.0
659	6.246999999999957	-0.1367	-0.0264	0.9321	36.9263	9.8877	-156.4941	36.4087	-4.9603	4.6362	39.83	-217.0	-293.0	-42.0
660	6.265999999999963	-0.1216	0.0249	1.0088	43.9453	10.498	-166.9922	36.9415	-3.9166	3.4552	39.81	-214.0	-298.0	-42.0
661	6.2999999999999545	-0.0396	-0.0103	1.0225	42.0532	-3.1738	-173.9502	37.4634	-2.9004	2.1588	39.82	-210.0	-304.0	-45.0
662	6.317000000000007	-0.0181	-0.0186	1.0254	40.3442	-0.9766	-182.6172	37.9303	-1.8787	0.769	39.92	-207.0	-311.0	-45.0
663	6.317000000000007	0.0391	0.0039	1.0562	37.7197	1.0986	-182.0679	38.3588	-0.8075	-0.5988	39.85	-204.0	-318.0	-46.0
664	6.317000000000007	-0.0083	0.022	1.0571	36.8042	13.4888	-181.6406	38.7488	0.3351	-1.8842	39.85	-203.0	-325.0	-46.0
665	6.31899999999996	0.0181	-0.0049	1.0552	33.2642	9.8267	-181.6406	39.0729	1.4886	-3.1586	39.88	-201.0	-331.0	-45.0
666	6.31899999999996	0.0498	-0.0068	1.0522	29.6631	10.437	-181.0303	39.342	2.6367	-4.433	39.84	-198.0	-339.0	-45.0
667	6.322999999999979	0.0605	-0.0342	1.0649	28.3813	17.2119	-179.3823	39.5508	3.8013	-5.6635	39.8	-196.0	-345.0	-45.0
668	6.339999999999918	0.0024	0.0557	1.0684	28.0762	29.4189	-175.8423	39.7595	5.0647	-6.7676	39.87	-194.0	-349.0	-46.0
669	6.343999999999937	0.0483	0.064	1.0713	16.3574	12.3901	-174.1333	39.8694	6.2183	-7.9211	39.83	-189.0	-354.0	-47.0
670	6.3940000000000055	0.0527	-0.0039	1.0371	9.6436	7.019	-171.1426	39.8364	7.2784	-9.1351	39.82	-184.0	-359.0	-47.0
671	6.395999999999958	0.0303	-0.0303	1.0078	9.1553	10.6201	-167.1143	39.7595	8.3331	-10.2887	39.89	-180.0	-364.0	-47.0
672	6.395999999999958	0.0186	0.0029	1.0098	9.7046	11.0474	-164.3066	39.6826	9.3713	-11.4148	39.78	-177.0	-370.0	-47.0
673	6.395999999999958	0.0439	-0.0122	0.9932	10.1318	9.9487	-162.1094	39.5837	10.3821	-12.5299	39.87	-172.0	-376.0	-47.0
674	6.395999999999958	0.0337	-0.0308	0.9961	12.9395	13.1226	-159.3018	39.4904	11.3873	-13.6176	39.83	-168.0	-380.0	-47.0
675	6.40300000000002	0.0537	-0.0142	1.0425	14.5874	14.6484	-156.311	39.408	12.3761	-14.6722	39.85	-164.0	-384.0	-47.0
676	6.418000000000006	0.0356	0.02	1.062	13.1226	17.8223	-152.832	39.3256	13.3759	-15.6775	39.86	-160.0	-388.0	-48.0
677	6.435999999999922	0.0669	-0.0146	1.0732	5.9204	12.5732	-146.7285	39.1663	14.2987	-16.6718	39.86	-155.0	-393.0	-47.0
678	6.437999999999988	0.0986	-0.019	1.0859	-0.9766	11.4136	-138.855	38.9191	15.1447	-17.6385	39.88	-151.0	-397.0	-46.0
679	6.506999999999948	0.084	-0.04	1.0366	-6.2256	12.8174	-129.2725	38.6224	15.9357	-18.5284	39.83	-147.0	-401.0	-46.0
680	6.5090000000000146	0.043	-0.0659	0.9966	-7.5684	13.1226	-121.0327	38.2983	16.6718	-19.3469	39.87	-143.0	-403.0	-45.0
681	6.5090000000000146	-0.0249	-0.0391	0.9844	-6.5918	13.4277	-117.7979	37.9852	17.3969	-20.1105	39.84	-138.0	-405.0	-46.0
682	6.5090000000000146	-0.0503	-0.0332	0.9819	-4.0894	12.9395	-119.0796	37.6831	18.1219	-20.874	39.82	-134.0	-407.0	-47.0
683	6.5090000000000146	-0.0542	-0.0337	1.0186	-1.77	13.2446	-122.9858	37.392	18.8635	-21.6705	39.84	-130.0	-408.0	-46.0
684	6.5090000000000146	-0.0327	-0.0439	1.0	-1.5869	14.1602	-126.6479	37.0789	19.6216	-22.5055	39.89	-128.0	-410.0	-44.0
685	6.5090000000000146	-0.0103	-0.0376	1.0283	-1.6479	13.6108	-127.8076	36.7548	20.3796	-23.3679	39.82	-124.0	-412.0	-44.0
686	6.523000000000025	0.0103	-0.0381	1.0488	-2.8687	14.3433	-127.9297	36.4087	21.1267	-24.2413	39.79	-119.0	-413.0	-42.0
687	6.524999999999977	0.0483	-0.0483	1.0596	-6.5308	14.6484	-124.6948	36.0187	21.8518	-25.1147	39.81	-115.0	-414.0	-42.0
688	6.54099999999994	0.0654	-0.0327	1.0698	-12.085	12.8174	-117.6758	35.5957	22.522	-25.9442	39.86	-112.0	-415.0	-43.0
689	6.558999999999969	0.0015	-0.0215	1.0327	-18.9209	9.0942	-112.1826	35.1068	23.1262	-26.7407	39.86	-108.0	-416.0	-44.0
690	6.588999999999942	-0.0405	-0.0898	0.9941	-25.0854	0.0	-110.9619	34.519	23.6591	-27.5592	39.86	-104.0	-416.0	-44.0
691	6.600000000000023	0.0698	-0.1514	0.957	-21.4844	5.3711	-111.8774	33.9038	24.1534	-28.4161	39.9	-100.0	-415.0	-44.0
692	6.600000000000023	-0.0957	-0.1333	0.9248	-10.1929	27.832	-114.0137	33.4204	24.8566	-29.1522	39.87	-97.0	-416.0	-43.0
693	6.600000000000023	0.04	-0.0986	0.9746	-5.7373	18.1274	-112.1216	32.9974	25.5048	-29.9158	39.83	-94.0	-416.0	-43.0
694	6.601999999999975	0.0039	-0.1528	0.9629	5.0049	30.0903	-108.5205	32.6733	26.1749	-30.6244	39.87	-90.0	-417.0	-43.0
695	6.603999999999928	-0.0435	-0.1021	0.9702	11.4136	32.2876	-103.3325	32.4536	26.8835	-31.2451	39.82	-87.0	-418.0	-43.0
696	6.622999999999934	0.0879	-0.0044	1.0386	7.0801	17.0288	-98.5107	32.2504	27.4384	-31.9043	39.86	-83.0	-417.0	-44.0
697	6.622999999999934	0.0137	-0.0479	1.0474	-7.019	-4.2114	-89.3555	31.8988	27.8174	-32.5964	39.85	-78.0	-417.0	-42.0
698	6.6440000000000055	0.0747	-0.1411	0.9917	-20.4468	-30.6396	-77.0264	31.3385	27.8668	-33.36	39.86	-75.0	-417.0	-41.0
699	6.669999999999959	0.1519	-0.1919	0.9556	-18.2495	-25.1465	-69.0308	30.7672	27.7954	-34.0741	39.83	-73.0	-416.0	-41.0
700	6.682000000000016	0.1104	-0.2061	0.9473	-0.3662	9.7046	-62.3169	30.4431	27.9327	-34.5575	39.87	-71.0	-416.0	-40.0
701	6.683999999999969	-0.0698	-0.1299	0.9341	14.1602	27.771	-57.373	30.4047	28.3392	-34.7882	39.8	-68.0	-415.0	-41.0
702	6.697000000000003	0.0366	-0.145	0.9912	14.4653	13.6719	-55.1758	30.3772	28.6084	-35.0739	39.81	-66.0	-415.0	-42.0
703	6.718999999999937	0.0088	-0.0625	0.9878	16.7847	15.564	-50.4761	30.4102	28.8666	-35.3101	39.83	-65.0	-416.0	-41.0
704	6.720000000000027	0.0464	-0.1392	1.0005	13.3667	3.479	-45.105	30.4047	29.0094	-35.5627	39.83	-62.0	-416.0	-41.0
705	6.774000000000001	0.022	-0.1362	0.9966	13.5498	2.7466	-39.978	30.3992	29.0918	-35.777	39.93	-59.0	-416.0	-42.0
706	6.774000000000001	-0.0142	-0.1172	0.9907	14.4653	3.8452	-36.1938	30.4266	29.1687	-35.9418	39.86	-57.0	-415.0	-43.0
707	6.798999999999978	-0.0117	-0.1162	0.9971	15.0146	3.6621	-34.9731	30.4761	29.2456	-36.0846	39.85	-57.0	-414.0	-42.0
708	6.798999999999978	-0.02	-0.1064	1.0	16.1743	5.3101	-34.6069	30.5365	29.3335	-36.2164	39.85	-54.0	-416.0	-41.0
709	6.798999999999978	-0.0327	-0.0854	1.0269	15.7471	4.5776	-34.6069	30.6079	29.4269	-36.3428	39.93	-53.0	-417.0	-39.0
710	6.798999999999978	-0.0317	-0.0938	1.0317	12.8174	2.5635	-34.4238	30.6519	29.4983	-36.4801	39.84	-51.0	-417.0	-38.0
711	6.798999999999978	-0.0415	-0.0894	1.0215	10.5591	2.7466	-35.5225	30.6573	29.5752	-36.6229	39.85	-48.0	-419.0	-37.0
712	6.798999999999978	-0.0234	-0.0942	1.0151	8.9111	2.2583	-36.6821	30.6464	29.6576	-36.7877	39.86	-46.0	-419.0	-35.0
713	6.802999999999997	-0.0039	-0.1016	1.0264	7.7515	2.5024	-36.6211	30.6134	29.7345	-36.958	39.85	-46.0	-419.0	-36.0
714	6.802999999999997	-0.0068	-0.0806	1.0347	5.7373	2.8687	-35.5225	30.5695	29.8114	-37.1173	39.84	-44.0	-419.0	-35.0
715	6.81899999999996	-0.0024	-0.0781	1.0464	2.4414	2.0752	-33.6304	30.5145	29.8718	-37.2601	39.89	-43.0	-419.0	-36.0
716	6.822000000000003	-0.042	-0.0576	1.0259	-6.2256	-11.4746	-29.7852	30.3827	29.8553	-37.4139	39.83	-40.0	-418.0	-36.0
717	6.822000000000003	0.1484	-0.1475	1.0122	-14.0381	-25.0244	-23.6206	30.108	29.6082	-37.6556	39.83	-39.0	-419.0	-37.0
718	6.8799999999999955	0.0894	-0.186	0.978	-4.8828	-0.1221	-16.7847	29.9542	29.4763	-37.7271	39.79	-39.0	-418.0	-38.0
719	6.8799999999999955	-0.0059	-0.1284	0.9399	1.5259	7.5073	-11.2915	29.9652	29.4708	-37.6337	39.84	-40.0	-417.0	-37.0
720	6.8799999999999955	0.0015	-0.124	0.9678	5.0659	2.3804	-7.9346	30.0256	29.4104	-37.5238	39.88	-41.0	-417.0	-38.0
721	6.8799999999999955	0.0049	-0.1309	0.98	7.2021	-0.9155	-4.2725	30.1135	29.306	-37.403	39.76	-41.0	-417.0	-37.0
722	6.881999999999948	0.0249	-0.1152	0.9814	7.9956	-4.7607	-0.3662	30.2289	29.1412	-37.2656	39.79	-41.0	-416.0	-35.0
723	6.8840000000000146	0.0083	-0.1123	0.9912	9.5825	-4.5776	2.5635	30.3717	28.9545	-37.1008	39.9	-43.0	-416.0	-35.0
724	6.90300000000002	0.0034	-0.1099	1.0039	10.437	-4.5776	3.9673	30.531	28.7677	-36.9196	39.87	-42.0	-415.0	-34.0
725	6.905999999999949	-0.0527	-0.0825	1.0181	9.5215	-6.2866	5.0049	30.7013	28.5809	-36.7218	39.82	-42.0	-414.0	-35.0
726	6.925999999999931	0.022	-0.1055	1.0371	4.0283	-17.5171	5.7983	30.7947	28.3008	-36.579	39.87	-42.0	-414.0	-33.0
727	6.962999999999965	-0.0791	-0.0649	0.9805	3.9673	-8.606	6.2866	30.8881	28.0536	-36.4087	39.89	-42.0	-414.0	-32.0
728	6.977999999999952	-0.0161	-0.1108	1.0225	-7.9956	-35.2783	4.6387	30.8661	27.7185	-36.3098	39.93	-42.0	-414.0	-32.0
729	6.978999999999928	0.0967	-0.1333	1.0278	-3.2959	-23.3765	3.479	30.7672	27.2681	-36.3263	39.87	-43.0	-415.0	-32.0
730	6.978999999999928	-0.0244	-0.084	0.9995	1.8921	0.9155	3.1738	30.8496	27.1088	-36.134	39.87	-44.0	-415.0	-30.0
731	6.978999999999928	-0.0308	-0.0898	1.0161	-0.2441	-0.8545	0.5493	30.91	26.9989	-35.9473	39.83	-44.0	-416.0	-31.0
732	6.9809999999999945	-0.0068	-0.0977	1.0137	-0.4883	-1.5259	-0.7935	30.9485	26.8671	-35.7935	39.89	-44.0	-417.0	-30.0
733	6.9809999999999945	-0.0112	-0.1025	1.0142	-1.5869	-2.7466	-2.1362	30.9814	26.7517	-35.6506	39.82	-45.0	-417.0	-29.0
734	7.004000000000019	0.0171	-0.0771	1.0522	-0.9155	0.4883	-3.6621	30.9979	26.6309	-35.5353	39.88	-43.0	-417.0	-30.0
735	7.005999999999972	-0.0176	-0.0693	1.0234	1.6479	2.5635	-2.9907	31.0693	26.5649	-35.376	39.92	-42.0	-416.0	-30.0
736	7.0639999999999645	0.0005	-0.0977	0.999	-0.2441	-1.709	-3.0518	31.1078	26.4606	-35.2496	39.9	-42.0	-417.0	-30.0
737	7.066000000000031	-0.001	-0.1064	0.9897	0.4272	-0.2441	-3.7231	31.1353	26.3562	-35.1288	39.86	-43.0	-418.0	-29.0
738	7.066000000000031	-0.0122	-0.1006	0.9893	2.6245	1.4038	-4.9438	31.1847	26.2738	-35.0079	39.86	-42.0	-418.0	-30.0
739	7.066000000000031	-0.0063	-0.0977	0.9956	3.9673	0.9766	-5.7373	31.2451	26.2024	-34.8926	39.83	-42.0	-418.0	-31.0
740	7.066000000000031	-0.001	-0.0884	1.0176	4.3945	1.0986	-6.5308	31.311	26.131	-34.7882	39.92	-42.0	-418.0	-31.0
741	7.066000000000031	0.002	-0.0864	1.0313	3.2349	1.3428	-6.8359	31.3715	26.0651	-34.6893	39.85	-44.0	-418.0	-30.0
742	7.072000000000003	0.0068	-0.0894	1.0308	1.1597	1.9531	-7.1411	31.4154	26.0046	-34.5905	39.87	-44.0	-417.0	-29.0
743	7.081000000000017	0.0127	-0.0942	1.0308	-0.6714	1.77	-7.0801	31.4319	25.9387	-34.4916	39.85	-45.0	-417.0	-29.0
744	7.100999999999999	0.0078	-0.0972	1.0186	-2.0142	2.8687	-6.4697	31.4429	25.8783	-34.3872	39.85	-44.0	-417.0	-29.0
745	7.102999999999952	-0.0093	-0.1079	1.0068	-1.6479	6.2256	-6.897	31.4539	25.8453	-34.2609	39.85	-45.0	-417.0	-28.0
746	7.125	-0.0176	-0.1343	0.9951	-2.1973	5.3101	-7.2632	31.4484	25.8234	-34.14	39.86	-44.0	-417.0	-28.0
747	7.177999999999997	0.043	-0.1221	0.9927	-2.5635	3.3569	-6.4697	31.4374	25.7684	-34.0411	39.83	-43.0	-416.0	-30.0
748	7.177999999999997	0.0181	-0.124	1.0059	-0.7935	8.3008	-6.5308	31.4539	25.7355	-33.9148	39.83	-44.0	-417.0	-32.0
749	7.177999999999997	0.0068	-0.1338	0.999	0.2441	7.0801	-5.3101	31.4813	25.719	-33.7775	39.9	-43.0	-418.0	-31.0
750	7.177999999999997	0.0093	-0.1899	0.979	0.2441	5.4932	-3.2959	31.4978	25.6696	-33.6346	39.9	-42.0	-419.0	-30.0
751	7.177999999999997	-0.0166	-0.2227	0.939	-0.1831	6.1646	-2.8687	31.4923	25.6146	-33.4863	39.84	-41.0	-421.0	-29.0
752	7.180999999999926	-0.02	-0.2046	0.936	-1.5259	0.4883	-5.249	31.4703	25.5487	-33.3765	39.87	-40.0	-420.0	-29.0
753	7.199999999999932	0.0278	-0.2817	0.9478	-4.0894	3.3569	-8.3618	31.3824	25.4718	-33.3105	39.87	-40.0	-421.0	-28.0
754	7.201999999999998	-0.002	-0.2485	0.9194	0.2441	18.3105	-11.1694	31.355	25.5322	-33.1897	39.8	-39.0	-421.0	-28.0
755	7.203999999999951	-0.0542	-0.2295	0.8794	-4.5776	22.0337	-12.4512	31.3055	25.6805	-33.0359	39.83	-39.0	-421.0	-27.0
756	7.2579999999999245	0.0347	-0.2793	0.9126	-11.4746	13.9771	-13.3057	31.1737	25.7465	-32.9425	39.9	-40.0	-420.0	-27.0
757	7.260999999999967	-0.0288	-0.2739	0.8975	-12.9395	20.1416	-12.6953	31.0089	25.8618	-32.8217	39.9	-39.0	-419.0	-27.0
758	7.260999999999967	0.043	-0.2915	0.9233	-13.855	18.7378	-14.8926	30.8331	25.9607	-32.7228	39.88	-39.0	-420.0	-26.0
759	7.260999999999967	-0.0244	-0.2871	0.9004	-12.3901	32.4097	-18.7988	30.6628	26.1694	-32.6074	39.85	-38.0	-420.0	-26.0
760	7.26299999999992	-0.0684	-0.2505	0.8774	-19.4092	28.2593	-18.1274	30.4761	26.4386	-32.4646	39.84	-37.0	-421.0	-25.0
761	7.26299999999992	0.0073	-0.3062	0.9229	-30.2124	25.0854	-17.7612	30.152	26.5924	-32.3877	39.86	-36.0	-422.0	-23.0
762	7.270999999999958	-0.1597	-0.2891	0.894	-35.2783	39.6118	-12.5732	29.8169	26.9165	-32.157	39.89	-34.0	-423.0	-21.0
763	7.2970000000000255	-0.1079	-0.2627	0.9683	-38.8184	32.3486	-6.4697	29.4708	27.1582	-31.9043	39.86	-33.0	-423.0	-20.0
764	7.2970000000000255	-0.0952	-0.3008	0.9971	-44.4946	35.2783	0.4272	29.1083	27.3724	-31.5857	39.95	-31.0	-424.0	-18.0
765	7.300999999999931	-0.1128	-0.2871	1.0005	-38.3301	37.9028	8.4229	28.8171	27.5757	-31.1847	39.88	-29.0	-425.0	-16.0
766	7.366999999999962	-0.1035	-0.2915	1.001	-35.5225	29.541	15.5029	28.5919	27.702	-30.7452	39.85	-26.0	-427.0	-13.0
767	7.366999999999962	-0.041	-0.29	1.0142	-34.1797	13.6719	19.043	28.3612	27.6636	-30.3442	39.81	-25.0	-427.0	-12.0
768	7.366999999999962	0.0444	-0.2471	1.0601	-31.9214	2.9297	19.8364	28.1525	27.4878	-30.0146	39.91	-23.0	-429.0	-12.0
769	7.366999999999962	0.0801	-0.3433	1.0474	-31.189	19.4092	18.0664	27.9272	27.3779	-29.6686	39.82	-22.0	-431.0	-13.0
770	7.366999999999962	0.0249	-0.2832	1.0435	-18.8599	36.1938	16.6626	27.8613	27.4603	-29.2291	39.82	-21.0	-432.0	-12.0
771	7.366999999999962	-0.0166	-0.2764	1.0308	-19.2261	37.1094	15.4419	27.8394	27.6031	-28.7787	39.88	-18.0	-434.0	-11.0
772	7.371999999999957	-0.0249	-0.2671	1.0327	-16.6626	35.5225	15.564	27.8119	27.735	-28.3392	39.88	-17.0	-437.0	-10.0
773	7.377999999999929	0.0264	-0.207	1.043	-13.3667	43.8232	17.8833	27.8668	27.8998	-27.8613	39.91	-15.0	-441.0	-10.0
774	7.400999999999954	0.0288	-0.1685	1.0537	-10.8643	73.3643	22.3999	28.0371	28.2458	-27.2241	39.8	-14.0	-445.0	-11.0
775	7.40300000000002	-0.0156	-0.145	1.0659	-9.8267	99.8535	30.0293	28.3502	28.8336	-26.3507	39.85	-12.0	-449.0	-11.0
776	7.409999999999968	-0.0869	-0.124	1.0879	-11.9629	108.8867	38.9404	28.7512	29.5038	-25.296	39.82	-10.0	-453.0	-10.0
777	7.454999999999927	-0.1162	-0.1172	1.126	-13.6719	102.2949	46.1426	29.1687	30.108	-24.1754	39.74	-7.0	-456.0	-10.0
778	7.467999999999961	-0.1133	-0.0977	1.1548	-11.0474	92.041	51.3306	29.6246	30.5914	-23.0493	39.82	-5.0	-459.0	-9.0
779	7.467999999999961	-0.0688	-0.0811	1.1831	-4.3335	84.9609	57.373	30.152	30.9595	-21.9177	39.87	-4.0	-462.0	-8.0
780	7.467999999999961	-0.0015	-0.0342	1.1958	5.6763	92.5903	65.4907	30.8386	31.2836	-20.6982	39.91	-4.0	-466.0	-9.0
781	7.470000000000027	0.0313	0.0166	1.1763	14.5264	108.3374	72.6929	31.734	31.6791	-19.303	39.83	-4.0	-470.0	-9.0
782	7.48599999999999	0.0244	0.0928	1.1465	24.4751	131.0425	81.8481	32.8656	32.179	-17.688	39.87	-1.0	-472.0	-9.0
783	7.487999999999943	0.0156	0.1606	1.1411	27.71	143.6768	89.7827	34.1895	32.7338	-15.8752	39.8	1.0	-474.0	-9.0
784	7.490000000000009	-0.002	0.1987	1.1479	26.4893	148.7427	96.1304	35.5957	33.2611	-13.9307	39.8	2.0	-478.0	-10.0
785	7.530999999999949	-0.0552	0.2446	1.1445	26.7334	151.4282	100.0366	37.0734	33.7555	-11.8872	39.85	2.0	-481.0	-11.0
786	7.533999999999992	-0.1694	0.3555	1.1323	26.7944	138.6108	102.5391	38.6005	34.151	-9.8273	39.94	4.0	-483.0	-11.0
787	7.533999999999992	-0.2905	0.5186	1.0791	20.4468	91.3696	103.5156	40.0012	34.2114	-7.9871	39.9	7.0	-486.0	-13.0
788	7.533999999999992	-0.2559	0.2949	1.0972	5.249	15.3809	102.7222	40.8966	33.7115	-6.7291	39.84	8.0	-488.0	-15.0
789	7.54099999999994	-0.2031	0.1851	1.083	-0.1221	-23.8647	108.3374	41.4185	32.7887	-5.8997	39.82	6.0	-490.0	-18.0
790	7.548000000000002	-0.1147	0.1597	1.042	5.6763	-17.395	124.8169	41.9678	31.723	-5.0372	39.87	4.0	-490.0	-21.0
791	7.564999999999941	-0.2246	0.2319	0.9824	15.8081	14.3433	150.6348	42.8412	30.7178	-3.7463	39.85	2.0	-490.0	-25.0
792	7.583999999999946	-0.2681	0.2578	0.9214	8.606	13.7329	176.5747	43.83	29.5972	-2.1643	39.85	0.0	-491.0	-28.0
793	7.583999999999946	-0.2251	0.2246	0.9297	-10.1929	-9.3384	201.7822	44.61	28.1415	-0.5933	39.93	-3.0	-490.0	-31.0
794	7.619000000000028	-0.187	0.1729	0.9863	-28.4424	-22.3389	227.8442	45.1428	26.3672	0.9778	39.87	-8.0	-489.0	-34.0
795	7.619000000000028	-0.252	0.1563	1.0029	-39.0015	-10.2539	250.3052	45.5713	24.4775	2.7356	39.87	-14.0	-487.0	-37.0
796	7.619000000000028	-0.4243	0.2021	0.9937	-46.9971	-8.5449	268.2495	45.9503	22.522	4.6967	39.87	-20.0	-484.0	-41.0
797	7.620999999999981	-0.5444	0.2769	1.0098	-57.4341	-63.7817	273.0713	46.0931	20.2478	6.416	39.87	-27.0	-481.0	-45.0
798	7.641999999999939	-0.4014	0.208	1.002	-67.1387	-151.7334	262.085	45.813	17.4463	7.3883	39.87	-36.0	-477.0	-49.0
799	7.641999999999939	-0.0859	0.043	0.9849	-59.021	-181.5796	245.4224	45.3241	14.3866	7.8003	39.88	-47.0	-473.0	-54.0
800	7.653999999999996	0.1025	-0.0625	0.9829	-37.1704	-131.1646	232.9102	44.9945	11.662	8.3221	39.87	-58.0	-470.0	-58.0
801	7.687999999999988	0.2207	-0.061	0.9272	3.8452	30.0293	215.271	45.1208	9.9261	9.624	39.88	-69.0	-467.0	-62.0
802	7.697000000000003	0.062	0.0757	0.7847	38.5132	226.1353	201.2939	45.8569	9.6625	12.2168	39.85	-77.0	-462.0	-66.0
803	7.697999999999979	-0.4946	0.4185	0.6025	29.7241	297.4854	195.9229	46.9446	10.2832	15.7819	39.87	-82.0	-458.0	-69.0
804	7.697999999999979	-1.0186	0.6338	0.6812	-76.4771	58.1055	180.603	47.0819	9.9481	18.2648	39.81	-88.0	-453.0	-72.0
805	7.699999999999932	-0.4868	0.1904	0.8716	-199.5239	-264.2212	147.583	45.379	7.5531	17.9791	39.87	-95.0	-447.0	-75.0
806	7.711000000000013	-0.3506	0.0137	0.9053	-231.1401	-376.2817	133.3008	42.9675	4.1034	16.4246	39.89	-104.0	-441.0	-76.0
807	7.73599999999999	-0.3159	0.1436	0.8662	-224.0601	-379.0283	133.667	40.6494	0.4285	14.837	39.91	-116.0	-433.0	-77.0
808	7.73599999999999	-0.0786	0.1016	0.8955	-216.6138	-355.5908	137.085	38.5895	-3.1586	13.5736	39.89	-129.0	-424.0	-76.0
809	7.7999999999999545	0.1543	-0.0435	1.1401	-134.1553	-235.2905	147.8882	37.0404	-6.2512	12.8815	39.94	-142.0	-414.0	-76.0
810	7.821000000000026	0.1694	-0.2354	1.2124	-67.1997	-39.7339	145.6299	36.0956	-7.8497	13.4308	39.85	-154.0	-402.0	-75.0
811	7.821000000000026	0.0522	-0.0449	1.1392	-1.9531	157.8979	132.5073	35.6726	-7.7399	15.1062	39.85	-162.0	-392.0	-75.0
812	7.821000000000026	-0.2437	0.1064	1.0649	34.8511	264.7095	127.3804	35.7056	-6.4435	17.5507	39.87	-168.0	-385.0	-73.0
813	7.821000000000026	-0.1582	-0.1309	1.0234	37.2925	275.8789	126.2817	35.8099	-4.9219	20.1434	39.8	-173.0	-378.0	-72.0
814	7.821000000000026	-0.5142	0.0503	0.8931	35.8887	299.5605	120.9106	36.0187	-3.1421	22.8735	39.85	-175.0	-371.0	-76.0
815	7.821000000000026	-0.2734	0.2178	0.7373	9.5825	244.751	102.2339	36.1725	-1.6315	25.2686	39.87	-171.0	-366.0	-80.0
816	7.823999999999955	-0.1152	0.085	0.728	6.8359	248.1689	90.6982	36.2714	-0.2307	27.3724	39.89	-168.0	-362.0	-85.0
817	7.823999999999955	-0.1152	0.0332	0.6851	27.6489	326.4771	96.4355	36.5405	1.637	29.8169	39.93	-161.0	-358.0	-89.0
818	7.836999999999989	-0.2495	0.1836	0.6367	54.9316	424.3774	113.9526	37.2766	4.1803	33.0249	39.92	-153.0	-354.0	-92.0
819	7.839999999999918	-0.4419	0.2349	0.627	66.2842	472.1069	130.7373	38.4247	7.0972	36.8866	39.92	-141.0	-350.0	-95.0
820	7.860000000000014	-0.7993	0.27	0.6147	63.9648	492.1265	150.8789	39.8419	10.058	41.1823	39.83	-130.0	-346.0	-100.0
821	7.886999999999944	-1.083	0.3667	0.5659	40.4663	454.1016	163.269	41.3086	12.6563	45.5658	39.82	-117.0	-345.0	-102.0
822	7.900999999999954	-1.2295	0.4951	0.4751	-1.8311	358.6426	167.1753	42.5006	14.5074	49.5648	39.83	-101.0	-343.0	-103.0
823	7.900999999999954	-1.1592	0.4976	0.3979	-54.9316	225.0366	161.0718	43.0609	15.3864	52.6959	39.8	-85.0	-343.0	-104.0
824	7.90300000000002	-0.9829	0.3652	0.3701	-97.9004	103.6377	148.0713	42.9071	15.3973	54.8218	39.8	-71.0	-341.0	-105.0
825	7.90300000000002	-0.7866	0.2715	0.4287	-119.5068	29.2358	133.4229	42.2699	14.8755	56.1786	39.84	-61.0	-339.0	-105.0
826	7.906999999999925	-0.8369	0.3242	0.4629	-127.1362	-4.5166	115.8447	41.4185	14.1559	57.1014	39.91	-52.0	-334.0	-105.0
827	7.927999999999997	-0.6509	0.3232	0.5469	-139.2212	-46.936	92.1021	40.3473	13.2715	57.5629	39.87	-45.0	-332.0	-106.0
828	7.927999999999997	-0.519	0.2866	0.5918	-133.1787	-39.4287	66.1011	39.2047	12.4585	57.7167	39.88	-38.0	-328.0	-106.0
829	7.971000000000004	-0.6831	0.2495	0.6152	-118.3472	-11.8408	39.2456	38.194	12.0685	57.8485	39.86	-34.0	-323.0	-106.0
830	7.972999999999956	-0.8062	0.2349	0.5811	-118.5303	-37.7808	13.2446	37.1832	11.7993	57.7496	39.86	-31.0	-320.0	-105.0
831	7.972999999999956	-0.8423	0.2334	0.5142	-131.1646	-103.5767	-8.9111	35.9747	11.2225	57.1289	39.93	-30.0	-315.0	-107.0
832	7.975000000000023	-0.875	0.2925	0.501	-146.9727	-171.5698	-23.3765	34.5355	10.1678	56.0083	39.89	-31.0	-310.0	-108.0
833	7.978999999999928	-0.8989	0.3384	0.5479	-170.8984	-239.4409	-28.0762	32.8546	8.5638	54.4977	39.79	-35.0	-306.0	-108.0
834	7.988999999999919	-0.8335	0.3301	0.5376	-196.8384	-290.7104	-22.644	30.9375	6.405	52.7618	39.83	-38.0	-299.0	-107.0
835	8.007999999999925	-0.7285	0.1797	0.4897	-213.7451	-320.6787	-5.9814	28.8831	3.8617	51.0535	39.89	-46.0	-290.0	-106.0
836	8.009999999999991	-0.7402	-0.0625	0.5005	-210.6323	-329.834	22.3999	26.8451	1.0822	49.5703	39.8	-54.0	-282.0	-107.0
837	8.015999999999963	-0.4492	-0.0723	0.7036	-167.4805	-322.8149	52.002	25.1477	-1.8896	48.3948	39.8	-66.0	-274.0	-105.0
838	8.057000000000016	-0.3003	0.0273	0.8472	-136.8408	-283.9355	70.0684	23.9063	-4.7681	47.5928	39.92	-76.0	-265.0	-104.0
839	8.072000000000003	-0.2607	-0.0361	0.8687	-114.2578	-220.3369	81.3599	22.8406	-7.1906	47.1698	39.86	-86.0	-255.0	-100.0
840	8.072000000000003	-0.2451	-0.082	0.8472	-79.5898	-159.9121	78.9185	22.0441	-9.0472	47.038	39.83	-98.0	-248.0	-97.0
841	8.073999999999955	-0.1641	-0.104	0.8628	-46.3257	-98.1445	68.7866	21.5442	-10.3162	47.0654	39.93	-109.0	-241.0	-94.0
842	8.073999999999955	-0.252	0.0464	0.9038	-16.2964	-28.1982	59.6313	21.3574	-10.9204	47.2852	39.87	-117.0	-237.0	-91.0
843	8.095000000000027	-0.4624	0.1885	0.9277	-7.5684	14.4653	46.9971	21.3464	-10.9808	47.6477	39.84	-124.0	-232.0	-90.0
844	8.09699999999998	-0.5127	0.1128	0.894	-17.5171	16.8457	28.3203	21.2915	-10.838	47.9169	39.85	-129.0	-227.0	-87.0
845	8.09699999999998	-0.5488	0.0078	0.8486	-28.9917	1.5259	17.334	21.1212	-10.7281	48.0048	39.86	-134.0	-224.0	-84.0
846	8.144000000000005	-0.5503	-0.0513	0.8252	-38.3911	-29.8462	20.752	20.8575	-10.86	47.9938	39.83	-137.0	-220.0	-85.0
847	8.144000000000005	-0.5493	-0.0791	0.8291	-39.6729	-60.73	34.668	20.5389	-11.3324	47.9773	39.92	-140.0	-218.0	-83.0
848	8.145999999999958	-0.5425	-0.0684	0.8457	-37.7197	-89.6606	52.3682	20.2313	-12.1289	48.0267	39.87	-143.0	-214.0	-80.0
849	8.145999999999958	-0.4604	-0.0498	0.8838	-39.7339	-116.5771	66.8945	19.8962	-13.266	48.1256	39.88	-146.0	-214.0	-78.0
850	8.145999999999958	-0.3066	-0.0024	0.9141	-43.2739	-121.0327	76.2939	19.5172	-14.5844	48.2794	39.9	-149.0	-211.0	-77.0
851	8.159999999999968	-0.2695	-0.0503	0.9316	-46.0815	-101.0742	83.6182	19.0558	-15.7983	48.5541	39.9	-153.0	-209.0	-73.0
852	8.178999999999974	-0.2661	-0.082	0.9468	-46.1426	-86.9751	89.9048	18.5339	-16.8585	48.9661	39.84	-158.0	-207.0	-71.0
853	8.182000000000016	-0.2803	-0.0703	0.9785	-47.1802	-82.3975	92.6514	17.9791	-17.8638	49.4495	39.87	-162.0	-204.0	-67.0
854	8.187000000000012	-0.2476	-0.124	0.9771	-50.9644	-92.5293	90.6982	17.3749	-18.9185	49.9164	39.84	-165.0	-201.0	-63.0
855	8.252999999999929	-0.1445	-0.1689	0.9668	-46.936	-95.8862	83.8623	16.7761	-20.0391	50.3009	39.86	-168.0	-200.0	-59.0
856	8.254999999999995	-0.1108	-0.1631	0.9556	-37.1704	-83.374	74.4629	16.2817	-21.0333	50.6305	39.89	-171.0	-197.0	-56.0
857	8.254999999999995	-0.0884	-0.1436	0.9448	-23.6206	-59.021	57.251	15.9357	-21.7914	50.8777	39.88	-173.0	-196.0	-54.0
858	8.254999999999995	-0.1104	-0.1777	0.9341	-14.7705	-36.0107	41.0767	15.7214	-22.2693	51.0315	39.85	-174.0	-193.0	-52.0
859	8.254999999999995	-0.2563	-0.1626	0.937	-13.0615	-26.3672	32.5317	15.5731	-22.5385	51.1359	39.86	-177.0	-190.0	-50.0
860	8.254999999999995	-0.2622	-0.1533	0.9575	-24.292	-51.1475	30.2734	15.3809	-22.9449	51.1743	39.87	-182.0	-187.0	-47.0
861	8.256999999999948	-0.1938	-0.1563	0.9995	-36.2549	-71.4111	33.6914	15.0677	-23.6096	51.1578	39.83	-185.0	-184.0	-43.0
862	8.27800000000002	-0.2422	-0.1133	1.0391	-43.0298	-76.1108	38.8184	14.6777	-24.3567	51.1853	39.86	-187.0	-181.0	-41.0
863	8.27800000000002	-0.228	-0.1611	1.0337	-49.1333	-94.7876	42.2974	14.2108	-25.2411	51.2292	39.84	-191.0	-178.0	-36.0
864	8.305999999999926	-0.1211	-0.2046	1.0254	-45.105	-109.314	43.2129	13.7384	-26.3177	51.2512	39.84	-192.0	-176.0	-32.0
865	8.333999999999946	0.0107	-0.2026	0.9912	-31.8604	-97.7173	38.0249	13.3868	-27.3724	51.2402	39.86	-195.0	-173.0	-28.0
866	8.334999999999923	0.0542	-0.2153	0.9453	-16.5405	-66.3452	26.123	13.1891	-28.158	51.1853	39.94	-199.0	-172.0	-23.0
867	8.34699999999998	-0.0117	-0.1704	0.9277	-4.4556	-33.3862	11.7188	13.1616	-28.5645	51.0754	39.89	-201.0	-170.0	-19.0
868	8.34699999999998	-0.0591	-0.1587	0.9336	-2.3193	-21.2402	0.6714	13.233	-28.7512	50.8942	39.9	-204.0	-168.0	-15.0
869	8.34699999999998	-0.0723	-0.1592	0.9551	-3.54	-17.4561	-2.7466	13.3209	-28.8776	50.6689	39.91	-205.0	-168.0	-14.0
870	8.348999999999933	-0.0874	-0.1475	0.9712	-3.54	-11.7188	-1.8311	13.3978	-28.9435	50.4602	39.88	-206.0	-168.0	-13.0
871	8.355999999999995	-0.0933	-0.1387	0.9692	-3.9063	-9.6436	-1.2817	13.4692	-28.9819	50.2734	39.82	-208.0	-168.0	-12.0
872	8.367999999999938	-0.0942	-0.1245	0.981	-6.2256	-13.5498	-2.4414	13.5297	-29.0424	50.0757	39.87	-209.0	-167.0	-12.0
873	8.375	-0.0977	-0.1294	1.0005	-9.0332	-20.5078	-3.54	13.5791	-29.1632	49.8505	39.95	-210.0	-165.0	-11.0
874	8.414999999999964	-0.0938	-0.1235	1.0239	-9.1553	-24.4141	-2.6245	13.623	-29.3335	49.6143	39.82	-211.0	-164.0	-10.0
875	8.418000000000006	-0.1001	-0.1089	1.0361	-7.9346	-24.8413	-0.8545	13.678	-29.5148	49.4	39.87	-212.0	-164.0	-9.0
876	8.418000000000006	-0.0786	-0.1143	1.0337	-6.3477	-26.001	2.5024	13.7274	-29.718	49.2188	39.92	-214.0	-163.0	-8.0
877	8.418000000000006	-0.0435	-0.126	1.0195	-3.2349	-22.8271	5.8594	13.7769	-29.9213	49.0759	39.92	-216.0	-164.0	-8.0
878	8.434999999999945	-0.0391	-0.1001	0.9956	0.1221	-17.334	7.8125	13.8483	-30.0806	48.9716	39.86	-217.0	-164.0	-7.0
879	8.43999999999994	-0.0366	-0.0776	0.9932	0.7324	-16.8457	6.4087	13.9417	-30.2234	48.8727	39.83	-219.0	-162.0	-5.0
880	8.468999999999937	-0.0229	-0.0586	1.021	-0.4272	-16.7847	3.9063	14.0405	-30.3662	48.7408	39.88	-219.0	-163.0	-4.0
881	8.528999999999996	-0.043	-0.0576	1.0371	-1.4648	-16.1133	4.3945	14.1394	-30.4926	48.609	39.82	-220.0	-164.0	-2.0
882	8.528999999999996	-0.0479	-0.0547	1.0439	-1.9531	-18.6768	7.5684	14.2163	-30.6409	48.5046	39.86	-221.0	-164.0	0.0
883	8.560999999999922	-0.0176	-0.0723	1.0308	-0.9766	-19.5923	10.0708	14.2767	-30.8221	48.4222	39.86	-222.0	-164.0	0.0
884	8.560999999999922	-0.0225	-0.0903	1.0112	1.77	-17.1509	10.437	14.3536	-30.9814	48.3618	39.87	-222.0	-164.0	0.0
885	8.560999999999922	0.002	-0.1011	0.9873	3.2349	-17.7002	10.2539	14.436	-31.1462	48.2959	39.84	-222.0	-163.0	1.0
886	8.560999999999922	0.0308	-0.1025	0.9736	4.2725	-14.4653	10.0708	14.5294	-31.3	48.23	39.88	-223.0	-162.0	4.0
887	8.560999999999922	0.0278	-0.0859	0.978	3.6621	-9.9487	8.8501	14.6228	-31.4044	48.1696	39.91	-224.0	-162.0	5.0
888	8.56499999999994	0.0376	-0.0913	0.9956	1.2817	-9.8267	6.6528	14.7052	-31.4923	48.0872	39.9	-223.0	-163.0	6.0
889	8.56499999999994	0.0352	-0.104	1.0015	1.1597	-8.3008	4.8828	14.7876	-31.5747	47.9883	39.82	-224.0	-163.0	7.0
890	8.56499999999994	0.0088	-0.0938	1.0034	3.2349	-5.7983	2.7466	14.892	-31.6132	47.8784	39.83	-224.0	-162.0	8.0
891	8.600000000000023	-0.0107	-0.064	1.0215	4.2114	-6.6528	0.7935	15.0293	-31.6406	47.7521	39.83	-225.0	-161.0	8.0
892	8.600000000000023	-0.0127	-0.0679	1.0381	5.3101	-7.5073	1.77	15.1831	-31.6846	47.6202	39.83	-226.0	-162.0	8.0
893	8.639999999999986	-0.0278	-0.0767	1.0435	9.0332	-4.0283	5.0659	15.3369	-31.701	47.5323	39.86	-228.0	-162.0	8.0
894	8.658000000000015	-0.0293	-0.0894	1.0337	11.7188	-1.6479	7.9956	15.4962	-31.6956	47.4939	39.78	-229.0	-162.0	8.0
895	8.658000000000015	-0.0166	-0.1157	1.0161	14.4653	0.5493	11.4746	15.6445	-31.6846	47.4939	39.79	-229.0	-162.0	8.0
896	8.658000000000015	-0.0103	-0.1318	0.9814	15.3809	0.061	12.5732	15.7928	-31.6736	47.5214	39.8	-229.0	-162.0	7.0
897	8.658000000000015	0.0063	-0.1309	0.9521	14.5264	-2.6245	11.1084	15.9412	-31.6901	47.5269	39.86	-229.0	-163.0	6.0
898	8.658000000000015	0.0244	-0.127	0.9561	13.1226	-0.4272	8.7891	16.0895	-31.701	47.5049	39.9	-227.0	-165.0	4.0
899	8.658000000000015	-0.0088	-0.1265	0.9619	11.0474	4.5166	8.0566	16.2213	-31.6571	47.4829	39.91	-227.0	-164.0	3.0
900	8.659999999999968	-0.0513	-0.1313	0.9673	8.3008	5.249	9.8877	16.3092	-31.5802	47.4884	39.93	-227.0	-163.0	3.0
901	8.659999999999968	-0.0581	-0.1372	0.9771	4.8828	1.8311	13.1836	16.3531	-31.5308	47.5269	39.89	-226.0	-164.0	2.0
902	8.668000000000006	-0.0376	-0.1484	0.9941	1.5869	-2.0752	16.4185	16.3477	-31.5363	47.5818	39.9	-226.0	-165.0	1.0
903	8.685999999999922	-0.0308	-0.1499	1.0078	0.061	-2.2583	18.4937	16.3092	-31.5582	47.6532	39.88	-225.0	-166.0	1.0
904	8.685999999999922	-0.0278	-0.1675	1.0107	0.3052	-2.3804	19.5313	16.2598	-31.5857	47.7411	39.88	-225.0	-165.0	0.0
905	8.725000000000023	-0.0142	-0.1802	0.9941	2.4414	-1.2207	19.4702	16.2158	-31.6132	47.8345	39.83	-224.0	-164.0	0.0
906	8.742999999999938	-0.0127	-0.1685	0.979	4.3335	1.2207	18.3716	16.1938	-31.6132	47.9224	39.84	-223.0	-163.0	-1.0
907	8.742999999999938	-0.0112	-0.1528	0.9805	4.0894	2.0752	16.3574	16.1938	-31.6022	47.9938	39.88	-221.0	-163.0	-1.0
908	8.742999999999938	-0.0103	-0.1465	0.9976	1.709	2.8687	15.1978	16.1829	-31.5747	48.0487	39.85	-220.0	-163.0	-1.0
909	8.745000000000005	-0.0142	-0.1509	1.0117	-1.0986	2.8076	15.1978	16.1499	-31.5472	48.1036	39.9	-220.0	-164.0	-2.0
910	8.764999999999986	-0.0093	-0.1729	1.0039	-2.5024	2.2583	16.2964	16.0895	-31.5253	48.1586	39.91	-220.0	-164.0	-3.0
911	8.764999999999986	-0.0044	-0.1577	0.9927	-1.6479	3.1128	15.686	16.0291	-31.5033	48.219	39.86	-220.0	-164.0	-3.0
912	8.769000000000005	-0.002	-0.1406	0.9941	-1.9531	5.0659	12.8174	15.9906	-31.4594	48.252	39.89	-219.0	-163.0	-3.0
913	8.822999999999979	-0.0259	-0.1279	1.0117	-3.3569	6.958	11.1084	15.9576	-31.3824	48.2739	39.88	-219.0	-163.0	-3.0
914	8.824999999999932	-0.0576	-0.1343	1.043	-6.2866	4.2114	11.4136	15.8972	-31.3055	48.2904	39.89	-218.0	-163.0	-4.0
915	8.824999999999932	-0.0625	-0.1328	1.0532	-7.3242	-2.3193	14.0381	15.8203	-31.2946	48.3124	39.84	-217.0	-163.0	-4.0
916	8.824999999999932	-0.0293	-0.1284	1.0547	-6.4697	-8.2397	15.9912	15.7544	-31.355	48.3344	39.91	-216.0	-163.0	-3.0
917	8.824999999999932	0.0156	-0.1416	1.0459	-3.1128	-7.6904	15.625	15.705	-31.4429	48.3508	39.91	-214.0	-162.0	-3.0
918	8.824999999999932	0.0171	-0.1211	1.0322	2.0142	-0.7935	12.8784	15.7159	-31.4703	48.3563	39.86	-214.0	-161.0	-3.0
919	8.837999999999965	0.0049	-0.1104	1.0259	4.6997	2.6245	9.0332	15.7764	-31.4484	48.3398	39.89	-215.0	-161.0	-3.0
920	8.877999999999929	0.0034	-0.1143	1.0269	6.0425	3.418	6.1646	15.8698	-31.3989	48.2904	39.73	-216.0	-160.0	-4.0
921	8.877999999999929	-0.0054	-0.1133	1.0215	7.9346	5.3711	4.3945	15.9851	-31.3275	48.23	39.86	-216.0	-160.0	-3.0
922	8.918999999999983	-0.0146	-0.0977	1.022	8.4229	5.7983	2.9297	16.1224	-31.2451	48.1531	39.84	-216.0	-160.0	-3.0
923	8.937999999999988	-0.0317	-0.083	1.0435	6.7139	2.5635	2.0752	16.2598	-31.1737	48.0597	39.93	-216.0	-160.0	-3.0
924	8.937999999999988	-0.0439	-0.1001	1.042	5.6763	-2.9297	3.2349	16.3916	-31.1462	47.9608	39.88	-216.0	-160.0	-5.0
925	8.937999999999988	-0.0342	-0.1123	1.021	8.3618	-6.6528	5.4321	16.5234	-31.1737	47.8729	39.89	-216.0	-160.0	-5.0
926	8.938999999999965	0.0088	-0.1021	0.9805	12.146	-5.4321	5.4321	16.6882	-31.2122	47.785	39.88	-216.0	-160.0	-8.0
927	8.938999999999965	0.0156	-0.0884	0.9438	14.0991	1.1597	2.9297	16.886	-31.1957	47.6917	39.8	-215.0	-161.0	-8.0
928	8.942000000000007	-0.0054	-0.0874	0.9238	13.0005	7.4463	-0.3662	17.0837	-31.1078	47.5818	39.79	-214.0	-160.0	-8.0
929	8.942000000000007	-0.0513	-0.0718	0.939	8.8501	9.3994	-1.709	17.2595	-30.965	47.4719	39.87	-213.0	-163.0	-10.0
930	8.95399999999995	-0.082	-0.0723	0.9731	2.3193	4.5776	0.8545	17.3749	-30.8441	47.373	39.84	-214.0	-161.0	-12.0
931	8.956000000000017	-0.0781	-0.0757	0.9849	-2.9297	-2.5024	6.897	17.4078	-30.8112	47.3071	39.84	-213.0	-160.0	-13.0
932	8.976999999999975	-0.0571	-0.0776	0.9849	-5.4321	-6.8359	12.0239	17.3859	-30.8496	47.2906	39.91	-213.0	-160.0	-14.0
933	9.004000000000019	-0.0215	-0.0796	0.9883	-8.4229	-10.6812	16.2354	17.3199	-30.943	47.3016	39.86	-212.0	-159.0	-15.0
934	9.016999999999939	0.0635	-0.1938	1.0898	-13.0005	-19.4092	12.4512	17.2046	-31.1188	47.2742	39.86	-212.0	-159.0	-17.0
935	9.016999999999939	0.0674	-0.0947	1.0703	-5.7983	-21.9727	5.6763	17.1991	-31.333	47.1259	39.81	-211.0	-158.0	-18.0
936	9.016999999999939	-0.0376	-0.0703	1.0083	-1.2207	-8.9111	8.728	17.243	-31.4374	47.0435	39.88	-211.0	-158.0	-19.0
937	9.019000000000005	-0.0415	-0.0884	0.9854	-4.6997	-15.686	9.3384	17.254	-31.5308	46.9885	39.89	-212.0	-156.0	-19.0
938	9.023000000000025	0.0342	-0.144	1.0049	-4.6387	-20.5078	8.5449	17.254	-31.7175	46.8842	39.89	-212.0	-156.0	-17.0
939	9.038000000000011	0.0254	-0.1284	0.9849	0.6104	-12.0239	4.7607	17.298	-31.8439	46.7743	39.85	-214.0	-155.0	-16.0
940	9.043000000000006	0.0103	-0.1348	0.957	2.1973	-3.54	3.2959	17.3694	-31.8658	46.6699	39.83	-212.0	-153.0	-17.0
941	9.060999999999922	-0.0659	-0.1577	0.9434	1.8311	3.8452	5.3101	17.4133	-31.8054	46.6205	39.89	-212.0	-154.0	-17.0
942	9.102999999999952	-0.0464	-0.2129	0.9453	-3.6011	-6.2866	5.127	17.3859	-31.7834	46.5601	39.88	-210.0	-154.0	-17.0
943	9.102999999999952	0.0444	-0.0737	1.0264	-4.1504	-7.2632	7.019	17.3969	-31.8439	46.4832	39.92	-212.0	-151.0	-19.0
944	9.102999999999952	-0.0552	-0.0918	1.0503	-2.5024	13.4277	6.0425	17.3914	-31.7615	46.4667	39.92	-212.0	-149.0	-18.0
945	9.105000000000018	-0.0811	-0.2793	1.0298	-9.6436	1.9531	4.5776	17.2925	-31.6187	46.4557	39.88	-212.0	-152.0	-19.0
946	9.105000000000018	-0.0083	-0.0908	1.0596	1.9531	-12.5122	9.7046	17.3199	-31.7065	46.3898	39.9	-211.0	-153.0	-20.0
947	9.126999999999953	0.0063	-0.0811	1.0352	-2.9907	-9.1553	10.1318	17.3419	-31.7999	46.3513	39.83	-213.0	-153.0	-21.0
948	9.129999999999995	-0.0278	-0.1123	1.0151	-3.7842	-1.5869	7.3853	17.3309	-31.8109	46.3184	39.91	-213.0	-152.0	-22.0
949	9.131999999999948	-0.0313	-0.0981	1.0273	-2.9907	-2.3193	6.7139	17.3309	-31.7944	46.2744	39.88	-212.0	-152.0	-22.0
950	9.17599999999993	0.0215	-0.106	1.0186	-4.0283	-3.9063	6.2866	17.3364	-31.8219	46.214	39.85	-211.0	-150.0	-23.0
951	9.177999999999997	-0.0005	-0.1055	1.0151	-3.479	0.9155	5.7373	17.3364	-31.7999	46.1646	39.88	-211.0	-151.0	-22.0
952	9.177999999999997	0.0176	-0.106	1.0269	-4.1504	2.3193	6.1646	17.3309	-31.756	46.1206	39.8	-211.0	-151.0	-20.0
953	9.177999999999997	0.0088	-0.0996	1.0356	-5.127	5.3101	7.0801	17.3035	-31.701	46.0931	39.89	-210.0	-151.0	-21.0
954	9.182000000000016	-0.0239	-0.0938	1.0273	-8.3618	0.6104	8.9722	17.254	-31.6571	46.0822	39.88	-209.0	-150.0	-21.0
955	9.211999999999989	0.0083	-0.1182	1.0361	-12.9395	-10.8643	11.7798	17.1497	-31.734	46.0657	39.85	-211.0	-149.0	-23.0
956	9.213999999999942	0.0073	-0.1206	1.0405	-16.1133	-15.0146	15.4419	17.0068	-31.8768	46.0657	39.86	-211.0	-147.0	-23.0
957	9.213999999999942	0.0034	-0.1367	1.0273	-21.2402	-22.7661	19.9585	16.7926	-32.0801	46.0986	39.86	-211.0	-146.0	-21.0
958	9.261999999999944	0.0205	-0.1279	1.0005	-27.9541	-37.5977	22.7051	16.5234	-32.4426	46.1206	39.9	-211.0	-145.0	-22.0
959	9.261999999999944	0.0347	-0.1641	1.0068	-34.79	-53.5278	24.8413	16.1884	-32.948	46.1206	39.9	-210.0	-141.0	-20.0
960	9.261999999999944	0.0449	-0.1348	1.0156	-35.1563	-56.4575	27.6489	15.8313	-33.5358	46.1261	39.82	-210.0	-143.0	-18.0
961	9.261999999999944	0.0225	-0.1157	1.0103	-34.729	-60.6689	29.4189	15.4797	-34.1455	46.1591	39.91	-210.0	-143.0	-18.0
962	9.26400000000001	0.0732	-0.1489	1.0391	-39.0625	-69.7021	30.5176	15.0952	-34.8431	46.181	39.85	-214.0	-141.0	-15.0
963	9.274000000000001	0.0698	-0.1611	1.0557	-39.6118	-67.688	32.7148	14.6722	-35.5573	46.2305	39.83	-216.0	-139.0	-12.0
964	9.293999999999983	0.0664	-0.1826	1.0581	-39.0625	-69.8242	34.1797	14.2273	-36.2714	46.3129	39.94	-217.0	-135.0	-10.0
965	9.295999999999935	0.0518	-0.1782	1.0654	-33.8135	-74.0967	34.9731	13.8153	-37.0239	46.4117	39.83	-218.0	-134.0	-7.0
966	9.303999999999974	0.0952	-0.1426	1.0635	-23.6816	-74.1577	34.1187	13.5077	-37.793	46.5051	39.86	-220.0	-134.0	-2.0
967	9.343999999999937	0.1694	-0.1548	1.0254	-12.085	-64.6973	28.8086	13.3264	-38.5016	46.5656	39.87	-224.0	-132.0	3.0
968	9.356999999999971	0.2017	-0.146	0.9946	-0.8545	-45.5933	20.2637	13.288	-39.0454	46.5765	39.81	-226.0	-131.0	8.0
969	9.356999999999971	0.2129	-0.147	0.9746	7.9346	-23.5596	12.7563	13.3649	-39.364	46.5491	39.91	-228.0	-130.0	11.0
970	9.356999999999971	0.1523	-0.1426	0.9673	12.9395	-6.1035	8.9722	13.5077	-39.4574	46.5326	39.88	-229.0	-129.0	13.0
971	9.360000000000014	0.0415	-0.1074	0.959	13.5498	6.7749	9.3994	13.6395	-39.386	46.5656	39.88	-230.0	-129.0	14.0
972	9.361999999999966	-0.0693	-0.0869	0.9351	6.5308	0.5493	18.1885	13.678	-39.3091	46.6919	39.86	-232.0	-126.0	14.0
973	9.379999999999995	0.0303	-0.0879	0.98	-4.9438	-21.7285	27.71	13.5626	-39.4629	46.8896	39.88	-231.0	-127.0	18.0
974	9.427999999999997	0.0947	-0.1416	0.9912	-13.5498	-37.9028	27.771	13.3594	-39.8254	47.038	39.85	-230.0	-127.0	19.0
975	9.42999999999995	0.0791	-0.1548	0.9829	-15.3198	-41.5649	32.5928	13.1012	-40.2594	47.2192	39.94	-229.0	-125.0	20.0
976	9.42999999999995	0.0991	-0.1323	1.0015	-15.0146	-45.5933	38.4521	12.7991	-40.7318	47.4719	39.85	-230.0	-124.0	21.0
977	9.42999999999995	0.1729	-0.1621	1.0039	-14.3433	-47.6074	40.3442	12.475	-41.2592	47.7466	39.91	-233.0	-124.0	22.0
978	9.42999999999995	0.2178	-0.1831	0.9863	-8.9111	-38.8184	38.269	12.1783	-41.7426	48.0267	39.86	-233.0	-123.0	24.0
979	9.433999999999969	0.2432	-0.1763	0.9717	-1.1597	-25.2075	32.1655	11.9751	-42.0941	48.2739	39.88	-234.0	-121.0	26.0
980	9.442999999999984	0.2363	-0.1826	0.9487	5.7373	-9.8267	23.3765	11.8817	-42.2809	48.4607	39.89	-234.0	-120.0	28.0
981	9.452999999999975	0.2031	-0.1792	0.9302	11.5356	5.3711	15.0146	11.8927	-42.2974	48.5815	39.92	-235.0	-119.0	29.0
982	9.476999999999975	0.1543	-0.1836	0.9189	14.8926	14.8926	9.7656	11.9751	-42.1765	48.6639	39.89	-235.0	-118.0	30.0
983	9.510999999999967	0.1074	-0.1616	0.918	14.2822	16.6626	8.0566	12.074	-41.9952	48.7299	39.81	-233.0	-117.0	31.0
984	9.52699999999993	0.1172	-0.1733	0.9214	10.498	13.5498	9.0942	12.1454	-41.8414	48.7903	39.81	-233.0	-117.0	31.0
985	9.52699999999993	0.1079	-0.1689	0.9272	10.0098	22.1558	14.4653	12.1454	-41.6492	48.9221	39.85	-233.0	-117.0	32.0
986	9.52699999999993	0.0654	-0.1382	0.896	6.7139	21.7285	17.8833	12.0959	-41.4075	49.1309	39.86	-232.0	-115.0	32.0
987	9.528999999999996	0.1353	-0.186	0.8726	-2.8687	6.4697	16.1133	11.9806	-41.3196	49.2847	39.89	-230.0	-113.0	31.0
988	9.528999999999996	0.1445	-0.1768	0.8623	-7.0801	10.0098	14.2212	11.8213	-41.2646	49.4	39.78	-229.0	-113.0	31.0
989	9.531999999999925	0.1025	-0.1685	0.8823	-8.9111	18.2495	13.3057	11.6455	-41.0944	49.5264	39.81	-228.0	-114.0	29.0
990	9.553999999999974	0.0918	-0.1294	0.9395	-11.5356	26.2451	14.0991	11.4478	-40.8472	49.6802	39.82	-227.0	-113.0	28.0
991	9.553999999999974	0.0088	-0.2241	1.2705	-15.3809	26.5503	12.8784	11.2115	-40.556	49.8395	39.88	-226.0	-112.0	26.0
992	9.607999999999947	0.0537	-0.2891	1.1792	-0.2441	-4.9438	4.8218	11.1017	-40.4681	49.8615	39.86	-225.0	-111.0	25.0
993	9.610000000000014	0.1143	-0.2212	1.0024	24.6582	2.1362	6.1646	11.3434	-40.5011	49.8285	39.91	-224.0	-111.0	24.0
994	9.610000000000014	0.104	-0.3335	0.9443	17.7612	-5.9204	4.4556	11.4752	-40.4517	49.834	39.84	-224.0	-110.0	24.0
995	9.610000000000014	0.0942	-0.145	1.0098	21.6675	-5.188	2.5024	11.7279	-40.5341	49.7461	39.88	-224.0	-108.0	23.0
996	9.610000000000014	0.103	-0.1392	1.0542	16.6016	-1.5259	0.3052	11.9751	-40.5121	49.6692	39.88	-224.0	-108.0	21.0
997	9.611999999999966	0.1001	-0.1597	1.0078	14.5264	0.9155	-2.4414	12.2058	-40.4736	49.5593	39.86	-225.0	-107.0	20.0
998	9.621999999999957	0.1006	-0.1597	0.9858	13.9771	0.1221	-3.2349	12.4255	-40.4352	49.433	39.86	-225.0	-108.0	18.0
999	9.631999999999948	0.0918	-0.1577	0.9795	15.1367	1.5869	-5.6152	12.6727	-40.3802	49.2792	39.85	-225.0	-110.0	16.0
1000	9.656999999999925	0.0835	-0.1548	0.98	16.7847	2.0752	-8.1787	12.9529	-40.3088	49.1034	39.88	-225.0	-110.0	16.0
1001	9.711999999999989	0.1001	-0.1421	1.0068	17.5781	1.709	-10.3149	13.266	-40.2374	48.8947	39.84	-225.0	-110.0	17.0
1002	9.742999999999938	0.1084	-0.1343	1.0327	16.8457	2.3193	-12.0239	13.5901	-40.1605	48.6639	39.92	-224.0	-109.0	17.0
1003	9.742999999999938	0.1274	-0.1284	1.0474	14.1602	1.2207	-11.9019	13.9032	-40.0891	48.4277	39.81	-224.0	-110.0	17.0
1004	9.742999999999938	0.147	-0.1445	1.0249	11.1694	0.9155	-10.8032	14.1724	-40.0397	48.1915	39.89	-223.0	-111.0	16.0
1005	9.742999999999938	0.1367	-0.1475	0.9956	10.8032	3.0518	-9.3994	14.4086	-39.9738	47.9828	39.8	-223.0	-112.0	16.0
1006	9.742999999999938	0.1211	-0.1299	1.0088	11.2305	3.2959	-8.2397	14.6448	-39.8914	47.796	39.93	-222.0	-113.0	15.0
1007	9.742999999999938	0.1274	-0.1196	1.0386	9.6436	1.4648	-7.5073	14.87	-39.8309	47.6147	39.87	-221.0	-113.0	15.0
1008	9.745999999999981	0.1489	-0.1274	1.041	7.3242	0.1221	-6.3477	15.0623	-39.7925	47.4335	39.94	-222.0	-114.0	14.0
1009	9.745999999999981	0.1396	-0.1348	1.0239	4.8828	0.4883	-4.0894	15.2161	-39.754	47.2797	39.92	-222.0	-115.0	14.0
1010	9.745999999999981	0.1128	-0.1265	1.0313	3.479	1.3428	-2.8687	15.3369	-39.7101	47.1533	39.88	-221.0	-116.0	14.0
1011	9.761999999999944	0.1274	-0.1162	1.0796	0.6104	1.9531	-2.9297	15.4413	-39.6552	47.0325	39.88	-221.0	-116.0	14.0
1012	9.799999999999955	0.1582	-0.1216	1.0879	-5.0659	3.2959	-1.8921	15.4852	-39.6002	46.9171	39.83	-221.0	-116.0	13.0
1013	9.816000000000031	0.1855	-0.1421	1.0444	-10.1929	5.9204	1.0986	15.4413	-39.5453	46.8347	39.87	-221.0	-117.0	12.0
1014	9.816000000000031	0.0967	-0.1416	1.0293	-11.7798	8.606	5.3711	15.3369	-39.4464	46.8237	39.89	-221.0	-117.0	12.0
1015	9.816000000000031	0.0171	-0.186	1.0439	-15.3198	-3.479	11.0474	15.1556	-39.4135	46.8732	39.83	-222.0	-117.0	12.0
1016	9.817999999999984	0.0806	-0.1768	1.0239	-23.6206	-26.9775	16.1743	14.9084	-39.6057	46.9116	39.9	-223.0	-117.0	12.0
1017	9.817999999999984	0.1543	-0.1704	1.0215	-33.3862	-48.4619	21.5454	14.5789	-40.0562	46.9281	39.88	-222.0	-116.0	13.0
1018	9.823999999999955	0.1924	-0.144	1.0049	-39.1846	-58.1665	23.6816	14.1888	-40.6494	46.9391	39.9	-222.0	-116.0	14.0
1019	9.88799999999992	0.2222	-0.188	0.9897	-39.3677	-53.833	23.3154	13.7769	-41.2427	46.9556	39.87	-223.0	-115.0	16.0
1020	9.88799999999992	0.2251	-0.2241	0.9453	-33.2031	-33.0811	22.3389	13.3539	-41.6711	47.027	39.84	-223.0	-113.0	18.0
1021	9.905999999999949	0.189	-0.2393	0.9038	-22.7051	-10.9253	18.4326	12.9913	-41.8689	47.1423	39.83	-224.0	-112.0	19.0
1022	9.905999999999949	0.1577	-0.2012	0.8989	-12.3291	4.2725	15.4419	12.7386	-41.8799	47.2632	39.88	-226.0	-110.0	20.0
1023	9.908000000000015	0.1284	-0.1689	0.9453	-5.249	13.6108	14.2212	12.5739	-41.77	47.4115	39.91	-226.0	-109.0	22.0
1024	9.908000000000015	0.1616	-0.1582	0.9492	-4.8218	14.1602	11.0474	12.4585	-41.6327	47.5214	39.91	-226.0	-109.0	23.0
1025	9.908000000000015	0.1855	-0.1963	0.9214	-7.0801	16.6626	9.5215	12.3322	-41.4954	47.6038	39.88	-225.0	-109.0	23.0
1026	9.908000000000015	0.1694	-0.1758	0.8491	-8.3008	25.9399	9.3994	12.1729	-41.2811	47.7026	39.86	-225.0	-109.0	24.0
1027	9.910999999999945	0.1338	-0.123	0.772	-13.3057	41.748	11.1084	11.9586	-40.9186	47.8564	39.85	-224.0	-108.0	24.0
1028	9.927000000000021	0.0698	-0.1812	0.8438	-29.2969	49.4995	7.8735	11.5906	-40.4242	48.0322	39.95	-224.0	-107.0	23.0
1029	9.928999999999974	0.0977	-0.2202	0.9878	-36.5601	45.7153	3.418	11.1566	-39.9408	48.1421	39.83	-221.0	-106.0	24.0
1030	9.981999999999971	0.0527	-0.2168	1.061	-33.4473	39.917	2.8076	10.7666	-39.5013	48.2135	39.91	-220.0	-105.0	22.0
1031	9.983999999999924	0.0259	-0.229	1.0854	-29.1748	23.0713	2.8076	10.4425	-39.1882	48.252	39.84	-220.0	-104.0	21.0
1032	9.983999999999924	0.0327	-0.2471	1.0601	-21.7285	3.9063	1.8311	10.2173	-39.0674	48.2355	39.87	-218.0	-105.0	20.0
1033	9.983999999999924	0.1104	-0.293	1.064	-12.146	-7.019	-0.1831	10.1019	-39.0894	48.1586	39.88	-217.0	-104.0	19.0
1034	9.983999999999924	0.1328	-0.2505	1.0645	3.2959	13.0615	-2.7466	10.1349	-39.0125	48.0762	39.85	-217.0	-103.0	18.0
1035	9.98599999999999	-0.0068	-0.123	1.0361	13.3057	24.7192	-5.3101	10.3271	-38.7213	48.0048	39.8	-215.0	-101.0	19.0
1036	10.0	0.0	-0.0713	1.0547	9.9487	2.1973	-7.6294	10.5743	-38.573	47.8729	39.92	-213.0	-101.0	19.0
1037	10.019999999999982	0.0815	-0.0664	1.0435	9.4604	-13.1226	-8.7891	10.8435	-38.6334	47.6642	39.83	-214.0	-102.0	20.0
1038	10.043000000000006	0.0898	-0.0688	1.0273	17.7612	-7.4463	-10.6201	11.1896	-38.6884	47.439	39.83	-214.0	-99.0	21.0
1039	10.07899999999995	0.1021	-0.0508	0.9912	28.0151	5.7373	-12.3291	11.629	-38.6224	47.2247	39.95	-214.0	-99.0	20.0
1040	10.07899999999995	0.1099	-0.0527	0.9365	35.4004	18.7378	-15.2588	12.1509	-38.4302	47.005	39.8	-213.0	-98.0	20.0
1041	10.095000000000027	0.105	-0.0449	0.9063	38.208	31.1279	-16.1743	12.6947	-38.1116	46.8127	39.91	-215.0	-99.0	20.0
1042	10.095000000000027	0.0771	-0.0288	0.8984	33.3252	37.3535	-16.5405	13.2001	-37.7106	46.6425	39.84	-214.0	-99.0	18.0
1043	10.095000000000027	0.0425	-0.0376	0.9038	24.4751	38.0249	-16.3574	13.6121	-37.2766	46.4886	39.85	-215.0	-100.0	16.0
1044	10.095000000000027	0.0186	-0.0483	0.9248	16.4185	38.0859	-12.8784	13.9087	-36.8427	46.3733	39.86	-214.0	-101.0	13.0
1045	10.09699999999998	0.0732	-0.1157	1.0044	8.1177	26.3672	-10.9253	14.0955	-36.4966	46.2799	39.89	-211.0	-100.0	10.0
1046	10.101999999999975	0.1646	-0.2002	1.0444	4.5166	13.3667	-14.6484	14.2603	-36.2933	46.0986	39.84	-211.0	-101.0	8.0
1047	10.119000000000028	0.105	-0.2358	1.062	11.9019	22.0337	-17.5171	14.4635	-36.0901	45.8734	39.86	-209.0	-101.0	4.0
1048	10.119000000000028	-0.0327	-0.0884	1.0151	22.4609	35.6445	-6.4087	14.7217	-35.6836	45.824	39.87	-208.0	-100.0	0.0
1049	10.177999999999997	0.0728	-0.1538	1.0381	16.1133	6.5918	-8.606	14.9744	-35.4968	45.7251	39.85	-208.0	-101.0	-2.0
1050	10.17999999999995	0.145	-0.1401	1.0371	16.0522	4.0283	-10.498	15.2435	-35.4529	45.5328	39.89	-208.0	-103.0	-5.0
1051	10.17999999999995	0.0381	-0.1094	1.042	17.2729	16.8457	-6.5308	15.5017	-35.2771	45.4175	39.89	-207.0	-104.0	-7.0
1052	10.17999999999995	0.0205	-0.1309	1.0703	11.8408	2.2583	-2.4414	15.694	-35.1617	45.3461	39.89	-204.0	-106.0	-9.0
1053	10.17999999999995	0.0776	-0.1831	1.0908	9.0332	-18.7378	-1.5259	15.8643	-35.2771	45.2032	39.79	-201.0	-107.0	-9.0
1054	10.188999999999965	0.0791	-0.1553	1.0444	15.8081	-14.2822	1.4038	16.073	-35.4144	45.0824	39.87	-202.0	-108.0	-10.0
1055	10.19399999999996	0.061	-0.1436	0.9893	23.3765	-9.7046	-0.3662	16.3531	-35.4968	44.978	39.85	-203.0	-108.0	-11.0
1056	10.199999999999932	0.0742	-0.1221	0.9395	29.6021	-3.6621	-3.9673	16.7157	-35.5133	44.8407	39.91	-202.0	-112.0	-13.0
1057	10.216999999999985	0.0898	-0.1157	0.9121	31.3721	5.188	-7.6294	17.1167	-35.4529	44.6869	39.88	-202.0	-112.0	-15.0
1058	10.216999999999985	0.1445	-1.0381	0.77	14.8315	7.2021	-14.8926	17.2595	-35.3265	44.5221	39.9	-202.0	-113.0	-15.0
1059	10.270999999999958	0.27	-0.4272	0.8418	6.4087	-22.644	-41.5039	17.4133	-35.4034	43.9563	39.85	-202.0	-115.0	-18.0
1060	10.273000000000025	-0.1118	0.0454	1.168	18.3716	29.6021	-16.3574	17.7979	-35.1672	43.6432	39.84	-202.0	-115.0	-18.0
1061	10.273000000000025	-0.167	-0.1084	0.9995	2.5635	24.7803	-8.7891	17.9187	-34.7058	43.6432	39.91	-201.0	-117.0	-19.0
1062	10.273000000000025	0.1089	-0.2163	1.0259	-1.0376	-16.0522	-15.1367	18.0341	-34.7333	43.363	39.79	-202.0	-117.0	-21.0
1063	10.273000000000025	0.0854	-0.103	1.0332	5.3711	-2.9297	-10.1929	18.2153	-34.7443	43.1213	39.82	-202.0	-117.0	-20.0
1064	10.27800000000002	0.085	-0.1367	1.0571	4.8828	6.5308	-10.376	18.3691	-34.6454	42.9456	39.82	-204.0	-118.0	-21.0
1065	10.289999999999964	0.0757	-0.1665	1.1216	7.6904	8.3008	-12.2681	18.5339	-34.5135	42.7643	39.8	-205.0	-118.0	-20.0
1066	10.309999999999945	0.0566	-0.1069	1.1152	13.6108	4.4556	-13.3667	18.7756	-34.3817	42.5665	39.91	-206.0	-121.0	-22.0
1067	10.312000000000012	0.1113	-0.1182	1.022	11.7798	-5.0659	-12.8174	19.0448	-34.3542	42.3193	39.79	-205.0	-122.0	-22.0
1068	10.331000000000017	0.0488	-0.1182	1.0127	10.437	4.6387	-11.1084	19.2645	-34.2773	42.1216	39.89	-204.0	-122.0	-23.0
1069	10.365999999999985	0.0605	-0.1045	1.0327	8.5449	3.8452	-11.0474	19.4623	-34.162	41.9403	39.89	-204.0	-125.0	-22.0
1070	10.382999999999925	0.0776	-0.1147	1.0303	6.7139	4.7607	-11.4136	19.6436	-34.0631	41.748	39.85	-204.0	-124.0	-22.0
1071	10.382999999999925	0.0674	-0.1099	1.0234	5.127	5.4932	-9.3994	19.7974	-33.9532	41.5778	39.9	-203.0	-125.0	-23.0
1072	10.382999999999925	0.0703	-0.106	1.0234	2.8076	2.8687	-7.8735	19.9237	-33.8654	41.424	39.81	-204.0	-125.0	-24.0
1073	10.384999999999991	0.0635	-0.1084	1.0225	0.7324	1.2817	-7.019	20.0226	-33.7994	41.2756	39.93	-204.0	-126.0	-24.0
1074	10.384999999999991	0.0601	-0.1089	1.0176	-0.9766	-0.4883	-6.1646	20.0995	-33.75	41.1273	39.83	-203.0	-126.0	-23.0
1075	10.404999999999973	0.0557	-0.1118	1.0151	-2.2583	-1.3428	-6.2256	20.1654	-33.7115	40.979	39.86	-204.0	-127.0	-24.0
1076	10.406999999999925	0.0547	-0.1138	1.0107	-3.479	-2.7466	-6.5918	20.2203	-33.6841	40.8252	39.9	-206.0	-129.0	-24.0
1077	10.406999999999925	0.0518	-0.1162	1.0039	-3.8452	-2.9907	-7.0801	20.2753	-33.6566	40.6604	39.94	-205.0	-131.0	-24.0
1078	10.451999999999998	0.0557	-0.1152	1.0015	-3.2959	-0.7324	-8.4839	20.3412	-33.6127	40.4901	39.94	-203.0	-131.0	-24.0
1079	10.454999999999927	0.0493	-0.1162	1.0034	-2.5024	2.5635	-10.0708	20.4071	-33.5303	40.3143	39.85	-202.0	-130.0	-24.0
1080	10.454999999999927	0.0356	-0.1108	1.0088	-1.8311	4.2114	-11.5356	20.4895	-33.4204	40.1331	39.86	-204.0	-132.0	-24.0
1081	10.454999999999927	0.0474	-0.1108	1.0112	-1.8311	4.7607	-13.4888	20.5829	-33.2941	39.9408	39.89	-205.0	-131.0	-23.0
1082	10.464999999999918	0.0405	-0.1118	1.0117	-1.5869	7.8735	-15.7471	20.6818	-33.1458	39.7321	39.85	-206.0	-130.0	-21.0
1083	10.492999999999938	0.0269	-0.1138	1.0083	-1.4648	9.3384	-18.1885	20.7916	-32.9645	39.5178	39.88	-206.0	-129.0	-21.0
1084	10.495000000000005	0.0278	-0.1157	1.0083	-1.5869	9.1553	-20.3247	20.907	-32.7722	39.2761	39.88	-205.0	-130.0	-21.0
1085	10.495000000000005	0.0161	-0.1118	1.0122	-0.9766	10.3149	-23.9868	21.0443	-32.5635	39.007	39.83	-206.0	-130.0	-21.0
1086	10.552000000000021	-0.0239	-0.1016	1.0151	-2.1362	8.3008	-28.4424	21.2036	-32.3383	38.6993	39.83	-207.0	-130.0	-21.0
1087	10.552000000000021	-0.0166	-0.1079	1.0122	-4.9438	1.4038	-33.5083	21.3739	-32.1515	38.3148	39.89	-207.0	-131.0	-21.0
1088	10.553999999999974	-0.0112	-0.0981	0.9976	-4.9438	0.0	-39.7949	21.5771	-31.9702	37.8534	39.85	-207.0	-132.0	-21.0
1089	10.553999999999974	-0.0283	-0.064	0.9805	-2.3193	6.1035	-47.1802	21.8353	-31.7175	37.337	39.84	-206.0	-132.0	-22.0
1090	10.553999999999974	-0.0244	-0.1265	0.9849	0.4272	12.4512	-55.8472	22.1375	-31.3715	36.7712	39.83	-206.0	-132.0	-23.0
1091	10.553999999999974	-0.0317	-0.0703	0.9985	3.418	15.0146	-65.1855	22.511	-30.954	36.1285	39.83	-207.0	-133.0	-22.0
1092	10.558999999999969	0.0601	-0.1406	1.0278	5.249	22.7661	-72.2046	22.923	-30.4816	35.4199	39.89	-208.0	-134.0	-22.0
1093	10.56499999999994	-0.0488	-0.0654	0.9751	12.146	47.8516	-80.4443	23.3734	-29.762	34.7498	39.85	-210.0	-136.0	-23.0
1094	10.591999999999985	-0.0171	-0.0928	1.0474	11.4136	50.415	-85.8765	23.8348	-28.927	34.0741	39.93	-213.0	-138.0	-23.0
1095	10.593999999999937	-0.0723	-0.1128	1.0146	20.0195	71.228	-89.6606	24.3182	-27.9272	33.4534	39.78	-215.0	-140.0	-22.0
1096	10.649999999999977	-0.0947	-0.0874	0.96	19.4092	66.7725	-100.769	24.8346	-26.8561	32.7777	39.93	-214.0	-144.0	-24.0
1097	10.649999999999977	-0.1016	-0.0317	1.0518	8.2397	35.7056	-116.6382	25.3784	-25.9277	31.8494	39.83	-213.0	-147.0	-25.0
1098	10.65199999999993	-0.2046	0.019	1.0791	5.188	27.0996	-125.6714	25.9442	-25.0928	30.7672	39.89	-213.0	-149.0	-25.0
1099	10.65199999999993	-0.1978	0.0195	1.0845	-4.3945	8.9722	-139.7705	26.488	-24.3127	29.5258	39.8	-214.0	-149.0	-25.0
1100	10.65199999999993	-0.2813	0.022	1.0122	-13.0615	-7.5684	-160.1563	27.0319	-23.5547	28.0591	39.83	-215.0	-152.0	-25.0
1101	10.65199999999993	0.0864	-0.1138	0.9775	-26.001	-37.8418	-177.4902	27.5262	-23.0658	26.2079	39.89	-217.0	-157.0	-25.0
1102	10.66700000000003	0.1563	-0.103	1.0039	-18.6157	-15.625	-176.3916	28.0261	-22.478	24.3842	39.92	-220.0	-161.0	-24.0
1103	10.668999999999983	0.1436	-0.0991	0.9922	-9.8267	12.2681	-175.415	28.537	-21.6321	22.7417	39.8	-223.0	-165.0	-23.0
1104	10.688999999999965	-0.0928	-0.0479	0.998	-2.9907	39.856	-177.3682	29.0314	-20.4785	21.3025	39.8	-224.0	-171.0	-23.0
1105	10.691000000000031	-0.0249	-0.0537	0.9868	-4.9438	17.5781	-182.7393	29.5258	-19.3744	19.8029	39.84	-225.0	-176.0	-23.0
1106	10.696000000000026	-0.0283	-0.0552	0.9956	-0.4272	22.522	-193.1763	30.0421	-18.2813	18.2043	39.92	-227.0	-182.0	-23.0
1107	10.745000000000005	0.0195	-0.0732	0.9839	6.6528	32.4097	-202.0264	30.5969	-17.0398	16.5948	39.88	-228.0	-187.0	-23.0
1108	10.761999999999944	-0.0259	-0.0552	0.9639	11.2915	41.3818	-209.7168	31.1682	-15.661	15.0073	39.88	-228.0	-192.0	-23.0
1109	10.761999999999944	-0.0503	-0.0356	0.9824	10.7422	28.8086	-212.4634	31.7175	-14.2877	13.3868	39.91	-229.0	-199.0	-25.0
1110	10.761999999999944	0.1089	-0.084	0.9678	13.2446	16.3574	-212.2803	32.2614	-13.0847	11.673	39.89	-231.0	-205.0	-26.0
1111	10.761999999999944	0.0522	-0.0713	1.0103	19.7754	31.6162	-215.21	32.8107	-11.7609	10.0305	39.88	-231.0	-211.0	-26.0
1112	10.766999999999939	0.0737	-0.0645	0.9985	26.8555	35.8276	-213.9282	33.3765	-10.3711	8.454	39.91	-231.0	-218.0	-26.0
1113	10.769999999999982	-0.0625	-0.0117	0.9355	33.8745	36.2549	-212.8296	33.9807	-8.9319	6.9489	39.8	-231.0	-225.0	-26.0
1114	10.78699999999992	-0.0024	-0.0146	1.0557	25.8789	16.2964	-216.4307	34.5135	-7.597	5.3668	39.83	-231.0	-234.0	-28.0
1115	10.841000000000008	-0.0127	-0.0059	1.0156	26.7944	19.165	-222.3511	34.9969	-6.2622	3.7299	39.89	-231.0	-243.0	-28.0
1116	10.843999999999937	0.0029	-0.0288	0.9741	27.1606	14.8315	-225.769	35.4474	-4.9054	2.0709	39.92	-230.0	-252.0	-28.0
1117	10.843999999999937	-0.0156	0.0176	1.0298	24.353	7.2632	-229.7974	35.8539	-3.5596	0.368	39.86	-230.0	-262.0	-29.0
1118	10.843999999999937	0.0493	-0.0142	1.0469	18.1274	-9.9487	-230.0415	36.167	-2.3291	-1.4282	39.86	-228.0	-271.0	-31.0
1119	10.84699999999998	0.104	-0.0205	0.9961	14.6484	-19.3481	-228.5767	36.3977	-1.225	-3.2959	39.87	-227.0	-278.0	-32.0
1120	10.84699999999998	0.3345	-0.0845	0.9556	13.1836	-16.1133	-223.938	36.5735	-0.1923	-5.1746	39.82	-225.0	-286.0	-33.0
1121	10.851999999999975	0.1548	-0.0815	0.9717	28.1982	29.541	-214.9658	36.8042	1.1041	-6.7511	39.9	-223.0	-294.0	-34.0
1122	10.855999999999995	0.0239	-0.0381	0.9746	31.9214	25.1465	-209.3506	37.0844	2.4939	-8.1464	39.88	-220.0	-303.0	-34.0
1123	10.877999999999929	0.1875	-0.084	1.0303	31.4941	11.5356	-203.7354	37.3151	3.6914	-9.6295	39.88	-217.0	-312.0	-35.0
1124	10.880999999999972	-0.0103	-0.0215	1.0479	47.7905	52.063	-199.4019	37.6611	5.1361	-10.8435	39.84	-213.0	-321.0	-34.0
1125	10.882999999999925	-0.0005	0.0859	1.0488	46.9971	49.1333	-203.6743	38.0621	6.6907	-11.9861	39.85	-209.0	-329.0	-34.0
1126	10.933999999999969	-0.0313	0.0796	1.0679	30.6396	21.4233	-210.5103	38.2764	8.1134	-13.3209	39.88	-206.0	-336.0	-33.0
1127	10.935999999999922	0.0532	0.0195	1.0752	15.2588	-0.1831	-212.4023	38.2434	9.3384	-14.8425	39.82	-202.0	-344.0	-32.0
1128	10.935999999999922	-0.0146	0.0327	1.041	11.2915	5.5542	-216.8579	38.1116	10.5908	-16.3971	39.87	-197.0	-352.0	-34.0
1129	10.935999999999922	-0.0376	0.0718	1.0229	5.6152	-1.8311	-222.3511	37.8918	11.8597	-18.0011	39.84	-191.0	-360.0	-36.0
1130	10.935999999999922	0.1523	0.0142	1.0381	-2.3193	-16.4185	-225.5249	37.5238	12.9858	-19.7809	39.87	-187.0	-366.0	-37.0
1131	10.95799999999997	0.2285	-0.04	1.0576	3.418	6.4087	-225.1587	37.1393	14.1724	-21.5222	39.87	-183.0	-373.0	-36.0
1132	10.95799999999997	0.1694	-0.0161	1.0659	17.0898	47.4854	-224.6704	36.9086	15.6555	-23.0164	39.86	-177.0	-378.0	-37.0
1133	10.973999999999933	0.0293	0.0244	1.0737	20.3247	67.4438	-223.938	36.7493	17.3749	-24.3292	39.88	-171.0	-384.0	-37.0
1134	11.02699999999993	-0.0195	0.0918	1.0781	10.5591	46.5698	-220.3369	36.4911	19.0063	-25.6696	39.85	-165.0	-388.0	-37.0
1135	11.028999999999996	0.0913	0.043	1.0732	-6.4087	11.3525	-214.5386	35.9692	20.2972	-27.2241	39.91	-158.0	-392.0	-38.0
1136	11.028999999999996	0.2017	-0.041	1.0483	-18.1274	2.0142	-207.6416	35.2332	21.3519	-28.8776	39.84	-153.0	-395.0	-38.0
1137	11.028999999999996	0.2568	-0.0972	1.0479	-18.9819	14.4043	-197.5708	34.4531	22.3846	-30.4431	39.9	-148.0	-398.0	-39.0
1138	11.028999999999996	0.3071	-0.1289	1.0034	-9.3994	38.0249	-185.3027	33.7939	23.4833	-31.8109	39.85	-142.0	-401.0	-39.0
1139	11.028999999999996	0.2036	-0.1323	0.9707	7.5684	72.5098	-173.2178	33.371	24.7687	-32.8821	39.92	-137.0	-405.0	-38.0
1140	11.034999999999968	0.1001	-0.127	0.9541	20.1416	82.8247	-163.269	33.1512	26.1804	-33.739	39.89	-129.0	-407.0	-40.0
1141	11.043999999999983	0.019	-0.0361	0.9658	23.1934	81.4819	-157.2266	33.0139	27.5647	-34.5135	39.87	-125.0	-410.0	-40.0
1142	11.067000000000007	0.0142	-0.0122	1.0166	18.0054	54.8096	-148.0103	32.8162	28.7622	-35.332	39.88	-118.0	-414.0	-39.0
1143	11.06899999999996	0.0142	-0.0181	1.0356	7.8125	25.5127	-136.8408	32.4536	29.6191	-36.2659	39.89	-111.0	-417.0	-40.0
1144	11.088999999999942	-0.0244	0.061	1.0298	-7.6904	1.0986	-127.9297	31.9373	30.2234	-37.2546	39.89	-106.0	-418.0	-37.0
1145	11.120999999999981	-0.0659	-0.0166	1.0288	-25.3906	-40.1001	-119.2017	31.1462	30.4816	-38.3752	39.92	-101.0	-420.0	-38.0
1146	11.13799999999992	-0.0249	-0.0532	0.9204	-43.7622	-90.4541	-109.1309	30.0586	30.2399	-39.7046	39.88	-96.0	-420.0	-38.0
1147	11.13799999999992	0.0967	-0.1187	0.9033	-56.9458	-124.4507	-100.769	28.7567	29.5477	-41.1823	39.9	-91.0	-422.0	-38.0
1148	11.13799999999992	0.3096	-0.1895	0.938	-48.584	-117.3706	-95.52	27.5098	28.7018	-42.627	39.93	-90.0	-420.0	-38.0
1149	11.139999999999986	0.3765	-0.1899	1.0205	-19.4092	-55.1147	-93.0176	26.6913	28.2349	-43.7805	39.96	-88.0	-419.0	-37.0
1150	11.163999999999987	0.2114	-0.1157	1.0522	8.5449	18.1885	-92.2852	26.3782	28.4656	-44.5056	39.89	-85.0	-419.0	-39.0
1151	11.216000000000008	0.0059	-0.0703	1.0142	14.7095	38.5132	-90.271	26.2848	29.0588	-44.989	39.89	-84.0	-416.0	-38.0
1152	11.217999999999961	-0.019	-0.0723	1.019	2.5635	10.3149	-87.7686	26.0706	29.4928	-45.5328	39.88	-80.0	-417.0	-38.0
1153	11.217999999999961	0.0684	-0.1069	1.061	-12.207	-18.7378	-86.0596	25.6311	29.6246	-46.2305	39.89	-78.0	-415.0	-40.0
1154	11.217999999999961	0.2383	-0.1382	1.0342	-17.1509	-26.9165	-82.9468	25.0818	29.5477	-46.9995	39.81	-75.0	-416.0	-39.0
1155	11.217999999999961	0.2651	-0.1665	0.9883	-7.2021	6.4697	-78.7964	24.6643	29.6411	-47.6367	39.91	-72.0	-416.0	-39.0
1156	11.217999999999961	0.145	-0.1411	0.9873	5.4932	42.1753	-75.1953	24.494	30.097	-48.0212	39.83	-71.0	-416.0	-39.0
1157	11.217999999999961	0.1021	-0.1245	0.9937	11.1084	45.3491	-71.7163	24.4391	30.6573	-48.3069	39.89	-69.0	-414.0	-37.0
1158	11.217999999999961	0.126	-0.1152	1.002	13.5498	42.7246	-67.9932	24.4226	31.1627	-48.5815	39.89	-68.0	-415.0	-38.0
1159	11.222999999999956	0.1016	-0.1069	1.0151	14.5874	43.6401	-63.4766	24.4501	31.6626	-48.7958	39.91	-67.0	-414.0	-38.0
1160	11.257999999999925	0.1084	-0.105	1.0229	13.1226	40.4053	-59.5093	24.483	32.1185	-48.9771	39.84	-66.0	-413.0	-37.0
1161	11.257999999999925	0.1064	-0.1094	1.0132	11.2305	37.3535	-54.0161	24.5105	32.525	-49.1199	39.87	-62.0	-412.0	-38.0
1162	11.259999999999991	0.0869	-0.2104	0.9741	7.2632	28.6255	-47.3022	24.494	32.8436	-49.2352	39.86	-59.0	-411.0	-38.0
1163	11.309999999999945	0.0771	-0.1733	0.9209	5.0659	21.3623	-40.1001	24.472	33.0469	-49.3176	39.87	-57.0	-409.0	-38.0
1164	11.309999999999945	0.2051	-0.2183	0.9678	5.188	8.5449	-33.7524	24.4281	33.0963	-49.4	39.91	-53.0	-408.0	-36.0
1165	11.312000000000012	0.0649	-0.0859	0.9814	10.7422	19.9585	-28.6865	24.527	33.2117	-49.3781	39.88	-52.0	-409.0	-35.0
1166	11.312000000000012	0.0596	-0.0913	1.0176	10.3149	17.1509	-29.2969	24.6313	33.327	-49.3451	39.86	-50.0	-408.0	-36.0
1167	11.312000000000012	0.0317	-0.0894	0.9854	11.9019	21.9727	-26.8555	24.7742	33.4918	-49.2682	39.86	-48.0	-411.0	-35.0
1168	11.317000000000007	0.0112	-0.0811	1.0234	10.0098	26.1841	-23.3154	24.939	33.6841	-49.1254	39.87	-50.0	-411.0	-33.0
1169	11.326999999999998	0.0742	-0.147	1.0664	9.4604	13.6719	-19.8364	25.0763	33.7665	-49.0045	39.83	-48.0	-413.0	-33.0
1170	11.329999999999927	0.0576	-0.0669	0.9961	9.0942	0.061	-9.3384	25.2356	33.6951	-48.8562	39.82	-45.0	-412.0	-32.0
1171	11.353999999999928	0.0439	-0.0552	1.0093	8.0566	1.6479	-7.5684	25.4114	33.5797	-48.6694	39.82	-44.0	-412.0	-34.0
1172	11.356999999999971	0.0542	-0.085	1.0371	8.9111	1.2817	-5.6152	25.5927	33.4808	-48.4717	39.81	-42.0	-412.0	-32.0
1173	11.399999999999977	0.0176	-0.0986	1.0044	10.3149	0.061	-3.418	25.7904	33.349	-48.252	39.91	-40.0	-413.0	-30.0
1174	11.413999999999987	0.0474	-0.0566	1.0146	9.5215	1.2207	-3.8452	25.9882	33.2281	-48.0322	39.82	-41.0	-412.0	-30.0
1175	11.413999999999987	0.0649	-0.0464	1.0386	7.8735	3.1738	-2.4414	26.2024	33.1183	-47.796	39.82	-40.0	-412.0	-29.0
1176	11.413999999999987	0.0176	-0.0732	1.0439	3.7231	0.4883	0.5493	26.3727	32.9919	-47.5378	39.87	-38.0	-411.0	-29.0
1177	11.41599999999994	0.0205	-0.0889	1.02	0.7935	-0.3662	0.4883	26.5045	32.8436	-47.2852	39.85	-37.0	-412.0	-29.0
1178	11.41599999999994	0.0386	-0.0952	1.0034	0.1831	0.0	0.1221	26.6144	32.6953	-47.0435	39.91	-39.0	-412.0	-28.0
1179	11.447999999999979	0.0229	-0.0894	0.9985	0.9155	0.9766	0.0	26.7297	32.5635	-46.7908	39.87	-39.0	-412.0	-28.0
1180	11.504000000000019	0.0317	-0.0884	0.9985	1.77	0.8545	-0.061	26.8561	32.4316	-46.5491	39.86	-37.0	-413.0	-29.0
1181	11.504000000000019	0.0366	-0.0879	1.001	2.7466	0.9766	0.061	26.9879	32.2943	-46.3019	39.9	-38.0	-415.0	-26.0
1182	11.531999999999925	0.0313	-0.0776	1.0122	3.1738	1.0986	0.5493	27.1307	32.1625	-46.0602	39.83	-38.0	-415.0	-27.0
1183	11.531999999999925	0.0347	-0.0757	1.0215	2.5635	1.709	0.8545	27.2736	32.0306	-45.8075	39.86	-36.0	-415.0	-27.0
1184	11.531999999999925	0.0327	-0.0708	1.0273	1.5259	2.5024	0.9766	27.4109	31.9043	-45.5548	39.86	-36.0	-416.0	-27.0
1185	11.531999999999925	0.0381	-0.0752	1.0352	0.061	2.9907	1.5869	27.5372	31.7834	-45.2966	39.86	-37.0	-417.0	-26.0
1186	11.531999999999925	0.0142	-0.0884	1.0176	-1.2207	3.6011	2.0752	27.6471	31.6736	-45.0275	39.84	-36.0	-415.0	-27.0
1187	11.531999999999925	0.0132	-0.0923	1.0078	-2.8076	1.2207	1.5259	27.7295	31.5472	-44.7693	39.92	-36.0	-414.0	-26.0
1188	11.535999999999945	0.0254	-0.0864	1.0112	-3.7842	-0.1831	0.4883	27.7899	31.4044	-44.5386	39.93	-34.0	-415.0	-26.0
1189	11.535999999999945	0.0283	-0.0859	1.0161	-3.9063	0.0	0.4272	27.8448	31.2671	-44.3188	39.9	-33.0	-416.0	-27.0
1190	11.562999999999988	0.0283	-0.0938	1.0151	-4.1504	0.0	0.9155	27.8998	31.1298	-44.0936	39.91	-33.0	-415.0	-28.0
1191	11.616999999999962	0.0313	-0.0957	1.002	-3.9673	0.0	1.2207	27.9547	30.9869	-43.8629	39.88	-33.0	-414.0	-27.0
1192	11.616999999999962	0.0308	-0.0962	0.9985	-2.7466	2.1362	0.6104	28.0151	30.8551	-43.6377	39.85	-34.0	-414.0	-27.0
1193	11.616999999999962	0.0127	-0.106	0.9951	-1.4648	3.1738	0.1221	28.092	30.7507	-43.4015	39.88	-34.0	-414.0	-27.0
1194	11.645999999999958	0.0005	-0.1167	1.0034	-0.6714	1.4648	0.1831	28.1635	30.6354	-43.1763	39.87	-34.0	-414.0	-27.0
1195	11.645999999999958	0.0347	-0.1069	1.0137	-1.2817	-2.8076	0.2441	28.2294	30.4871	-42.973	39.82	-35.0	-414.0	-26.0
1196	11.645999999999958	0.0254	-0.1489	1.0234	-0.6104	1.1597	0.1221	28.2898	30.3442	-42.7753	39.84	-35.0	-413.0	-26.0
1197	11.645999999999958	0.042	-0.1226	1.0195	-0.1221	3.7231	1.1597	28.3722	30.2344	-42.5391	39.87	-34.0	-414.0	-27.0
1198	11.649999999999977	0.0591	-0.1465	1.0103	-0.5493	2.9907	0.1831	28.4436	30.1135	-42.3248	39.87	-33.0	-415.0	-29.0
1199	11.649999999999977	0.0112	-0.1538	0.9858	0.3052	10.6812	-0.9155	28.5205	30.0476	-42.0886	39.9	-33.0	-415.0	-28.0
1200	11.649999999999977	-0.0342	-0.1602	0.9897	-5.6152	1.709	-2.6855	28.5425	29.9927	-41.8744	39.83	-33.0	-416.0	-28.0
1201	11.649999999999977	0.0962	-0.2085	1.0063	-8.9722	-2.5024	-3.0518	28.4656	29.8114	-41.748	39.87	-34.0	-416.0	-28.0
1202	11.670999999999935	0.0269	-0.1831	0.9565	-10.1929	11.5967	-0.8545	28.4381	29.762	-41.5173	39.86	-34.0	-416.0	-28.0
1203	11.704999999999927	0.019	-0.1855	0.9702	-17.0898	7.8735	-2.0752	28.3447	29.707	-41.2976	39.87	-33.0	-417.0	-28.0
1204	11.704999999999927	0.0273	-0.2388	1.0376	-19.8975	-1.8921	-3.2959	28.1689	29.5917	-41.1383	39.85	-34.0	-417.0	-28.0
1205	11.72199999999998	0.1021	-0.2065	1.0132	-19.043	-0.9766	-1.0376	28.0042	29.4269	-40.9845	39.85	-35.0	-417.0	-28.0
1206	11.72199999999998	0.0	-0.2944	0.9624	-19.5313	17.9443	-2.7466	27.8284	29.3829	-40.7758	39.82	-35.0	-417.0	-27.0
1207	11.72199999999998	0.0229	-0.25	0.9751	-18.0054	8.0566	-2.7466	27.713	29.3939	-40.5341	39.87	-35.0	-417.0	-26.0
1208	11.723999999999933	0.0186	-0.2515	0.9458	-22.7661	6.4087	-2.0142	27.5098	29.3115	-40.3473	39.88	-35.0	-418.0	-24.0
1209	11.723999999999933	0.0552	-0.2441	0.9551	-25.0244	4.2114	-0.9155	27.2955	29.2017	-40.166	39.88	-36.0	-419.0	-22.0
1210	11.742999999999938	0.0586	-0.2275	0.9844	-26.5503	4.0894	1.0986	27.0923	29.0918	-39.9573	39.79	-37.0	-421.0	-21.0
1211	11.797000000000025	0.0313	-0.2358	0.9766	-27.4048	10.376	6.4087	26.8945	29.0039	-39.6826	39.79	-37.0	-423.0	-22.0
1212	11.798999999999978	0.0186	-0.2573	0.9912	-28.2593	10.3149	12.207	26.7188	28.9105	-39.342	39.9	-37.0	-424.0	-23.0
1213	11.798999999999978	-0.0396	-0.29	1.0093	-30.7007	9.0942	18.4937	26.554	28.7897	-38.9465	39.84	-36.0	-425.0	-22.0
1214	11.803999999999974	-0.104	-0.292	1.0049	-28.1372	5.4321	28.1372	26.4056	28.6304	-38.4631	39.92	-36.0	-427.0	-22.0
1215	11.810999999999922	-0.0244	-0.2568	0.9873	-27.0386	-10.0708	36.8042	26.3287	28.3228	-37.9523	39.93	-37.0	-428.0	-22.0
1216	11.813999999999965	0.0581	-0.2832	1.0605	-29.7852	-5.0659	42.1753	26.2244	27.9163	-37.4249	39.9	-37.0	-429.0	-23.0
1217	11.822000000000003	0.0283	-0.2705	1.0811	-23.9868	8.4229	47.7905	26.2408	27.6361	-36.7603	39.93	-35.0	-430.0	-23.0
1218	11.850000000000023	0.0518	-0.2783	1.0957	-19.2871	9.7046	53.5889	26.3287	27.3669	-36.0242	39.88	-35.0	-432.0	-24.0
1219	11.90300000000002	0.0986	-0.2783	1.0996	-15.0146	6.7749	57.8003	26.4716	27.0319	-35.2771	39.89	-37.0	-433.0	-25.0
1220	11.90300000000002	0.1235	-0.2471	1.0986	-7.7515	7.8125	61.2183	26.6913	26.6803	-34.5026	39.83	-38.0	-435.0	-24.0
1221	11.90300000000002	0.1328	-0.1919	1.0879	-0.3662	8.9722	63.1714	27.0099	26.3287	-33.7061	39.85	-38.0	-436.0	-24.0
1222	11.90300000000002	0.1475	-0.1445	1.0767	4.7607	6.1035	64.8193	27.3944	25.9497	-32.9095	39.89	-38.0	-438.0	-24.0
1223	11.932999999999993	0.1753	-0.1255	1.0659	8.2397	2.5024	69.0918	27.8229	25.5103	-32.1185	39.89	-38.0	-441.0	-25.0
1224	11.932999999999993	0.1987	-0.1069	1.0806	10.6812	1.5259	76.9653	28.2953	25.0214	-31.2836	39.87	-39.0	-443.0	-26.0
1225	11.932999999999993	0.2485	-0.0747	1.0977	13.1836	5.4321	86.9751	28.8281	24.494	-30.3607	39.87	-39.0	-444.0	-27.0
1226	11.932999999999993	0.2886	-0.0288	1.0957	21.5454	25.8789	96.4966	29.4983	24.0436	-29.2841	39.83	-40.0	-447.0	-28.0
1227	11.935999999999922	0.2827	0.0366	1.1035	34.6069	55.8472	104.7974	30.3882	23.7854	-27.9822	39.89	-43.0	-450.0	-28.0
1228	11.937000000000012	0.2603	0.0996	1.1099	45.0439	75.9888	113.0371	31.4868	23.681	-26.4771	39.85	-46.0	-452.0	-28.0
1229	11.937000000000012	0.3281	0.0693	1.1748	51.4526	81.543	120.9717	32.6953	23.5712	-24.8676	39.89	-48.0	-456.0	-28.0
1230	11.952999999999975	0.3584	0.0444	1.1719	64.209	110.5347	129.2114	34.0576	23.5327	-23.0878	39.84	-49.0	-459.0	-28.0
1231	11.952999999999975	0.1836	0.1768	1.1084	79.4678	136.4746	134.2773	35.7056	23.714	-21.0333	39.86	-49.0	-462.0	-29.0
1232	11.98599999999999	0.1172	0.2798	1.1025	84.4116	114.6851	134.2773	37.4414	23.7744	-19.0118	39.87	-50.0	-466.0	-30.0
1233	12.002999999999929	0.2642	0.2422	1.103	88.8062	105.3467	132.3242	39.1388	23.6151	-17.1716	39.93	-52.0	-469.0	-30.0
1234	12.002999999999929	0.1367	0.2666	0.9897	95.9473	148.0713	139.7705	41.001	23.6426	-15.0677	39.86	-54.0	-472.0	-31.0
1235	12.002999999999929	-0.0967	0.3647	0.8315	95.0928	155.3345	163.0249	43.0609	23.6646	-12.5903	39.9	-54.0	-475.0	-31.0
1236	12.004999999999995	-0.2344	0.4307	0.7295	87.5244	117.981	183.1665	45.0659	23.269	-10.1019	39.87	-53.0	-477.0	-31.0
1237	12.004999999999995	-0.3457	0.5244	0.7007	57.9224	-3.479	205.1392	46.6205	22.0331	-8.1683	39.89	-56.0	-478.0	-31.0
1238	12.028999999999996	-0.1279	0.4014	0.8345	15.0146	-166.5039	215.0269	47.2192	19.5502	-7.5146	39.89	-62.0	-478.0	-30.0
1239	12.030999999999949	0.0684	0.231	0.9585	-2.0142	-244.5679	215.5762	47.1973	16.3092	-7.7728	39.88	-69.0	-479.0	-29.0
1240	12.030999999999949	0.2075	0.1655	1.0522	4.4556	-238.9526	216.0034	47.1368	12.9749	-8.1573	39.87	-79.0	-479.0	-29.0
1241	12.06499999999994	0.1611	0.1875	1.1177	23.6816	-199.2798	217.5293	47.3181	9.8767	-8.2507	39.84	-90.0	-478.0	-29.0
1242	12.081000000000017	0.1782	0.1401	1.1479	45.8984	-161.6821	216.1865	47.7411	7.0532	-8.0804	39.89	-100.0	-478.0	-28.0
1243	12.083999999999946	0.1162	0.1118	1.0981	72.0215	-109.5581	218.2617	48.4387	4.5703	-7.5586	39.84	-111.0	-479.0	-28.0
1244	12.083999999999946	0.0269	0.1021	1.041	93.1396	-76.5381	230.0415	49.3506	2.2961	-6.6907	39.83	-122.0	-478.0	-26.0
1245	12.083999999999946	-0.0039	0.1094	0.9902	106.1401	-68.8477	249.5728	50.3833	-0.022	-5.6305	39.89	-135.0	-476.0	-23.0
1246	12.103999999999928	0.0283	0.0684	0.9458	113.7085	-77.6978	273.3154	51.438	-2.5708	-4.5154	39.91	-147.0	-474.0	-20.0
1247	12.105999999999995	0.1035	0.1431	0.8945	124.6338	-69.397	298.8281	52.5421	-5.3284	-3.3014	39.83	-158.0	-472.0	-15.0
1248	12.126999999999953	0.1221	0.2461	0.9131	131.5918	-50.7202	329.834	53.6737	-8.2397	-1.8292	39.86	-171.0	-467.0	-10.0
1249	12.160999999999945	0.0474	0.4053	0.9873	128.0518	-33.4473	349.0601	54.7119	-11.2335	-0.0879	39.85	-184.0	-463.0	-5.0
1250	12.177000000000021	0.0752	0.4561	1.0454	97.5342	-22.644	362.854	55.415	-14.2877	1.8018	39.86	-196.0	-458.0	0.0
1251	12.177000000000021	0.0796	0.437	1.0146	93.6279	-15.4419	387.085	55.7886	-17.4792	3.8782	39.86	-208.0	-452.0	5.0
1252	12.177000000000021	0.124	0.541	0.9746	103.8818	-6.2866	411.6821	56.1401	-20.8466	6.1578	39.93	-220.0	-444.0	13.0
1253	12.177999999999997	0.165	0.5513	0.874	96.1914	14.1602	431.2744	56.2006	-24.2963	8.7561	39.86	-233.0	-436.0	18.0
1254	12.178999999999974	0.1895	0.5254	0.7915	91.6748	47.3633	436.1572	55.8984	-27.6416	11.7389	39.87	-246.0	-426.0	25.0
1255	12.183999999999969	0.0889	0.4878	0.7583	87.5854	78.2471	432.0679	55.1953	-30.7288	15.1611	39.87	-258.0	-417.0	31.0
1256	12.202999999999975	-0.1563	0.5552	0.6968	80.2002	81.9702	407.1655	54.1901	-33.4753	18.8141	39.87	-265.0	-404.0	36.0
1257	12.202999999999975	-0.0688	0.5674	0.7505	29.7241	14.5264	365.1733	53.0585	-36.167	21.8243	39.93	-275.0	-390.0	41.0
1258	12.25	0.1636	0.4189	0.8433	-40.5273	-46.0815	324.7681	51.5753	-38.9081	23.9557	39.83	-284.0	-376.0	46.0
1259	12.251999999999953	0.4507	0.2593	0.8638	-81.0547	-53.772	296.0815	49.6857	-41.5558	25.6915	39.84	-291.0	-362.0	50.0
1260	12.251999999999953	0.4956	0.2617	0.8149	-97.4121	-29.541	271.3013	47.4225	-43.83	27.5922	39.84	-298.0	-346.0	56.0
1261	12.251999999999953	0.5151	0.2607	0.811	-115.1123	-8.9111	242.6147	44.8517	-45.7141	29.6191	39.9	-304.0	-332.0	60.0
1262	12.260999999999967	0.5249	0.2656	0.8071	-128.2349	18.0054	210.8765	42.0227	-47.1259	31.7505	39.88	-308.0	-320.0	64.0
1263	12.260999999999967	0.5625	0.2671	0.8115	-133.3618	55.4199	174.0112	39.0509	-47.9663	33.9587	39.86	-310.0	-305.0	67.0
1264	12.283999999999992	0.5713	0.2441	0.8389	-125.7324	113.0371	135.1929	36.0242	-48.0817	36.2604	39.86	-311.0	-294.0	71.0
1265	12.285999999999945	0.4917	0.2603	0.8848	-105.0415	177.1851	99.9146	33.1458	-47.3676	38.6719	39.86	-313.0	-283.0	71.0
1266	12.29099999999994	0.3872	0.2026	0.9053	-88.3179	226.7456	69.397	30.5145	-45.9283	41.0175	39.88	-311.0	-272.0	70.0
1267	12.327999999999975	0.2046	0.1636	0.9048	-67.8101	255.4321	43.5181	28.2953	-43.9508	43.1488	39.88	-305.0	-262.0	67.0
1268	12.329999999999927	0.0132	0.1274	0.9331	-46.936	254.5776	23.1323	26.5869	-41.7096	44.9231	39.86	-303.0	-251.0	62.0
1269	12.329999999999927	-0.1069	0.0801	1.0308	-23.7427	227.7222	12.2681	25.4114	-39.5343	46.3019	39.91	-297.0	-243.0	56.0
1270	12.331999999999994	-0.1162	0.125	1.1094	-3.6621	187.8662	13.0005	24.7028	-37.6776	47.3621	39.9	-289.0	-237.0	49.0
1271	12.341999999999985	-0.2358	0.1826	1.1543	3.9063	147.644	20.1416	24.2523	-36.1945	48.241	39.93	-282.0	-234.0	42.0
1272	12.347999999999956	-0.2402	0.2207	1.0786	1.2817	88.0737	25.2075	23.9722	-35.2057	48.8947	39.88	-275.0	-229.0	34.0
1273	12.361999999999966	-0.0791	0.2002	1.0308	-5.8594	35.3394	28.6255	23.7854	-34.8102	49.2682	39.87	-267.0	-227.0	24.0
1274	12.371999999999957	-0.0303	0.2056	1.0029	-7.8125	25.5127	33.02	23.5931	-34.6399	49.5813	39.83	-262.0	-224.0	20.0
1275	12.408999999999992	-0.0361	0.2412	0.9717	-8.7891	32.1655	36.499	23.3734	-34.4531	49.9493	39.88	-259.0	-221.0	16.0
1276	12.408999999999992	-0.082	0.2612	0.9575	-14.0991	35.8887	36.8042	23.1042	-34.2059	50.3558	39.89	-254.0	-219.0	9.0
1277	12.418999999999983	-0.1011	0.2524	0.9663	-24.231	28.8086	36.7432	22.7637	-33.9917	50.7458	39.83	-251.0	-215.0	6.0
1278	12.444999999999936	-0.0815	0.228	0.9863	-34.79	19.104	38.5132	22.3297	-33.8708	51.0919	39.83	-248.0	-213.0	2.0
1279	12.448999999999955	-0.0659	0.2114	0.9966	-41.3818	14.3433	42.6025	21.8079	-33.8269	51.449	39.91	-244.0	-211.0	0.0
1280	12.452999999999975	-0.0776	0.1943	1.0103	-43.9453	15.1978	47.4854	21.2256	-33.7994	51.85	39.85	-242.0	-208.0	0.0
1281	12.499000000000024	-0.0854	0.1626	1.0156	-44.8608	17.7612	51.3306	20.5884	-33.75	52.3114	39.88	-238.0	-207.0	-2.0
1282	12.499000000000024	-0.1069	0.1318	1.0137	-46.1426	16.9067	52.7954	19.9237	-33.6951	52.7948	39.89	-235.0	-204.0	-2.0
1283	12.5	-0.103	0.0991	0.9971	-49.0723	7.3242	51.3306	19.2535	-33.6951	53.2343	39.9	-231.0	-202.0	-3.0
1284	12.521999999999935	-0.062	0.0625	0.9941	-50.6592	-1.5869	47.7905	18.5889	-33.783	53.5968	39.83	-231.0	-200.0	-4.0
1285	12.521999999999935	-0.0459	0.0381	1.0	-47.7295	0.3662	43.335	17.9626	-33.8708	53.9099	39.84	-229.0	-197.0	-4.0
1286	12.521999999999935	-0.0508	0.0234	1.0098	-43.2739	3.54	38.5132	17.3969	-33.8983	54.1791	39.83	-229.0	-194.0	-6.0
1287	12.523000000000025	-0.0542	0.0093	1.0278	-38.8794	5.127	34.1797	16.897	-33.8983	54.4043	39.85	-229.0	-192.0	-5.0
1288	12.525999999999954	-0.0845	-0.0044	1.0317	-33.0811	9.6436	30.6396	16.4685	-33.8379	54.6075	39.98	-228.0	-187.0	-5.0
1289	12.525999999999954	-0.1021	-0.0288	1.0322	-27.5879	10.5591	28.1982	16.1005	-33.739	54.7943	39.9	-227.0	-184.0	-5.0
1290	12.548000000000002	-0.0986	-0.0591	1.0322	-23.3154	8.4229	27.4048	15.7819	-33.6566	54.9591	39.87	-227.0	-181.0	-4.0
1291	12.59699999999998	-0.1001	-0.0806	1.022	-19.8975	4.8828	26.1841	15.5072	-33.5907	55.1019	39.87	-226.0	-180.0	-6.0
1292	12.59699999999998	-0.0967	-0.0884	0.9951	-16.9067	0.1221	23.1934	15.282	-33.5687	55.2008	39.9	-223.0	-178.0	-4.0
1293	12.59699999999998	-0.0903	-0.0898	0.9858	-14.2822	-1.0376	20.2026	15.1117	-33.5577	55.2557	39.86	-223.0	-177.0	-5.0
1294	12.59699999999998	-0.0791	-0.0903	0.9766	-10.6201	2.2583	15.7471	14.9908	-33.5193	55.2777	39.88	-222.0	-174.0	-7.0
1295	12.59699999999998	-0.0718	-0.1011	0.9785	-7.8735	8.728	11.4136	14.9194	-33.4149	55.2612	39.83	-221.0	-174.0	-7.0
1296	12.598999999999933	-0.0928	-0.1035	0.9868	-7.2021	14.5264	7.9956	14.87	-33.2336	55.2228	39.79	-219.0	-173.0	-6.0
1297	12.601999999999975	-0.1118	-0.1001	0.9971	-8.3008	15.625	5.7983	14.826	-33.0194	55.1678	39.83	-218.0	-171.0	-6.0
1298	12.616999999999962	-0.1201	-0.0874	1.0288	-9.4604	13.916	5.0049	14.7876	-32.8162	55.0909	39.87	-218.0	-172.0	-5.0
1299	12.620999999999981	-0.1294	-0.0752	1.0547	-9.6436	9.5215	6.1035	14.7491	-32.6514	55.014	39.92	-216.0	-172.0	-5.0
1300	12.66599999999994	-0.1221	-0.0737	1.0698	-9.0332	2.9297	8.3008	14.7162	-32.5525	54.9426	39.95	-215.0	-171.0	-6.0
1301	12.668000000000006	-0.1089	-0.0757	1.0581	-6.7139	-0.4883	10.6201	14.6942	-32.5031	54.8767	39.84	-214.0	-171.0	-6.0
1302	12.668000000000006	-0.0874	-0.0762	1.0513	-3.7842	-2.9907	12.085	14.6942	-32.4866	54.8273	39.88	-213.0	-171.0	-6.0
1303	12.668000000000006	-0.0669	-0.0786	1.0381	-1.6479	-3.2349	12.8174	14.7162	-32.4921	54.7778	39.91	-213.0	-171.0	-6.0
1304	12.668000000000006	-0.0674	-0.0874	1.0186	-1.5869	-2.9297	12.8784	14.7327	-32.4976	54.7394	39.83	-213.0	-170.0	-6.0
1305	12.680999999999926	-0.0874	-0.0845	1.0142	-2.6245	-1.4038	12.8174	14.7437	-32.4811	54.7009	39.83	-212.0	-170.0	-6.0
1306	12.701000000000022	-0.0991	-0.0703	1.0156	-4.0283	-1.0986	13.855	14.7382	-32.4536	54.6735	39.95	-212.0	-170.0	-6.0
1307	12.708999999999946	-0.0903	-0.0669	1.0161	-5.188	-3.479	16.1743	14.7162	-32.4536	54.6625	39.86	-211.0	-169.0	-6.0
1308	12.708999999999946	-0.0791	-0.064	1.0107	-5.188	-3.9063	18.7988	14.6722	-32.4756	54.679	39.92	-212.0	-168.0	-5.0
1309	12.749000000000024	-0.0698	-0.0684	1.0107	-5.0659	-3.1738	20.9351	14.6173	-32.5031	54.7284	39.87	-211.0	-167.0	-4.0
1310	12.761999999999944	-0.0518	-0.0859	1.0044	-6.0425	-5.0659	21.6064	14.5459	-32.5415	54.7833	39.83	-212.0	-166.0	-4.0
1311	12.761999999999944	-0.0186	-0.0981	0.9995	-7.6294	-7.6294	20.813	14.4525	-32.6184	54.8218	39.87	-213.0	-163.0	-4.0
1312	12.761999999999944	0.0039	-0.1006	1.0034	-8.3618	-7.0801	19.6533	14.3591	-32.7008	54.8492	39.83	-212.0	-163.0	-5.0
1313	12.764999999999986	0.0083	-0.0967	1.0132	-8.5449	-3.2959	17.0898	14.2712	-32.7502	54.8602	39.88	-212.0	-162.0	-6.0
1314	12.766999999999939	0.0098	-0.0996	1.0308	-9.2773	-2.5024	13.6108	14.1998	-32.7722	54.8383	39.92	-214.0	-160.0	-6.0
1315	12.783999999999992	0.0049	-0.1021	1.0508	-10.2539	-4.4556	10.437	14.1339	-32.8052	54.7778	39.89	-214.0	-159.0	-6.0
1316	12.789999999999964	0.001	-0.1108	1.0605	-9.8877	-8.1787	7.8125	14.09	-32.8546	54.679	39.9	-214.0	-160.0	-6.0
1317	12.807000000000016	-0.0005	-0.1094	1.0571	-6.4697	-10.7422	5.0049	14.0955	-32.9315	54.5361	39.84	-214.0	-159.0	-6.0
1318	12.833999999999946	-0.0068	-0.0952	1.0571	-0.5493	-8.9722	1.5869	14.1724	-32.9919	54.3658	39.84	-214.0	-159.0	-5.0
1319	12.84699999999998	-0.0005	-0.0854	1.0469	4.9438	-7.9956	-1.6479	14.3317	-33.0304	54.1571	39.85	-213.0	-159.0	-6.0
1320	12.848999999999933	0.0039	-0.0889	1.0347	8.9111	-7.0801	-4.9438	14.5569	-33.0524	53.9099	39.87	-213.0	-158.0	-6.0
1321	12.848999999999933	0.0	-0.0845	1.0215	12.4512	-3.0518	-7.5073	14.8206	-33.0359	53.6462	39.86	-213.0	-159.0	-6.0
1322	12.850999999999999	-0.0156	-0.0688	1.0176	15.4419	0.7324	-9.3384	15.1337	-32.97	53.3716	39.84	-212.0	-160.0	-8.0
1323	12.870000000000005	-0.0259	-0.061	1.0254	16.6626	0.9155	-10.0098	15.4633	-32.8876	53.0914	39.81	-211.0	-161.0	-7.0
1324	12.870000000000005	-0.0332	-0.0547	1.0303	17.1509	-0.4883	-9.7046	15.8038	-32.8162	52.8113	39.86	-212.0	-161.0	-7.0
1325	12.877999999999929	-0.0381	-0.0522	1.021	17.8223	-0.7324	-8.728	16.1444	-32.7448	52.5476	39.91	-213.0	-161.0	-9.0
1326	12.937999999999988	-0.0386	-0.0464	1.0146	17.9443	-1.8311	-6.897	16.474	-32.6898	52.2949	39.88	-213.0	-162.0	-10.0
1327	12.937999999999988	-0.0264	-0.0371	1.0049	16.4185	-4.6997	-4.7607	16.7926	-32.6624	52.0587	39.86	-212.0	-161.0	-11.0
1328	12.937999999999988	-0.0186	-0.0303	0.9995	14.2212	-5.0049	-2.8687	17.0728	-32.6569	51.8445	39.93	-213.0	-161.0	-12.0
1329	12.937999999999988	-0.0161	-0.0288	0.9854	11.5356	-2.2583	-1.2817	17.3199	-32.6404	51.6577	39.84	-214.0	-161.0	-13.0
1330	12.93999999999994	-0.0176	-0.0337	0.981	9.3384	0.1221	-0.3052	17.5232	-32.5964	51.4929	39.81	-213.0	-161.0	-13.0
1331	12.93999999999994	-0.0366	-0.0342	0.9834	6.4697	2.9907	0.9766	17.6825	-32.525	51.3501	39.81	-213.0	-160.0	-12.0
1332	12.956999999999994	-0.0586	-0.0352	0.9893	3.6011	2.4414	2.8687	17.8088	-32.4481	51.2402	39.87	-213.0	-160.0	-13.0
1333	12.958999999999946	-0.063	-0.0371	0.9844	1.4038	-1.1597	5.3711	17.8967	-32.4042	51.1414	39.86	-212.0	-161.0	-13.0
1334	12.978999999999928	-0.0576	-0.0371	0.9819	0.8545	-3.0518	7.4463	17.9626	-32.3987	51.0645	39.85	-211.0	-161.0	-12.0
1335	13.006999999999948	-0.0537	-0.0361	0.979	1.3428	-0.8545	9.1553	18.0231	-32.3822	51.004	39.88	-210.0	-161.0	-14.0
1336	13.019999999999982	-0.0566	-0.0381	0.9663	1.6479	1.9531	10.9863	18.0725	-32.3438	50.9766	39.86	-211.0	-162.0	-15.0
1337	13.019999999999982	-0.0562	-0.043	0.9658	0.061	1.0986	12.8174	18.0945	-32.3053	50.9711	39.88	-210.0	-162.0	-14.0
1338	13.019999999999982	-0.0464	-0.042	0.9688	-2.1973	0.1831	14.4653	18.0945	-32.2943	50.9766	39.87	-209.0	-162.0	-15.0
1339	13.028999999999996	-0.0376	-0.0479	0.9707	-4.3335	0.5493	16.0522	18.056	-32.2833	50.9985	39.85	-208.0	-161.0	-16.0
1340	13.028999999999996	-0.0366	-0.0503	0.9751	-6.1035	0.6104	17.395	17.9901	-32.2778	51.037	39.88	-209.0	-161.0	-17.0
1341	13.044999999999959	-0.0303	-0.0566	0.9751	-8.4229	-1.0376	18.0054	17.8967	-32.2833	51.0809	39.84	-208.0	-161.0	-17.0
1342	13.089999999999918	-0.0107	-0.0596	0.9839	-10.498	-2.3193	18.4326	17.7814	-32.3163	51.1194	39.85	-208.0	-160.0	-18.0
1343	13.091999999999985	-0.0161	-0.0547	0.999	-11.0474	0.3662	18.9819	17.655	-32.3328	51.1743	39.83	-209.0	-160.0	-18.0
1344	13.091999999999985	0.084	-0.2256	1.1104	-10.1929	-5.9204	15.5029	17.5067	-32.3767	51.1963	39.9	-209.0	-159.0	-18.0
1345	13.093999999999937	0.1836	-0.1401	1.0728	4.1504	-11.4746	-1.2817	17.5726	-32.5085	51.004	39.9	-208.0	-159.0	-19.0
1346	13.096000000000004	-0.0244	-0.0518	1.0127	16.2354	20.9961	-2.6245	17.8033	-32.3438	50.8392	39.89	-207.0	-159.0	-21.0
1347	13.097999999999956	-0.1421	-0.0474	0.9922	12.2681	14.7095	3.0518	17.9901	-32.0856	50.7953	39.92	-206.0	-158.0	-21.0
1348	13.11099999999999	-0.0391	-0.1006	0.9951	1.5869	-13.4888	6.4087	18.089	-32.1021	50.6854	39.91	-205.0	-158.0	-22.0
1349	13.125	0.0264	-0.0962	0.9849	-2.8687	-20.752	8.1787	18.1384	-32.2833	50.5426	39.91	-204.0	-156.0	-23.0
1350	13.127999999999929	0.0249	-0.0552	0.9751	-5.4932	-13.4888	8.8501	18.1549	-32.4316	50.4218	39.84	-205.0	-157.0	-22.0
1351	13.173000000000002	0.0029	-0.0391	0.9663	-7.9956	-5.127	7.7515	18.1384	-32.4811	50.3339	39.86	-207.0	-155.0	-22.0
1352	13.174999999999955	-0.0137	-0.0566	0.9688	-9.7046	0.0	7.3853	18.0945	-32.4701	50.2625	39.88	-209.0	-154.0	-22.0
1353	13.174999999999955	-0.0591	-0.0537	0.9863	-8.0566	5.9204	8.606	18.0341	-32.4042	50.2295	39.9	-209.0	-154.0	-22.0
1354	13.174999999999955	-0.0425	-0.0356	0.9868	-7.3853	0.7935	8.5449	17.9956	-32.3438	50.202	39.88	-207.0	-153.0	-21.0
1355	13.188999999999965	0.0039	-0.0332	0.979	-6.5918	0.3052	7.6904	17.9736	-32.3328	50.1416	39.88	-205.0	-151.0	-22.0
1356	13.18999999999994	0.0142	-0.0601	0.9922	-5.7373	6.4697	6.8359	17.9517	-32.2723	50.0922	39.95	-204.0	-149.0	-24.0
1357	13.204999999999927	-0.0107	-0.0776	0.9883	-4.6997	12.6953	6.5308	17.9242	-32.146	50.0592	39.92	-204.0	-149.0	-25.0
1358	13.226999999999975	-0.0308	-0.0786	1.0005	-5.127	12.0239	6.4087	17.8912	-31.9977	50.0372	39.92	-203.0	-150.0	-27.0
1359	13.226999999999975	-0.0308	-0.0688	1.019	-6.0425	8.1177	6.5918	17.8583	-31.8878	50.0043	39.83	-205.0	-148.0	-28.0
1360	13.252999999999929	-0.0313	-0.0493	1.0278	-6.1035	5.4932	7.019	17.8363	-31.8054	49.9658	39.83	-203.0	-150.0	-28.0
1361	13.26400000000001	-0.0288	-0.0527	1.0161	-6.6528	1.8921	6.958	17.8088	-31.756	49.9109	39.88	-202.0	-149.0	-28.0
1362	13.26400000000001	-0.0205	-0.0454	1.0137	-5.5542	2.7466	7.019	17.7979	-31.712	49.8615	39.94	-203.0	-148.0	-30.0
1363	13.265999999999963	0.0005	-0.0547	1.0171	-4.4556	4.1504	6.0425	17.7924	-31.6626	49.801	39.9	-202.0	-146.0	-30.0
1364	13.268000000000029	-0.0313	-0.0449	0.9941	-3.9673	6.897	7.0801	17.7924	-31.5802	49.7626	39.93	-202.0	-148.0	-32.0
1365	13.284999999999968	-0.0176	-0.0596	1.002	-8.1787	1.2817	9.1553	17.7539	-31.5363	49.7296	39.86	-201.0	-148.0	-33.0
1366	13.288000000000011	-0.0146	-0.0674	1.0117	-11.9019	-4.9438	10.3149	17.677	-31.5582	49.6857	39.95	-199.0	-147.0	-36.0
1367	13.307999999999993	-0.0356	-0.0581	1.0112	-13.1836	-7.6904	11.5967	17.5836	-31.6132	49.6472	39.88	-198.0	-147.0	-38.0
1368	13.33299999999997	-0.0181	-0.0532	1.001	-12.7563	-9.7656	11.8408	17.4902	-31.701	49.6088	39.89	-198.0	-145.0	-39.0
1369	13.343999999999937	-0.041	-0.0415	0.9673	-10.8032	-6.7749	11.8408	17.4133	-31.7615	49.5758	39.89	-198.0	-143.0	-37.0
1370	13.343999999999937	-0.0166	-0.0293	0.9658	-10.5591	-5.4321	10.8032	17.3474	-31.8109	49.5483	39.83	-197.0	-141.0	-40.0
1371	13.346000000000004	-0.0107	-0.0352	0.9717	-10.7422	-0.1221	8.7891	17.287	-31.8164	49.5099	39.88	-196.0	-142.0	-41.0
1372	13.348999999999933	-0.0303	-0.0308	0.9795	-10.1929	6.4087	8.3008	17.2211	-31.756	49.4879	39.88	-198.0	-141.0	-41.0
1373	13.366999999999962	-0.0303	-0.0386	0.9893	-10.1929	7.5684	8.9111	17.1497	-31.6626	49.4769	39.8	-197.0	-142.0	-41.0
1374	13.379000000000019	-0.0317	-0.0146	0.9775	-9.3994	8.1177	9.0332	17.0892	-31.5747	49.4714	39.89	-196.0	-141.0	-41.0
1375	13.432000000000016	-0.0298	-0.0586	1.0024	-10.9253	5.7373	9.1553	17.0123	-31.4978	49.4604	39.85	-195.0	-141.0	-41.0
1376	13.446000000000026	-0.0317	-0.063	1.0005	-9.9487	8.3008	9.5825	16.9299	-31.4154	49.4604	39.93	-193.0	-141.0	-40.0
1377	13.446000000000026	-0.0566	-0.0493	0.9937	-11.1084	6.3477	9.7656	16.8475	-31.322	49.4604	39.86	-191.0	-140.0	-41.0
1378	13.446000000000026	-0.0313	-0.0669	1.0122	-13.9771	-1.0376	8.9111	16.7487	-31.3	49.4275	39.89	-191.0	-139.0	-42.0
1379	13.446000000000026	-0.0264	-0.0762	1.0254	-14.6484	-3.2349	8.5449	16.6443	-31.311	49.3781	39.89	-191.0	-138.0	-42.0
1380	13.446000000000026	-0.0332	-0.062	1.0308	-13.855	-3.3569	8.728	16.5509	-31.322	49.3341	39.89	-190.0	-138.0	-41.0
1381	13.447999999999979	-0.04	-0.0625	1.0161	-12.0239	-4.3945	8.3008	16.474	-31.344	49.2792	39.87	-189.0	-136.0	-42.0
1382	13.447999999999979	-0.0967	-0.6045	1.1089	-13.4277	-3.1128	6.897	16.3202	-31.3385	49.2352	39.84	-192.0	-133.0	-41.0
1383	13.466999999999985	-0.0542	-0.6943	0.8994	-26.4282	-27.4658	-13.855	15.9576	-31.4154	49.0045	39.91	-191.0	-135.0	-42.0
1384	13.48599999999999	-0.1362	-0.0435	1.0327	-3.1738	-46.936	-15.3809	16.1938	-31.7395	48.5486	39.85	-190.0	-133.0	-40.0
1385	13.48599999999999	0.0542	-0.0532	1.0415	-3.479	-47.3633	-3.2959	16.3696	-32.157	48.2025	39.85	-189.0	-131.0	-39.0
1386	13.510999999999967	-0.0518	-0.1211	1.0366	-6.1035	-32.2266	-9.7656	16.4795	-32.4152	47.8784	39.87	-190.0	-132.0	-39.0
1387	13.520999999999958	0.083	-0.1899	1.043	-4.6387	-29.6631	-13.0615	16.6223	-32.6514	47.4939	39.86	-192.0	-132.0	-39.0
1388	13.520999999999958	0.0063	-0.1128	0.9961	9.2773	-4.2114	-10.0098	16.8256	-32.6843	47.2083	39.88	-194.0	-132.0	-38.0
1389	13.523000000000025	-0.0806	-0.0688	0.9985	11.4746	-2.6245	-12.5732	17.0947	-32.6129	46.9666	39.87	-194.0	-132.0	-36.0
1390	13.553999999999974	-0.0723	-0.0571	0.9741	4.5776	-13.5498	-18.1885	17.3639	-32.5964	46.6425	39.85	-195.0	-132.0	-37.0
1391	13.553999999999974	0.0615	-0.1406	1.0264	-1.3428	-16.4795	-22.7051	17.5891	-32.6678	46.214	39.93	-195.0	-134.0	-35.0
1392	13.557000000000016	0.0303	-0.1426	1.0649	8.3618	6.5918	-23.5596	17.8363	-32.569	45.8295	39.89	-198.0	-134.0	-34.0
1393	13.557000000000016	-0.062	-0.064	1.0176	11.5356	1.77	-23.7427	18.1604	-32.3712	45.4944	39.88	-198.0	-135.0	-34.0
1394	13.608999999999924	0.0239	-0.1006	1.0269	4.5166	-11.5967	-26.5503	18.4625	-32.3492	45.0604	39.85	-200.0	-135.0	-34.0
1395	13.624000000000024	0.0645	-0.1182	1.0171	3.8452	-4.3335	-25.6958	18.7262	-32.3108	44.632	39.85	-202.0	-133.0	-32.0
1396	13.624000000000024	0.041	-0.1064	1.019	5.0049	4.4556	-23.4375	18.9679	-32.179	44.2749	39.85	-202.0	-133.0	-32.0
1397	13.624000000000024	0.0313	-0.1025	1.0176	4.3335	7.5073	-21.7285	19.1821	-32.0142	43.9563	39.91	-202.0	-134.0	-32.0
1398	13.624000000000024	0.0195	-0.1035	1.0146	4.2725	11.9019	-20.874	19.3799	-31.8164	43.6652	39.91	-202.0	-136.0	-32.0
1399	13.625999999999976	-0.0171	-0.0864	1.0034	5.0049	15.564	-20.2637	19.5776	-31.5637	43.407	39.84	-202.0	-138.0	-32.0
1400	13.625999999999976	-0.0024	-0.0952	1.0161	3.2349	11.1694	-20.874	19.7589	-31.3385	43.1433	39.86	-203.0	-140.0	-33.0
1401	13.644000000000005	-0.0107	-0.0918	1.0166	1.4038	5.5542	-22.7051	19.9512	-31.1572	42.8357	39.88	-204.0	-141.0	-33.0
1402	13.645999999999958	0.0107	-0.0918	1.0234	0.1831	4.3335	-23.6816	20.127	-31.0089	42.5061	39.89	-204.0	-140.0	-33.0
1403	13.692999999999984	-0.0098	-0.084	1.0278	-1.5259	3.6011	-25.0244	20.3027	-30.8441	42.171	39.86	-204.0	-140.0	-33.0
1404	13.692999999999984	-0.0073	-0.0903	1.0249	-4.3945	0.0	-26.001	20.4565	-30.7123	41.8085	39.87	-205.0	-141.0	-33.0
1405	13.694999999999936	-0.0601	-0.0752	1.0303	-6.8359	-1.4648	-28.1982	20.6049	-30.5804	41.4349	39.91	-205.0	-141.0	-32.0
1406	13.697000000000003	0.0161	-0.1191	1.0068	-10.1318	-7.5684	-30.7007	20.7312	-30.498	41.001	39.88	-207.0	-142.0	-32.0
1407	13.698999999999955	0.0278	-0.1191	1.0029	-7.4463	2.1973	-31.4331	20.8575	-30.3827	40.5725	39.91	-207.0	-142.0	-31.0
1408	13.727999999999952	-0.0181	-0.1055	1.022	-4.7607	10.9863	-31.311	20.9949	-30.141	40.2045	39.89	-206.0	-143.0	-31.0
1409	13.730000000000018	-0.0371	-0.1025	1.0146	-3.0518	14.6484	-33.7524	21.1487	-29.8553	39.8419	39.94	-207.0	-144.0	-32.0
1410	13.731999999999971	-0.0474	-0.1006	1.0127	-2.3193	15.0757	-37.7197	21.33	-29.5367	39.4464	39.93	-207.0	-146.0	-31.0
1411	13.735000000000014	-0.1792	-0.0415	1.0215	-4.5776	6.0425	-43.9453	21.5442	-29.2236	38.996	39.87	-205.0	-148.0	-31.0
1412	13.775999999999954	-0.0884	-0.0815	1.0366	-13.5498	-22.644	-53.3447	21.7694	-29.1193	38.3368	39.87	-204.0	-149.0	-31.0
1413	13.778999999999996	0.0146	-0.1299	0.9932	-15.7471	-28.5034	-61.2183	22.0166	-29.1193	37.5238	39.88	-205.0	-151.0	-29.0
1414	13.778999999999996	0.0171	-0.0889	0.9858	-9.0332	-7.2021	-63.9648	22.2913	-28.9929	36.7218	39.91	-208.0	-153.0	-27.0
1415	13.778999999999996	0.019	-0.0986	0.9849	-11.1694	-2.0142	-71.8994	22.5934	-28.7183	35.9253	39.89	-209.0	-155.0	-26.0
1416	13.797000000000025	-0.061	-0.1079	1.0024	-7.8125	16.9067	-77.2705	22.89	-28.2733	35.1288	39.91	-210.0	-156.0	-25.0
1417	13.797000000000025	-0.1177	-0.0732	1.02	-7.3853	16.6626	-85.9375	23.2196	-27.7185	34.3158	39.92	-211.0	-159.0	-24.0
1418	13.822000000000003	-0.0713	-0.0903	1.0088	-9.9487	9.3384	-97.8394	23.5876	-27.2021	33.349	39.91	-212.0	-161.0	-25.0
1419	13.872999999999934	-0.0347	-0.1006	0.9888	-10.1318	9.7656	-106.8115	23.9777	-26.6473	32.2943	39.85	-212.0	-164.0	-26.0
1420	13.872999999999934	-0.021	-0.1016	0.9917	-7.5684	13.0615	-113.4644	24.4006	-26.0596	31.1792	39.94	-214.0	-165.0	-25.0
1421	13.872999999999934	-0.02	-0.105	1.0117	-6.2866	14.7705	-118.103	24.8401	-25.4169	30.0421	39.9	-216.0	-166.0	-25.0
1422	13.872999999999934	-0.0381	-0.0933	1.0186	-6.4087	15.8081	-123.4741	25.2795	-24.7357	28.8885	39.85	-218.0	-168.0	-25.0
1423	13.872999999999934	-0.0591	-0.0864	1.0151	-8.3618	12.146	-129.5166	25.719	-24.0381	27.6801	39.89	-219.0	-169.0	-24.0
1424	13.875	-0.0771	-0.0801	1.0405	-9.9487	7.1411	-136.1694	26.153	-23.3514	26.4111	39.89	-219.0	-171.0	-23.0
1425	13.877999999999929	-0.1387	-0.0737	1.0449	-10.437	-3.1128	-142.0898	26.5979	-22.6923	25.0598	39.89	-219.0	-174.0	-23.0
1426	13.894000000000005	-0.1138	-0.0801	0.978	-11.9629	-33.02	-150.0244	27.0813	-22.2089	23.5437	39.86	-221.0	-179.0	-23.0
1427	13.895999999999958	-0.0195	-0.0913	0.978	-13.6108	-51.6968	-161.1938	27.6141	-21.9067	21.8079	39.82	-224.0	-183.0	-22.0
1428	13.91700000000003	-0.0137	-0.0591	0.9385	-15.5029	-52.002	-173.584	28.1799	-21.5552	19.9622	39.93	-225.0	-187.0	-21.0
1429	13.947000000000003	0.0791	-0.0728	0.9644	-17.1509	-31.6162	-180.9082	28.7183	-21.0608	18.0835	39.87	-229.0	-193.0	-20.0
1430	13.961999999999989	0.1274	-0.1143	0.98	-10.1929	1.6479	-187.2559	29.2291	-20.2588	16.3312	39.86	-232.0	-198.0	-19.0
1431	13.961999999999989	0.0527	-0.1079	0.9683	-1.3428	26.4893	-193.6646	29.7565	-19.1656	14.6942	39.89	-235.0	-203.0	-18.0
1432	13.961999999999989	-0.0112	-0.0762	1.0015	2.8076	28.0151	-199.4019	30.3058	-17.9297	13.1122	39.85	-238.0	-209.0	-16.0
1433	13.963999999999942	0.0405	-0.0625	1.0215	2.7466	22.644	-207.9468	30.8551	-16.7102	11.4368	39.89	-240.0	-214.0	-15.0
1434	13.966000000000008	0.0229	-0.0566	1.022	2.6245	28.1372	-215.7593	31.3824	-15.4138	9.7394	39.91	-241.0	-219.0	-16.0
1435	13.985000000000014	0.0342	-0.0518	1.0093	1.6479	26.123	-222.1069	31.8713	-14.0625	8.0255	39.92	-242.0	-225.0	-17.0
1436	13.985000000000014	0.082	-0.0532	1.0044	1.9531	25.3906	-227.9053	32.3273	-12.7057	6.2567	39.92	-243.0	-234.0	-17.0
1437	14.005999999999972	0.0532	-0.0557	0.9995	3.2959	28.0762	-231.8115	32.7502	-11.283	4.4989	39.85	-244.0	-241.0	-17.0
1438	14.048999999999978	0.1113	-0.0479	1.0112	2.0752	21.9727	-231.6284	33.1348	-9.9042	2.7246	39.85	-242.0	-250.0	-18.0
1439	14.048999999999978	0.1011	-0.0405	1.02	2.2583	26.7944	-233.5815	33.4698	-8.4869	0.9723	39.83	-240.0	-257.0	-20.0
1440	14.048999999999978	0.0669	-0.0366	1.0142	3.9673	37.0483	-240.8447	33.772	-6.9598	-0.7471	39.9	-238.0	-265.0	-21.0
1441	14.048999999999978	0.0601	-0.0303	1.0225	5.9814	45.166	-248.9624	34.0411	-5.2954	-2.4664	39.86	-235.0	-274.0	-21.0
1442	14.052000000000021	0.103	-0.0361	1.0371	5.127	41.626	-251.4648	34.2664	-3.6145	-4.2133	39.91	-232.0	-284.0	-23.0
1443	14.057999999999993	0.1333	-0.0352	1.0469	3.1128	35.5835	-251.5259	34.4257	-1.994	-5.9875	39.86	-230.0	-294.0	-25.0
1444	14.072999999999979	0.1396	-0.0244	1.0483	1.6479	35.7666	-251.0986	34.519	-0.3845	-7.7618	39.91	-227.0	-302.0	-27.0
1445	14.072999999999979	0.1729	-0.043	1.0474	-0.9766	37.9639	-249.5728	34.5355	1.214	-9.5197	39.84	-223.0	-310.0	-29.0
1446	14.120999999999981	0.1445	-0.0376	1.0371	-3.9673	40.5273	-242.5537	34.4806	2.818	-11.2061	39.82	-218.0	-318.0	-31.0
1447	14.122999999999934	0.2041	-0.0762	1.0098	-7.8735	31.4941	-234.9854	34.3323	4.3011	-12.8705	39.88	-213.0	-324.0	-33.0
1448	14.122999999999934	0.2212	-0.0991	0.9951	-6.1646	31.3721	-226.8677	34.14	5.6909	-14.5129	39.83	-208.0	-332.0	-34.0
1449	14.122999999999934	0.2021	-0.082	0.981	-0.8545	39.0015	-219.6045	33.9697	7.0862	-16.0455	39.91	-204.0	-339.0	-35.0
1450	14.126999999999953	0.1382	-0.0869	0.9937	4.2725	46.2036	-213.8062	33.8214	8.5144	-17.4847	39.8	-198.0	-345.0	-37.0
1451	14.164999999999964	0.1553	-0.0898	1.0112	6.1646	42.6025	-207.6416	33.6676	9.9042	-18.8745	39.88	-192.0	-350.0	-39.0
1452	14.164999999999964	0.2271	-0.106	1.0122	8.1787	42.8467	-199.2188	33.5138	11.2115	-20.2313	39.88	-186.0	-356.0	-41.0
1453	14.168000000000006	0.2456	-0.1367	1.0166	10.9253	51.5747	-190.4297	33.3655	12.5079	-21.4948	39.88	-180.0	-362.0	-42.0
1454	14.23599999999999	0.1719	-0.0781	1.0327	10.1929	52.1851	-178.2837	33.2281	13.7933	-22.6263	39.87	-173.0	-368.0	-43.0
1455	14.236999999999966	0.1938	-0.1108	1.0288	3.479	29.6631	-167.6636	33.0139	14.8645	-23.7689	39.86	-169.0	-370.0	-42.0
1456	14.259000000000015	0.2324	-0.1406	1.0269	-0.061	20.3247	-154.1748	32.7228	15.7214	-24.9005	39.88	-165.0	-376.0	-43.0
1457	14.259000000000015	0.1924	-0.1211	1.0171	-1.1597	20.0806	-140.0146	32.4371	16.496	-25.9167	39.93	-159.0	-380.0	-44.0
1458	14.259000000000015	0.1587	-0.1348	1.0142	-3.3569	15.4419	-127.8687	32.1405	17.1716	-26.8396	39.89	-153.0	-385.0	-44.0
1459	14.259000000000015	0.1646	-0.1362	1.0137	-5.5542	12.0239	-118.8965	31.8274	17.7539	-27.702	39.84	-150.0	-386.0	-43.0
1460	14.259000000000015	0.1455	-0.1304	1.0122	-7.3853	11.2305	-112.4878	31.5088	18.2867	-28.504	39.83	-148.0	-387.0	-43.0
1461	14.259000000000015	0.146	-0.145	0.9976	-8.2397	10.6201	-106.8726	31.1792	18.7756	-29.2731	39.92	-144.0	-391.0	-44.0
1462	14.261999999999944	0.0923	-0.1431	0.9888	-9.4604	8.7891	-100.708	30.8496	19.2371	-29.9762	39.86	-140.0	-394.0	-45.0
1463	14.26299999999992	0.1104	-0.1353	1.0024	-9.0942	3.418	-98.3887	30.5145	19.6271	-30.6903	39.89	-138.0	-397.0	-44.0
1464	14.26299999999992	0.165	-0.1563	0.9878	-5.5542	5.188	-95.8252	30.2014	19.9841	-31.3934	39.82	-130.0	-399.0	-47.0
1465	14.312999999999988	0.1431	-0.1489	0.9873	0.4272	19.4092	-92.4683	29.9762	20.4236	-32.0142	39.82	-126.0	-400.0	-47.0
1466	14.331999999999994	0.0352	-0.1357	0.9805	3.9673	25.0854	-89.8438	29.8114	20.9509	-32.5415	39.94	-122.0	-403.0	-47.0
1467	14.331999999999994	0.0947	-0.1353	0.9956	3.6621	12.2681	-89.2334	29.6356	21.3849	-33.1128	39.91	-117.0	-404.0	-46.0
1468	14.331999999999994	0.0986	-0.1606	0.9785	4.2114	13.3057	-87.9517	29.4434	21.7749	-33.7006	39.84	-115.0	-404.0	-46.0
1469	14.331999999999994	0.0942	-0.1416	0.9805	9.5825	16.4185	-85.8765	29.306	22.1869	-34.2499	39.87	-112.0	-406.0	-45.0
1470	14.331999999999994	0.0889	-0.1489	1.0044	10.8032	17.2119	-84.2285	29.2017	22.6044	-34.7772	39.86	-109.0	-406.0	-46.0
1471	14.336000000000013	0.0981	-0.1421	1.0308	11.5356	17.1509	-81.2988	29.1083	23.0054	-35.2826	39.92	-108.0	-408.0	-43.0
1472	14.393000000000029	0.1226	-0.1099	1.043	9.7656	18.6768	-78.4912	29.0259	23.3899	-35.7605	39.92	-105.0	-408.0	-45.0
1473	14.394999999999982	0.0801	-0.1172	1.0322	6.0425	19.165	-75.9888	28.916	23.7909	-36.2	39.89	-102.0	-409.0	-44.0
1474	14.394999999999982	0.1089	-0.106	1.0156	0.4883	10.1929	-72.0825	28.7567	24.104	-36.6449	39.89	-99.0	-411.0	-46.0
1475	14.394999999999982	0.084	-0.1294	1.0088	-4.0894	1.9531	-68.0542	28.5315	24.3182	-37.0953	39.85	-96.0	-412.0	-46.0
1476	14.394999999999982	0.0928	-0.1328	1.002	-7.5073	-7.6294	-63.7207	28.2678	24.4336	-37.5568	39.86	-93.0	-411.0	-45.0
1477	14.394999999999982	0.1504	-0.1558	1.0063	-8.2397	-10.3149	-60.1807	27.9822	24.472	-38.0182	39.84	-91.0	-411.0	-44.0
1478	14.403999999999996	0.1343	-0.1548	1.0034	-3.6011	2.8076	-57.1899	27.7625	24.5709	-38.4082	39.84	-88.0	-411.0	-43.0
1479	14.414999999999964	0.0776	-0.1436	0.9966	-1.2817	9.1553	-55.2979	27.6086	24.7577	-38.7103	39.82	-87.0	-411.0	-42.0
1480	14.433999999999969	0.1118	-0.1494	0.9927	-0.9155	8.728	-54.2603	27.4658	24.9335	-39.007	39.87	-85.0	-411.0	-44.0
1481	14.433999999999969	0.1123	-0.1597	0.998	1.6479	15.3198	-53.4668	27.345	25.1477	-39.2706	39.87	-84.0	-409.0	-44.0
1482	14.447999999999979	0.106	-0.1421	1.0098	3.9063	19.5923	-51.8799	27.2791	25.4004	-39.4904	39.85	-82.0	-408.0	-45.0
1483	14.481999999999971	0.0713	-0.1284	1.0088	4.0894	18.2495	-49.3164	27.2296	25.6586	-39.6881	39.8	-80.0	-408.0	-46.0
1484	14.481999999999971	0.0781	-0.1313	1.0146	-0.1221	8.1177	-45.4712	27.1472	25.8289	-39.8859	39.8	-79.0	-409.0	-47.0
1485	14.483999999999924	0.1099	-0.1465	1.0103	-3.479	1.709	-42.1143	27.0154	25.8948	-40.1001	39.9	-79.0	-410.0	-47.0
1486	14.494000000000028	0.1035	-0.1494	0.9883	-2.5635	3.9063	-40.2222	26.889	25.9552	-40.2869	39.85	-78.0	-409.0	-44.0
1487	14.494000000000028	0.1162	-0.1519	0.9805	0.2441	7.4463	-38.4521	26.8066	26.0321	-40.4462	39.85	-75.0	-410.0	-45.0
1488	14.514999999999986	0.1172	-0.1504	0.9917	2.5024	8.5449	-35.3394	26.7627	26.12	-40.567	39.86	-74.0	-409.0	-44.0
1489	14.528999999999996	0.1396	-0.1533	1.0005	2.7466	5.4932	-30.0293	26.7407	26.1584	-40.6549	39.89	-73.0	-408.0	-46.0
1490	14.557999999999993	0.1123	-0.1475	1.0054	3.2959	5.4932	-23.9868	26.7517	26.1639	-40.6879	39.86	-72.0	-409.0	-45.0
1491	14.571000000000026	0.0913	-0.1392	1.0049	2.3804	2.8076	-19.5313	26.7737	26.142	-40.6714	39.83	-71.0	-410.0	-43.0
1492	14.571000000000026	0.0889	-0.145	1.0034	1.8311	1.0986	-17.2119	26.7957	26.087	-40.6384	39.83	-70.0	-408.0	-41.0
1493	14.571000000000026	0.0752	-0.1431	1.0015	2.2583	2.5635	-16.1133	26.8231	26.0431	-40.589	39.85	-68.0	-407.0	-41.0
1494	14.572999999999979	0.0747	-0.146	0.9951	2.9907	3.8452	-15.564	26.8671	26.0046	-40.5286	39.9	-67.0	-406.0	-41.0
1495	14.572999999999979	0.0869	-0.1494	0.9971	4.7607	6.5308	-15.4419	26.9275	25.9827	-40.4572	39.84	-69.0	-407.0	-40.0
1496	14.593999999999937	0.0879	-0.144	0.9917	7.5684	11.0474	-15.3809	27.0209	25.9937	-40.3638	39.88	-69.0	-406.0	-39.0
1497	14.593999999999937	0.0757	-0.1309	0.9912	9.0942	11.4136	-14.1602	27.1472	26.0211	-40.2484	39.89	-67.0	-407.0	-41.0
1498	14.613999999999919	0.0835	-0.1318	1.0	8.1177	6.0425	-11.7798	27.2736	26.0101	-40.1385	39.96	-65.0	-407.0	-41.0
1499	14.644000000000005	0.0942	-0.1387	1.0088	6.4697	1.0986	-8.4839	27.3779	25.9277	-40.0287	39.81	-64.0	-407.0	-41.0
1500	14.656999999999925	0.0884	-0.1343	1.0093	5.3101	-0.7324	-5.3101	27.4768	25.8124	-39.9023	39.89	-62.0	-408.0	-41.0
1501	14.656999999999925	0.0713	-0.1313	0.9985	4.3945	-2.0142	-3.6011	27.5702	25.675	-39.7595	39.92	-62.0	-409.0	-42.0
1502	14.658999999999992	0.0581	-0.1348	0.9956	3.3569	-5.3101	-2.3193	27.6581	25.5157	-39.6112	39.98	-63.0	-410.0	-41.0
1503	14.658999999999992	0.0654	-0.1406	1.0049	3.418	-7.4463	-2.6855	27.7295	25.3345	-39.4849	39.86	-61.0	-412.0	-41.0
1504	14.663999999999987	0.0811	-0.1392	1.0029	5.0049	-3.54	-3.7842	27.8119	25.1697	-39.3585	39.89	-62.0	-411.0	-41.0
1505	14.68999999999994	0.063	-0.124	1.0103	7.1411	3.54	-4.8218	27.9327	25.0763	-39.2047	39.89	-62.0	-410.0	-41.0
1506	14.692999999999984	0.0488	-0.1294	1.021	7.4463	5.249	-6.1646	28.0591	25.0269	-39.0454	39.83	-63.0	-410.0	-40.0
1507	14.745999999999981	0.0479	-0.1255	1.0151	6.4697	4.2725	-7.2021	28.1744	24.9774	-38.9026	39.93	-62.0	-410.0	-40.0
1508	14.759999999999991	0.0557	-0.0957	1.0137	4.5776	1.6479	-8.2397	28.2678	24.906	-38.7817	39.83	-61.0	-409.0	-40.0
1509	14.759999999999991	0.1099	-0.0913	1.0361	0.9155	-2.7466	-7.8125	28.3282	24.7961	-38.6884	39.88	-60.0	-409.0	-39.0
1510	14.759999999999991	0.085	-0.1235	1.0283	-0.2441	1.8311	-7.019	28.3667	24.7028	-38.5785	39.89	-60.0	-409.0	-39.0
1511	14.759999999999991	0.0503	-0.1211	1.0015	-1.5259	2.5635	-6.5308	28.3997	24.6313	-38.4467	39.9	-61.0	-409.0	-39.0
1512	14.761999999999944	0.0664	-0.1255	0.999	-2.6245	-1.1597	-6.5918	28.4106	24.5325	-38.3313	39.89	-62.0	-408.0	-40.0
1513	14.761999999999944	0.0767	-0.1309	1.0005	-1.77	-0.7324	-7.019	28.4216	24.4281	-38.2214	39.91	-63.0	-409.0	-39.0
1514	14.76400000000001	0.0703	-0.127	0.998	-0.6714	1.4038	-7.3242	28.4491	24.3402	-38.1116	39.87	-61.0	-409.0	-38.0
1515	14.783999999999992	0.0664	-0.1255	0.9961	0.1831	2.2583	-7.2632	28.4821	24.2633	-37.9907	39.88	-59.0	-410.0	-37.0
1516	14.785999999999945	0.0767	-0.1338	1.0049	0.6714	1.8311	-7.1411	28.5205	24.1864	-37.8809	39.85	-59.0	-409.0	-37.0
1517	14.79099999999994	0.0767	-0.1279	1.0103	1.1597	3.6011	-6.7749	28.5699	24.1205	-37.76	39.92	-58.0	-409.0	-37.0
1518	14.848999999999933	0.0664	-0.124	1.0044	1.1597	4.3335	-6.5918	28.6249	24.0656	-37.6282	39.92	-58.0	-408.0	-38.0
1519	14.848999999999933	0.0718	-0.1265	1.0044	0.7324	3.2349	-6.2256	28.6743	23.9996	-37.4963	39.9	-59.0	-407.0	-37.0
1520	14.848999999999933	0.0811	-0.1294	1.0024	0.7324	2.7466	-5.7373	28.7183	23.9227	-37.37	39.86	-59.0	-408.0	-36.0
1521	14.848999999999933	0.0835	-0.1318	0.9971	1.0376	2.4414	-4.2725	28.7732	23.8403	-37.2327	39.88	-58.0	-408.0	-36.0
1522	14.850999999999999	0.0815	-0.1367	0.9883	1.77	1.2817	-2.4414	28.8336	23.736	-37.0898	39.89	-58.0	-407.0	-35.0
1523	14.855000000000018	0.0757	-0.1387	0.9888	3.1738	0.8545	-0.5493	28.9105	23.6206	-36.9305	39.86	-58.0	-408.0	-35.0
1524	14.867999999999938	0.0693	-0.1411	0.9868	4.6387	-0.4272	1.0376	29.0039	23.4943	-36.7603	39.87	-58.0	-408.0	-35.0
1525	14.870000000000005	0.0923	-0.1392	0.9946	6.1035	-1.4648	2.4414	29.1138	23.3405	-36.5845	39.97	-56.0	-407.0	-36.0
1526	14.890999999999963	0.0752	-0.1426	0.9946	8.0566	1.3428	3.7842	29.2511	23.2031	-36.3922	39.87	-56.0	-408.0	-37.0
1527	14.914999999999964	0.0557	-0.1572	0.9966	7.8125	-1.4648	5.6152	29.3884	23.0548	-36.1835	39.91	-57.0	-408.0	-37.0
1528	14.924999999999955	0.043	-0.1797	1.0098	7.0801	-7.019	7.4463	29.5038	22.8516	-35.9857	39.9	-59.0	-408.0	-38.0
1529	14.92599999999993	0.0591	-0.1626	0.9912	7.8735	-10.376	9.2163	29.6246	22.6044	-35.7935	39.91	-61.0	-407.0	-37.0
1530	14.927000000000021	0.0835	-0.1377	0.9858	6.7139	-14.4043	7.5073	29.7455	22.3242	-35.6287	39.86	-61.0	-407.0	-36.0
1531	14.928999999999974	0.1079	-0.1851	1.0117	6.6528	-13.1836	5.127	29.8279	22.0441	-35.5078	39.83	-61.0	-408.0	-35.0
1532	14.947000000000003	0.0781	-0.1738	1.0063	10.0098	-4.0894	5.0049	29.9542	21.8353	-35.343	39.83	-61.0	-410.0	-35.0
1533	14.952999999999975	0.063	-0.145	0.9985	10.6201	-2.5024	5.4932	30.108	21.676	-35.1508	39.86	-61.0	-412.0	-35.0
1534	14.990999999999985	0.106	-0.1577	1.0132	8.667	-7.0801	5.127	30.2399	21.4728	-34.986	39.82	-60.0	-414.0	-34.0
1535	14.992999999999938	0.1104	-0.1748	1.0264	7.3853	-7.9956	3.7842	30.3387	21.2531	-34.8486	39.87	-58.0	-415.0	-33.0
1536	15.004999999999995	0.0747	-0.1582	1.0063	6.4087	-3.9063	4.2114	30.4376	21.0718	-34.6948	39.85	-58.0	-416.0	-34.0
1537	15.024000000000001	0.0625	-0.1431	1.0059	4.3335	-5.0659	4.6387	30.5255	20.9015	-34.53	39.94	-59.0	-416.0	-32.0
1538	15.025999999999954	0.0684	-0.1519	1.0049	3.54	-7.6294	2.8076	30.5859	20.7092	-34.3927	39.86	-59.0	-416.0	-31.0
1539	15.025999999999954	0.0874	-0.1372	1.0024	3.8452	-6.3477	1.8921	30.6519	20.528	-34.2664	39.91	-60.0	-417.0	-31.0
1540	15.025999999999954	0.1016	-0.1382	1.001	3.1738	-5.7983	0.061	30.7068	20.3522	-34.151	39.92	-60.0	-418.0	-30.0
1541	15.031999999999925	0.0762	-0.1279	1.0093	2.5024	-0.9766	0.4883	30.7617	20.2203	-34.0247	39.91	-60.0	-419.0	-29.0
1542	15.067000000000007	0.0918	-0.1143	1.0107	0.6104	-1.8311	1.5869	30.8167	20.094	-33.8708	39.85	-59.0	-420.0	-28.0
1543	15.06899999999996	0.0806	-0.1411	1.0146	-0.4272	-3.1738	0.4883	30.8386	19.9512	-33.75	39.92	-60.0	-422.0	-26.0
1544	15.06899999999996	0.0747	-0.1191	1.0122	0.2441	-0.4883	2.1362	30.8771	19.8248	-33.5962	39.86	-61.0	-423.0	-26.0
1545	15.072000000000003	0.084	-0.1235	1.019	-0.7324	-6.1646	0.7935	30.9045	19.671	-33.4698	39.86	-61.0	-423.0	-25.0
1546	15.079999999999927	0.0596	-0.1064	1.0063	-1.1597	-10.9863	1.3428	30.9155	19.4843	-33.371	39.91	-61.0	-424.0	-24.0
1547	15.112999999999943	0.0903	-0.1025	1.0083	-3.1738	-18.0664	1.8311	30.91	19.2261	-33.3051	39.91	-60.0	-425.0	-23.0
1548	15.115999999999985	0.1035	-0.1035	1.02	-3.418	-16.6016	0.7935	30.8826	18.9624	-33.2611	39.91	-59.0	-427.0	-22.0
1549	15.115999999999985	0.1128	-0.0967	1.0225	-2.3193	-7.9956	1.0376	30.8826	18.7592	-33.1787	39.84	-59.0	-427.0	-22.0
1550	15.20399999999995	0.1133	-0.0962	1.0181	-2.1973	-1.709	1.5259	30.9045	18.6218	-33.0524	39.89	-59.0	-428.0	-22.0
1551	15.20399999999995	0.0918	-0.1143	1.0361	-3.6621	-2.0142	1.77	30.91	18.501	-32.915	39.89	-59.0	-429.0	-21.0
1552	15.20399999999995	0.0894	-0.1304	1.0527	-5.0659	-5.127	2.7466	30.8936	18.3417	-32.7887	39.89	-57.0	-431.0	-20.0
1553	15.204999999999927	0.0762	-0.1309	1.0537	-3.2959	-4.8218	3.9673	30.8881	18.1879	-32.6514	39.85	-57.0	-432.0	-19.0
1554	15.204999999999927	0.0977	-0.1162	1.0576	-0.061	-3.1738	4.2114	30.9155	18.0341	-32.5031	39.94	-58.0	-433.0	-19.0
1555	15.204999999999927	0.1006	-0.126	1.0532	2.9907	-0.6104	2.1362	30.976	17.9077	-32.3602	39.89	-58.0	-434.0	-18.0
1556	15.204999999999927	0.0664	-0.1255	1.0415	5.3101	-0.1221	2.1973	31.0583	17.8088	-32.2119	39.86	-58.0	-435.0	-18.0
1557	15.20799999999997	0.064	-0.1104	1.0303	5.7373	-3.9673	3.9673	31.1517	17.6715	-32.0636	39.9	-59.0	-435.0	-17.0
1558	15.20799999999997	0.0747	-0.1064	1.0088	5.6152	-10.9253	5.7983	31.2396	17.4738	-31.9373	39.9	-60.0	-437.0	-17.0
1559	15.230000000000018	0.0811	-0.0991	0.9878	6.1646	-13.2446	7.4463	31.333	17.2321	-31.8219	39.85	-61.0	-439.0	-20.0
1560	15.26299999999992	0.0806	-0.0874	0.9751	5.7373	-12.2681	9.0942	31.4319	16.9849	-31.6846	39.85	-61.0	-441.0	-23.0
1561	15.26299999999992	0.0889	-0.0815	0.9639	3.1738	-10.9253	9.8877	31.5143	16.7487	-31.5417	39.83	-61.0	-441.0	-21.0
1562	15.27699999999993	0.1177	-0.082	0.9736	-0.2441	-7.1411	10.1318	31.5692	16.5289	-31.377	39.92	-62.0	-441.0	-20.0
1563	15.27699999999993	0.1406	-0.0928	0.9946	-3.7842	-0.9155	10.0098	31.6022	16.3477	-31.1902	39.83	-63.0	-441.0	-21.0
1564	15.27699999999993	0.1489	-0.1147	1.0024	-5.9814	5.5542	8.5449	31.6022	16.2268	-30.9814	39.82	-64.0	-443.0	-20.0
1565	15.278999999999996	0.1533	-0.1289	1.0151	-6.1646	10.376	5.0049	31.5912	16.1664	-30.7727	39.83	-63.0	-445.0	-20.0
1566	15.298000000000002	0.1479	-0.1401	1.0317	-5.3101	11.9019	0.0	31.5802	16.1554	-30.5914	39.87	-62.0	-447.0	-21.0
1567	15.299999999999955	0.123	-0.1353	1.0293	-3.1738	11.0474	-5.6763	31.5692	16.1719	-30.4596	39.9	-62.0	-447.0	-20.0
1568	15.302000000000021	0.0928	-0.1191	1.02	0.0	11.5967	-10.6812	31.5747	16.2213	-30.3662	39.85	-63.0	-448.0	-19.0
1569	15.317000000000007	0.0732	-0.0928	1.0054	2.5635	13.5498	-13.1226	31.6132	16.3147	-30.2948	39.86	-64.0	-450.0	-20.0
1570	15.341000000000008	0.0586	-0.0732	0.9917	3.0518	15.3198	-11.2915	31.6736	16.4191	-30.1959	39.87	-64.0	-452.0	-18.0
1571	15.350999999999999	0.0439	-0.0605	0.9868	1.5259	14.9536	-6.1646	31.745	16.5125	-30.0586	39.89	-64.0	-451.0	-16.0
1572	15.350999999999999	0.0405	-0.0547	0.9927	-1.0986	11.8408	0.1831	31.7999	16.5509	-29.8773	39.89	-63.0	-452.0	-18.0
1573	15.352999999999952	0.0562	-0.061	1.0015	-3.1738	7.8125	5.6763	31.8384	16.5234	-29.6741	39.88	-62.0	-454.0	-19.0
1574	15.360000000000014	0.0811	-0.0801	1.0181	-3.2349	6.0425	9.4604	31.8713	16.4465	-29.4489	39.83	-61.0	-456.0	-20.0
1575	15.375999999999976	0.0981	-0.0942	1.0313	-1.4038	7.3242	11.3525	31.9208	16.3586	-29.2072	39.93	-62.0	-455.0	-21.0
1576	15.377999999999929	0.1025	-0.0972	1.0342	0.1831	7.9346	11.5967	31.9922	16.2708	-28.96	39.8	-62.0	-456.0	-22.0
1577	15.396999999999935	0.1118	-0.1021	1.0444	1.9531	5.4932	10.7422	32.0691	16.1719	-28.7238	39.87	-61.0	-456.0	-21.0
1578	15.419999999999959	0.1338	-0.1108	1.0522	3.3569	1.5869	8.9722	32.1515	16.0455	-28.5315	39.93	-61.0	-456.0	-20.0
1579	15.42999999999995	0.1382	-0.1055	1.0537	5.6763	1.5259	6.5918	32.2449	15.9192	-28.3722	39.83	-60.0	-457.0	-23.0
1580	15.432000000000016	0.1309	-0.0962	1.0513	8.667	5.6152	4.7607	32.3657	15.8313	-28.2129	39.91	-58.0	-459.0	-23.0
1581	15.432000000000016	0.1201	-0.0835	1.0317	10.7422	10.498	4.5776	32.525	15.7928	-28.0316	39.93	-60.0	-460.0	-22.0
1582	15.451000000000022	0.0972	-0.0669	1.0127	11.0474	13.4888	6.2866	32.7008	15.7874	-27.8119	39.89	-59.0	-461.0	-24.0
1583	15.452999999999975	0.0908	-0.0518	1.0044	9.2163	11.9019	9.9487	32.8711	15.7599	-27.5702	39.92	-59.0	-463.0	-23.0
1584	15.463999999999942	0.1016	-0.0503	1.0044	7.4463	10.6812	15.9302	33.0359	15.683	-27.2955	39.88	-60.0	-464.0	-25.0
1585	15.497999999999934	0.1113	-0.0586	1.0112	7.3853	12.5122	23.1323	33.2062	15.5786	-26.955	39.88	-61.0	-464.0	-26.0
1586	15.510999999999967	0.1265	-0.0698	1.0142	8.3008	15.2588	29.8462	33.4039	15.4578	-26.5485	39.92	-62.0	-465.0	-26.0
1587	15.510999999999967	0.1382	-0.0815	1.0107	9.1553	16.6016	34.9121	33.6182	15.3094	-26.0815	39.83	-64.0	-465.0	-25.0
1588	15.510999999999967	0.1538	-0.0786	1.0107	9.8877	17.8833	39.0015	33.8434	15.1447	-25.5872	39.9	-63.0	-467.0	-25.0
1589	15.51299999999992	0.1782	-0.0625	1.0059	10.8032	21.5454	43.396	34.0961	14.9744	-25.0433	39.93	-64.0	-469.0	-27.0
1590	15.523000000000025	0.1992	-0.0415	0.9966	11.6577	28.9917	49.1333	34.3817	14.8206	-24.4226	39.88	-64.0	-468.0	-27.0
1591	15.588999999999942	0.2056	-0.0298	1.0029	12.2681	39.1235	56.0913	34.7003	14.6997	-23.703	39.89	-65.0	-469.0	-26.0
1592	15.588999999999942	0.2041	-0.0195	1.0049	12.6953	53.4058	64.0259	35.0629	14.6448	-22.8406	39.92	-65.0	-469.0	-28.0
1593	15.608999999999924	0.1846	0.0088	0.9956	14.5874	73.9136	72.6318	35.4913	14.6887	-21.7969	39.88	-66.0	-469.0	-27.0
1594	15.608999999999924	0.1509	0.0293	0.9775	17.334	94.6655	82.0313	36.0022	14.8535	-20.5499	39.84	-66.0	-471.0	-28.0
1595	15.608999999999924	0.1177	0.0327	0.959	19.165	107.1167	89.8438	36.5845	15.0897	-19.1327	39.9	-66.0	-472.0	-28.0
1596	15.608999999999924	0.0542	0.0415	0.9409	18.9209	115.2954	101.0132	37.2107	15.3314	-17.5671	39.89	-65.0	-472.0	-29.0
1597	15.608999999999924	0.0454	0.0552	0.9326	13.9771	109.314	113.2202	37.8314	15.4742	-15.9247	39.9	-64.0	-472.0	-29.0
1598	15.612999999999943	0.0342	0.0557	0.9331	6.958	95.2148	127.1362	38.3917	15.4193	-14.2493	39.89	-66.0	-471.0	-29.0
1599	15.612999999999943	0.0562	0.0313	0.9731	0.3052	76.6602	139.7095	38.8641	15.1227	-12.6013	39.89	-67.0	-471.0	-30.0
1600	15.696000000000026	0.0942	-0.0093	1.0083	-3.2959	61.2183	151.9775	39.2542	14.6063	-10.9918	39.89	-70.0	-472.0	-31.0
1601	15.697999999999979	0.0757	-0.0386	1.0117	-3.6621	46.1426	165.9546	39.6057	13.8812	-9.3768	39.88	-73.0	-472.0	-32.0
1602	15.697999999999979	0.0688	-0.0557	1.0166	-3.1128	23.1934	181.5796	39.9298	12.9034	-7.8003	39.75	-74.0	-472.0	-33.0
1603	15.697999999999979	0.1152	-0.0459	1.0171	-2.5024	0.9155	196.8994	40.2045	11.629	-6.2842	39.95	-74.0	-474.0	-35.0
1604	15.697999999999979	0.2705	0.022	0.9507	2.1362	-3.9063	214.5386	40.5011	10.1459	-4.7681	39.85	-78.0	-473.0	-35.0
1605	15.697999999999979	0.1475	-0.0132	0.9131	12.5122	8.9111	242.8589	40.8911	8.5748	-2.9938	39.89	-83.0	-473.0	-35.0
1606	15.697999999999979	0.0513	-0.0835	0.9448	15.0146	0.0	268.1274	41.2756	6.839	-1.0272	39.88	-90.0	-470.0	-36.0
1607	15.697999999999979	0.0889	-0.1133	1.0381	10.6201	-31.7383	299.6826	41.5503	4.7131	0.9448	39.85	-96.0	-467.0	-37.0
1608	15.711000000000013	0.0845	-0.0879	1.103	9.0332	-57.6782	343.811	41.7261	2.0819	3.0267	39.89	-103.0	-465.0	-38.0
1609	15.711000000000013	0.0713	-0.0254	1.124	10.8032	-74.646	364.502	41.8304	-0.8459	5.1746	39.81	-111.0	-461.0	-39.0
1610	15.718999999999937	0.0405	0.002	1.1064	11.4746	-102.2949	372.0093	41.8469	-4.01	7.229	39.89	-122.0	-458.0	-40.0
1611	15.79099999999994	0.0283	0.0039	1.0835	12.4512	-136.2915	372.9248	41.77	-7.4213	9.0912	39.84	-134.0	-454.0	-40.0
1612	15.79099999999994	-0.0225	0.0146	1.0488	15.1367	-163.147	368.8965	41.6327	-11.0028	10.7611	39.84	-147.0	-449.0	-38.0
1613	15.810999999999922	-0.0464	0.0591	1.043	16.3574	-184.5703	351.2573	41.4734	-14.6338	12.2223	39.86	-161.0	-444.0	-35.0
1614	15.810999999999922	0.1504	0.064	1.0493	12.6953	-204.3457	331.543	41.2866	-18.2977	13.3539	39.86	-175.0	-438.0	-31.0
1615	15.810999999999922	0.4375	0.043	1.0479	12.6953	-204.9561	316.7725	41.0504	-21.9562	14.2932	39.92	-189.0	-430.0	-26.0
1616	15.810999999999922	0.4424	0.0571	1.0645	23.3154	-170.4102	312.8662	40.7648	-25.3564	15.4193	39.89	-204.0	-421.0	-21.0
1617	15.810999999999922	0.3848	0.0918	1.0293	31.7993	-141.7847	307.6782	40.4132	-28.4656	16.8036	39.88	-218.0	-411.0	-14.0
1618	15.813999999999965	0.4185	0.1006	0.9849	37.4146	-122.7417	295.8374	40.0012	-31.3385	18.3142	39.9	-232.0	-402.0	-6.0
1619	15.813999999999965	0.5039	0.1016	0.9609	44.2505	-97.7783	282.0435	39.5288	-33.9478	19.9182	39.9	-245.0	-392.0	1.0
1620	15.827999999999975	0.5244	0.1167	0.9805	52.5513	-59.1431	274.6582	38.9301	-36.2164	21.7804	39.89	-257.0	-381.0	10.0
1621	15.829999999999927	0.4658	0.1851	1.0078	58.8379	-14.7705	272.2778	38.1281	-38.0896	24.0436	39.91	-268.0	-370.0	17.0
1622	15.850999999999999	0.3569	0.2759	1.0205	55.9692	17.334	272.8271	37.0569	-39.6222	26.6968	39.88	-278.0	-358.0	24.0
1623	15.884000000000015	0.2354	0.3643	1.0571	40.3442	30.8228	272.1558	35.6781	-40.9406	29.6136	39.85	-286.0	-346.0	31.0
1624	15.898000000000025	0.1992	0.4424	1.0439	13.916	18.4326	263.4888	34.0356	-42.1875	32.5305	39.89	-292.0	-334.0	37.0
1625	15.898000000000025	0.2837	0.4741	1.0273	-16.6016	-8.8501	252.7466	32.2174	-43.5443	35.2167	39.89	-297.0	-322.0	42.0
1626	15.898000000000025	0.3418	0.4023	1.0137	-42.3584	-16.7236	240.7837	30.152	-44.9011	37.7765	39.82	-299.0	-310.0	46.0
1627	15.899999999999977	0.3442	0.3188	0.979	-61.5234	-6.7749	222.6563	27.8503	-46.0547	40.2924	39.88	-302.0	-298.0	49.0
1628	15.899999999999977	0.3184	0.2827	0.937	-79.5288	6.7749	198.5474	25.3949	-46.9061	42.7148	39.89	-306.0	-285.0	53.0
1629	15.905999999999949	0.3535	0.2349	0.9131	-97.5952	17.1509	168.6401	22.912	-47.4719	44.9011	39.86	-308.0	-271.0	57.0
1630	15.928999999999974	0.4336	0.1768	0.9141	-107.9102	39.1846	136.4136	20.4895	-47.7081	46.7853	39.87	-308.0	-260.0	60.0
1631	15.942999999999984	0.4531	0.1455	0.9375	-101.4404	81.8481	103.3325	18.2758	-47.4335	48.4058	39.87	-307.0	-250.0	62.0
1632	15.975999999999999	0.4082	0.145	0.998	-85.083	128.3569	72.2656	16.4191	-46.5656	49.7571	39.81	-305.0	-240.0	63.0
1633	15.990999999999985	0.3354	0.144	1.0342	-70.3125	155.3955	52.1851	14.9414	-45.2582	50.8612	39.85	-302.0	-230.0	64.0
1634	15.990999999999985	0.1978	0.1577	1.0776	-45.9595	175.5981	30.8228	13.8867	-43.6597	51.7072	39.88	-299.0	-222.0	63.0
1635	15.990999999999985	0.0508	0.1362	1.1187	-20.9961	170.3491	19.5923	13.255	-41.9733	52.3444	39.85	-296.0	-214.0	59.0
1636	15.992999999999938	-0.0918	0.1284	1.1416	7.7515	147.9492	17.0288	13.0078	-40.4242	52.8387	39.96	-291.0	-209.0	55.0
1637	15.992999999999938	-0.1099	0.1826	1.2109	33.7524	104.4312	19.4702	13.1342	-39.2487	53.2343	39.86	-286.0	-205.0	51.0
1638	16.0	-0.1494	0.1982	1.1538	39.0625	74.1577	21.3013	13.4198	-38.4137	53.5529	39.9	-281.0	-200.0	47.0
1639	16.015999999999963	-0.0806	0.1973	1.0654	44.9219	48.4009	22.1558	13.7988	-37.8644	53.8	39.9	-277.0	-196.0	43.0
1640	16.015999999999963	-0.042	0.1899	1.0313	50.4761	34.4849	26.3062	14.2438	-37.5018	54.0363	39.92	-273.0	-192.0	39.0
1641	16.067000000000007	-0.0317	0.1382	0.9878	49.1333	21.7285	33.0811	14.6613	-37.2821	54.3164	39.92	-269.0	-190.0	35.0
1642	16.06899999999996	0.0098	0.106	0.9814	44.0063	13.3057	44.0674	14.9634	-37.1997	54.6735	39.9	-265.0	-190.0	31.0
1643	16.06899999999996	-0.0806	0.166	0.9741	36.6821	9.8877	60.3638	15.1117	-37.1722	55.2008	39.87	-260.0	-189.0	27.0
1644	16.06899999999996	-0.1372	0.21	0.9478	25.0244	-11.9019	76.0498	15.0897	-37.326	55.871	39.86	-258.0	-189.0	24.0
1645	16.06899999999996	-0.0928	0.2158	0.9614	12.3901	-35.6445	89.8438	14.8865	-37.771	56.629	39.86	-257.0	-188.0	22.0
1646	16.08699999999999	-0.0244	0.2021	0.9717	1.8311	-39.7339	100.1587	14.491	-38.3533	57.4915	39.91	-254.0	-188.0	20.0
1647	16.091000000000008	0.0195	0.1699	0.9692	-6.4697	-32.8369	108.3374	13.9087	-38.9026	58.4802	39.88	-252.0	-186.0	19.0
1648	16.105999999999995	0.04	0.1274	0.9683	-14.2822	-29.2969	114.9292	13.1506	-39.4244	59.5789	39.8	-251.0	-183.0	19.0
1649	16.110000000000014	0.0371	0.0972	0.9609	-22.2168	-30.2734	117.6147	12.2552	-39.9298	60.7434	39.89	-249.0	-181.0	19.0
1650	16.126999999999953	0.0352	0.0928	0.9502	-28.1372	-33.9966	115.3564	11.2939	-40.4517	61.897	39.94	-247.0	-179.0	18.0
1651	16.158999999999992	0.0557	0.0913	0.9521	-31.4331	-38.4521	107.3608	10.3326	-40.9845	62.9681	39.88	-246.0	-177.0	18.0
1652	16.173999999999978	0.0811	0.0791	0.9526	-31.1279	-38.208	97.4731	9.4373	-41.5063	63.9185	39.88	-246.0	-172.0	19.0
1653	16.173999999999978	0.105	0.0571	0.9619	-25.5737	-28.5034	81.0547	8.6682	-41.9348	64.715	39.95	-246.0	-169.0	21.0
1654	16.173999999999978	0.105	0.0366	0.9653	-18.5547	-15.9302	64.5752	8.0859	-42.1985	65.3247	39.88	-246.0	-169.0	22.0
1655	16.17599999999993	0.0928	0.0313	0.9717	-12.3291	-6.4697	49.6826	7.6904	-42.3303	65.7477	39.84	-246.0	-167.0	23.0
1656	16.196000000000026	0.0859	0.0269	0.9883	-7.3242	-1.2207	37.4146	7.4487	-42.3798	66.0114	39.83	-245.0	-165.0	24.0
1657	16.196000000000026	0.0498	0.0371	1.0073	-2.0142	3.7231	28.0762	7.3499	-42.3578	66.1542	39.93	-244.0	-162.0	23.0
1658	16.19799999999998	0.0181	0.0303	1.0029	2.1973	5.6152	21.6064	7.3608	-42.2864	66.2091	39.86	-243.0	-160.0	23.0
1659	16.25	0.0112	0.002	0.9854	5.4932	4.2114	18.2495	7.4377	-42.215	66.2091	39.92	-243.0	-159.0	22.0
1660	16.250999999999976	0.001	-0.0293	0.9653	9.7046	4.8828	16.9067	7.5531	-42.1381	66.1871	39.9	-243.0	-158.0	22.0
1661	16.25299999999993	-0.0215	-0.041	0.9565	13.6719	4.9438	16.2964	7.7069	-42.0392	66.1652	39.84	-242.0	-157.0	20.0
1662	16.25299999999993	-0.0327	-0.0376	0.9595	15.5029	2.0142	16.7847	7.8882	-41.9623	66.1432	39.87	-241.0	-156.0	19.0
1663	16.25299999999993	-0.04	-0.0347	0.9717	16.2354	-1.0986	18.2495	8.0695	-41.9183	66.1267	39.87	-240.0	-156.0	17.0
1664	16.256999999999948	-0.042	-0.0371	0.9707	16.2354	-4.6387	20.5688	8.2397	-41.9128	66.1377	39.89	-239.0	-155.0	16.0
1665	16.28699999999992	-0.0342	-0.0386	0.9604	15.5029	-7.9346	23.4985	8.3826	-41.9403	66.1761	39.89	-237.0	-154.0	17.0
1666	16.289999999999964	-0.0078	-0.0317	0.9585	13.7329	-10.2539	26.001	8.4924	-42.0117	66.2421	39.85	-237.0	-153.0	18.0
1667	16.293000000000006	0.019	-0.0269	0.9678	11.2915	-10.498	28.0762	8.5583	-42.0996	66.3354	39.88	-237.0	-154.0	18.0
1668	16.309999999999945	0.0122	-0.0112	0.978	9.2163	-5.127	29.48	8.5913	-42.16	66.4508	39.93	-236.0	-155.0	17.0
1669	16.343999999999937	-0.0137	-0.0029	0.9785	6.7139	0.9766	30.2734	8.5858	-42.1436	66.5881	39.91	-235.0	-155.0	16.0
1670	16.358999999999924	-0.0151	-0.0264	0.9746	3.8452	4.3335	31.5552	8.5309	-42.0886	66.7529	39.83	-236.0	-154.0	15.0
1671	16.358999999999924	-0.0142	-0.0469	0.9678	2.1362	6.0425	33.1421	8.432	-42.0172	66.9452	39.89	-232.0	-154.0	15.0
1672	16.358999999999924	-0.0117	-0.0664	0.9692	-0.061	7.3242	35.3394	8.2947	-41.9293	67.1594	39.83	-232.0	-154.0	13.0
1673	16.358999999999924	-0.0044	-0.0776	0.9663	-2.4414	7.6904	37.0483	8.1079	-41.8414	67.4011	39.83	-231.0	-153.0	13.0
1674	16.36099999999999	0.0166	-0.0942	0.9609	-4.4556	8.4839	37.7808	7.8827	-41.7535	67.6538	39.88	-230.0	-153.0	13.0
1675	16.380999999999972	0.0278	-0.0986	0.9712	-5.7373	11.1694	36.6821	7.6465	-41.6492	67.901	39.83	-229.0	-152.0	11.0
1676	16.382999999999925	0.0435	-0.0977	0.9775	-7.1411	13.855	33.7524	7.4213	-41.5118	68.1152	39.93	-229.0	-151.0	10.0
1677	16.38499999999999	0.0444	-0.1113	1.0039	-8.606	16.9678	30.5786	7.2015	-41.347	68.291	39.85	-228.0	-150.0	10.0
1678	16.442999999999984	0.0273	-0.1191	1.0303	-10.6812	18.5547	27.832	6.9873	-41.1493	68.4338	39.87	-228.0	-149.0	7.0
1679	16.442999999999984	0.0498	-0.1113	1.0303	-13.855	14.4653	25.7568	6.7731	-40.9845	68.5382	39.87	-227.0	-149.0	7.0
1680	16.442999999999984	0.0796	-0.1255	1.0322	-14.8926	12.5732	23.9868	6.5533	-40.8527	68.6096	39.89	-227.0	-149.0	5.0
1681	16.442999999999984	0.0591	-0.1382	1.0366	-11.6577	15.9302	21.9727	6.3666	-40.6934	68.6646	39.86	-224.0	-148.0	6.0
1682	16.442999999999984	0.0444	-0.1421	1.0337	-8.3618	15.2588	16.9678	6.2567	-40.5121	68.6591	39.86	-223.0	-148.0	4.0
1683	16.447000000000003	0.0488	-0.1323	1.0273	-4.6997	13.1836	11.1694	6.2292	-40.3528	68.5767	39.94	-224.0	-147.0	3.0
1684	16.45399999999995	0.0562	-0.1221	1.022	0.0	13.1226	4.8828	6.3062	-40.1935	68.4119	39.88	-222.0	-148.0	3.0
1685	16.463999999999942	0.0552	-0.1108	1.0361	4.5166	13.7329	-0.4272	6.4819	-40.0287	68.1812	39.86	-221.0	-148.0	3.0
1686	16.477999999999952	0.0649	-0.0986	1.0435	6.4697	12.207	-4.7607	6.7181	-39.8639	67.8845	39.89	-219.0	-146.0	2.0
1687	16.499000000000024	0.0806	-0.0889	1.041	6.6528	10.9253	-7.2632	6.9928	-39.7211	67.5494	39.85	-216.0	-146.0	1.0
1688	16.548999999999978	0.0762	-0.0688	1.0444	6.4087	12.5122	-9.2773	7.2839	-39.5673	67.1924	39.88	-215.0	-145.0	1.0
1689	16.548999999999978	0.0547	-0.0474	1.0518	6.0425	15.9912	-11.6577	7.5861	-39.375	66.8134	39.88	-215.0	-146.0	1.0
1690	16.548999999999978	0.0332	-0.0313	1.0542	5.7373	18.2495	-13.1836	7.9047	-39.1498	66.4178	39.89	-215.0	-146.0	0.0
1691	16.548999999999978	0.02	-0.0366	1.0576	4.3945	16.9678	-13.1836	8.2178	-38.9191	66.0278	39.91	-216.0	-145.0	-1.0
1692	16.548999999999978	0.0156	-0.0527	1.0693	2.9297	11.7798	-10.1318	8.4869	-38.7323	65.6653	39.91	-215.0	-146.0	-1.0
1693	16.55099999999993	0.0259	-0.0562	1.063	2.0142	4.5776	-5.127	8.7122	-38.6224	65.3522	39.91	-214.0	-145.0	-3.0
1694	16.57299999999998	0.0415	-0.0625	1.0518	1.2817	-2.0142	0.0	8.8989	-38.5895	65.083	39.91	-213.0	-146.0	-5.0
1695	16.57299999999998	0.0405	-0.0552	1.0391	1.0986	-5.0049	3.1738	9.0527	-38.606	64.8633	39.96	-212.0	-144.0	-4.0
1696	16.576000000000022	0.0479	-0.041	1.0278	0.3052	-6.0425	3.9063	9.1956	-38.6334	64.6545	39.8	-212.0	-146.0	-4.0
1697	16.625999999999976	0.0757	-0.0439	1.0273	-1.2207	-6.2866	3.1738	9.3274	-38.6774	64.4348	39.92	-215.0	-145.0	-4.0
1698	16.62799999999993	0.0771	-0.0298	1.0278	-1.709	-2.6855	1.3428	9.4647	-38.6993	64.2041	39.85	-212.0	-146.0	-5.0
1699	16.62799999999993	0.0586	-0.0229	1.022	-1.77	1.9531	-1.2207	9.613	-38.6609	63.9514	39.83	-213.0	-147.0	-5.0
1700	16.62799999999993	0.0532	-0.0342	1.0205	-1.3428	5.9204	-3.3569	9.7778	-38.5785	63.6823	39.96	-212.0	-148.0	-4.0
1701	16.62799999999993	0.0435	-0.0356	1.0229	0.1221	10.2539	-4.2725	9.9591	-38.4467	63.4076	39.88	-213.0	-149.0	-4.0
1702	16.635999999999967	0.0332	-0.0332	1.0298	0.7324	11.1694	-3.54	10.1404	-38.2928	63.1439	39.89	-211.0	-150.0	-5.0
1703	16.644000000000005	0.0352	-0.0391	1.0298	0.0	7.0801	-1.5259	10.3052	-38.1665	62.9022	39.87	-213.0	-148.0	-4.0
1704	16.663999999999987	0.0283	-0.0356	1.0322	-0.9766	2.3804	1.0376	10.448	-38.1006	62.6825	39.8	-212.0	-148.0	-5.0
1705	16.66599999999994	0.0288	-0.0278	1.0259	-1.709	-0.3052	3.2959	10.5688	-38.0621	62.4792	39.8	-211.0	-149.0	-5.0
1706	16.684999999999945	0.043	-0.0361	1.0137	-1.3428	-0.7324	5.4321	10.6732	-38.0457	62.3035	39.84	-211.0	-149.0	-5.0
1707	16.736999999999966	0.0352	-0.0391	1.0059	-0.5493	-1.4038	6.897	10.7721	-38.0292	62.1497	39.95	-211.0	-149.0	-6.0
1708	16.736999999999966	0.043	-0.0332	1.0029	-1.0376	-4.6997	7.3853	10.8655	-38.0457	61.9958	39.88	-209.0	-151.0	-6.0
1709	16.736999999999966	0.0498	-0.0254	1.0073	-1.5869	-5.6152	7.1411	10.9644	-38.0786	61.8365	39.89	-212.0	-149.0	-5.0
1710	16.73899999999992	0.0547	-0.0059	1.0132	-1.709	-2.5635	5.9204	11.0632	-38.0951	61.6772	39.88	-211.0	-147.0	-5.0
1711	16.73899999999992	0.0571	0.0015	1.0098	-1.4648	0.7324	4.9438	11.1731	-38.0786	61.507	39.94	-210.0	-147.0	-5.0
1712	16.73899999999992	0.0479	-0.002	1.0063	-0.9155	3.1128	4.8828	11.283	-38.0292	61.3477	39.9	-208.0	-147.0	-6.0
1713	16.75400000000002	0.0376	0.0005	0.9985	0.0	5.127	5.3711	11.3928	-37.9633	61.1938	39.94	-209.0	-146.0	-5.0
1714	16.755999999999972	0.0313	-0.0054	0.9976	0.4883	6.1646	6.2866	11.5027	-37.8809	61.062	39.91	-211.0	-146.0	-5.0
1715	16.76699999999994	0.0371	-0.021	0.998	0.2441	5.9814	7.8125	11.5961	-37.7985	60.9467	39.91	-209.0	-146.0	-6.0
1716	16.810999999999922	0.0488	-0.0381	1.0034	-1.0986	3.3569	9.6436	11.6565	-37.738	60.8478	39.9	-208.0	-145.0	-6.0
1717	16.810999999999922	0.0601	-0.043	1.0151	-2.9907	0.3052	11.1694	11.6949	-37.7216	60.7599	39.86	-208.0	-145.0	-8.0
1718	16.810999999999922	0.0552	-0.019	1.0273	-4.5776	0.3662	11.4136	11.7114	-37.7106	60.6775	39.88	-208.0	-145.0	-7.0
1719	16.813999999999965	0.0537	-0.0098	1.0308	-5.7373	1.2817	11.2915	11.7279	-37.6941	60.5951	39.88	-206.0	-144.0	-6.0
1720	16.83299999999997	0.0498	-0.0195	1.021	-5.5542	2.8076	11.7188	11.7279	-37.6611	60.5237	39.87	-205.0	-144.0	-6.0
1721	16.83299999999997	0.0298	-0.0298	1.0142	-3.6011	4.5776	12.146	11.7389	-37.6062	60.4633	39.89	-204.0	-143.0	-6.0
1722	16.834999999999923	0.0234	-0.043	1.0146	-1.6479	2.9907	12.8784	11.7609	-37.5568	60.4083	39.85	-204.0	-142.0	-7.0
1723	16.87900000000002	0.0366	-0.0464	1.021	-0.1221	-0.4272	13.7329	11.7993	-37.5403	60.3589	39.86	-204.0	-143.0	-7.0
1724	16.87900000000002	0.0522	-0.0386	1.0273	1.2817	-1.9531	13.916	11.8488	-37.5513	60.304	39.85	-205.0	-144.0	-8.0
1725	16.880999999999972	0.0566	-0.0376	1.0151	2.3193	-2.0142	13.3057	11.9147	-37.5677	60.249	39.87	-204.0	-142.0	-9.0
1726	16.884000000000015	0.0513	-0.04	1.0127	2.6245	-1.1597	12.207	11.9916	-37.5732	60.1776	39.81	-204.0	-141.0	-11.0
1727	16.884000000000015	0.0479	-0.0425	1.0151	2.4414	-0.061	10.498	12.074	-37.5677	60.0952	39.81	-204.0	-140.0	-11.0
1728	16.895999999999958	0.0425	-0.0386	1.022	2.1362	0.7324	9.3384	12.1619	-37.5458	60.0018	39.86	-202.0	-138.0	-11.0
1729	16.923999999999978	0.0371	-0.0317	1.0254	1.8311	1.709	8.3618	12.2552	-37.5128	59.8975	39.85	-202.0	-138.0	-11.0
1730	16.92999999999995	0.0405	-0.0371	1.021	2.0142	2.0142	8.3618	12.3486	-37.4744	59.7931	39.92	-202.0	-140.0	-11.0
1731	16.952999999999975	0.0244	-0.0381	1.0024	2.9907	2.3193	9.0942	12.4475	-37.4304	59.6942	39.87	-200.0	-140.0	-12.0
1732	16.962999999999965	0.0073	-0.0396	0.9976	3.8452	1.5259	10.0708	12.5464	-37.3865	59.6118	39.87	-200.0	-140.0	-13.0
1733	16.962999999999965	0.0107	-0.0381	1.0015	4.2725	0.7935	11.1694	12.6453	-37.3535	59.5349	39.89	-201.0	-140.0	-14.0
1734	16.962999999999965	0.0127	-0.0283	1.0122	4.6387	1.6479	12.207	12.7386	-37.3206	59.48	39.87	-201.0	-138.0	-14.0
1735	16.96799999999996	0.021	-0.0269	1.0049	4.8218	2.3804	13.5498	12.8265	-37.2876	59.4415	39.85	-200.0	-137.0	-14.0
1736	16.971000000000004	0.0161	-0.0259	1.002	4.3945	2.7466	15.0146	12.8925	-37.2491	59.4196	39.84	-200.0	-135.0	-14.0
1737	16.99000000000001	0.0146	-0.0283	1.0034	2.9907	2.2583	15.8691	12.9419	-37.2217	59.4196	39.9	-200.0	-134.0	-15.0
1738	16.995000000000005	0.0239	-0.0239	1.0044	1.4038	2.7466	16.2964	12.9749	-37.1942	59.4196	39.86	-199.0	-133.0	-16.0
1739	17.031999999999925	0.084	-0.0889	1.0552	0.4883	3.1128	13.9771	12.9803	-37.1613	59.4086	39.92	-198.0	-132.0	-16.0
1740	17.034999999999968	0.0469	-0.0098	1.0322	4.7607	6.1035	6.6528	13.0792	-37.1118	59.3152	39.9	-198.0	-131.0	-17.0
1741	17.034999999999968	-0.0225	0.019	1.0142	8.1177	15.9912	9.0332	13.222	-36.947	59.2603	39.92	-199.0	-131.0	-19.0
1742	17.04200000000003	-0.0352	-0.0054	1.0083	4.8828	9.1553	13.6108	13.3099	-36.8042	59.2548	39.88	-199.0	-132.0	-21.0
1743	17.04200000000003	0.0	-0.0278	1.0024	2.3193	0.0	17.7002	13.3429	-36.7822	59.2657	39.9	-200.0	-131.0	-22.0
1744	17.05499999999995	0.0186	-0.0249	0.9907	2.1362	-0.8545	21.3013	13.3484	-36.7987	59.3152	39.92	-198.0	-131.0	-24.0
1745	17.072000000000003	0.0454	-0.02	0.9917	0.3662	-1.709	22.644	13.3264	-36.8262	59.3811	39.92	-194.0	-130.0	-26.0
1746	17.073999999999955	0.0513	-0.0205	1.0044	-1.8311	-0.5493	19.9585	13.299	-36.8646	59.425	39.91	-192.0	-129.0	-29.0
1747	17.144000000000005	0.0186	-0.0015	0.9946	-2.1362	4.8828	18.4326	13.277	-36.8427	59.458	39.88	-190.0	-127.0	-31.0
1748	17.145999999999958	0.0132	-0.002	0.9888	-5.3101	5.6763	18.1274	13.233	-36.7822	59.4965	39.85	-188.0	-126.0	-33.0
1749	17.145999999999958	0.0381	-0.0308	1.001	-8.8501	4.0283	17.395	13.1506	-36.7493	59.5184	39.83	-188.0	-125.0	-35.0
1750	17.145999999999958	0.021	-0.0151	0.9927	-8.4839	8.3008	16.2354	13.0627	-36.6833	59.5349	39.93	-188.0	-125.0	-36.0
1751	17.145999999999958	0.0	-0.0083	0.9878	-7.8735	9.6436	15.9912	12.9913	-36.5845	59.5569	39.85	-187.0	-124.0	-37.0
1752	17.145999999999958	0.0005	-0.0068	1.0063	-7.019	9.6436	15.8081	12.9254	-36.4856	59.5844	39.86	-185.0	-123.0	-39.0
1753	17.145999999999958	-0.0137	0.0142	1.0078	-6.8359	8.5449	14.9536	12.876	-36.3922	59.5953	39.87	-184.0	-122.0	-40.0
1754	17.15300000000002	-0.0098	0.0093	1.0029	-6.7749	6.0425	15.3809	12.8375	-36.3208	59.6063	39.88	-182.0	-120.0	-42.0
1755	17.19100000000003	-0.021	-0.0078	1.0034	-7.4463	2.8687	14.4653	12.7936	-36.2714	59.6008	39.94	-181.0	-119.0	-43.0
1756	17.19100000000003	0.0083	-0.0278	0.9897	-7.8735	2.3193	12.8174	12.7496	-36.2384	59.5679	39.88	-179.0	-118.0	-43.0
1757	17.194999999999936	0.0244	-0.0488	0.9829	-7.4463	5.5542	12.0239	12.7057	-36.189	59.5239	39.9	-177.0	-118.0	-45.0
1758	17.23899999999992	0.0166	-0.0601	0.9985	-7.019	9.2163	14.3433	12.6508	-36.0901	59.5129	39.9	-176.0	-117.0	-47.0
1759	17.264999999999986	0.0361	-0.0894	1.0278	-9.8267	1.4038	14.3433	12.5684	-36.0516	59.4965	39.9	-174.0	-116.0	-49.0
1760	17.264999999999986	0.0117	-0.0762	1.0117	-10.2539	-0.8545	14.1602	12.4915	-36.0516	59.4525	39.93	-173.0	-117.0	-49.0
1761	17.264999999999986	0.0278	-0.0762	1.0146	-9.4604	0.8545	17.9443	12.3926	-36.0461	59.458	39.88	-173.0	-116.0	-49.0
1762	17.264999999999986	0.0005	-0.0869	1.0215	-8.9722	-2.9907	18.1274	12.2937	-36.0626	59.469	39.8	-172.0	-115.0	-48.0
1763	17.269000000000005	0.0078	-0.145	1.0269	-6.7749	-3.54	18.1274	12.2058	-36.0846	59.48	39.9	-172.0	-113.0	-49.0
1764	17.269000000000005	0.0127	-0.7471	0.9263	-8.1787	-18.1885	8.667	11.9971	-36.1505	59.4141	39.89	-171.0	-112.0	-50.0
1765	17.269000000000005	0.0327	-0.0747	1.0122	-5.5542	-24.8413	-3.9673	12.0685	-36.3593	59.1174	39.91	-172.0	-111.0	-51.0
1766	17.293000000000006	-0.0068	-0.0347	1.0732	1.709	-1.77	-0.1831	12.2223	-36.4142	58.8812	39.89	-171.0	-110.0	-51.0
1767	17.324999999999932	-0.0923	-0.0386	1.0449	3.9063	7.4463	1.9531	12.3706	-36.2769	58.7439	39.89	-171.0	-112.0	-52.0
1768	17.324999999999932	-0.0405	-0.0669	1.0156	-1.0986	-7.8735	0.0	12.4915	-36.2604	58.5571	39.88	-172.0	-112.0	-52.0
1769	17.339999999999918	0.0234	-0.0542	0.9917	-0.3662	-9.3994	-1.4038	12.6288	-36.3153	58.3319	39.91	-171.0	-110.0	-51.0
1770	17.339999999999918	0.0098	-0.0391	1.0059	1.4648	-2.2583	-5.6152	12.8046	-36.3043	58.0792	39.88	-170.0	-109.0	-53.0
1771	17.341999999999985	-0.0063	-0.0405	1.0146	2.2583	2.9907	-9.8267	13.0133	-36.2274	57.7936	39.89	-169.0	-108.0	-53.0
1772	17.341999999999985	-0.0093	-0.0498	1.0229	3.54	5.9204	-11.9019	13.233	-36.1011	57.4969	39.89	-169.0	-106.0	-52.0
1773	17.341999999999985	0.0029	-0.0527	1.0293	4.4556	3.3569	-13.2446	13.4747	-35.9857	57.1783	39.9	-169.0	-104.0	-51.0
1774	17.362999999999943	0.0137	-0.0493	1.0356	4.5776	2.3193	-14.4043	13.7329	-35.8923	56.8433	39.86	-171.0	-108.0	-49.0
1775	17.36500000000001	0.0098	-0.0474	1.0313	4.5776	4.0894	-15.8081	13.9911	-35.7825	56.4972	39.87	-171.0	-107.0	-50.0
1776	17.384000000000015	-0.0195	-0.0322	1.0176	3.1738	3.7231	-17.1509	14.2493	-35.6561	56.1456	39.91	-172.0	-108.0	-52.0
1777	17.41199999999992	0.0068	-0.0454	1.022	0.4272	0.061	-19.104	14.502	-35.5627	55.7611	39.91	-171.0	-109.0	-50.0
1778	17.42700000000002	0.0254	-0.0581	0.9951	1.0986	2.8076	-21.0571	14.7546	-35.4529	55.3546	39.87	-171.0	-110.0	-50.0
1779	17.42700000000002	0.0044	-0.0405	1.0015	2.8687	7.6294	-22.9492	15.0293	-35.2991	54.9426	39.92	-172.0	-110.0	-52.0
1780	17.42700000000002	-0.0503	-0.0005	0.9824	1.709	7.8125	-24.5361	15.3149	-35.1013	54.5306	39.86	-172.0	-111.0	-53.0
1781	17.428999999999974	-0.0088	-0.0317	0.999	-5.0049	0.0	-26.1841	15.5621	-34.964	54.0857	39.93	-172.0	-110.0	-53.0
1782	17.432000000000016	0.0293	-0.0488	1.0132	-8.7891	0.2441	-28.1982	15.7654	-34.8596	53.6023	39.91	-173.0	-108.0	-53.0
1783	17.448999999999955	0.0146	-0.0347	1.0171	-11.9629	2.9297	-29.2969	15.9521	-34.7278	53.1189	39.83	-172.0	-110.0	-54.0
1784	17.500999999999976	0.0093	-0.0532	1.0371	-15.0146	5.3101	-29.541	16.0895	-34.563	52.641	39.87	-172.0	-110.0	-54.0
1785	17.500999999999976	-0.0161	-0.0508	1.0366	-15.4419	7.7515	-29.8462	16.2158	-34.3652	52.1741	39.92	-172.0	-113.0	-53.0
1786	17.50299999999993	-0.0332	-0.0425	1.0361	-18.6157	2.8687	-31.189	16.3257	-34.184	51.6962	39.92	-175.0	-115.0	-53.0
1787	17.50299999999993	-0.02	-0.0605	1.0391	-20.2026	-0.3662	-34.1187	16.4355	-34.0466	51.1688	39.86	-176.0	-116.0	-51.0
1788	17.50299999999993	-0.022	-0.0498	1.0259	-20.6909	-0.8545	-38.5132	16.5674	-33.8983	50.603	39.92	-176.0	-117.0	-50.0
1789	17.50299999999993	-0.0225	-0.0845	1.0386	-21.7285	-2.5635	-43.457	16.7102	-33.7445	49.9823	39.91	-179.0	-117.0	-50.0
1790	17.520999999999958	-0.0059	-0.0815	1.0186	-15.8081	5.4321	-47.7905	16.9025	-33.5468	49.3231	39.94	-180.0	-118.0	-49.0
1791	17.520999999999958	-0.0977	-0.0361	0.9863	-14.9536	7.4463	-52.7344	17.1497	-33.2556	48.6584	39.87	-181.0	-117.0	-47.0
1792	17.533999999999992	-0.0957	-0.0283	0.981	-21.7285	-7.019	-56.5796	17.3914	-33.0524	47.9169	39.87	-183.0	-118.0	-46.0
1793	17.538999999999987	-0.0464	-0.0669	0.9985	-26.3062	-12.2681	-62.2559	17.6111	-32.926	47.0874	39.89	-184.0	-118.0	-45.0
1794	17.57899999999995	0.0591	-0.1855	1.0796	-20.874	0.6104	-73.6084	17.8638	-32.7173	46.1646	39.93	-185.0	-120.0	-43.0
1795	17.581000000000017	-0.0732	-0.0625	1.0054	-5.5542	19.5313	-84.8999	18.3032	-32.2614	45.1978	39.88	-185.0	-119.0	-42.0
1796	17.581000000000017	-0.1118	-0.0308	1.0249	-6.4697	12.0239	-89.1724	18.8141	-31.7725	44.198	39.83	-188.0	-123.0	-41.0
1797	17.581000000000017	-0.0811	-0.0503	1.0337	-8.728	5.6763	-96.6187	19.3304	-31.3495	43.1049	39.9	-192.0	-126.0	-38.0
1798	17.591999999999985	-0.0825	-0.0669	1.0049	-9.3384	4.0283	-107.605	19.8853	-30.899	41.9073	39.86	-193.0	-127.0	-37.0
1799	17.601	-0.0327	-0.0776	0.9761	-8.8501	3.1128	-117.3706	20.4785	-30.4266	40.6055	39.86	-196.0	-128.0	-35.0
1800	17.620000000000005	-0.0352	-0.0942	0.9683	-4.5166	10.5591	-126.8921	21.1157	-29.8718	39.2377	39.85	-198.0	-131.0	-34.0
1801	17.624000000000024	-0.127	-0.022	0.9785	0.6104	14.5874	-136.2915	21.8353	-29.1907	37.8314	39.81	-200.0	-134.0	-33.0
1802	17.69399999999996	-0.0625	-0.0767	0.9678	3.6621	7.4463	-146.0571	22.6154	-28.515	36.3263	39.85	-201.0	-138.0	-33.0
1803	17.716999999999985	-0.083	-0.0449	0.9766	8.667	10.5591	-158.8745	23.4723	-27.7789	34.7168	39.85	-204.0	-141.0	-33.0
1804	17.716999999999985	-0.1245	0.0029	0.9883	11.5967	11.1694	-167.1753	24.3842	-26.955	33.0579	39.86	-207.0	-143.0	-31.0
1805	17.716999999999985	-0.0571	-0.0806	0.9663	14.1602	6.5918	-178.1616	25.3235	-26.1035	31.3165	39.85	-210.0	-147.0	-31.0
1806	17.716999999999985	-0.1001	0.0313	0.9712	21.5454	11.1084	-190.2466	26.3397	-25.1807	29.4928	39.86	-211.0	-152.0	-32.0
1807	17.71799999999996	-0.1055	-0.043	0.9604	33.6914	5.9814	-193.4204	27.4384	-24.1809	27.6691	39.89	-214.0	-157.0	-31.0
1808	17.71799999999996	0.0278	0.0005	0.979	40.5884	-8.7891	-200.4395	28.6469	-23.3075	25.73	39.88	-215.0	-163.0	-29.0
1809	17.723999999999933	0.0859	-0.0083	1.0181	39.2456	14.8315	-211.3647	29.8279	-22.2473	23.7909	39.88	-218.0	-170.0	-28.0
1810	17.723999999999933	-0.0259	0.0313	1.02	35.0952	37.7808	-222.29	30.899	-20.8521	21.9507	39.92	-222.0	-178.0	-27.0
1811	17.723999999999933	-0.0195	0.0581	1.0552	35.1563	27.5269	-223.877	31.9208	-19.4183	20.1324	39.94	-224.0	-184.0	-28.0
1812	17.779999999999973	0.1147	0.0156	1.0659	29.541	14.4043	-224.1821	32.8711	-18.1165	18.2428	39.94	-224.0	-192.0	-28.0
1813	17.779999999999973	0.1177	0.0015	1.0684	23.8647	19.8364	-224.3652	33.7061	-16.7816	16.3916	39.85	-227.0	-201.0	-28.0
1814	17.79499999999996	0.0947	0.0283	1.0527	16.7236	11.4746	-220.7031	34.4202	-15.4688	14.5953	39.92	-229.0	-208.0	-29.0
1815	17.79499999999996	0.0615	0.0029	1.0488	9.8877	0.9766	-215.21	35.0244	-14.2603	12.7991	39.94	-230.0	-217.0	-30.0
1816	17.79499999999996	0.0918	0.0234	1.0156	4.3945	-8.667	-211.1206	35.5243	-13.1451	11.0193	39.89	-231.0	-223.0	-29.0
1817	17.79499999999996	0.0386	-0.0059	1.0068	4.0894	-0.061	-209.5947	35.9637	-11.9916	9.3164	39.84	-232.0	-229.0	-29.0
1818	17.797000000000025	0.0479	0.0151	1.0146	6.7139	3.0518	-214.5996	36.3702	-10.7776	7.63	39.87	-231.0	-237.0	-28.0
1819	17.81600000000003	-0.0063	0.0303	1.0376	9.0332	9.2163	-220.52	36.7822	-9.4482	5.9711	39.91	-234.0	-244.0	-29.0
1820	17.81600000000003	0.1182	0.0215	1.0635	7.3853	9.2163	-220.459	37.1338	-8.1244	4.2957	39.84	-235.0	-254.0	-30.0
1821	17.819999999999936	0.0659	0.0239	1.0522	4.5776	16.8457	-220.8252	37.4304	-6.7456	2.6917	39.85	-235.0	-264.0	-30.0
1822	17.866999999999962	0.1753	-0.0161	1.0425	0.6104	16.3574	-219.4824	37.6282	-5.3723	1.0931	39.9	-233.0	-272.0	-31.0
1823	17.866999999999962	0.1724	-0.0015	1.0317	-0.4883	20.5078	-216.98	37.7765	-3.988	-0.4504	39.9	-232.0	-280.0	-33.0
1824	17.866999999999962	0.1235	-0.0527	1.0103	-3.7842	18.6157	-212.8906	37.8424	-2.6367	-1.9611	39.92	-232.0	-289.0	-34.0
1825	17.866999999999962	0.0483	0.0078	1.043	-9.0942	9.8267	-216.2476	37.8314	-1.3019	-3.4882	39.94	-230.0	-297.0	-34.0
1826	17.869000000000028	0.0796	0.0146	1.0059	-12.0239	-1.1597	-218.0786	37.76	-0.0494	-5.1141	39.94	-228.0	-304.0	-34.0
1827	17.880999999999972	0.0786	-0.0293	0.9917	-12.4512	-3.9063	-210.083	37.6392	1.1041	-6.7291	39.95	-225.0	-311.0	-34.0
1828	17.900999999999954	0.0562	-0.0142	1.0234	-12.8784	-1.77	-205.5054	37.4799	2.2467	-8.2672	39.91	-221.0	-318.0	-35.0
1829	17.904999999999973	0.1621	-0.04	1.0259	-12.085	-1.0376	-204.4067	37.2931	3.3563	-9.8218	39.88	-217.0	-324.0	-35.0
1830	17.928999999999974	0.1772	-0.0493	1.0215	-2.8076	22.2778	-196.5332	37.1558	4.5483	-11.228	39.87	-214.0	-330.0	-36.0
1831	17.956999999999994	0.1084	-0.0449	1.0435	4.5166	39.917	-191.5894	37.0844	5.8722	-12.4475	39.86	-210.0	-337.0	-36.0
1832	17.956999999999994	0.1084	-0.041	1.0337	7.8735	43.9453	-186.2793	37.0404	7.2235	-13.5846	39.85	-207.0	-343.0	-37.0
1833	17.97199999999998	0.0684	-0.0435	1.0049	6.1035	37.7808	-179.4434	36.9635	8.5144	-14.6777	39.94	-203.0	-350.0	-38.0
1834	17.97199999999998	0.1602	-0.0381	0.9937	-3.1738	17.0288	-176.2085	36.7822	9.613	-15.8698	39.86	-199.0	-356.0	-40.0
1835	17.975000000000023	0.1772	-0.0981	1.001	-5.3101	13.855	-169.4336	36.5131	10.5853	-17.0892	39.89	-195.0	-360.0	-40.0
1836	17.975000000000023	0.1528	-0.1069	0.9648	0.1221	20.3857	-159.8511	36.2769	11.5521	-18.1934	39.89	-191.0	-365.0	-40.0
1837	17.978999999999928	0.0684	-0.1162	0.9902	6.5918	25.1465	-153.0151	36.1011	12.5134	-19.2041	39.91	-186.0	-369.0	-42.0
1838	17.999000000000024	0.1274	-0.0728	0.9683	17.4561	35.9497	-147.7051	36.0352	13.5077	-20.116	39.86	-181.0	-373.0	-42.0
1839	18.014999999999986	0.0835	-0.0742	0.9976	22.4609	44.1284	-148.0713	36.0406	14.5734	-20.9619	39.86	-176.0	-377.0	-43.0
1840	18.04099999999994	0.0356	-0.0718	1.0093	25.2686	45.2271	-146.7896	36.0681	15.672	-21.7749	39.89	-172.0	-382.0	-43.0
1841	18.055999999999926	0.0806	-0.0347	1.0024	24.292	39.1846	-141.5405	36.0846	16.7047	-22.5824	39.85	-167.0	-386.0	-43.0
1842	18.055999999999926	0.103	-0.0171	1.0059	22.8271	37.9028	-137.8174	36.0901	17.6715	-23.3844	39.87	-161.0	-388.0	-44.0
1843	18.055999999999926	-0.0117	-0.0405	1.0244	19.043	32.1045	-132.019	36.0516	18.6108	-24.1479	39.88	-156.0	-392.0	-44.0
1844	18.057999999999993	0.0957	-0.0732	1.0337	11.7798	8.667	-126.9531	35.8868	19.325	-25.0104	39.92	-151.0	-396.0	-43.0
1845	18.057999999999993	0.1011	-0.0659	1.0142	11.0474	8.7891	-121.2769	35.6946	19.9512	-25.8783	39.88	-146.0	-400.0	-44.0
1846	18.074999999999932	0.0483	-0.0649	1.0205	10.437	8.4229	-114.8071	35.5133	20.5499	-26.6803	39.91	-142.0	-402.0	-45.0
1847	18.081000000000017	0.0137	-0.0659	1.0161	7.9346	5.9204	-111.7554	35.3046	21.1157	-27.4548	39.86	-138.0	-405.0	-45.0
1848	18.119000000000028	-0.0034	-0.0752	1.0039	4.8828	3.2959	-112.5488	35.0519	21.6595	-28.2404	39.92	-136.0	-407.0	-42.0
1849	18.119000000000028	0.0537	-0.0923	1.0107	3.7231	-0.6714	-113.7085	34.7498	22.1594	-29.0808	39.87	-134.0	-408.0	-41.0
1850	18.12099999999998	0.0894	-0.061	1.0073	9.8877	13.3667	-113.8306	34.5135	22.7197	-29.8773	39.91	-129.0	-410.0	-41.0
1851	18.129999999999995	0.0752	-0.0151	1.0034	16.2354	31.311	-113.0981	34.3927	23.4283	-30.564	39.95	-124.0	-412.0	-40.0
1852	18.129999999999995	0.0063	-0.0034	1.0693	16.5405	39.856	-110.7788	34.3268	24.2358	-31.1462	39.95	-119.0	-414.0	-38.0
1853	18.15599999999995	0.0186	0.0005	1.0566	12.7563	30.5786	-109.5581	34.2114	24.9939	-31.7505	39.88	-114.0	-414.0	-36.0
1854	18.158999999999992	0.0049	-0.0396	1.0117	6.2256	16.4795	-106.6284	33.9972	25.6311	-32.4152	39.88	-111.0	-417.0	-34.0
1855	18.158999999999992	0.0796	-0.0698	1.0205	0.6104	7.0801	-101.7456	33.6786	26.109	-33.1458	39.87	-107.0	-419.0	-33.0
1856	18.20399999999995	0.0825	-0.0688	1.0107	-0.4272	4.7607	-94.7876	33.3545	26.5265	-33.8324	39.89	-104.0	-421.0	-33.0
1857	18.206000000000017	0.0894	-0.103	1.0073	-1.3428	1.2817	-87.0361	33.0304	26.8616	-34.4806	39.88	-101.0	-421.0	-33.0
1858	18.209999999999923	0.0811	-0.1069	0.9976	-1.3428	0.6104	-79.5288	32.7228	27.1362	-35.0629	39.8	-99.0	-420.0	-32.0
1859	18.212999999999965	0.0176	-0.0747	0.9844	-1.4648	-3.0518	-72.0215	32.4481	27.3669	-35.5792	39.88	-97.0	-420.0	-32.0
1860	18.214999999999918	0.0122	-0.0889	0.9902	-4.5166	-16.1133	-67.2607	32.1405	27.4823	-36.1066	39.86	-94.0	-421.0	-31.0
1861	18.216999999999985	0.0659	-0.0811	1.001	-5.7983	-21.6675	-66.5894	31.7999	27.4988	-36.6779	39.87	-92.0	-423.0	-30.0
1862	18.241999999999962	0.1382	-0.0581	1.0054	-1.77	-11.7188	-65.3687	31.5143	27.5372	-37.2217	39.89	-88.0	-423.0	-30.0
1863	18.244000000000028	0.1079	-0.0991	1.0137	5.4932	7.2632	-61.0962	31.3495	27.7185	-37.6172	39.87	-85.0	-422.0	-30.0
1864	18.247999999999934	0.0752	-0.0698	1.0137	9.3994	17.395	-56.5186	31.2946	27.9877	-37.8918	39.83	-83.0	-422.0	-29.0
1865	18.289999999999964	0.0454	-0.0576	0.9976	9.2163	16.7236	-51.0254	31.2781	28.2623	-38.0951	39.95	-82.0	-421.0	-28.0
1866	18.30499999999995	0.0361	-0.0776	1.0166	4.4556	4.4556	-44.6167	31.2231	28.4216	-38.2928	39.95	-80.0	-422.0	-27.0
1867	18.305999999999926	0.1074	-0.0967	1.0332	-1.8921	-13.3667	-38.208	31.0803	28.3832	-38.5455	39.91	-79.0	-422.0	-26.0
1868	18.305999999999926	0.0796	-0.0576	1.0278	-4.3945	-12.6343	-29.3579	30.9375	28.2678	-38.7378	39.94	-76.0	-422.0	-25.0
1869	18.307999999999993	0.0269	-0.1045	1.0195	-5.249	-12.6343	-23.1934	30.8167	28.147	-38.8477	39.92	-73.0	-422.0	-24.0
1870	18.326000000000022	0.0127	-0.1582	0.9727	-5.3711	-16.7236	-22.4609	30.6628	27.9767	-38.9575	39.89	-72.0	-422.0	-23.0
1871	18.327999999999975	0.0513	-0.0933	0.979	-5.188	-20.0806	-24.0479	30.5145	27.7899	-39.0948	39.94	-71.0	-421.0	-23.0
1872	18.329999999999927	0.0825	-0.0986	1.0044	1.2817	-7.8125	-24.4751	30.4321	27.6526	-39.2157	39.8	-70.0	-420.0	-22.0
1873	18.347999999999956	0.0137	-0.0972	1.0186	6.1646	4.6997	-23.3154	30.4596	27.6581	-39.2267	39.85	-70.0	-420.0	-22.0
1874	18.375999999999976	0.0645	-0.082	1.02	3.9063	0.4883	-23.5596	30.4761	27.6526	-39.2487	39.9	-68.0	-420.0	-23.0
1875	18.389999999999986	0.0537	-0.0908	1.0156	3.418	3.54	-22.0947	30.4871	27.6416	-39.2596	39.88	-66.0	-420.0	-23.0
1876	18.390999999999963	0.0415	-0.0806	1.0171	3.418	4.2725	-20.2637	30.509	27.6416	-39.2377	39.91	-66.0	-420.0	-23.0
1877	18.390999999999963	0.0552	-0.0679	1.0317	2.2583	3.1128	-18.0664	30.542	27.6306	-39.2047	39.93	-66.0	-421.0	-23.0
1878	18.39300000000003	0.0625	-0.0757	1.0386	0.0	2.6855	-15.564	30.5585	27.5867	-39.1498	39.94	-68.0	-419.0	-23.0
1879	18.398000000000025	0.0298	-0.0747	1.0269	-2.3804	2.5635	-13.4277	30.564	27.5427	-39.0674	39.94	-71.0	-417.0	-23.0
1880	18.41999999999996	0.0361	-0.0796	1.0195	-5.0659	-1.9531	-12.085	30.531	27.4603	-38.9905	39.89	-70.0	-417.0	-22.0
1881	18.41999999999996	0.062	-0.0938	1.0049	-6.2866	-2.8076	-11.0474	30.4816	27.345	-38.9246	39.92	-69.0	-417.0	-24.0
1882	18.46199999999999	0.0313	-0.0894	0.9951	-4.1504	2.2583	-10.376	30.4596	27.2681	-38.8257	39.88	-68.0	-415.0	-22.0
1883	18.476999999999975	0.0298	-0.0894	0.9932	-2.8076	2.8687	-10.376	30.4596	27.2076	-38.7103	39.9	-66.0	-416.0	-23.0
1884	18.476999999999975	0.0376	-0.0938	0.9956	-1.4648	2.6245	-11.1694	30.4706	27.1527	-38.606	39.89	-66.0	-417.0	-23.0
1885	18.476999999999975	0.0464	-0.0918	1.0034	-0.3052	2.4414	-10.437	30.4871	27.0868	-38.5071	39.9	-65.0	-418.0	-22.0
1886	18.478999999999928	0.0405	-0.0894	0.9985	0.061	1.8921	-8.5449	30.52	27.0154	-38.3917	39.89	-65.0	-419.0	-23.0
1887	18.478999999999928	0.0269	-0.0884	0.9912	1.1597	0.8545	-7.0801	30.5695	26.9275	-38.2654	39.86	-65.0	-417.0	-24.0
1888	18.504999999999995	0.0259	-0.0898	0.9912	2.5024	-1.0376	-6.4087	30.6244	26.8286	-38.139	39.87	-64.0	-417.0	-24.0
1889	18.506999999999948	0.0415	-0.083	0.9971	3.479	-3.3569	-5.4932	30.6903	26.6968	-38.0237	39.86	-63.0	-418.0	-25.0
1890	18.523000000000025	0.0454	-0.0864	1.0059	3.479	-4.5776	-4.7607	30.7617	26.5485	-37.9083	39.95	-64.0	-416.0	-25.0
1891	18.549999999999955	0.0356	-0.083	1.0068	3.0518	-5.3711	-3.7842	30.8276	26.3947	-37.793	39.88	-65.0	-414.0	-24.0
1892	18.56499999999994	0.0347	-0.0845	1.0151	2.5635	-6.6528	-3.1738	30.8881	26.2244	-37.6721	39.88	-65.0	-416.0	-25.0
1893	18.56499999999994	0.0381	-0.0811	1.0234	2.2583	-6.0425	-3.6011	30.9485	26.0596	-37.5568	39.88	-64.0	-418.0	-22.0
1894	18.56499999999994	0.0337	-0.0835	1.0205	2.5024	-2.3804	-4.3335	31.0089	25.9222	-37.4359	39.84	-63.0	-420.0	-21.0
1895	18.567000000000007	0.0322	-0.0854	1.0156	3.1128	2.0142	-5.0659	31.0803	25.8289	-37.2931	39.86	-63.0	-419.0	-21.0
1896	18.567000000000007	0.0381	-0.0845	1.0088	3.479	4.2114	-5.4932	31.1627	25.7629	-37.1393	39.82	-63.0	-420.0	-22.0
1897	18.58299999999997	0.0361	-0.0845	1.0068	3.0518	2.8076	-4.6997	31.2451	25.686	-36.991	39.91	-63.0	-419.0	-22.0
1898	18.58699999999999	0.0376	-0.0762	1.0024	2.3804	-0.061	-3.2959	31.3165	25.5817	-36.8427	39.9	-63.0	-419.0	-22.0
1899	18.605000000000018	0.0371	-0.0835	0.999	2.1362	-1.709	-2.5024	31.3824	25.4553	-36.6998	39.96	-63.0	-421.0	-22.0
1900	18.630999999999972	0.0347	-0.0898	0.998	2.6855	-2.3193	-1.5869	31.4484	25.3235	-36.557	39.9	-62.0	-421.0	-22.0
1901	18.64300000000003	0.0493	-0.0815	0.9976	3.1128	-3.8452	-0.7935	31.5253	25.1697	-36.4142	39.89	-61.0	-420.0	-24.0
1902	18.644999999999982	0.0459	-0.0894	1.0093	2.9297	-6.5918	-0.6714	31.5912	24.9939	-36.2823	39.92	-61.0	-420.0	-25.0
1903	18.644999999999982	0.0322	-0.1045	1.0249	2.6245	-8.9722	0.1221	31.6461	24.8016	-36.167	39.79	-60.0	-420.0	-22.0
1904	18.646999999999935	0.043	-0.0986	1.0195	2.7466	-10.9253	0.5493	31.6956	24.5874	-36.0516	39.89	-60.0	-419.0	-22.0
1905	18.663999999999987	0.063	-0.0859	1.0117	3.54	-8.9722	0.3052	31.7615	24.3732	-35.9418	39.86	-63.0	-417.0	-23.0
1906	18.66599999999994	0.0469	-0.0854	1.0117	3.9063	-4.3335	-0.1221	31.8384	24.2029	-35.8044	39.86	-63.0	-417.0	-21.0
1907	18.685999999999922	0.043	-0.1011	1.0029	3.8452	-2.7466	-0.1221	31.9153	24.0546	-35.6561	39.93	-63.0	-417.0	-19.0
1908	18.72199999999998	0.0229	-0.1069	0.9951	3.9673	-1.3428	-0.4883	31.9922	23.9227	-35.5078	39.86	-63.0	-418.0	-19.0
1909	18.72199999999998	0.0186	-0.1055	1.002	3.54	-4.2725	-0.4272	32.0581	23.7799	-35.3595	39.87	-64.0	-418.0	-19.0
1910	18.72199999999998	0.0459	-0.1157	1.0083	2.6855	-10.2539	-0.7324	32.1075	23.5876	-35.2496	39.88	-65.0	-420.0	-20.0
1911	18.723999999999933	0.0664	-0.1128	1.0171	1.5869	-11.8408	-0.8545	32.135	23.3624	-35.1672	39.92	-66.0	-421.0	-19.0
1912	18.744000000000028	0.0571	-0.1064	1.0195	0.5493	-12.3291	-1.4648	32.146	23.1427	-35.0903	39.89	-66.0	-421.0	-19.0
1913	18.744000000000028	0.0469	-0.0913	1.0195	0.8545	-11.2305	-0.9766	32.168	22.934	-35.0079	39.82	-67.0	-422.0	-19.0
1914	18.746999999999957	0.0571	-0.0947	1.0151	1.4038	-12.3901	-1.2207	32.1954	22.7142	-34.9255	39.86	-68.0	-423.0	-19.0
1915	18.78699999999992	0.0669	-0.0879	1.0171	2.1973	-10.7422	-1.5259	32.2339	22.5055	-34.8486	39.91	-66.0	-423.0	-19.0
1916	18.788999999999987	0.0635	-0.0845	1.0015	3.0518	-7.1411	-1.1597	32.2833	22.3242	-34.7498	39.92	-65.0	-424.0	-19.0
1917	18.788999999999987	0.084	-0.0815	1.0103	2.1973	-4.9438	-1.4648	32.3383	22.1594	-34.6399	39.86	-66.0	-423.0	-18.0
1918	18.795999999999935	0.0737	-0.105	1.0229	1.77	-3.2959	-2.0142	32.3822	22.0166	-34.53	39.94	-66.0	-425.0	-20.0
1919	18.795999999999935	0.0615	-0.1064	1.0205	2.5024	-2.1362	-1.709	32.4316	21.8903	-34.4037	39.94	-65.0	-425.0	-19.0
1920	18.80899999999997	0.0532	-0.1152	1.0234	1.709	-6.5918	-1.9531	32.4646	21.7419	-34.2993	39.86	-65.0	-426.0	-18.0
1921	18.82299999999998	0.0269	-0.1133	1.0205	1.8921	-8.8501	-0.6104	32.4921	21.5662	-34.2059	39.93	-64.0	-426.0	-18.0
1922	18.869000000000028	0.0801	-0.0938	0.9961	1.4648	-11.8408	-0.9155	32.525	21.3629	-34.1235	39.89	-64.0	-427.0	-19.0
1923	18.87099999999998	0.0659	-0.1187	1.022	1.5869	-7.6904	-4.1504	32.536	21.1816	-34.0631	39.89	-64.0	-428.0	-19.0
1924	18.87099999999998	0.0474	-0.0825	1.0225	3.9063	-2.2583	-3.6621	32.5909	21.0718	-33.9642	39.8	-64.0	-429.0	-19.0
1925	18.87099999999998	0.061	-0.0786	1.0249	2.9907	-7.3853	-4.0283	32.6404	20.9344	-33.8873	39.9	-64.0	-433.0	-18.0
1926	18.87099999999998	0.0815	-0.0801	1.0215	2.2583	-9.2773	-3.479	32.6733	20.7642	-33.8269	39.81	-64.0	-433.0	-15.0
1927	18.87900000000002	0.0771	-0.0752	1.0229	3.0518	-7.7515	-1.8921	32.7173	20.5939	-33.75	39.87	-64.0	-433.0	-17.0
1928	18.880999999999972	0.0713	-0.0815	1.0146	3.7842	-8.3008	-1.5259	32.7722	20.4236	-33.6676	39.86	-65.0	-433.0	-13.0
1929	18.90300000000002	0.0679	-0.0771	1.0039	4.5166	-8.1787	-1.6479	32.8326	20.2533	-33.5852	39.88	-65.0	-433.0	-12.0
1930	18.906999999999925	0.0859	-0.085	1.0	4.0283	-8.1177	-2.4414	32.8931	20.083	-33.5083	39.91	-67.0	-432.0	-12.0
1931	18.91300000000001	0.0913	-0.0835	0.9951	3.6621	-4.6997	-2.1362	32.948	19.9347	-33.4259	39.91	-67.0	-431.0	-11.0
1932	18.948999999999955	0.0874	-0.0806	0.9951	1.9531	-2.7466	-1.0986	33.0029	19.8029	-33.3105	39.89	-67.0	-434.0	-11.0
1933	18.961000000000013	0.0908	-0.0903	1.0005	-0.4883	-2.9907	-1.4038	33.0249	19.671	-33.2062	39.89	-65.0	-436.0	-10.0
1934	18.962999999999965	0.0703	-0.0869	0.998	-1.77	-0.2441	-1.8311	33.0359	19.5667	-33.0908	39.89	-62.0	-437.0	-10.0
1935	18.962999999999965	0.0576	-0.0615	1.0054	-3.54	0.5493	-1.9531	33.0414	19.4843	-32.9645	39.91	-61.0	-438.0	-10.0
1936	18.96799999999996	0.0889	-0.0605	1.021	-5.4321	-1.8311	-2.7466	33.0249	19.3854	-32.8601	39.91	-62.0	-439.0	-10.0
1937	18.985000000000014	0.1108	-0.1025	1.02	-4.8828	0.3052	-2.6245	32.9919	19.281	-32.7557	39.91	-63.0	-442.0	-10.0
1938	18.985000000000014	0.0723	-0.0732	1.0044	-3.54	7.9956	-0.9155	32.9974	19.2371	-32.6019	39.89	-63.0	-443.0	-11.0
1939	19.02800000000002	0.0684	-0.0659	1.0039	-5.127	6.2256	0.3662	33.0029	19.1931	-32.4261	39.91	-63.0	-445.0	-12.0
1940	19.029999999999973	0.082	-0.0825	1.0146	-6.0425	4.0894	1.5259	32.9919	19.1217	-32.2559	39.92	-63.0	-446.0	-12.0
1941	19.029999999999973	0.0684	-0.0952	1.0269	-5.7373	4.3335	3.2959	32.981	19.0393	-32.0746	39.83	-63.0	-448.0	-12.0
1942	19.029999999999973	0.0537	-0.0952	1.021	-4.6997	5.3101	6.7139	32.9865	18.9569	-31.8658	39.9	-61.0	-450.0	-12.0
1943	19.033000000000015	0.0581	-0.1079	1.019	-3.8452	0.9155	7.9346	32.9919	18.8361	-31.6516	39.91	-60.0	-451.0	-12.0
1944	19.043999999999983	0.0698	-0.1221	1.0269	-1.8921	-3.6621	7.019	33.0029	18.6768	-31.4813	39.87	-59.0	-452.0	-13.0
1945	19.062000000000012	0.0801	-0.1182	1.0215	0.7935	-4.5166	6.2866	33.0359	18.501	-31.3275	39.86	-59.0	-452.0	-14.0
1946	19.067999999999984	0.0771	-0.105	1.0137	2.6855	-3.9673	5.6152	33.0853	18.3362	-31.1792	39.86	-60.0	-452.0	-13.0
1947	19.107999999999947	0.0771	-0.0952	1.0044	3.1128	-4.2725	5.188	33.1512	18.1714	-31.0364	39.98	-63.0	-453.0	-13.0
1948	19.110000000000014	0.0762	-0.0923	1.0049	3.2959	-2.9907	5.249	33.2172	18.0176	-30.8881	39.85	-65.0	-453.0	-13.0
1949	19.110000000000014	0.0781	-0.0864	1.0029	3.2959	0.061	5.6152	33.2886	17.8802	-30.7233	39.87	-64.0	-453.0	-14.0
1950	19.11500000000001	0.0781	-0.0811	0.9932	3.2959	4.4556	6.0425	33.371	17.7814	-30.531	39.89	-64.0	-454.0	-14.0
1951	19.11500000000001	0.0796	-0.0806	0.9844	2.8076	7.3242	6.6528	33.4589	17.7045	-30.3223	39.9	-65.0	-455.0	-13.0
1952	19.126999999999953	0.0815	-0.0752	0.9844	1.4038	7.7515	7.2632	33.5358	17.6331	-30.097	39.91	-64.0	-454.0	-12.0
1953	19.150999999999954	0.0894	-0.0654	0.9893	-0.2441	6.2866	7.8125	33.6017	17.5452	-29.8773	39.92	-63.0	-456.0	-11.0
1954	19.153999999999996	0.0898	-0.0615	0.9971	-0.6104	6.2866	8.3008	33.6566	17.4573	-29.6631	39.91	-63.0	-457.0	-11.0
1955	19.17999999999995	0.0835	-0.0542	1.0059	0.4272	9.2773	8.4839	33.728	17.3859	-29.4324	39.92	-62.0	-460.0	-11.0
1956	19.214999999999918	0.0737	-0.0537	1.0083	1.1597	11.1694	8.3008	33.8104	17.3364	-29.1852	39.91	-61.0	-461.0	-12.0
1957	19.214999999999918	0.0713	-0.0522	1.0103	1.5259	11.4746	8.4839	33.8983	17.298	-28.938	39.86	-62.0	-462.0	-12.0
1958	19.230999999999995	0.0869	-0.0493	1.0103	2.0142	12.5122	9.3384	33.9972	17.254	-28.6798	39.86	-63.0	-463.0	-13.0
1959	19.230999999999995	0.0903	-0.0459	1.0054	2.3193	15.8081	10.3149	34.1016	17.2266	-28.4052	39.86	-62.0	-464.0	-14.0
1960	19.230999999999995	0.0898	-0.0405	0.9966	1.5259	17.2119	10.7422	34.2114	17.2156	-28.114	39.87	-61.0	-465.0	-14.0
1961	19.230999999999995	0.0981	-0.0352	0.9956	0.4272	16.9067	10.5591	34.3048	17.1991	-27.8229	39.92	-60.0	-466.0	-14.0
1962	19.232999999999947	0.1084	-0.0337	0.9941	0.0	17.5781	10.1318	34.3982	17.1881	-27.5427	39.86	-60.0	-466.0	-15.0
1963	19.235000000000014	0.1011	-0.0273	0.9976	0.1221	20.5078	9.8267	34.4916	17.1991	-27.2516	39.86	-60.0	-467.0	-14.0
1964	19.25299999999993	0.1006	-0.022	0.9946	0.0	22.4609	9.5825	34.5905	17.2321	-26.9495	39.89	-60.0	-467.0	-13.0
1965	19.254999999999995	0.0884	-0.0254	0.9893	-0.7324	21.3623	9.2773	34.6838	17.265	-26.6473	39.93	-60.0	-469.0	-14.0
1966	19.303999999999974	0.0781	-0.0288	0.9937	-1.77	16.1743	9.0942	34.7552	17.265	-26.3782	39.9	-59.0	-470.0	-14.0
1967	19.307000000000016	0.0728	-0.0347	0.9966	-2.3193	10.498	9.8877	34.8047	17.2211	-26.1365	39.87	-59.0	-471.0	-14.0
1968	19.307000000000016	0.0654	-0.0288	0.9941	-2.0752	6.4697	11.5356	34.8541	17.1332	-25.9058	39.86	-59.0	-471.0	-15.0
1969	19.307000000000016	0.0635	-0.0244	0.9971	-1.77	2.8076	13.2446	34.9091	17.0068	-25.686	39.83	-59.0	-472.0	-16.0
1970	19.307000000000016	0.0708	-0.0229	1.0088	-1.8921	-0.061	14.6484	34.9585	16.842	-25.4773	39.86	-60.0	-473.0	-16.0
1971	19.31600000000003	0.0781	-0.0225	1.0117	-1.5259	0.2441	15.8691	35.0134	16.6663	-25.2631	39.92	-61.0	-474.0	-17.0
1972	19.324999999999932	0.0815	-0.0195	1.0254	-1.6479	1.9531	16.6626	35.0684	16.496	-25.0323	39.89	-61.0	-474.0	-18.0
1973	19.343999999999937	0.0845	-0.022	1.0352	-2.4414	3.3569	17.2119	35.1233	16.3367	-24.7906	39.89	-62.0	-475.0	-19.0
1974	19.362999999999943	0.0771	-0.0322	1.0488	-2.7466	5.3711	17.9443	35.1782	16.1938	-24.527	39.88	-62.0	-476.0	-19.0
1975	19.39199999999994	0.0605	-0.041	1.0566	-2.6855	5.9204	18.5547	35.2277	16.0565	-24.2578	39.9	-61.0	-477.0	-20.0
1976	19.39199999999994	0.0576	-0.0425	1.0508	-2.6245	4.3335	19.5313	35.2716	15.9082	-23.9886	39.88	-61.0	-478.0	-22.0
1977	19.408000000000015	0.0591	-0.0391	1.0547	-2.3804	1.0986	21.6675	35.321	15.7269	-23.7195	39.97	-60.0	-477.0	-24.0
1978	19.408999999999992	0.063	-0.0425	1.0547	-2.5024	-3.418	24.7803	35.3705	15.4907	-23.4558	39.98	-59.0	-477.0	-25.0
1979	19.410999999999945	0.0693	-0.0449	1.0527	-2.6855	-7.1411	28.5645	35.4144	15.2051	-23.1921	39.93	-60.0	-478.0	-27.0
1980	19.410999999999945	0.0688	-0.0479	1.0474	-2.3804	-7.8125	32.959	35.4639	14.881	-22.9065	39.89	-61.0	-478.0	-27.0
1981	19.414999999999964	0.062	-0.0391	1.0449	-1.77	-5.127	39.1235	35.5353	14.5459	-22.5604	39.9	-60.0	-478.0	-29.0
1982	19.432000000000016	0.0537	-0.0264	1.0469	-1.4648	-0.8545	47.9126	35.6342	14.1998	-22.121	39.87	-60.0	-478.0	-31.0
1983	19.437999999999988	0.0605	-0.0073	1.0454	-1.8311	3.2349	58.8989	35.7605	13.8263	-21.5771	39.86	-62.0	-477.0	-33.0
1984	19.476999999999975	0.0737	0.0107	1.0576	-1.8311	8.4229	70.9229	35.9143	13.4198	-20.907	39.9	-64.0	-477.0	-34.0
1985	19.49000000000001	0.083	0.0083	1.0737	-1.709	12.146	82.9468	36.0956	12.9749	-20.1215	39.89	-67.0	-478.0	-35.0
1986	19.491999999999962	0.0972	0.0	1.0728	0.0	15.564	93.75	36.3043	12.486	-19.2316	39.89	-71.0	-477.0	-35.0
1987	19.491999999999962	0.1123	-0.0181	1.0596	3.418	16.9067	102.6001	36.546	11.9531	-18.2648	39.86	-75.0	-476.0	-36.0
1988	19.49599999999998	0.1294	-0.0464	1.0469	7.9956	15.0146	109.9854	36.8207	11.3544	-17.254	39.89	-76.0	-475.0	-37.0
1989	19.5	0.1182	-0.0601	1.0376	12.8784	12.085	116.5771	37.1283	10.6952	-16.2158	39.9	-78.0	-474.0	-39.0
1990	19.510999999999967	0.1064	-0.0605	1.0122	17.4561	13.6719	121.2769	37.4799	10.0031	-15.1447	39.9	-80.0	-475.0	-41.0
1991	19.51400000000001	0.061	-0.0088	1.0015	19.2871	13.6719	126.6479	37.8589	9.2999	-14.024	39.9	-84.0	-475.0	-41.0
1992	19.562999999999988	0.0371	0.0195	0.9937	17.0288	2.5024	135.8643	38.2269	8.476	-12.9034	39.89	-88.0	-474.0	-42.0
1993	19.563999999999965	0.1528	-0.0195	0.9893	17.8833	-0.1221	149.231	38.562	7.5092	-11.7499	39.87	-93.0	-475.0	-42.0
1994	19.56600000000003	0.1826	-0.0366	0.9893	32.8979	35.8276	175.1099	39.0179	6.5753	-10.2997	39.92	-97.0	-473.0	-42.0
1995	19.56600000000003	0.1191	-0.0317	0.9814	46.7529	69.8853	197.8149	39.6606	5.7898	-8.3936	39.84	-100.0	-471.0	-43.0
1996	19.56600000000003	0.0288	-0.019	0.9663	58.1665	94.9707	223.2056	40.4242	5.0482	-6.1469	39.88	-104.0	-469.0	-44.0
1997	19.573999999999955	-0.0449	-0.0044	0.9634	61.8896	93.6279	243.8965	41.2262	4.1968	-3.7024	39.84	-109.0	-468.0	-46.0
1998	19.59699999999998	-0.083	0.0054	0.9595	62.3779	78.3081	261.1084	42.0007	3.1146	-1.225	39.93	-114.0	-466.0	-48.0
[truncated: 7,097 more rows]
