# Supplementary material for: Measuring Labor Input: Construction Activity Counting Using IMU on Hand Tools
Source: Sensors (Basel). 2023 Nov 26;23(23):9420. doi: 10.3390/s23239420 (PMC10708667; doi:10.3390/s23239420)
Supplement: Supplementary file 1 [file sensors-23-09420-s001.zip › Spanner03.csv]

	time	ax	ay	az	wx	wy	wz	rx	ry	rz	temper	hx	hy	hz
0	0.0	0.0474	-0.043	1.0146	0.0	0.0	0.0	32.8546	-23.6975	22.7582	40.23	-276.0	-236.0	3.0
1	0.0009999999999763531	0.0488	-0.0444	1.0132	0.0	0.0	0.0	32.8546	-23.6975	22.7527	40.27	-277.0	-237.0	1.0
2	0.0009999999999763531	0.0483	-0.043	1.0122	0.0	0.0	0.0	32.8546	-23.6975	22.7527	40.24	-277.0	-237.0	0.0
3	0.0009999999999763531	0.0488	-0.0435	1.0112	0.0	0.0	0.0	32.8601	-23.6975	22.7472	40.26	-278.0	-237.0	1.0
4	0.0029999999999290594	0.0493	-0.0444	1.0112	0.0	0.0	0.0	32.8601	-23.692	22.7472	40.28	-277.0	-237.0	0.0
5	0.009999999999990905	0.0498	-0.0469	1.0146	0.0	0.0	0.0	32.8601	-23.692	22.7417	40.28	-276.0	-237.0	1.0
6	0.027999999999792635	0.0483	-0.0444	1.0122	0.0	0.0	0.0	32.8601	-23.692	22.7417	40.28	-277.0	-237.0	2.0
7	0.049999999999954525	0.0469	-0.0459	1.0117	0.0	0.0	0.0	32.8601	-23.692	22.7417	40.21	-279.0	-237.0	2.0
8	0.0749999999998181	0.0474	-0.0439	1.0122	0.0	0.0	0.0	32.8601	-23.692	22.7417	40.23	-280.0	-237.0	2.0
9	0.0749999999998181	0.0479	-0.042	1.0127	0.0	0.0	0.0	32.8601	-23.692	22.7417	40.23	-280.0	-236.0	3.0
10	0.08599999999978536	0.0493	-0.0449	1.0161	0.0	0.0	0.0	32.8601	-23.692	22.7417	40.24	-280.0	-233.0	2.0
11	0.08599999999978536	0.0483	-0.0464	1.0151	0.0	0.0	0.0	32.8601	-23.692	22.7417	40.27	-279.0	-232.0	2.0
12	0.08799999999996544	0.0488	-0.0444	1.0127	0.0	0.0	0.0	32.8601	-23.692	22.7472	40.23	-279.0	-231.0	2.0
13	0.0929999999998472	0.0483	-0.0425	1.0107	0.0	0.0	0.0	32.8601	-23.6975	22.7472	40.23	-279.0	-232.0	2.0
14	0.09699999999997999	0.0483	-0.0454	1.0127	0.0	0.0	0.0	32.8546	-23.6975	22.7472	40.28	-280.0	-234.0	2.0
15	0.11099999999987631	0.0493	-0.0425	1.0127	0.0	0.0	0.0	32.8546	-23.6975	22.7527	40.31	-279.0	-233.0	2.0
16	0.11899999999991451	0.0479	-0.0435	1.0122	0.0	0.0	0.0	32.8546	-23.6975	22.7527	40.24	-277.0	-232.0	1.0
17	0.15599999999994907	0.0474	-0.0439	1.0122	0.0	0.0	0.0	32.8546	-23.6975	22.7527	40.24	-276.0	-233.0	1.0
18	0.16599999999993997	0.0464	-0.0425	1.0122	0.0	0.0	0.0	32.8546	-23.6975	22.7527	40.22	-277.0	-233.0	0.0
19	0.16599999999993997	0.0483	-0.0454	1.0117	0.0	0.0	0.0	32.8546	-23.6975	22.7527	40.27	-277.0	-232.0	0.0
20	0.16999999999984539	0.0498	-0.0449	1.0103	0.0	0.0	0.0	32.8546	-23.6975	22.7527	40.24	-277.0	-233.0	0.0
21	0.16999999999984539	0.0493	-0.0439	1.0122	0.0	0.0	0.0	32.8546	-23.6975	22.7527	40.23	-278.0	-234.0	0.0
22	0.1879999999998745	0.0483	-0.0439	1.0117	0.0	0.0	0.0	32.8546	-23.6975	22.7527	40.23	-279.0	-234.0	1.0
23	0.1999999999998181	0.0488	-0.0464	1.0117	0.0	0.0	0.0	32.8546	-23.703	22.7527	40.27	-278.0	-233.0	1.0
24	0.1999999999998181	0.0483	-0.0435	1.0127	0.0	0.0	0.0	32.8546	-23.703	22.7527	40.26	-278.0	-233.0	0.0
25	0.2339999999999236	0.0483	-0.0439	1.0132	0.0	0.0	0.0	32.8546	-23.703	22.7527	40.25	-278.0	-235.0	0.0
26	0.2439999999999145	0.0464	-0.0449	1.0103	0.0	0.0	0.0	32.8546	-23.703	22.7527	40.25	-278.0	-235.0	-1.0
27	0.2439999999999145	0.0469	-0.0439	1.0098	0.0	0.0	0.0	32.8546	-23.6975	22.7527	40.24	-279.0	-235.0	-1.0
28	0.2459999999998672	0.0488	-0.043	1.0132	0.0	0.0	0.0	32.8546	-23.6975	22.7527	40.33	-280.0	-236.0	0.0
29	0.24899999999979627	0.0493	-0.043	1.0127	0.0	0.0	0.0	32.8546	-23.6975	22.7527	40.26	-280.0	-236.0	0.0
30	0.26900000000000546	0.0498	-0.0464	1.0127	0.0	0.0	0.0	32.8546	-23.703	22.7527	40.26	-280.0	-236.0	0.0
31	0.27099999999995816	0.0488	-0.0449	1.0103	0.0	0.0	0.0	32.8546	-23.703	22.7527	40.23	-279.0	-235.0	0.0
32	0.27899999999999636	0.0488	-0.0449	1.0112	0.0	0.0	0.0	32.8546	-23.703	22.7527	40.2	-278.0	-235.0	0.0
33	0.31199999999989814	0.0488	-0.0435	1.0122	0.0	0.0	0.0	32.8546	-23.6975	22.7472	40.16	-278.0	-235.0	1.0
34	0.3229999999998654	0.0483	-0.0435	1.0112	0.0	0.0	0.0	32.8546	-23.6975	22.7472	40.23	-277.0	-233.0	1.0
35	0.32599999999979445	0.0474	-0.0425	1.0117	0.0	0.0	0.0	32.8601	-23.6975	22.7472	40.24	-277.0	-233.0	0.0
36	0.32599999999979445	0.0479	-0.0439	1.0137	0.0	0.0	0.0	32.8601	-23.703	22.7472	40.24	-278.0	-234.0	0.0
37	0.3309999999999036	0.0469	-0.0449	1.0137	0.0	0.0	0.0	32.8546	-23.703	22.7527	40.3	-280.0	-234.0	0.0
38	0.34399999999982356	0.0469	-0.0435	1.0112	0.0	0.0	0.0	32.8546	-23.703	22.7527	40.3	-281.0	-234.0	0.0
39	0.37999999999988177	0.0474	-0.0444	1.0146	0.0	0.0	0.0	32.8546	-23.703	22.7527	40.24	-281.0	-234.0	1.0
40	0.4230000000000018	0.0474	-0.0454	1.0122	0.0	0.0	0.0	32.8546	-23.703	22.7582	40.24	-281.0	-233.0	1.0
41	0.4230000000000018	0.0459	-0.0435	1.0132	0.0	0.0	0.0	32.8546	-23.703	22.7582	40.21	-281.0	-232.0	1.0
42	0.4459999999999127	0.0474	-0.0439	1.0132	0.0	0.0	0.0	32.8546	-23.7085	22.7637	40.2	-281.0	-233.0	2.0
43	0.4459999999999127	0.0479	-0.0444	1.0127	0.0	0.0	0.0	32.8546	-23.7085	22.7637	40.25	-281.0	-233.0	4.0
44	0.4459999999999127	0.0488	-0.0425	1.0142	0.0	0.0	0.0	32.8491	-23.7085	22.7692	40.24	-280.0	-234.0	4.0
45	0.4459999999999127	0.0479	-0.0444	1.0137	0.0	0.0	0.0	32.8491	-23.7085	22.7692	40.2	-280.0	-234.0	4.0
46	0.4459999999999127	0.0469	-0.0454	1.0107	0.0	0.0	0.0	32.8491	-23.7085	22.7692	40.28	-279.0	-233.0	3.0
47	0.44899999999984175	0.0479	-0.0439	1.0112	0.0	0.0	0.0	32.8491	-23.7085	22.7692	40.3	-279.0	-232.0	3.0
48	0.44899999999984175	0.0474	-0.0439	1.0127	0.0	0.0	0.0	32.8491	-23.714	22.7747	40.22	-279.0	-231.0	2.0
49	0.44899999999984175	0.0493	-0.0454	1.0107	0.0	0.0	0.0	32.8491	-23.714	22.7747	40.22	-279.0	-233.0	1.0
50	0.47100000000000364	0.0508	-0.043	1.0132	0.0	0.0	0.0	32.8491	-23.714	22.7747	40.29	-279.0	-233.0	1.0
51	0.5419999999999163	0.0469	-0.0435	1.0132	0.0	0.0	0.0	32.8491	-23.714	22.7747	40.19	-279.0	-234.0	2.0
52	0.5449999999998454	0.0479	-0.0459	1.0132	0.0	0.0	0.0	32.8491	-23.714	22.7747	40.21	-278.0	-235.0	2.0
53	0.5449999999998454	0.0488	-0.0425	1.0117	0.0	0.0	0.0	32.8491	-23.714	22.7747	40.27	-279.0	-236.0	2.0
54	0.5449999999998454	0.0469	-0.0444	1.0127	0.0	0.0	0.0	32.8491	-23.714	22.7747	40.25	-279.0	-236.0	2.0
55	0.5449999999998454	0.0479	-0.043	1.0132	0.0	0.0	0.0	32.8491	-23.714	22.7747	40.18	-279.0	-235.0	2.0
56	0.5449999999998454	0.0479	-0.043	1.0127	0.0	0.0	0.0	32.8491	-23.714	22.7747	40.28	-279.0	-236.0	1.0
57	0.5449999999998454	0.0483	-0.0439	1.0142	0.0	0.0	0.0	32.8491	-23.714	22.7692	40.27	-279.0	-238.0	1.0
58	0.5699999999999363	0.0474	-0.0474	1.0137	0.0	0.0	0.0	32.8491	-23.7085	22.7692	40.22	-280.0	-238.0	0.0
59	0.5699999999999363	0.0479	-0.0444	1.0083	0.0	0.0	0.0	32.8491	-23.7085	22.7692	40.29	-280.0	-237.0	1.0
60	0.6539999999999964	0.0483	-0.0469	1.0103	0.0	0.0	0.0	32.8491	-23.7085	22.7692	40.28	-281.0	-236.0	1.0
61	0.6539999999999964	0.0469	-0.0449	1.0117	0.0	0.0	0.0	32.8491	-23.7085	22.7692	40.28	-281.0	-236.0	1.0
62	0.6909999999998035	0.0469	-0.043	1.0137	0.0	0.0	0.0	32.8491	-23.7085	22.7692	40.28	-281.0	-235.0	1.0
63	0.6909999999998035	0.0474	-0.0449	1.0127	0.0	0.0	0.0	32.8491	-23.7085	22.7747	40.26	-280.0	-234.0	1.0
64	0.6909999999998035	0.0474	-0.0439	1.0117	0.0	0.0	0.0	32.8491	-23.714	22.7747	40.24	-280.0	-233.0	1.0
65	0.6909999999998035	0.0444	-0.0444	1.0103	0.0	0.0	0.0	32.8491	-23.714	22.7747	40.26	-281.0	-233.0	1.0
66	0.6920000000000073	0.0469	-0.0459	1.0156	0.0	0.0	0.0	32.8436	-23.714	22.7802	40.25	-281.0	-233.0	1.0
67	0.6920000000000073	0.0488	-0.0415	1.0142	0.0	0.0	0.0	32.8436	-23.714	22.7802	40.32	-278.0	-234.0	2.0
68	0.6920000000000073	0.0469	-0.043	1.0103	0.0	0.0	0.0	32.8491	-23.714	22.7802	40.25	-279.0	-235.0	0.0
69	0.6920000000000073	0.0479	-0.0444	1.0103	0.0	0.0	0.0	32.8491	-23.714	22.7802	40.25	-279.0	-235.0	2.0
70	0.6949999999999363	0.0498	-0.0444	1.0078	0.0	0.0	0.0	32.8436	-23.714	22.7802	40.22	-281.0	-234.0	1.0
71	0.6949999999999363	0.0483	-0.043	1.0142	0.0	0.0	0.0	32.8436	-23.714	22.7802	40.29	-278.0	-234.0	0.0
72	0.6949999999999363	0.0479	-0.042	1.0127	0.0	0.0	0.0	32.8491	-23.714	22.7802	40.28	-279.0	-234.0	1.0
73	0.6949999999999363	0.0488	-0.0444	1.0137	0.0	0.0	0.0	32.8491	-23.714	22.7802	40.25	-279.0	-235.0	0.0
74	0.7719999999999345	0.0479	-0.0439	1.0137	0.0	0.0	0.0	32.8491	-23.714	22.7802	40.22	-280.0	-235.0	0.0
75	0.7719999999999345	0.0493	-0.043	1.0122	0.0	0.0	0.0	32.8491	-23.714	22.7802	40.24	-280.0	-234.0	0.0
76	0.7980000000000018	0.0474	-0.0439	1.0117	0.0	0.0	0.0	32.8491	-23.714	22.7802	40.24	-280.0	-235.0	0.0
77	0.7989999999999782	0.0459	-0.0469	1.0122	0.0	0.0	0.0	32.8491	-23.714	22.7802	40.29	-280.0	-236.0	1.0
78	0.7989999999999782	0.0479	-0.0449	1.0122	0.0	0.0	0.0	32.8436	-23.714	22.7802	40.25	-280.0	-236.0	1.0
79	0.7989999999999782	0.0464	-0.0444	1.0098	0.0	0.0	0.0	32.8436	-23.714	22.7802	40.33	-280.0	-235.0	0.0
80	0.7989999999999782	0.0474	-0.0439	1.0088	0.0	0.0	0.0	32.8436	-23.714	22.7802	40.23	-280.0	-236.0	1.0
81	0.7989999999999782	0.0454	-0.0435	1.0112	0.0	0.0	0.0	32.8436	-23.714	22.7802	40.21	-278.0	-236.0	0.0
82	0.8019999999999072	0.0454	-0.0425	1.0142	0.0	0.0	0.0	32.8491	-23.714	22.7802	40.25	-278.0	-235.0	0.0
83	0.8019999999999072	0.0488	-0.0454	1.0112	0.0	0.0	0.0	32.8491	-23.7085	22.7802	40.29	-278.0	-236.0	0.0
84	0.8279999999999745	0.0493	-0.0444	1.0112	0.0	0.0	0.0	32.8491	-23.7085	22.7747	40.21	-276.0	-236.0	2.0
85	0.8279999999999745	0.0479	-0.0439	1.0127	0.0	0.0	0.0	32.8491	-23.7085	22.7747	40.27	-276.0	-237.0	1.0
86	0.862999999999829	0.0479	-0.043	1.0127	0.0	0.0	0.0	32.8491	-23.703	22.7692	40.28	-276.0	-237.0	0.0
87	0.8789999999999054	0.0493	-0.0454	1.0127	0.0	0.0	0.0	32.8491	-23.703	22.7692	40.26	-276.0	-236.0	0.0
88	0.8789999999999054	0.0469	-0.0435	1.0122	0.0	0.0	0.0	32.8491	-23.703	22.7692	40.22	-277.0	-235.0	-1.0
89	0.8789999999999054	0.0474	-0.0459	1.0093	0.0	0.0	0.0	32.8491	-23.703	22.7637	40.22	-277.0	-235.0	0.0
90	0.8809999999998581	0.0474	-0.0435	1.0093	0.0	0.0	0.0	32.8546	-23.703	22.7637	40.27	-277.0	-236.0	1.0
91	0.8809999999998581	0.0488	-0.0435	1.0137	0.0	0.0	0.0	32.8546	-23.6975	22.7637	40.26	-277.0	-236.0	1.0
92	0.8809999999998581	0.0464	-0.043	1.0112	0.0	0.0	0.0	32.8546	-23.6975	22.7582	40.3	-278.0	-237.0	1.0
93	0.9029999999997926	0.0483	-0.0449	1.0117	0.0	0.0	0.0	32.8546	-23.6975	22.7582	40.27	-279.0	-234.0	0.0
94	0.9049999999999727	0.0464	-0.0449	1.0098	0.0	0.0	0.0	32.8546	-23.6975	22.7582	40.26	-278.0	-234.0	1.0
95	0.9089999999998781	0.0479	-0.0444	1.0127	0.0	0.0	0.0	32.8546	-23.6975	22.7637	40.29	-280.0	-235.0	3.0
96	0.9619999999999891	0.0498	-0.0435	1.0127	0.0	0.0	0.0	32.8546	-23.6975	22.7582	40.27	-279.0	-236.0	2.0
97	0.9799999999997908	0.0474	-0.0439	1.0103	0.0	0.0	0.0	32.8546	-23.6975	22.7582	40.21	-279.0	-235.0	2.0
98	0.9799999999997908	0.0474	-0.043	1.0117	0.0	0.0	0.0	32.8546	-23.6975	22.7582	40.31	-277.0	-235.0	2.0
99	0.9799999999997908	0.0474	-0.0415	1.0146	0.0	0.0	0.0	32.8546	-23.6975	22.7582	40.22	-278.0	-237.0	1.0
100	0.9799999999997908	0.0469	-0.0435	1.0142	0.0	0.0	0.0	32.8546	-23.6975	22.7582	40.19	-278.0	-237.0	1.0
101	0.9819999999999709	0.0454	-0.042	1.0117	0.0	0.0	0.0	32.8546	-23.692	22.7582	40.27	-278.0	-236.0	1.0
102	0.9819999999999709	0.0479	-0.0464	1.0117	0.0	0.0	0.0	32.8546	-23.692	22.7527	40.27	-278.0	-235.0	2.0
103	0.9849999999999	0.0479	-0.0449	1.0112	0.0	0.0	0.0	32.8546	-23.692	22.7582	40.19	-281.0	-235.0	2.0
104	1.0009999999999764	0.0474	-0.043	1.0137	0.0	0.0	0.0	32.8546	-23.692	22.7582	40.25	-280.0	-235.0	2.0
105	1.0059999999998581	0.0513	-0.0425	1.0112	0.0	0.0	0.0	32.8546	-23.6975	22.7582	40.21	-281.0	-237.0	3.0
106	1.0670000000000073	0.0483	-0.043	1.0122	0.0	0.0	0.0	32.8601	-23.6975	22.7582	40.23	-281.0	-237.0	2.0
107	1.0670000000000073	0.0479	-0.0435	1.0117	0.0	0.0	0.0	32.8601	-23.6975	22.7582	40.19	-281.0	-237.0	2.0
108	1.0670000000000073	0.0479	-0.0449	1.0112	0.0	0.0	0.0	32.8601	-23.692	22.7527	40.26	-279.0	-237.0	3.0
109	1.0670000000000073	0.0459	-0.0454	1.0112	0.0	0.0	0.0	32.8546	-23.692	22.7527	40.19	-280.0	-236.0	3.0
110	1.06899999999996	0.0479	-0.0459	1.0122	0.0	0.0	0.0	32.8546	-23.692	22.7582	40.29	-279.0	-235.0	4.0
111	1.06899999999996	0.0498	-0.0464	1.0117	0.0	0.0	0.0	32.8546	-23.692	22.7527	40.28	-277.0	-237.0	4.0
112	1.0769999999999982	0.0488	-0.0444	1.0156	0.0	0.0	0.0	32.8546	-23.692	22.7527	40.23	-276.0	-238.0	3.0
113	1.086999999999989	0.0459	-0.0415	1.0127	0.0	0.0	0.0	32.8601	-23.692	22.7472	40.17	-276.0	-236.0	2.0
114	1.0960000000000036	0.0469	-0.0435	1.0103	0.0	0.0	0.0	32.8601	-23.6865	22.7472	40.3	-276.0	-237.0	3.0
115	1.1329999999998108	0.0479	-0.0439	1.0122	0.0	0.0	0.0	32.8601	-23.6865	22.7417	40.25	-275.0	-238.0	3.0
116	1.134999999999991	0.0479	-0.0415	1.0137	0.0	0.0	0.0	32.8656	-23.681	22.7417	40.25	-275.0	-237.0	5.0
117	1.134999999999991	0.0483	-0.0415	1.0151	0.0	0.0	0.0	32.8656	-23.681	22.7362	40.25	-276.0	-237.0	4.0
118	1.1369999999999436	0.0479	-0.0425	1.0122	0.0	0.0	0.0	32.8656	-23.681	22.7362	40.21	-278.0	-237.0	4.0
119	1.1649999999999636	0.0488	-0.041	1.0137	0.0	0.0	0.0	32.8656	-23.681	22.7362	40.25	-279.0	-236.0	5.0
120	1.1649999999999636	0.0493	-0.0435	1.0112	0.0	0.0	0.0	32.8656	-23.681	22.7362	40.22	-280.0	-236.0	4.0
121	1.1669999999999163	0.0498	-0.043	1.0137	0.0	0.0	0.0	32.8711	-23.681	22.7307	40.24	-279.0	-237.0	4.0
122	1.209999999999809	0.0503	-0.043	1.0146	0.0	0.0	0.0	32.8711	-23.681	22.7307	40.31	-280.0	-237.0	4.0
123	1.209999999999809	0.0503	-0.0435	1.0127	0.0	0.0	0.0	32.8711	-23.681	22.7307	40.26	-280.0	-236.0	3.0
124	1.211999999999989	0.0483	-0.0444	1.0127	0.0	0.0	0.0	32.8711	-23.681	22.7307	40.22	-280.0	-235.0	3.0
125	1.211999999999989	0.0483	-0.0444	1.0142	0.0	0.0	0.0	32.8711	-23.681	22.7307	40.32	-280.0	-235.0	3.0
126	1.2139999999999418	0.0498	-0.0464	1.0127	0.0	0.0	0.0	32.8711	-23.681	22.7307	40.28	-278.0	-236.0	3.0
127	1.2289999999998145	0.0479	-0.0444	1.0146	0.0	0.0	0.0	32.8711	-23.681	22.7307	40.29	-277.0	-237.0	4.0
128	1.2429999999999382	0.0479	-0.0464	1.0122	0.0	0.0	0.0	32.8711	-23.681	22.7252	40.19	-277.0	-238.0	3.0
129	1.2449999999998909	0.0474	-0.0425	1.0117	0.0	0.0	0.0	32.8711	-23.6755	22.7252	40.19	-277.0	-238.0	2.0
130	1.2639999999998963	0.0464	-0.0435	1.0122	0.0	0.0	0.0	32.8711	-23.6755	22.7252	40.25	-278.0	-237.0	2.0
131	1.2879999999997835	0.0474	-0.0464	1.0127	0.0	0.0	0.0	32.8711	-23.6755	22.7252	40.3	-279.0	-236.0	3.0
132	1.2999999999999545	0.0469	-0.0454	1.0117	0.0	0.0	0.0	32.8711	-23.6755	22.7252	40.29	-279.0	-236.0	4.0
133	1.2999999999999545	0.0469	-0.0439	1.0127	0.0	0.0	0.0	32.8711	-23.6755	22.7197	40.22	-279.0	-236.0	3.0
134	1.3019999999999072	0.0479	-0.0444	1.0127	0.0	0.0	0.0	32.8711	-23.6755	22.7197	40.25	-280.0	-237.0	2.0
135	1.30399999999986	0.0479	-0.043	1.0103	0.0	0.0	0.0	32.8711	-23.6755	22.7197	40.3	-281.0	-238.0	1.0
136	1.3199999999999363	0.0483	-0.0439	1.0127	0.0	0.0	0.0	32.8711	-23.6755	22.7197	40.24	-281.0	-238.0	2.0
137	1.3259999999997945	0.0488	-0.0435	1.0142	0.0	0.0	0.0	32.8711	-23.6755	22.7197	40.28	-281.0	-238.0	2.0
138	1.3669999999999618	0.0483	-0.042	1.0117	0.0	0.0	0.0	32.8711	-23.6755	22.7197	40.24	-280.0	-237.0	1.0
139	1.3689999999999145	0.0483	-0.0449	1.0107	0.0	0.0	0.0	32.8711	-23.6755	22.7197	40.3	-280.0	-236.0	2.0
140	1.3689999999999145	0.0483	-0.0459	1.0098	0.0	0.0	0.0	32.8711	-23.6755	22.7197	40.24	-280.0	-236.0	2.0
141	1.3689999999999145	0.0498	-0.043	1.0137	0.0	0.0	0.0	32.8711	-23.6755	22.7197	40.28	-281.0	-236.0	2.0
142	1.3759999999999764	0.0488	-0.0439	1.0122	0.0	0.0	0.0	32.8711	-23.6755	22.7197	40.3	-280.0	-235.0	2.0
143	1.3859999999999673	0.0483	-0.0449	1.0088	0.0	0.0	0.0	32.8711	-23.6755	22.7197	40.3	-280.0	-235.0	2.0
144	1.4019999999998163	0.0503	-0.0444	1.0093	0.0	0.0	0.0	32.8711	-23.6755	22.7197	40.24	-281.0	-235.0	3.0
145	1.4039999999999964	0.0459	-0.0444	1.0161	0.0	0.0	0.0	32.8711	-23.6755	22.7252	40.28	-282.0	-234.0	3.0
146	1.4209999999998217	0.0483	-0.042	1.0103	0.0	0.0	0.0	32.8711	-23.681	22.7252	40.23	-281.0	-234.0	2.0
147	1.4549999999999272	0.0498	-0.0439	1.0117	0.0	0.0	0.0	32.8711	-23.681	22.7252	40.22	-279.0	-235.0	3.0
148	1.4549999999999272	0.0464	-0.0464	1.0103	0.0	0.0	0.0	32.8711	-23.681	22.7252	40.25	-280.0	-235.0	3.0
149	1.4549999999999272	0.0469	-0.0454	1.0151	0.0	0.0	0.0	32.8656	-23.681	22.7307	40.23	-280.0	-235.0	3.0
150	1.45699999999988	0.0493	-0.043	1.0132	0.0	0.0	0.0	32.8711	-23.681	22.7252	40.25	-278.0	-236.0	3.0
151	1.477999999999838	0.0488	-0.0444	1.0142	0.0	0.0	0.0	32.8711	-23.681	22.7252	40.25	-278.0	-237.0	3.0
152	1.4799999999997908	0.0479	-0.0439	1.0127	0.0	0.0	0.0	32.8711	-23.681	22.7252	40.27	-279.0	-236.0	4.0
153	1.4839999999999236	0.0483	-0.043	1.0112	0.0	0.0	0.0	32.8711	-23.681	22.7252	40.23	-280.0	-236.0	3.0
154	1.530999999999949	0.0488	-0.0435	1.0117	0.0	0.0	0.0	32.8711	-23.681	22.7252	40.25	-280.0	-235.0	3.0
155	1.530999999999949	0.0479	-0.0449	1.0122	0.0	0.0	0.0	32.8711	-23.681	22.7252	40.18	-280.0	-236.0	2.0
156	1.5329999999999018	0.0474	-0.0449	1.0132	0.0	0.0	0.0	32.8711	-23.681	22.7252	40.18	-280.0	-237.0	2.0
157	1.5329999999999018	0.0464	-0.0464	1.0103	0.0	0.0	0.0	32.8711	-23.681	22.7252	40.24	-279.0	-237.0	2.0
158	1.5349999999998545	0.0493	-0.0454	1.0127	0.0	0.0	0.0	32.8711	-23.6755	22.7252	40.19	-279.0	-238.0	2.0
159	1.543999999999869	0.0454	-0.0435	1.0142	0.0	0.0	0.0	32.8711	-23.6755	22.7252	40.23	-279.0	-237.0	3.0
160	1.5679999999999836	0.0474	-0.0449	1.0122	0.0	0.0	0.0	32.8711	-23.6755	22.7197	40.25	-277.0	-238.0	3.0
161	1.6149999999997817	0.0488	-0.0444	1.0122	0.0	0.0	0.0	32.8711	-23.6755	22.7197	40.22	-277.0	-238.0	2.0
162	1.6169999999999618	0.0483	-0.0449	1.0137	0.0	0.0	0.0	32.8711	-23.67	22.7142	40.26	-276.0	-237.0	2.0
163	1.6169999999999618	0.0488	-0.0449	1.0117	0.0	0.0	0.0	32.8711	-23.67	22.7142	40.27	-278.0	-237.0	2.0
164	1.6169999999999618	0.0469	-0.0454	1.0137	0.0	0.0	0.0	32.8711	-23.67	22.7142	40.27	-279.0	-237.0	2.0
165	1.6169999999999618	0.0469	-0.0435	1.0156	0.0	0.0	0.0	32.8711	-23.67	22.7142	40.22	-280.0	-237.0	2.0
166	1.6169999999999618	0.0488	-0.043	1.0146	0.0	0.0	0.0	32.8711	-23.67	22.7087	40.21	-279.0	-236.0	2.0
167	1.6209999999998672	0.0479	-0.0449	1.0073	0.0	0.0	0.0	32.8711	-23.67	22.7142	40.33	-279.0	-234.0	2.0
168	1.6329999999998108	0.0464	-0.041	1.0107	0.0	0.0	0.0	32.8711	-23.67	22.7142	40.27	-280.0	-234.0	2.0
169	1.6479999999999109	0.0474	-0.0449	1.0137	0.0	0.0	0.0	32.8711	-23.67	22.7142	40.27	-280.0	-235.0	2.0
170	1.668999999999869	0.0474	-0.0435	1.0151	0.0	0.0	0.0	32.8711	-23.67	22.7142	40.29	-280.0	-234.0	2.0
171	1.668999999999869	0.0483	-0.0435	1.0132	0.0	0.0	0.0	32.8711	-23.67	22.7142	40.22	-281.0	-236.0	1.0
172	1.6949999999999363	0.0474	-0.0459	1.0122	0.0	0.0	0.0	32.8711	-23.67	22.7142	40.33	-282.0	-237.0	3.0
173	1.7049999999999272	0.0474	-0.0449	1.0151	0.0	0.0	0.0	32.8711	-23.67	22.7197	40.29	-282.0	-236.0	3.0
174	1.7049999999999272	0.0479	-0.043	1.0112	0.0	0.0	0.0	32.8711	-23.6755	22.7197	40.29	-281.0	-234.0	4.0
175	1.70699999999988	0.0508	-0.0454	1.0127	0.0	0.0	0.0	32.8711	-23.6755	22.7197	40.32	-279.0	-235.0	2.0
176	1.7129999999999654	0.0474	-0.0439	1.0127	0.0	0.0	0.0	32.8711	-23.6755	22.7197	40.25	-279.0	-234.0	1.0
177	1.7259999999998854	0.0464	-0.0439	1.0122	0.0	0.0	0.0	32.8711	-23.6755	22.7197	40.29	-278.0	-236.0	1.0
178	1.7349999999999	0.0474	-0.0435	1.0132	0.0	0.0	0.0	32.8711	-23.6755	22.7197	40.19	-278.0	-235.0	1.0
179	1.7719999999999345	0.0483	-0.0449	1.0098	0.0	0.0	0.0	32.8711	-23.6755	22.7197	40.25	-279.0	-235.0	-1.0
180	1.7739999999998872	0.0474	-0.0449	1.0117	0.0	0.0	0.0	32.8711	-23.6755	22.7197	40.24	-277.0	-234.0	0.0
181	1.7739999999998872	0.0474	-0.0425	1.0107	0.0	0.0	0.0	32.8711	-23.6755	22.7197	40.27	-278.0	-234.0	0.0
182	1.77599999999984	0.0464	-0.0444	1.0112	0.0	0.0	0.0	32.8711	-23.6755	22.7197	40.23	-278.0	-234.0	1.0
183	1.7959999999998217	0.0488	-0.0449	1.0132	0.0	0.0	0.0	32.8711	-23.6755	22.7197	40.23	-279.0	-234.0	0.0
184	1.8179999999999836	0.0469	-0.043	1.0132	0.0	0.0	0.0	32.8711	-23.6755	22.7197	40.24	-280.0	-236.0	1.0
185	1.8209999999999127	0.0479	-0.0454	1.0117	0.0	0.0	0.0	32.8711	-23.6755	22.7197	40.27	-280.0	-236.0	1.0
186	1.8649999999997817	0.0488	-0.043	1.0127	0.0	0.0	0.0	32.8711	-23.6755	22.7197	40.25	-279.0	-236.0	0.0
187	1.8649999999997817	0.0488	-0.0449	1.0117	0.0	0.0	0.0	32.8711	-23.6755	22.7252	40.22	-280.0	-234.0	1.0
188	1.8799999999998818	0.0488	-0.042	1.0117	0.0	0.0	0.0	32.8711	-23.6755	22.7252	40.31	-280.0	-235.0	1.0
189	1.8799999999998818	0.0488	-0.042	1.0117	0.0	0.0	0.0	32.8711	-23.6755	22.7252	40.27	-281.0	-233.0	0.0
190	1.8799999999998818	0.0479	-0.0435	1.0117	0.0	0.0	0.0	32.8711	-23.681	22.7252	40.25	-281.0	-233.0	0.0
191	1.8799999999998818	0.0474	-0.0444	1.0137	0.0	0.0	0.0	32.8656	-23.681	22.7307	40.23	-281.0	-234.0	0.0
192	1.8819999999998345	0.0493	-0.0425	1.0112	0.0	0.0	0.0	32.8656	-23.681	22.7307	40.27	-282.0	-233.0	-2.0
193	1.8839999999997872	0.0469	-0.0449	1.0112	0.0	0.0	0.0	32.8656	-23.681	22.7362	40.21	-280.0	-232.0	-2.0
194	1.9029999999997926	0.0479	-0.0449	1.0137	0.0	0.0	0.0	32.8656	-23.6865	22.7362	40.24	-280.0	-231.0	-2.0
195	1.9049999999999727	0.0483	-0.043	1.0122	0.0	0.0	0.0	32.8656	-23.6865	22.7362	40.25	-278.0	-232.0	-2.0
196	1.9109999999998308	0.0488	-0.0439	1.0122	0.0	0.0	0.0	32.8656	-23.6865	22.7362	40.25	-278.0	-234.0	-1.0
197	1.9529999999999745	0.0474	-0.0425	1.0122	0.0	0.0	0.0	32.8656	-23.6865	22.7362	40.28	-279.0	-237.0	-1.0
198	1.9679999999998472	0.0483	-0.0435	1.0151	0.0	0.0	0.0	32.8656	-23.6865	22.7362	40.26	-278.0	-235.0	-2.0
199	1.9679999999998472	0.0483	-0.0459	1.0132	0.0	0.0	0.0	32.8656	-23.6865	22.7362	40.2	-278.0	-236.0	0.0
200	1.9679999999998472	0.0479	-0.043	1.0137	0.0	0.0	0.0	32.8656	-23.681	22.7362	40.28	-278.0	-236.0	0.0
201	1.9699999999998	0.0464	-0.0454	1.0137	0.0	0.0	0.0	32.8656	-23.681	22.7362	40.28	-279.0	-236.0	0.0
202	1.9939999999999145	0.0464	-0.0459	1.0117	0.0	0.0	0.0	32.8656	-23.681	22.7362	40.28	-280.0	-237.0	0.0
203	1.9959999999998672	0.0474	-0.043	1.0142	0.0	0.0	0.0	32.8656	-23.681	22.7362	40.22	-281.0	-237.0	1.0
204	1.9959999999998672	0.0479	-0.0449	1.0156	0.0	0.0	0.0	32.8656	-23.681	22.7362	40.26	-280.0	-237.0	1.0
205	2.0019999999999527	0.0469	-0.0439	1.0127	0.0	0.0	0.0	32.8656	-23.681	22.7307	40.27	-279.0	-237.0	1.0
206	2.0319999999999254	0.0474	-0.0425	1.0107	0.0	0.0	0.0	32.8656	-23.681	22.7307	40.27	-279.0	-237.0	1.0
207	2.046999999999798	0.0469	-0.0425	1.0117	0.0	0.0	0.0	32.8656	-23.681	22.7307	40.27	-279.0	-236.0	1.0
208	2.046999999999798	0.0488	-0.0425	1.0117	0.0	0.0	0.0	32.8711	-23.6755	22.7307	40.26	-279.0	-238.0	2.0
209	2.048999999999978	0.0488	-0.0425	1.0132	0.0	0.0	0.0	32.8711	-23.6755	22.7307	40.26	-280.0	-237.0	2.0
210	2.0549999999998363	0.0488	-0.0435	1.0117	0.0	0.0	0.0	32.8711	-23.6755	22.7252	40.23	-280.0	-237.0	0.0
211	2.0709999999999127	0.0469	-0.0435	1.0146	0.0	0.0	0.0	32.8711	-23.6755	22.7252	40.23	-280.0	-236.0	0.0
212	2.0709999999999127	0.0454	-0.0444	1.0146	0.0	0.0	0.0	32.8711	-23.6755	22.7307	40.22	-281.0	-235.0	1.0
213	2.125	0.0469	-0.0435	1.0146	0.0	0.0	0.0	32.8711	-23.6755	22.7307	40.27	-280.0	-234.0	1.0
214	2.1269999999999527	0.0488	-0.043	1.0127	0.0	0.0	0.0	32.8711	-23.6755	22.7307	40.27	-280.0	-235.0	2.0
215	2.1269999999999527	0.0503	-0.0459	1.0137	0.0	0.0	0.0	32.8711	-23.681	22.7307	40.25	-280.0	-234.0	0.0
216	2.1269999999999527	0.0483	-0.0454	1.0142	0.0	0.0	0.0	32.8711	-23.681	22.7362	40.29	-280.0	-235.0	1.0
217	2.1269999999999527	0.0474	-0.0444	1.0137	0.0	0.0	0.0	32.8656	-23.681	22.7362	40.16	-280.0	-235.0	1.0
218	2.1419999999998254	0.0479	-0.0454	1.0142	0.0	0.0	0.0	32.8656	-23.681	22.7362	40.25	-278.0	-236.0	3.0
219	2.1440000000000055	0.0493	-0.0449	1.0122	0.0	0.0	0.0	32.8656	-23.681	22.7307	40.25	-279.0	-237.0	4.0
220	2.160999999999831	0.0469	-0.0435	1.0122	0.0	0.0	0.0	32.8656	-23.681	22.7307	40.26	-279.0	-236.0	4.0
221	2.1629999999997835	0.0488	-0.0425	1.0122	0.0	0.0	0.0	32.8711	-23.681	22.7307	40.23	-278.0	-237.0	3.0
222	2.168999999999869	0.0483	-0.0439	1.0103	0.0	0.0	0.0	32.8711	-23.6755	22.7307	40.29	-277.0	-237.0	2.0
223	2.214999999999918	0.0479	-0.0459	1.0132	0.0	0.0	0.0	32.8711	-23.6755	22.7252	40.29	-278.0	-236.0	1.0
224	2.2289999999998145	0.0479	-0.0444	1.0132	0.0	0.0	0.0	32.8711	-23.6755	22.7252	40.27	-278.0	-236.0	0.0
225	2.231999999999971	0.0493	-0.0444	1.0117	0.0	0.0	0.0	32.8711	-23.6755	22.7252	40.19	-277.0	-236.0	1.0
226	2.2339999999999236	0.0483	-0.0464	1.0117	0.0	0.0	0.0	32.8711	-23.6755	22.7252	40.24	-277.0	-236.0	1.0
227	2.25	0.0483	-0.0415	1.0137	0.0	0.0	0.0	32.8711	-23.6755	22.7197	40.27	-277.0	-237.0	1.0
228	2.2519999999999527	0.0483	-0.0415	1.0127	0.0	0.0	0.0	32.8711	-23.67	22.7197	40.27	-277.0	-238.0	1.0
229	2.2519999999999527	0.0474	-0.0459	1.0107	0.0	0.0	0.0	32.8766	-23.67	22.7142	40.25	-278.0	-237.0	0.0
230	2.2539999999999054	0.0469	-0.0444	1.0107	0.0	0.0	0.0	32.8766	-23.67	22.7142	40.33	-278.0	-237.0	0.0
231	2.272999999999911	0.0493	-0.0435	1.0122	0.0	0.0	0.0	32.8766	-23.67	22.7142	40.24	-278.0	-238.0	-2.0
232	2.3019999999999072	0.0508	-0.043	1.0122	0.0	0.0	0.0	32.8766	-23.6646	22.7087	40.2	-278.0	-237.0	-2.0
233	2.3170000000000073	0.0498	-0.0435	1.0132	0.0	0.0	0.0	32.8766	-23.6646	22.7087	40.28	-279.0	-237.0	-2.0
234	2.3170000000000073	0.0479	-0.0459	1.0117	0.0	0.0	0.0	32.8766	-23.6646	22.7087	40.33	-280.0	-237.0	-1.0
235	2.3170000000000073	0.0483	-0.0425	1.0127	0.0	0.0	0.0	32.8766	-23.6646	22.7087	40.31	-279.0	-236.0	-1.0
236	2.3199999999999363	0.0469	-0.0444	1.0127	0.0	0.0	0.0	32.8766	-23.6646	22.7087	40.31	-279.0	-236.0	-1.0
237	2.321999999999889	0.0479	-0.0435	1.0137	0.0	0.0	0.0	32.8766	-23.6646	22.7087	40.26	-280.0	-236.0	-2.0
238	2.3409999999998945	0.0469	-0.0425	1.0137	0.0	0.0	0.0	32.8766	-23.6646	22.7087	40.25	-280.0	-235.0	-3.0
239	2.3449999999998	0.0488	-0.0435	1.0103	0.0	0.0	0.0	32.8766	-23.6646	22.7087	40.26	-280.0	-234.0	-3.0
240	2.362999999999829	0.0483	-0.0439	1.0132	0.0	0.0	0.0	32.8766	-23.6646	22.7087	40.26	-277.0	-235.0	-2.0
241	2.3929999999998017	0.0483	-0.0439	1.0156	0.0	0.0	0.0	32.8766	-23.6646	22.7087	40.25	-277.0	-236.0	-2.0
242	2.4079999999999018	0.0479	-0.043	1.0137	0.0	0.0	0.0	32.8821	-23.6646	22.7032	40.28	-277.0	-235.0	-1.0
243	2.4079999999999018	0.0483	-0.0444	1.0122	0.0	0.0	0.0	32.8821	-23.6646	22.7032	40.2	-277.0	-235.0	-2.0
244	2.4079999999999018	0.0493	-0.0459	1.0107	0.0	0.0	0.0	32.8821	-23.6646	22.7032	40.22	-277.0	-234.0	-2.0
245	2.4099999999998545	0.0493	-0.0439	1.0098	0.0	0.0	0.0	32.8766	-23.6646	22.7032	40.36	-278.0	-233.0	-1.0
246	2.411999999999807	0.0488	-0.0444	1.0122	0.0	0.0	0.0	32.8766	-23.6646	22.7032	40.23	-278.0	-233.0	0.0
247	2.4309999999998126	0.0469	-0.043	1.0112	0.0	0.0	0.0	32.8766	-23.6646	22.7087	40.24	-279.0	-232.0	0.0
248	2.4309999999998126	0.0479	-0.0439	1.0127	0.0	0.0	0.0	32.8766	-23.67	22.7087	40.29	-280.0	-231.0	0.0
249	2.451999999999998	0.0488	-0.043	1.0117	0.0	0.0	0.0	32.8766	-23.67	22.7142	40.29	-280.0	-231.0	0.0
250	2.495999999999867	0.0488	-0.0439	1.0127	0.0	0.0	0.0	32.8766	-23.6755	22.7142	40.26	-280.0	-230.0	0.0
251	2.495999999999867	0.0479	-0.0444	1.0107	0.0	0.0	0.0	32.8766	-23.6755	22.7197	40.27	-281.0	-231.0	0.0
252	2.495999999999867	0.0474	-0.0449	1.0103	0.0	0.0	0.0	32.8711	-23.6755	22.7252	40.25	-280.0	-231.0	-1.0
253	2.495999999999867	0.0474	-0.0435	1.0137	0.0	0.0	0.0	32.8711	-23.681	22.7252	40.23	-280.0	-231.0	0.0
254	2.49799999999982	0.0488	-0.0454	1.0142	0.0	0.0	0.0	32.8711	-23.681	22.7307	40.25	-279.0	-231.0	1.0
255	2.5019999999999527	0.0488	-0.0469	1.0127	0.0	0.0	0.0	32.8711	-23.681	22.7307	40.24	-279.0	-233.0	2.0
256	2.5190000000000055	0.0479	-0.0425	1.0117	0.0	0.0	0.0	32.8711	-23.6865	22.7307	40.25	-279.0	-235.0	2.0
257	2.520999999999958	0.0474	-0.0425	1.0117	0.0	0.0	0.0	32.8711	-23.6865	22.7307	40.27	-279.0	-234.0	3.0
258	2.56899999999996	0.0479	-0.042	1.0122	0.0	0.0	0.0	32.8711	-23.6865	22.7362	40.29	-280.0	-233.0	2.0
259	2.5709999999999127	0.0483	-0.0435	1.0132	0.0	0.0	0.0	32.8711	-23.6865	22.7362	40.35	-281.0	-233.0	1.0
260	2.5709999999999127	0.0483	-0.0425	1.0161	0.0	0.0	0.0	32.8711	-23.6865	22.7362	40.27	-281.0	-235.0	1.0
261	2.5709999999999127	0.0488	-0.0425	1.0137	0.0	0.0	0.0	32.8711	-23.6865	22.7362	40.31	-280.0	-235.0	2.0
262	2.5709999999999127	0.0493	-0.0435	1.0088	0.0	0.0	0.0	32.8711	-23.6865	22.7362	40.23	-280.0	-236.0	1.0
263	2.589999999999918	0.0483	-0.0405	1.0142	0.0	0.0	0.0	32.8711	-23.6865	22.7362	40.23	-278.0	-235.0	2.0
264	2.589999999999918	0.0474	-0.0425	1.0127	0.0	0.0	0.0	32.8711	-23.6865	22.7362	40.31	-278.0	-235.0	2.0
265	2.604999999999791	0.0479	-0.043	1.0132	0.0	0.0	0.0	32.8711	-23.6865	22.7362	40.19	-277.0	-236.0	1.0
266	2.627999999999929	0.0464	-0.0425	1.0132	0.0	0.0	0.0	32.8711	-23.6865	22.7362	40.22	-276.0	-237.0	1.0
267	2.627999999999929	0.0469	-0.043	1.0132	0.0	0.0	0.0	32.8766	-23.681	22.7307	40.17	-276.0	-237.0	1.0
268	2.6599999999998545	0.0483	-0.0449	1.0137	0.0	0.0	0.0	32.8766	-23.681	22.7307	40.25	-276.0	-237.0	1.0
269	2.675999999999931	0.0474	-0.0439	1.0117	0.0	0.0	0.0	32.8766	-23.681	22.7252	40.26	-276.0	-236.0	1.0
270	2.675999999999931	0.0488	-0.0439	1.0098	0.0	0.0	0.0	32.8766	-23.681	22.7252	40.27	-277.0	-236.0	0.0
271	2.6769999999999072	0.0479	-0.0439	1.0107	0.0	0.0	0.0	32.8766	-23.6755	22.7252	40.25	-278.0	-236.0	0.0
272	2.6779999999998836	0.0464	-0.043	1.0127	0.0	0.0	0.0	32.8766	-23.6755	22.7197	40.29	-277.0	-235.0	0.0
273	2.6809999999998126	0.0474	-0.0454	1.0122	0.0	0.0	0.0	32.8766	-23.6755	22.7197	40.31	-278.0	-234.0	0.0
274	2.6949999999999363	0.0488	-0.0435	1.0112	0.0	0.0	0.0	32.8766	-23.6755	22.7252	40.31	-278.0	-234.0	1.0
275	2.699999999999818	0.0503	-0.043	1.0117	0.0	0.0	0.0	32.8766	-23.6755	22.7197	40.27	-276.0	-234.0	2.0
276	2.7199999999998	0.0483	-0.0439	1.0122	0.0	0.0	0.0	32.8766	-23.6755	22.7197	40.27	-275.0	-234.0	2.0
277	2.74799999999982	0.0483	-0.0454	1.0103	0.0	0.0	0.0	32.8766	-23.6755	22.7197	40.24	-276.0	-235.0	3.0
278	2.76299999999992	0.0469	-0.0439	1.0156	0.0	0.0	0.0	32.8766	-23.6755	22.7197	40.27	-276.0	-236.0	3.0
279	2.76299999999992	0.0479	-0.042	1.0137	0.0	0.0	0.0	32.8821	-23.6755	22.7142	40.27	-276.0	-235.0	2.0
280	2.7649999999998727	0.0488	-0.0439	1.0137	0.0	0.0	0.0	32.8821	-23.67	22.7142	40.3	-275.0	-234.0	2.0
281	2.7649999999998727	0.0493	-0.042	1.0137	0.0	0.0	0.0	32.8821	-23.67	22.7142	40.27	-275.0	-234.0	1.0
282	2.7849999999998545	0.0483	-0.042	1.0117	0.0	0.0	0.0	32.8821	-23.67	22.7142	40.24	-274.0	-234.0	0.0
283	2.786999999999807	0.0483	-0.0425	1.0122	0.0	0.0	0.0	32.8821	-23.67	22.7087	40.27	-275.0	-235.0	0.0
284	2.7889999999999873	0.0479	-0.0425	1.0146	0.0	0.0	0.0	32.8876	-23.67	22.7087	40.33	-276.0	-235.0	0.0
285	2.8339999999998327	0.0474	-0.0415	1.0107	0.0	0.0	0.0	32.8876	-23.67	22.7087	40.25	-278.0	-235.0	0.0
286	2.8359999999997854	0.0488	-0.0444	1.0122	0.0	0.0	0.0	32.8876	-23.67	22.7087	40.27	-276.0	-234.0	0.0
287	2.8359999999997854	0.0474	-0.0439	1.0132	0.0	0.0	0.0	32.8876	-23.67	22.7087	40.32	-278.0	-234.0	0.0
288	2.8359999999997854	0.0474	-0.0449	1.0112	0.0	0.0	0.0	32.8876	-23.67	22.7087	40.31	-279.0	-234.0	1.0
289	2.8379999999999654	0.0493	-0.0449	1.0088	0.0	0.0	0.0	32.8876	-23.67	22.7087	40.27	-279.0	-235.0	1.0
290	2.870999999999867	0.0488	-0.0439	1.0112	0.0	0.0	0.0	32.8876	-23.67	22.7087	40.27	-278.0	-236.0	2.0
291	2.87299999999982	0.0513	-0.0425	1.0103	0.0	0.0	0.0	32.8876	-23.67	22.7087	40.25	-278.0	-235.0	1.0
292	2.8789999999999054	0.0483	-0.0435	1.0122	0.0	0.0	0.0	32.8876	-23.67	22.7032	40.23	-279.0	-237.0	0.0
293	2.8789999999999054	0.0469	-0.0449	1.0137	0.0	0.0	0.0	32.8876	-23.67	22.7032	40.27	-278.0	-238.0	1.0
294	2.9149999999999636	0.0464	-0.0425	1.0132	0.0	0.0	0.0	32.8876	-23.6646	22.7032	40.22	-277.0	-238.0	2.0
295	2.925999999999931	0.0488	-0.0425	1.0132	0.0	0.0	0.0	32.8876	-23.6646	22.7032	40.31	-278.0	-236.0	5.0
296	2.925999999999931	0.0493	-0.0444	1.0142	0.0	0.0	0.0	32.8876	-23.6646	22.6978	40.23	-277.0	-237.0	5.0
297	2.9279999999998836	0.0469	-0.0469	1.0122	0.0	0.0	0.0	32.8876	-23.6646	22.6978	40.2	-277.0	-235.0	4.0
298	2.946999999999889	0.0469	-0.0459	1.0127	0.0	0.0	0.0	32.8876	-23.6646	22.6978	40.3	-278.0	-236.0	4.0
299	2.946999999999889	0.0483	-0.0435	1.0132	0.0	0.0	0.0	32.8876	-23.6646	22.6978	40.24	-278.0	-235.0	3.0
300	2.9489999999998417	0.0488	-0.042	1.0132	0.0	0.0	0.0	32.8876	-23.6646	22.6978	40.27	-279.0	-235.0	2.0
301	2.9699999999998	0.0469	-0.0439	1.0122	0.0	0.0	0.0	32.8876	-23.6646	22.6978	40.28	-278.0	-234.0	2.0
302	2.994999999999891	0.0483	-0.0479	1.0127	0.0	0.0	0.0	32.8876	-23.6646	22.6978	40.25	-278.0	-234.0	1.0
303	3.005999999999858	0.0474	-0.0449	1.0098	0.0	0.0	0.0	32.8876	-23.6646	22.6978	40.25	-278.0	-235.0	0.0
304	3.005999999999858	0.0464	-0.043	1.0132	0.0	0.0	0.0	32.8876	-23.6646	22.6978	40.25	-278.0	-234.0	1.0
305	3.005999999999858	0.0479	-0.0449	1.0122	0.0	0.0	0.0	32.8876	-23.6646	22.6978	40.26	-279.0	-235.0	1.0
306	3.008999999999787	0.0469	-0.0444	1.0112	0.0	0.0	0.0	32.8876	-23.6646	22.6978	40.27	-277.0	-236.0	0.0
307	3.0289999999999964	0.0483	-0.0469	1.0127	0.0	0.0	0.0	32.8876	-23.6591	22.6978	40.29	-278.0	-235.0	1.0
308	3.030999999999949	0.0474	-0.0439	1.0122	0.0	0.0	0.0	32.8876	-23.6591	22.6978	40.23	-278.0	-235.0	0.0
309	3.0389999999999873	0.0483	-0.0435	1.0098	0.0	0.0	0.0	32.8876	-23.6591	22.6978	40.28	-278.0	-236.0	0.0
310	3.0739999999998417	0.0474	-0.0454	1.0127	0.0	0.0	0.0	32.8876	-23.6591	22.6978	40.28	-277.0	-236.0	0.0
311	3.0839999999998327	0.0459	-0.043	1.0137	0.0	0.0	0.0	32.8876	-23.6591	22.6923	40.24	-276.0	-237.0	0.0
312	3.0839999999998327	0.0488	-0.0425	1.0107	0.0	0.0	0.0	32.8876	-23.6591	22.6923	40.26	-278.0	-237.0	0.0
313	3.0859999999997854	0.0488	-0.0435	1.0122	0.0	0.0	0.0	32.8876	-23.6591	22.6923	40.32	-277.0	-235.0	1.0
314	3.106999999999971	0.0488	-0.0439	1.0171	0.0	0.0	0.0	32.8876	-23.6536	22.6923	40.27	-277.0	-234.0	1.0
315	3.1089999999999236	0.0488	-0.0459	1.0127	0.0	0.0	0.0	32.8876	-23.6536	22.6868	40.23	-276.0	-235.0	1.0
316	3.1089999999999236	0.0479	-0.0464	1.0122	0.0	0.0	0.0	32.8876	-23.6536	22.6868	40.23	-277.0	-233.0	0.0
317	3.1189999999999145	0.0464	-0.0439	1.0117	0.0	0.0	0.0	32.8876	-23.6536	22.6923	40.28	-279.0	-234.0	1.0
318	3.158999999999878	0.0469	-0.043	1.0127	0.0	0.0	0.0	32.8876	-23.6591	22.6923	40.33	-278.0	-232.0	1.0
319	3.168999999999869	0.0469	-0.0464	1.0132	0.0	0.0	0.0	32.8876	-23.6591	22.6923	40.25	-276.0	-232.0	0.0
320	3.168999999999869	0.0479	-0.0454	1.0122	0.0	0.0	0.0	32.8876	-23.6591	22.6923	40.32	-277.0	-231.0	1.0
321	3.168999999999869	0.0479	-0.0459	1.0127	0.0	0.0	0.0	32.8876	-23.6591	22.6923	40.32	-276.0	-234.0	1.0
322	3.1709999999998217	0.0474	-0.0479	1.0112	0.0	0.0	0.0	32.8821	-23.6591	22.6923	40.31	-275.0	-235.0	0.0
323	3.17899999999986	0.0474	-0.0454	1.0127	0.0	0.0	0.0	32.8821	-23.6536	22.6923	40.28	-277.0	-234.0	0.0
324	3.1909999999998035	0.0469	-0.0439	1.0142	0.0	0.0	0.0	32.8821	-23.6536	22.6923	40.27	-278.0	-235.0	1.0
325	3.1979999999998654	0.0483	-0.0425	1.0098	0.0	0.0	0.0	32.8821	-23.6536	22.6923	40.31	-278.0	-236.0	0.0
326	3.2359999999998763	0.0483	-0.0444	1.0122	0.0	0.0	0.0	32.8821	-23.6536	22.6923	40.26	-280.0	-235.0	1.0
327	3.237999999999829	0.0483	-0.0435	1.0161	0.0	0.0	0.0	32.8821	-23.6591	22.6923	40.3	-280.0	-235.0	1.0
328	3.237999999999829	0.0474	-0.0459	1.0142	0.0	0.0	0.0	32.8821	-23.6591	22.6923	40.28	-278.0	-235.0	0.0
329	3.2399999999997817	0.0483	-0.043	1.0112	0.0	0.0	0.0	32.8821	-23.6536	22.6923	40.24	-279.0	-236.0	1.0
330	3.257999999999811	0.0493	-0.0439	1.0103	0.0	0.0	0.0	32.8821	-23.6591	22.6923	40.24	-279.0	-236.0	1.0
331	3.257999999999811	0.0479	-0.0415	1.0107	0.0	0.0	0.0	32.8876	-23.6591	22.6923	40.25	-279.0	-235.0	1.0
332	3.269999999999982	0.0464	-0.0405	1.0127	0.0	0.0	0.0	32.8876	-23.6536	22.6923	40.28	-278.0	-235.0	2.0
333	3.27599999999984	0.0493	-0.043	1.0122	0.0	0.0	0.0	32.8876	-23.6536	22.6923	40.3	-278.0	-236.0	2.0
334	3.311999999999898	0.0474	-0.0439	1.0107	0.0	0.0	0.0	32.8876	-23.6536	22.6923	40.34	-279.0	-236.0	2.0
335	3.313999999999851	0.0493	-0.0435	1.0103	0.0	0.0	0.0	32.8876	-23.6536	22.6923	40.27	-279.0	-235.0	2.0
336	3.313999999999851	0.0483	-0.0435	1.0122	0.0	0.0	0.0	32.8876	-23.6591	22.6923	40.29	-279.0	-235.0	4.0
337	3.313999999999851	0.0483	-0.0454	1.0127	0.0	0.0	0.0	32.8876	-23.6591	22.6923	40.3	-279.0	-235.0	4.0
338	3.3279999999999745	0.0479	-0.0464	1.0122	0.0	0.0	0.0	32.8876	-23.6591	22.6923	40.22	-280.0	-236.0	3.0
339	3.3449999999998	0.0479	-0.0439	1.0107	0.0	0.0	0.0	32.8876	-23.6591	22.6923	40.28	-280.0	-236.0	2.0
340	3.3479999999999563	0.0488	-0.0439	1.0137	0.0	0.0	0.0	32.8876	-23.6591	22.6923	40.28	-281.0	-235.0	1.0
341	3.3559999999999945	0.0503	-0.0439	1.0107	0.0	0.0	0.0	32.8876	-23.6591	22.6978	40.35	-281.0	-235.0	2.0
342	3.390999999999849	0.0483	-0.0425	1.0098	0.0	0.0	0.0	32.8876	-23.6591	22.6978	40.2	-281.0	-235.0	2.0
343	3.40099999999984	0.0459	-0.04	1.0122	0.0	0.0	0.0	32.8876	-23.6591	22.6978	40.2	-280.0	-235.0	1.0
344	3.40099999999984	0.0479	-0.042	1.0137	0.0	0.0	0.0	32.8876	-23.6591	22.6978	40.31	-278.0	-235.0	1.0
345	3.4029999999997926	0.0483	-0.043	1.0142	0.0	0.0	0.0	32.8876	-23.6591	22.6978	40.25	-277.0	-235.0	1.0
346	3.436999999999898	0.0479	-0.0449	1.0117	0.0	0.0	0.0	32.8876	-23.6591	22.6978	40.23	-278.0	-235.0	1.0
347	3.4689999999998236	0.0493	-0.042	1.0107	0.0	0.0	0.0	32.8876	-23.6591	22.6978	40.26	-277.0	-235.0	1.0
348	3.4689999999998236	0.0483	-0.0449	1.0132	0.0	0.0	0.0	32.8876	-23.6591	22.6978	40.22	-277.0	-236.0	1.0
349	3.4689999999998236	0.0469	-0.0439	1.0117	0.0	0.0	0.0	32.8876	-23.6591	22.6923	40.3	-278.0	-236.0	2.0
350	3.4839999999999236	0.0488	-0.0439	1.0137	0.0	0.0	0.0	32.8876	-23.6591	22.6923	40.23	-278.0	-237.0	2.0
351	3.4839999999999236	0.0498	-0.0435	1.0137	0.0	0.0	0.0	32.8876	-23.6591	22.6923	40.27	-278.0	-238.0	2.0
352	3.4859999999998763	0.0444	-0.043	1.0137	0.0	0.0	0.0	32.8931	-23.6536	22.6923	40.27	-279.0	-238.0	2.0
353	3.4859999999998763	0.0469	-0.0454	1.0132	0.0	0.0	0.0	32.8876	-23.6536	22.6923	40.22	-279.0	-237.0	2.0
354	3.5049999999998818	0.0474	-0.0459	1.0088	0.0	0.0	0.0	32.8876	-23.6536	22.6868	40.28	-279.0	-237.0	2.0
355	3.507999999999811	0.0488	-0.0454	1.0112	0.0	0.0	0.0	32.8876	-23.6536	22.6868	40.26	-279.0	-238.0	1.0
356	3.5279999999997926	0.0498	-0.0435	1.0132	0.0	0.0	0.0	32.8931	-23.6536	22.6868	40.26	-278.0	-237.0	0.0
357	3.5279999999997926	0.0488	-0.0449	1.0151	0.0	0.0	0.0	32.8931	-23.6536	22.6868	40.28	-278.0	-238.0	0.0
358	3.5599999999999454	0.0513	-0.0435	1.0093	0.0	0.0	0.0	32.8931	-23.6536	22.6813	40.29	-278.0	-239.0	1.0
359	3.574999999999818	0.0479	-0.0454	1.0107	0.0	0.0	0.0	32.8931	-23.6481	22.6758	40.28	-279.0	-238.0	2.0
360	3.574999999999818	0.0488	-0.0435	1.0161	0.0	0.0	0.0	32.8931	-23.6481	22.6758	40.31	-280.0	-236.0	2.0
361	3.574999999999818	0.0474	-0.0444	1.0137	0.0	0.0	0.0	32.8931	-23.6481	22.6813	40.29	-281.0	-236.0	2.0
362	3.576999999999998	0.0459	-0.0444	1.0117	0.0	0.0	0.0	32.8931	-23.6536	22.6813	40.2	-282.0	-236.0	3.0
363	3.576999999999998	0.0464	-0.0425	1.0132	0.0	0.0	0.0	32.8931	-23.6536	22.6813	40.23	-281.0	-236.0	4.0
364	3.5960000000000036	0.0459	-0.042	1.0112	0.0	0.0	0.0	32.8931	-23.6536	22.6813	40.25	-281.0	-236.0	3.0
365	3.5979999999999563	0.0454	-0.0444	1.0117	0.0	0.0	0.0	32.8876	-23.6536	22.6868	40.27	-281.0	-235.0	3.0
366	3.616999999999962	0.0488	-0.0449	1.0137	0.0	0.0	0.0	32.8876	-23.6536	22.6868	40.21	-281.0	-237.0	3.0
367	3.6469999999999345	0.0488	-0.0444	1.0146	0.0	0.0	0.0	32.8876	-23.6536	22.6868	40.25	-281.0	-238.0	3.0
368	3.661999999999807	0.0483	-0.0415	1.0137	0.0	0.0	0.0	32.8876	-23.6536	22.6868	40.33	-282.0	-237.0	3.0
369	3.661999999999807	0.0498	-0.043	1.0127	0.0	0.0	0.0	32.8931	-23.6536	22.6868	40.29	-281.0	-236.0	3.0
370	3.661999999999807	0.0483	-0.0435	1.0142	0.0	0.0	0.0	32.8931	-23.6536	22.6868	40.29	-281.0	-235.0	2.0
371	3.6639999999999873	0.0469	-0.0435	1.0112	0.0	0.0	0.0	32.8876	-23.6536	22.6923	40.27	-281.0	-235.0	1.0
372	3.66599999999994	0.0479	-0.0444	1.0127	0.0	0.0	0.0	32.8876	-23.6536	22.6923	40.25	-280.0	-235.0	0.0
373	3.6829999999999927	0.0483	-0.0454	1.0112	0.0	0.0	0.0	32.8876	-23.6591	22.6923	40.26	-280.0	-235.0	1.0
374	3.6879999999998745	0.0493	-0.0459	1.0117	0.0	0.0	0.0	32.8876	-23.6591	22.6923	40.32	-280.0	-234.0	2.0
375	3.7339999999999236	0.0479	-0.0425	1.0137	0.0	0.0	0.0	32.8876	-23.6591	22.6978	40.25	-280.0	-235.0	1.0
376	3.7339999999999236	0.0459	-0.041	1.0132	0.0	0.0	0.0	32.8876	-23.6591	22.6978	40.29	-280.0	-236.0	1.0
377	3.7359999999998763	0.0464	-0.0464	1.0122	0.0	0.0	0.0	32.8876	-23.6591	22.6978	40.22	-279.0	-235.0	2.0
378	3.7359999999998763	0.0483	-0.0449	1.0117	0.0	0.0	0.0	32.8876	-23.6591	22.6978	40.19	-279.0	-236.0	2.0
379	3.7439999999999145	0.0488	-0.0439	1.0107	0.0	0.0	0.0	32.8876	-23.6591	22.6978	40.23	-279.0	-237.0	1.0
380	3.745999999999867	0.0483	-0.0454	1.0117	0.0	0.0	0.0	32.8876	-23.6591	22.6923	40.3	-279.0	-237.0	1.0
381	3.769999999999982	0.0483	-0.0449	1.0122	0.0	0.0	0.0	32.8876	-23.6591	22.6923	40.28	-278.0	-237.0	2.0
382	3.7719999999999345	0.0483	-0.0444	1.0107	0.0	0.0	0.0	32.8876	-23.6536	22.6923	40.23	-278.0	-237.0	2.0
383	3.77599999999984	0.0493	-0.0435	1.0122	0.0	0.0	0.0	32.8876	-23.6536	22.6923	40.23	-279.0	-236.0	1.0
384	3.824999999999818	0.0503	-0.0444	1.0103	0.0	0.0	0.0	32.8876	-23.6536	22.6868	40.22	-277.0	-236.0	1.0
385	3.826999999999998	0.0498	-0.0435	1.0132	0.0	0.0	0.0	32.8876	-23.6536	22.6868	40.3	-277.0	-236.0	1.0
386	3.826999999999998	0.0459	-0.041	1.0142	0.0	0.0	0.0	32.8931	-23.6536	22.6868	40.26	-278.0	-238.0	-1.0
387	3.826999999999998	0.0469	-0.043	1.0122	0.0	0.0	0.0	32.8931	-23.6536	22.6868	40.22	-278.0	-236.0	0.0
388	3.834999999999809	0.0479	-0.0435	1.0122	0.0	0.0	0.0	32.8931	-23.6536	22.6868	40.24	-277.0	-234.0	0.0
389	3.834999999999809	0.0479	-0.0425	1.0107	0.0	0.0	0.0	32.8931	-23.6536	22.6868	40.23	-278.0	-234.0	0.0
390	3.8449999999998	0.0469	-0.0444	1.0127	0.0	0.0	0.0	32.8931	-23.6536	22.6868	40.37	-278.0	-236.0	0.0
391	3.8739999999997963	0.0479	-0.0435	1.0127	0.0	0.0	0.0	32.8931	-23.6536	22.6868	40.27	-278.0	-236.0	0.0
392	3.8739999999997963	0.0483	-0.0435	1.0137	0.0	0.0	0.0	32.8931	-23.6536	22.6813	40.27	-277.0	-235.0	0.0
393	3.923999999999978	0.0474	-0.0444	1.0142	0.0	0.0	0.0	32.8931	-23.6481	22.6813	40.27	-278.0	-235.0	2.0
394	3.9479999999998654	0.0449	-0.0435	1.0122	0.0	0.0	0.0	32.8931	-23.6481	22.6868	40.2	-280.0	-235.0	2.0
395	3.9479999999998654	0.0503	-0.0435	1.0122	0.0	0.0	0.0	32.8931	-23.6536	22.6868	40.28	-280.0	-234.0	1.0
396	3.9479999999998654	0.0483	-0.043	1.0142	0.0	0.0	0.0	32.8931	-23.6536	22.6868	40.28	-280.0	-233.0	2.0
397	3.9479999999998654	0.0479	-0.0454	1.0122	0.0	0.0	0.0	32.8931	-23.6536	22.6868	40.27	-278.0	-235.0	0.0
398	3.9479999999998654	0.0483	-0.0449	1.0117	0.0	0.0	0.0	32.8931	-23.6536	22.6868	40.3	-278.0	-235.0	0.0
399	3.951999999999998	0.0479	-0.0464	1.0112	0.0	0.0	0.0	32.8876	-23.6536	22.6868	40.23	-278.0	-236.0	1.0
400	3.951999999999998	0.0498	-0.0439	1.0137	0.0	0.0	0.0	32.8931	-23.6536	22.6868	40.28	-277.0	-238.0	1.0
401	3.9659999999998945	0.0488	-0.0449	1.0142	0.0	0.0	0.0	32.8931	-23.6481	22.6813	40.25	-278.0	-238.0	1.0
402	3.967999999999847	0.0483	-0.043	1.0132	0.0	0.0	0.0	32.8931	-23.6481	22.6813	40.23	-279.0	-239.0	0.0
403	4.0	0.0479	-0.0439	1.0132	0.0	0.0	0.0	32.8931	-23.6481	22.6758	40.24	-277.0	-239.0	0.0
404	4.014999999999873	0.0483	-0.0454	1.0137	0.0	0.0	0.0	32.8931	-23.6481	22.6758	40.31	-276.0	-238.0	1.0
405	4.014999999999873	0.0493	-0.0449	1.0127	0.0	0.0	0.0	32.8931	-23.6426	22.6703	40.26	-276.0	-238.0	1.0
406	4.017999999999802	0.0483	-0.0444	1.0137	0.0	0.0	0.0	32.8931	-23.6426	22.6703	40.33	-275.0	-237.0	0.0
407	4.032999999999902	0.0479	-0.0449	1.0127	0.0	0.0	0.0	32.8986	-23.6426	22.6648	40.25	-276.0	-235.0	1.0
408	4.032999999999902	0.0474	-0.0435	1.0103	0.0	0.0	0.0	32.8986	-23.6426	22.6648	40.3	-277.0	-236.0	1.0
409	4.036999999999807	0.0488	-0.0444	1.0151	0.0	0.0	0.0	32.8986	-23.6426	22.6648	40.38	-279.0	-237.0	0.0
410	4.0759999999997945	0.0464	-0.0459	1.0156	0.0	0.0	0.0	32.8986	-23.6371	22.6648	40.38	-278.0	-235.0	0.0
411	4.076999999999998	0.0459	-0.0435	1.0093	0.0	0.0	0.0	32.8931	-23.6371	22.6648	40.29	-279.0	-234.0	1.0
412	4.078999999999951	0.0483	-0.042	1.0122	0.0	0.0	0.0	32.8986	-23.6426	22.6648	40.31	-279.0	-234.0	0.0
413	4.078999999999951	0.0479	-0.042	1.0142	0.0	0.0	0.0	32.8986	-23.6426	22.6703	40.25	-281.0	-234.0	1.0
414	4.083999999999833	0.0503	-0.0449	1.0151	0.0	0.0	0.0	32.8931	-23.6426	22.6703	40.3	-282.0	-234.0	1.0
415	4.107999999999947	0.0474	-0.0459	1.0137	0.0	0.0	0.0	32.8931	-23.6481	22.6758	40.22	-284.0	-233.0	2.0
416	4.1099999999999	0.0474	-0.0439	1.0103	0.0	0.0	0.0	32.8931	-23.6481	22.6813	40.26	-283.0	-234.0	2.0
417	4.111999999999853	0.0488	-0.0439	1.0117	0.0	0.0	0.0	32.8931	-23.6481	22.6813	40.27	-280.0	-235.0	2.0
418	4.153999999999996	0.0479	-0.0444	1.0122	0.0	0.0	0.0	32.8876	-23.6536	22.6813	40.29	-279.0	-233.0	2.0
419	4.155999999999949	0.0469	-0.0435	1.0146	0.0	0.0	0.0	32.8876	-23.6536	22.6868	40.29	-279.0	-232.0	3.0
420	4.155999999999949	0.0483	-0.0415	1.0132	0.0	0.0	0.0	32.8876	-23.6536	22.6868	40.27	-279.0	-232.0	3.0
421	4.155999999999949	0.0503	-0.043	1.0107	0.0	0.0	0.0	32.8876	-23.6536	22.6868	40.26	-279.0	-232.0	1.0
422	4.16599999999994	0.0498	-0.043	1.0122	0.0	0.0	0.0	32.8876	-23.6591	22.6923	40.31	-278.0	-234.0	1.0
423	4.186999999999898	0.0493	-0.0435	1.0127	0.0	0.0	0.0	32.8876	-23.6591	22.6923	40.31	-281.0	-233.0	0.0
424	4.188999999999851	0.0493	-0.0449	1.0132	0.0	0.0	0.0	32.8876	-23.6591	22.6923	40.27	-280.0	-233.0	0.0
425	4.192999999999984	0.0488	-0.0454	1.0093	0.0	0.0	0.0	32.8876	-23.6591	22.6923	40.18	-279.0	-235.0	1.0
426	4.231999999999971	0.0459	-0.0439	1.0117	0.0	0.0	0.0	32.8876	-23.6591	22.6978	40.2	-278.0	-234.0	1.0
427	4.232999999999947	0.0469	-0.043	1.0112	0.0	0.0	0.0	32.8876	-23.6591	22.6978	40.19	-277.0	-235.0	1.0
428	4.2349999999999	0.0474	-0.0439	1.0107	0.0	0.0	0.0	32.8876	-23.6591	22.6978	40.31	-278.0	-235.0	1.0
429	4.2349999999999	0.0483	-0.043	1.0122	0.0	0.0	0.0	32.8876	-23.6591	22.6978	40.33	-280.0	-234.0	2.0
430	4.2409999999999854	0.0474	-0.0425	1.0132	0.0	0.0	0.0	32.8876	-23.6646	22.6978	40.19	-279.0	-234.0	3.0
431	4.277999999999793	0.0474	-0.043	1.0117	0.0	0.0	0.0	32.8876	-23.6646	22.6978	40.22	-277.0	-234.0	4.0
432	4.280999999999949	0.0498	-0.043	1.0107	0.0	0.0	0.0	32.8876	-23.6646	22.6978	40.2	-278.0	-234.0	4.0
433	4.280999999999949	0.0488	-0.0435	1.0127	0.0	0.0	0.0	32.8876	-23.6646	22.6978	40.26	-277.0	-233.0	4.0
434	4.350999999999885	0.0479	-0.0425	1.0112	0.0	0.0	0.0	32.8876	-23.6646	22.6978	40.21	-278.0	-235.0	2.0
435	4.375	0.0503	-0.0449	1.0142	0.0	0.0	0.0	32.8876	-23.6646	22.6978	40.27	-279.0	-236.0	1.0
436	4.375	0.0488	-0.0444	1.0127	0.0	0.0	0.0	32.8876	-23.6646	22.6978	40.24	-279.0	-237.0	0.0
437	4.375	0.0459	-0.0435	1.0132	0.0	0.0	0.0	32.8876	-23.6646	22.6978	40.24	-280.0	-237.0	0.0
438	4.375999999999976	0.0503	-0.042	1.0132	0.0	0.0	0.0	32.8876	-23.6646	22.6978	40.24	-280.0	-237.0	1.0
439	4.375999999999976	0.0474	-0.042	1.0146	0.0	0.0	0.0	32.8876	-23.6646	22.6978	40.27	-279.0	-237.0	2.0
440	4.375999999999976	0.0483	-0.0449	1.0112	0.0	0.0	0.0	32.8876	-23.6591	22.6923	40.26	-278.0	-236.0	2.0
441	4.380999999999858	0.0479	-0.0425	1.0112	0.0	0.0	0.0	32.8876	-23.6591	22.6923	40.32	-279.0	-235.0	1.0
442	4.380999999999858	0.0498	-0.0454	1.0107	0.0	0.0	0.0	32.8876	-23.6646	22.6978	40.31	-279.0	-234.0	0.0
443	4.380999999999858	0.0483	-0.0454	1.0132	0.0	0.0	0.0	32.8876	-23.6646	22.6978	40.25	-279.0	-235.0	0.0
444	4.405999999999949	0.0488	-0.0439	1.0156	0.0	0.0	0.0	32.8876	-23.6646	22.6978	40.26	-279.0	-236.0	0.0
445	4.446999999999889	0.0479	-0.0444	1.0098	0.0	0.0	0.0	32.8876	-23.6646	22.6923	40.26	-279.0	-235.0	0.0
446	4.446999999999889	0.0503	-0.0449	1.0117	0.0	0.0	0.0	32.8876	-23.6646	22.6923	40.31	-278.0	-235.0	0.0
447	4.461999999999989	0.0454	-0.0439	1.0146	0.0	0.0	0.0	32.8876	-23.6646	22.6923	40.3	-278.0	-236.0	0.0
448	4.461999999999989	0.0459	-0.0444	1.0132	0.0	0.0	0.0	32.8876	-23.6591	22.6923	40.26	-278.0	-237.0	0.0
449	4.461999999999989	0.0498	-0.0439	1.0137	0.0	0.0	0.0	32.8876	-23.6591	22.6923	40.27	-279.0	-237.0	0.0
450	4.462999999999965	0.0474	-0.0435	1.0142	0.0	0.0	0.0	32.8876	-23.6591	22.6923	40.27	-279.0	-236.0	0.0
451	4.464999999999918	0.0479	-0.0459	1.0107	0.0	0.0	0.0	32.8876	-23.6591	22.6923	40.28	-278.0	-236.0	0.0
452	4.483999999999924	0.0488	-0.0444	1.0127	0.0	0.0	0.0	32.8876	-23.6591	22.6923	40.3	-280.0	-235.0	0.0
453	4.483999999999924	0.0488	-0.0449	1.0142	0.0	0.0	0.0	32.8876	-23.6591	22.6923	40.22	-283.0	-235.0	0.0
454	4.485999999999876	0.0483	-0.0439	1.0146	0.0	0.0	0.0	32.8876	-23.6646	22.6978	40.27	-282.0	-234.0	-1.0
455	4.535999999999831	0.0469	-0.0435	1.0107	0.0	0.0	0.0	32.8876	-23.6646	22.6978	40.26	-281.0	-233.0	-1.0
456	4.5379999999997835	0.0488	-0.0459	1.0103	0.0	0.0	0.0	32.8876	-23.6646	22.7032	40.24	-281.0	-234.0	0.0
457	4.5379999999997835	0.0488	-0.0454	1.0103	0.0	0.0	0.0	32.8821	-23.67	22.7032	40.26	-281.0	-234.0	-1.0
458	4.5379999999997835	0.0474	-0.042	1.0117	0.0	0.0	0.0	32.8821	-23.67	22.7032	40.31	-280.0	-234.0	-1.0
459	4.5379999999997835	0.0488	-0.0449	1.0117	0.0	0.0	0.0	32.8821	-23.67	22.7032	40.34	-280.0	-234.0	0.0
460	4.544999999999845	0.0469	-0.0444	1.0132	0.0	0.0	0.0	32.8821	-23.67	22.7087	40.22	-281.0	-235.0	-1.0
461	4.552999999999884	0.0483	-0.0469	1.0137	0.0	0.0	0.0	32.8821	-23.67	22.7087	40.27	-280.0	-237.0	0.0
462	4.571999999999889	0.0479	-0.0444	1.0151	0.0	0.0	0.0	32.8821	-23.67	22.7032	40.24	-280.0	-237.0	1.0
463	4.578999999999951	0.0479	-0.0444	1.0122	0.0	0.0	0.0	32.8821	-23.67	22.7032	40.24	-280.0	-237.0	1.0
464	4.625999999999976	0.0479	-0.0444	1.0132	0.0	0.0	0.0	32.8821	-23.67	22.7032	40.32	-280.0	-237.0	1.0
465	4.625999999999976	0.0483	-0.0444	1.0098	0.0	0.0	0.0	32.8821	-23.67	22.7032	40.23	-279.0	-236.0	2.0
466	4.628999999999905	0.0488	-0.0459	1.0122	0.0	0.0	0.0	32.8821	-23.67	22.7032	40.23	-279.0	-236.0	2.0
467	4.628999999999905	0.0498	-0.0425	1.0151	0.0	0.0	0.0	32.8821	-23.67	22.7032	40.27	-279.0	-236.0	2.0
468	4.628999999999905	0.0474	-0.042	1.0142	0.0	0.0	0.0	32.8821	-23.67	22.7032	40.33	-280.0	-235.0	2.0
469	4.632999999999811	0.0474	-0.043	1.0112	0.0	0.0	0.0	32.8821	-23.67	22.7032	40.32	-279.0	-234.0	1.0
470	4.640999999999849	0.0474	-0.0444	1.0127	0.0	0.0	0.0	32.8821	-23.67	22.7087	40.23	-279.0	-234.0	1.0
471	4.6629999999997835	0.0493	-0.043	1.0127	0.0	0.0	0.0	32.8821	-23.67	22.7032	40.3	-279.0	-236.0	2.0
472	4.66599999999994	0.0479	-0.0435	1.0137	0.0	0.0	0.0	32.8821	-23.67	22.7032	40.28	-278.0	-237.0	3.0
473	4.671999999999798	0.0483	-0.0444	1.0142	0.0	0.0	0.0	32.8821	-23.67	22.7032	40.27	-278.0	-237.0	3.0
474	4.732999999999947	0.0479	-0.0474	1.0132	0.0	0.0	0.0	32.8821	-23.6646	22.7032	40.29	-279.0	-238.0	2.0
475	4.733999999999924	0.0493	-0.0444	1.0117	0.0	0.0	0.0	32.8821	-23.6646	22.6978	40.27	-278.0	-237.0	2.0
476	4.733999999999924	0.0493	-0.043	1.0142	0.0	0.0	0.0	32.8821	-23.6646	22.6978	40.27	-279.0	-237.0	2.0
477	4.733999999999924	0.0483	-0.0435	1.0127	0.0	0.0	0.0	32.8821	-23.6646	22.6978	40.27	-279.0	-235.0	1.0
478	4.733999999999924	0.0488	-0.043	1.0137	0.0	0.0	0.0	32.8876	-23.6646	22.6978	40.29	-278.0	-234.0	1.0
479	4.735999999999876	0.0454	-0.0454	1.0142	0.0	0.0	0.0	32.8821	-23.6646	22.6978	40.23	-278.0	-234.0	1.0
480	4.754999999999882	0.0483	-0.0464	1.0117	0.0	0.0	0.0	32.8821	-23.6646	22.6978	40.24	-278.0	-236.0	1.0
481	4.7569999999998345	0.0483	-0.0425	1.0137	0.0	0.0	0.0	32.8821	-23.6646	22.6978	40.34	-279.0	-237.0	1.0
482	4.806999999999789	0.0488	-0.0439	1.0122	0.0	0.0	0.0	32.8876	-23.6646	22.6978	40.3	-279.0	-237.0	3.0
483	4.808999999999969	0.0474	-0.0444	1.0127	0.0	0.0	0.0	32.8876	-23.6646	22.6978	40.29	-279.0	-236.0	3.0
484	4.808999999999969	0.0479	-0.0454	1.0117	0.0	0.0	0.0	32.8821	-23.6646	22.6978	40.28	-278.0	-236.0	3.0
485	4.808999999999969	0.0488	-0.0425	1.0098	0.0	0.0	0.0	32.8876	-23.6646	22.6923	40.25	-277.0	-238.0	3.0
486	4.808999999999969	0.0503	-0.0459	1.0146	0.0	0.0	0.0	32.8876	-23.6591	22.6923	40.23	-278.0	-238.0	3.0
487	4.821999999999889	0.0498	-0.0454	1.0176	0.0	0.0	0.0	32.8876	-23.6591	22.6868	40.27	-278.0	-237.0	3.0
488	4.823999999999842	0.0479	-0.0439	1.0137	0.0	0.0	0.0	32.8876	-23.6591	22.6868	40.27	-278.0	-236.0	3.0
489	4.838999999999942	0.0479	-0.043	1.0112	0.0	0.0	0.0	32.8876	-23.6591	22.6868	40.3	-277.0	-236.0	3.0
490	4.850999999999885	0.0479	-0.04	1.0117	0.0	0.0	0.0	32.8876	-23.6591	22.6868	40.3	-277.0	-236.0	3.0
491	4.850999999999885	0.0479	-0.0444	1.0142	0.0	0.0	0.0	32.8876	-23.6591	22.6868	40.25	-276.0	-234.0	2.0
492	4.884999999999991	0.0459	-0.0459	1.0161	0.0	0.0	0.0	32.8876	-23.6591	22.6868	40.25	-277.0	-233.0	1.0
493	4.895999999999958	0.0488	-0.043	1.0146	0.0	0.0	0.0	32.8876	-23.6591	22.6868	40.22	-277.0	-234.0	2.0
494	4.895999999999958	0.0483	-0.0439	1.0117	0.0	0.0	0.0	32.8876	-23.6591	22.6868	40.26	-276.0	-235.0	2.0
495	4.897999999999911	0.0479	-0.0454	1.0142	0.0	0.0	0.0	32.8876	-23.6591	22.6868	40.31	-275.0	-233.0	2.0
496	4.901999999999816	0.0498	-0.0454	1.0146	0.0	0.0	0.0	32.8876	-23.6591	22.6868	40.35	-277.0	-233.0	0.0
497	4.907999999999902	0.0488	-0.0444	1.0137	0.0	0.0	0.0	32.8876	-23.6591	22.6813	40.28	-277.0	-235.0	0.0
498	4.921999999999798	0.0454	-0.0444	1.0117	0.0	0.0	0.0	32.8876	-23.6591	22.6813	40.3	-277.0	-235.0	-1.0
499	4.930999999999813	0.0474	-0.0454	1.0117	0.0	0.0	0.0	32.8876	-23.6536	22.6813	40.24	-277.0	-235.0	0.0
500	4.974999999999909	0.0469	-0.0454	1.0122	0.0	0.0	0.0	32.8876	-23.6536	22.6813	40.29	-278.0	-235.0	0.0
501	4.987999999999829	0.0483	-0.0435	1.0117	0.0	0.0	0.0	32.8876	-23.6536	22.6813	40.28	-279.0	-234.0	1.0
502	4.987999999999829	0.0488	-0.0444	1.0112	0.0	0.0	0.0	32.8876	-23.6591	22.6813	40.22	-278.0	-233.0	1.0
503	4.987999999999829	0.0464	-0.0449	1.0132	0.0	0.0	0.0	32.8876	-23.6591	22.6868	40.22	-279.0	-234.0	0.0
504	4.989999999999782	0.0474	-0.042	1.0122	0.0	0.0	0.0	32.8876	-23.6591	22.6868	40.24	-279.0	-233.0	0.0
505	4.991999999999962	0.0474	-0.0435	1.0093	0.0	0.0	0.0	32.8876	-23.6591	22.6868	40.24	-279.0	-232.0	0.0
506	5.011999999999944	0.0474	-0.0464	1.0098	0.0	0.0	0.0	32.8876	-23.6591	22.6923	40.33	-278.0	-233.0	0.0
507	5.011999999999944	0.0493	-0.042	1.0127	0.0	0.0	0.0	32.8876	-23.6591	22.6923	40.26	-279.0	-233.0	0.0
508	5.029999999999973	0.0454	-0.0435	1.0103	0.0	0.0	0.0	32.8821	-23.6591	22.6923	40.22	-280.0	-232.0	0.0
509	5.05399999999986	0.0459	-0.0444	1.0107	0.0	0.0	0.0	32.8821	-23.6646	22.6978	40.3	-279.0	-233.0	2.0
510	5.067000000000007	0.0479	-0.0454	1.0107	0.0	0.0	0.0	32.8821	-23.6646	22.6978	40.27	-280.0	-235.0	2.0
511	5.067000000000007	0.0483	-0.0415	1.0142	0.0	0.0	0.0	32.8821	-23.6646	22.6978	40.3	-280.0	-237.0	1.0
512	5.06899999999996	0.0474	-0.043	1.0151	0.0	0.0	0.0	32.8821	-23.6591	22.6978	40.26	-279.0	-238.0	0.0
513	5.06899999999996	0.0483	-0.0435	1.0132	0.0	0.0	0.0	32.8821	-23.6591	22.6923	40.31	-279.0	-237.0	1.0
514	5.085999999999785	0.0474	-0.0439	1.0107	0.0	0.0	0.0	32.8876	-23.6591	22.6923	40.3	-279.0	-237.0	3.0
515	5.0909999999998945	0.0474	-0.0435	1.0151	0.0	0.0	0.0	32.8876	-23.6591	22.6923	40.27	-280.0	-236.0	4.0
516	5.1319999999998345	0.0483	-0.0425	1.0127	0.0	0.0	0.0	32.8876	-23.6591	22.6978	40.27	-280.0	-235.0	3.0
517	5.1319999999998345	0.0483	-0.0449	1.0132	0.0	0.0	0.0	32.8876	-23.6591	22.6978	40.27	-280.0	-235.0	3.0
518	5.133999999999787	0.0493	-0.0454	1.0151	0.0	0.0	0.0	32.8821	-23.6646	22.6978	40.22	-279.0	-234.0	1.0
519	5.140999999999849	0.0498	-0.0444	1.0122	0.0	0.0	0.0	32.8821	-23.6646	22.6978	40.32	-279.0	-234.0	2.0
520	5.142999999999802	0.0474	-0.043	1.0112	0.0	0.0	0.0	32.8821	-23.6646	22.6978	40.3	-278.0	-235.0	2.0
521	5.149999999999864	0.0483	-0.0444	1.0117	0.0	0.0	0.0	32.8821	-23.6646	22.6978	40.32	-278.0	-237.0	3.0
522	5.170999999999822	0.0493	-0.0435	1.0137	0.0	0.0	0.0	32.8876	-23.6646	22.6978	40.27	-279.0	-238.0	3.0
523	5.170999999999822	0.0479	-0.0439	1.0132	0.0	0.0	0.0	32.8876	-23.6591	22.6923	40.28	-279.0	-238.0	2.0
524	5.195999999999913	0.0493	-0.0449	1.0132	0.0	0.0	0.0	32.8876	-23.6591	22.6923	40.27	-279.0	-238.0	2.0
525	5.227999999999838	0.0474	-0.0435	1.0127	0.0	0.0	0.0	32.8876	-23.6591	22.6923	40.26	-278.0	-239.0	1.0
526	5.238999999999805	0.0488	-0.0435	1.0103	0.0	0.0	0.0	32.8876	-23.6591	22.6868	40.29	-279.0	-237.0	1.0
527	5.238999999999805	0.0479	-0.0439	1.0103	0.0	0.0	0.0	32.8876	-23.6591	22.6868	40.27	-279.0	-237.0	1.0
528	5.238999999999805	0.0469	-0.0435	1.0117	0.0	0.0	0.0	32.8876	-23.6591	22.6868	40.3	-279.0	-236.0	3.0
529	5.238999999999805	0.0479	-0.0425	1.0127	0.0	0.0	0.0	32.8876	-23.6536	22.6868	40.34	-278.0	-237.0	3.0
530	5.2409999999999854	0.0483	-0.0439	1.0137	0.0	0.0	0.0	32.8876	-23.6536	22.6868	40.34	-279.0	-237.0	2.0
531	5.258999999999787	0.0493	-0.0464	1.0151	0.0	0.0	0.0	32.8876	-23.6536	22.6868	40.35	-279.0	-235.0	2.0
532	5.270999999999958	0.0469	-0.0449	1.0132	0.0	0.0	0.0	32.8876	-23.6591	22.6868	40.25	-280.0	-235.0	2.0
533	5.270999999999958	0.0474	-0.0425	1.0132	0.0	0.0	0.0	32.8876	-23.6591	22.6868	40.29	-280.0	-234.0	3.0
534	5.341999999999871	0.0459	-0.0435	1.0137	0.0	0.0	0.0	32.8876	-23.6591	22.6868	40.29	-280.0	-234.0	3.0
535	5.342999999999847	0.0479	-0.043	1.0146	0.0	0.0	0.0	32.8876	-23.6591	22.6923	40.27	-279.0	-234.0	2.0
536	5.3659999999999854	0.0454	-0.0415	1.0156	0.0	0.0	0.0	32.8876	-23.6591	22.6923	40.23	-279.0	-234.0	3.0
537	5.3659999999999854	0.0464	-0.0435	1.0112	0.0	0.0	0.0	32.8876	-23.6591	22.6978	40.32	-281.0	-233.0	3.0
538	5.3659999999999854	0.0469	-0.0439	1.0117	0.0	0.0	0.0	32.8876	-23.6591	22.6978	40.28	-278.0	-233.0	1.0
539	5.3659999999999854	0.0474	-0.0425	1.0122	0.0	0.0	0.0	32.8876	-23.6591	22.6978	40.21	-280.0	-233.0	1.0
540	5.3659999999999854	0.0493	-0.0435	1.0098	0.0	0.0	0.0	32.8876	-23.6646	22.7032	40.3	-281.0	-232.0	1.0
541	5.3689999999999145	0.0479	-0.043	1.0117	0.0	0.0	0.0	32.8821	-23.6646	22.7032	40.26	-281.0	-232.0	2.0
542	5.369999999999891	0.0474	-0.0425	1.0132	0.0	0.0	0.0	32.8821	-23.6646	22.7087	40.27	-280.0	-234.0	2.0
543	5.394999999999982	0.0498	-0.0439	1.0103	0.0	0.0	0.0	32.8821	-23.67	22.7087	40.27	-279.0	-234.0	2.0
544	5.442999999999984	0.0483	-0.0449	1.0137	0.0	0.0	0.0	32.8821	-23.67	22.7087	40.28	-279.0	-233.0	2.0
545	5.442999999999984	0.0479	-0.0454	1.0161	0.0	0.0	0.0	32.8821	-23.67	22.7087	40.28	-278.0	-233.0	1.0
546	5.467999999999847	0.0503	-0.0439	1.0132	0.0	0.0	0.0	32.8821	-23.67	22.7087	40.24	-277.0	-233.0	1.0
547	5.467999999999847	0.0483	-0.0435	1.0142	0.0	0.0	0.0	32.8821	-23.67	22.7087	40.29	-277.0	-234.0	2.0
548	5.467999999999847	0.0493	-0.0425	1.0117	0.0	0.0	0.0	32.8821	-23.67	22.7087	40.27	-277.0	-235.0	2.0
549	5.467999999999847	0.0488	-0.043	1.0127	0.0	0.0	0.0	32.8821	-23.67	22.7087	40.3	-277.0	-235.0	1.0
550	5.467999999999847	0.0483	-0.043	1.0117	0.0	0.0	0.0	32.8821	-23.67	22.7087	40.22	-278.0	-236.0	0.0
551	5.47199999999998	0.0483	-0.0449	1.0117	0.0	0.0	0.0	32.8876	-23.67	22.7087	40.29	-279.0	-236.0	0.0
552	5.47199999999998	0.0479	-0.0425	1.0117	0.0	0.0	0.0	32.8876	-23.67	22.7087	40.31	-280.0	-235.0	0.0
553	5.47199999999998	0.0469	-0.0444	1.0107	0.0	0.0	0.0	32.8821	-23.67	22.7087	40.3	-279.0	-233.0	0.0
554	5.541999999999916	0.0488	-0.0435	1.0122	0.0	0.0	0.0	32.8821	-23.67	22.7087	40.24	-279.0	-232.0	0.0
555	5.541999999999916	0.0493	-0.043	1.0137	0.0	0.0	0.0	32.8821	-23.6755	22.7142	40.28	-279.0	-232.0	0.0
556	5.557999999999993	0.0474	-0.042	1.0107	0.0	0.0	0.0	32.8821	-23.6755	22.7142	40.25	-279.0	-232.0	0.0
557	5.557999999999993	0.0483	-0.0454	1.0103	0.0	0.0	0.0	32.8821	-23.6755	22.7142	40.25	-280.0	-233.0	0.0
558	5.557999999999993	0.0464	-0.043	1.0127	0.0	0.0	0.0	32.8821	-23.6755	22.7197	40.28	-281.0	-233.0	0.0
559	5.557999999999993	0.0469	-0.0425	1.0146	0.0	0.0	0.0	32.8821	-23.681	22.7197	40.26	-282.0	-233.0	0.0
560	5.557999999999993	0.0493	-0.0454	1.0117	0.0	0.0	0.0	32.8821	-23.681	22.7252	40.3	-282.0	-234.0	0.0
561	5.559999999999945	0.0474	-0.0449	1.0117	0.0	0.0	0.0	32.8766	-23.681	22.7252	40.32	-282.0	-236.0	0.0
562	5.559999999999945	0.0479	-0.0444	1.0122	0.0	0.0	0.0	32.8766	-23.681	22.7252	40.26	-282.0	-236.0	1.0
563	5.579999999999927	0.0474	-0.0415	1.0103	0.0	0.0	0.0	32.8766	-23.681	22.7307	40.29	-281.0	-236.0	0.0
564	5.600999999999885	0.0469	-0.0449	1.0132	0.0	0.0	0.0	32.8766	-23.681	22.7307	40.31	-281.0	-236.0	0.0
565	5.600999999999885	0.0469	-0.0439	1.0127	0.0	0.0	0.0	32.8766	-23.681	22.7307	40.27	-281.0	-236.0	1.0
566	5.6319999999998345	0.0488	-0.0435	1.0127	0.0	0.0	0.0	32.8766	-23.681	22.7307	40.32	-281.0	-236.0	2.0
567	5.647999999999911	0.0483	-0.0439	1.0142	0.0	0.0	0.0	32.8766	-23.681	22.7307	40.26	-281.0	-236.0	2.0
568	5.647999999999911	0.0493	-0.0439	1.0132	0.0	0.0	0.0	32.8766	-23.681	22.7307	40.28	-280.0	-236.0	3.0
569	5.647999999999911	0.0483	-0.0439	1.0117	0.0	0.0	0.0	32.8766	-23.681	22.7307	40.24	-280.0	-236.0	1.0
570	5.649999999999864	0.0474	-0.0444	1.0142	0.0	0.0	0.0	32.8766	-23.681	22.7307	40.24	-278.0	-235.0	0.0
571	5.651999999999816	0.0464	-0.0454	1.0132	0.0	0.0	0.0	32.8766	-23.681	22.7307	40.29	-276.0	-235.0	0.0
572	5.668999999999869	0.0474	-0.0449	1.0127	0.0	0.0	0.0	32.8766	-23.681	22.7252	40.26	-275.0	-235.0	0.0
573	5.670999999999822	0.0464	-0.0449	1.0122	0.0	0.0	0.0	32.8766	-23.681	22.7252	40.25	-276.0	-236.0	0.0
574	5.677999999999884	0.0474	-0.0444	1.0132	0.0	0.0	0.0	32.8766	-23.6755	22.7252	40.2	-276.0	-235.0	0.0
575	5.725999999999885	0.0474	-0.0435	1.0137	0.0	0.0	0.0	32.8821	-23.6755	22.7197	40.3	-275.0	-235.0	0.0
576	5.7409999999999854	0.0493	-0.0439	1.0146	0.0	0.0	0.0	32.8821	-23.6755	22.7197	40.25	-276.0	-235.0	1.0
577	5.7409999999999854	0.0474	-0.0444	1.0142	0.0	0.0	0.0	32.8821	-23.6755	22.7197	40.3	-277.0	-234.0	1.0
578	5.7409999999999854	0.0488	-0.0449	1.0122	0.0	0.0	0.0	32.8821	-23.6755	22.7197	40.25	-278.0	-235.0	1.0
579	5.742999999999938	0.0498	-0.042	1.0083	0.0	0.0	0.0	32.8821	-23.6755	22.7197	40.28	-279.0	-236.0	1.0
580	5.748999999999796	0.0469	-0.043	1.0112	0.0	0.0	0.0	32.8821	-23.6755	22.7197	40.27	-280.0	-236.0	1.0
581	5.748999999999796	0.0483	-0.0454	1.0132	0.0	0.0	0.0	32.8821	-23.6755	22.7142	40.23	-278.0	-237.0	2.0
582	5.764999999999873	0.0508	-0.0449	1.0112	0.0	0.0	0.0	32.8821	-23.6755	22.7142	40.32	-278.0	-237.0	2.0
583	5.8129999999998745	0.0508	-0.0459	1.0088	0.0	0.0	0.0	32.8821	-23.6755	22.7142	40.32	-277.0	-237.0	2.0
584	5.814999999999827	0.0503	-0.0454	1.0137	0.0	0.0	0.0	32.8821	-23.67	22.7087	40.27	-277.0	-236.0	2.0
585	5.814999999999827	0.0474	-0.043	1.0117	0.0	0.0	0.0	32.8821	-23.67	22.7087	40.28	-278.0	-235.0	2.0
586	5.814999999999827	0.0479	-0.0435	1.0112	0.0	0.0	0.0	32.8821	-23.67	22.7087	40.29	-279.0	-236.0	1.0
587	5.814999999999827	0.0488	-0.0469	1.0098	0.0	0.0	0.0	32.8821	-23.67	22.7087	40.29	-279.0	-236.0	1.0
588	5.821999999999889	0.0483	-0.0439	1.0117	0.0	0.0	0.0	32.8821	-23.67	22.7087	40.27	-278.0	-236.0	0.0
589	5.8279999999999745	0.0479	-0.0444	1.0137	0.0	0.0	0.0	32.8821	-23.67	22.7087	40.25	-278.0	-237.0	1.0
590	5.835999999999785	0.0474	-0.0444	1.0132	0.0	0.0	0.0	32.8821	-23.67	22.7032	40.28	-278.0	-238.0	1.0
591	5.850999999999885	0.0474	-0.0435	1.0122	0.0	0.0	0.0	32.8821	-23.67	22.7032	40.23	-278.0	-238.0	0.0
592	5.858999999999924	0.0474	-0.0444	1.0122	0.0	0.0	0.0	32.8821	-23.6646	22.7032	40.23	-277.0	-238.0	0.0
593	5.903999999999996	0.0493	-0.0454	1.0146	0.0	0.0	0.0	32.8876	-23.6646	22.6978	40.29	-276.0	-238.0	-2.0
594	5.919999999999845	0.0508	-0.0444	1.0122	0.0	0.0	0.0	32.8876	-23.6646	22.6923	40.31	-277.0	-237.0	0.0
595	5.919999999999845	0.0488	-0.0435	1.0127	0.0	0.0	0.0	32.8876	-23.6646	22.6923	40.27	-277.0	-236.0	0.0
596	5.919999999999845	0.0469	-0.0439	1.0127	0.0	0.0	0.0	32.8876	-23.6591	22.6923	40.32	-277.0	-235.0	0.0
597	5.921999999999798	0.0474	-0.0435	1.0112	0.0	0.0	0.0	32.8876	-23.6591	22.6923	40.32	-277.0	-237.0	1.0
598	5.921999999999798	0.0479	-0.0444	1.0151	0.0	0.0	0.0	32.8876	-23.6591	22.6868	40.25	-276.0	-237.0	0.0
599	5.926999999999907	0.0488	-0.0449	1.0132	0.0	0.0	0.0	32.8876	-23.6591	22.6868	40.28	-278.0	-235.0	-2.0
600	5.944999999999936	0.0464	-0.043	1.0127	0.0	0.0	0.0	32.8876	-23.6591	22.6868	40.24	-278.0	-235.0	-1.0
601	5.948999999999842	0.0469	-0.0454	1.0117	0.0	0.0	0.0	32.8876	-23.6591	22.6868	40.27	-280.0	-234.0	-3.0
602	5.9939999999999145	0.0479	-0.043	1.0127	0.0	0.0	0.0	32.8876	-23.6591	22.6868	40.27	-280.0	-235.0	-2.0
603	6.008999999999787	0.0464	-0.042	1.0146	0.0	0.0	0.0	32.8876	-23.6591	22.6923	40.35	-278.0	-233.0	-1.0
604	6.008999999999787	0.0454	-0.0444	1.0132	0.0	0.0	0.0	32.8876	-23.6591	22.6923	40.27	-279.0	-234.0	0.0
605	6.008999999999787	0.0479	-0.0483	1.0093	0.0	0.0	0.0	32.8876	-23.6591	22.6923	40.26	-279.0	-234.0	0.0
606	6.009999999999991	0.0479	-0.042	1.0122	0.0	0.0	0.0	32.8876	-23.6591	22.6923	40.38	-279.0	-234.0	0.0
607	6.010999999999967	0.0479	-0.0439	1.0127	0.0	0.0	0.0	32.8876	-23.6591	22.6978	40.31	-280.0	-231.0	0.0
608	6.0190000000000055	0.0479	-0.0449	1.0117	0.0	0.0	0.0	32.8821	-23.6646	22.6978	40.27	-280.0	-231.0	0.0
609	6.033999999999878	0.0479	-0.043	1.0137	0.0	0.0	0.0	32.8821	-23.6646	22.7032	40.22	-280.0	-230.0	0.0
610	6.038999999999987	0.0483	-0.0439	1.0107	0.0	0.0	0.0	32.8821	-23.67	22.7087	40.22	-279.0	-231.0	0.0
611	6.087999999999965	0.0493	-0.0444	1.0127	0.0	0.0	0.0	32.8821	-23.67	22.7087	40.3	-278.0	-232.0	0.0
612	6.087999999999965	0.0464	-0.0459	1.0093	0.0	0.0	0.0	32.8821	-23.67	22.7087	40.25	-280.0	-233.0	0.0
613	6.087999999999965	0.0479	-0.0449	1.0103	0.0	0.0	0.0	32.8766	-23.67	22.7142	40.27	-280.0	-236.0	0.0
614	6.087999999999965	0.0493	-0.0435	1.0146	0.0	0.0	0.0	32.8821	-23.67	22.7142	40.24	-280.0	-236.0	1.0
615	6.09699999999998	0.0483	-0.0435	1.0156	0.0	0.0	0.0	32.8766	-23.6755	22.7142	40.27	-282.0	-234.0	0.0
616	6.098999999999933	0.0474	-0.0439	1.0107	0.0	0.0	0.0	32.8766	-23.6755	22.7142	40.29	-281.0	-233.0	1.0
617	6.1059999999999945	0.0483	-0.0415	1.0103	0.0	0.0	0.0	32.8766	-23.6755	22.7197	40.2	-279.0	-233.0	1.0
618	6.175999999999931	0.0503	-0.0449	1.0146	0.0	0.0	0.0	32.8766	-23.6755	22.7197	40.28	-279.0	-234.0	0.0
619	6.175999999999931	0.0479	-0.0449	1.0146	0.0	0.0	0.0	32.8766	-23.6755	22.7197	40.19	-281.0	-235.0	1.0
620	6.177999999999884	0.0488	-0.0435	1.0151	0.0	0.0	0.0	32.8766	-23.6755	22.7197	40.25	-279.0	-236.0	0.0
621	6.177999999999884	0.0474	-0.0444	1.0146	0.0	0.0	0.0	32.8766	-23.6755	22.7197	40.24	-280.0	-237.0	0.0
622	6.177999999999884	0.0488	-0.0439	1.0142	0.0	0.0	0.0	32.8766	-23.6755	22.7142	40.3	-279.0	-238.0	0.0
623	6.177999999999884	0.0483	-0.043	1.0107	0.0	0.0	0.0	32.8766	-23.6755	22.7142	40.3	-280.0	-238.0	0.0
624	6.179999999999836	0.0498	-0.0454	1.0132	0.0	0.0	0.0	32.8821	-23.6755	22.7142	40.25	-280.0	-239.0	0.0
625	6.183999999999969	0.0498	-0.0425	1.0112	0.0	0.0	0.0	32.8821	-23.67	22.7087	40.26	-278.0	-240.0	0.0
626	6.198999999999842	0.0479	-0.043	1.0112	0.0	0.0	0.0	32.8821	-23.67	22.7087	40.23	-279.0	-239.0	0.0
627	6.296999999999798	0.0493	-0.043	1.0132	0.0	0.0	0.0	32.8821	-23.67	22.7032	40.26	-280.0	-239.0	1.0
628	6.296999999999798	0.0479	-0.0439	1.0122	0.0	0.0	0.0	32.8821	-23.67	22.7032	40.29	-280.0	-239.0	1.0
629	6.296999999999798	0.0469	-0.0444	1.0122	0.0	0.0	0.0	32.8821	-23.67	22.7032	40.3	-279.0	-238.0	2.0
630	6.314999999999827	0.0469	-0.0415	1.0127	0.0	0.0	0.0	32.8876	-23.6646	22.6978	40.31	-278.0	-236.0	2.0
631	6.314999999999827	0.0469	-0.043	1.0117	0.0	0.0	0.0	32.8876	-23.6646	22.6978	40.3	-278.0	-237.0	1.0
632	6.314999999999827	0.0479	-0.0439	1.0107	0.0	0.0	0.0	32.8876	-23.6646	22.6978	40.32	-278.0	-236.0	0.0
633	6.314999999999827	0.0488	-0.0444	1.0117	0.0	0.0	0.0	32.8876	-23.6646	22.6978	40.32	-278.0	-236.0	0.0
634	6.314999999999827	0.0493	-0.0449	1.0112	0.0	0.0	0.0	32.8876	-23.6646	22.6978	40.27	-279.0	-234.0	0.0
635	6.314999999999827	0.0503	-0.0425	1.0142	0.0	0.0	0.0	32.8876	-23.6646	22.6978	40.28	-277.0	-234.0	0.0
636	6.314999999999827	0.0488	-0.043	1.0117	0.0	0.0	0.0	32.8876	-23.6646	22.6923	40.26	-275.0	-236.0	0.0
637	6.31899999999996	0.0479	-0.0435	1.0122	0.0	0.0	0.0	32.8876	-23.6646	22.6923	40.26	-275.0	-236.0	0.0
638	6.31899999999996	0.0483	-0.0454	1.0146	0.0	0.0	0.0	32.8876	-23.6591	22.6923	40.27	-277.0	-236.0	0.0
639	6.335999999999785	0.0493	-0.0449	1.0117	0.0	0.0	0.0	32.8876	-23.6591	22.6923	40.25	-278.0	-235.0	0.0
640	6.337999999999965	0.0479	-0.0454	1.0127	0.0	0.0	0.0	32.8876	-23.6591	22.6923	40.31	-279.0	-236.0	1.0
641	6.358999999999924	0.0474	-0.0449	1.0151	0.0	0.0	0.0	32.8876	-23.6591	22.6923	40.23	-279.0	-235.0	0.0
642	6.394999999999982	0.0508	-0.0444	1.0132	0.0	0.0	0.0	32.8876	-23.6646	22.6923	40.27	-278.0	-235.0	0.0
643	6.4129999999997835	0.0508	-0.0439	1.0117	0.0	0.0	0.0	32.8876	-23.6646	22.6868	40.27	-276.0	-236.0	2.0
644	6.4129999999997835	0.0488	-0.0435	1.0142	0.0	0.0	0.0	32.8876	-23.6591	22.6868	40.25	-277.0	-236.0	2.0
645	6.4129999999997835	0.0464	-0.0439	1.0132	0.0	0.0	0.0	32.8876	-23.6591	22.6868	40.22	-277.0	-236.0	1.0
646	6.416999999999916	0.0459	-0.0449	1.0132	0.0	0.0	0.0	32.8931	-23.6591	22.6868	40.24	-277.0	-237.0	1.0
647	6.436999999999898	0.0483	-0.0444	1.0146	0.0	0.0	0.0	32.8931	-23.6591	22.6813	40.23	-277.0	-237.0	1.0
648	6.4409999999998035	0.0503	-0.043	1.0117	0.0	0.0	0.0	32.8931	-23.6591	22.6813	40.22	-276.0	-237.0	1.0
649	6.4409999999998035	0.0479	-0.0454	1.0098	0.0	0.0	0.0	32.8931	-23.6536	22.6758	40.29	-277.0	-237.0	1.0
650	6.458999999999833	0.0483	-0.0459	1.0146	0.0	0.0	0.0	32.8931	-23.6536	22.6758	40.29	-277.0	-236.0	1.0
651	6.487999999999829	0.0469	-0.043	1.0137	0.0	0.0	0.0	32.8931	-23.6536	22.6758	40.29	-278.0	-236.0	1.0
652	6.487999999999829	0.0479	-0.0435	1.0122	0.0	0.0	0.0	32.8931	-23.6536	22.6758	40.21	-278.0	-235.0	0.0
653	6.5	0.0493	-0.042	1.0122	0.0	0.0	0.0	32.8931	-23.6536	22.6758	40.26	-278.0	-235.0	0.0
654	6.5	0.0479	-0.0435	1.0146	0.0	0.0	0.0	32.8931	-23.6536	22.6758	40.27	-278.0	-235.0	0.0
655	6.5	0.0479	-0.0459	1.0127	0.0	0.0	0.0	32.8931	-23.6536	22.6758	40.28	-279.0	-236.0	-1.0
656	6.501999999999953	0.0474	-0.0459	1.0107	0.0	0.0	0.0	32.8931	-23.6536	22.6758	40.27	-280.0	-236.0	-2.0
657	6.503999999999905	0.0479	-0.0435	1.0122	0.0	0.0	0.0	32.8931	-23.6536	22.6758	40.23	-281.0	-238.0	-2.0
658	6.519999999999982	0.0493	-0.043	1.0112	0.0	0.0	0.0	32.8931	-23.6536	22.6758	40.24	-282.0	-237.0	-2.0
659	6.524999999999864	0.0479	-0.0444	1.0117	0.0	0.0	0.0	32.8931	-23.6536	22.6758	40.32	-282.0	-236.0	-1.0
660	6.567000000000007	0.0479	-0.0425	1.0127	0.0	0.0	0.0	32.8931	-23.6536	22.6758	40.29	-282.0	-234.0	0.0
661	6.567000000000007	0.0498	-0.043	1.0146	0.0	0.0	0.0	32.8931	-23.6591	22.6813	40.29	-281.0	-234.0	1.0
662	6.56899999999996	0.0464	-0.0415	1.0156	0.0	0.0	0.0	32.8931	-23.6591	22.6813	40.27	-281.0	-235.0	1.0
663	6.56899999999996	0.0464	-0.0439	1.0122	0.0	0.0	0.0	32.8931	-23.6591	22.6813	40.27	-281.0	-234.0	2.0
664	6.574999999999818	0.0479	-0.043	1.0132	0.0	0.0	0.0	32.8931	-23.6591	22.6868	40.27	-281.0	-234.0	2.0
665	6.584999999999809	0.0479	-0.0405	1.0127	0.0	0.0	0.0	32.8931	-23.6591	22.6868	40.27	-280.0	-234.0	1.0
666	6.607999999999947	0.0488	-0.043	1.0132	0.0	0.0	0.0	32.8931	-23.6591	22.6868	40.27	-280.0	-235.0	1.0
667	6.607999999999947	0.0488	-0.0444	1.0107	0.0	0.0	0.0	32.8931	-23.6591	22.6868	40.28	-280.0	-236.0	2.0
668	6.620999999999867	0.0483	-0.0449	1.0146	0.0	0.0	0.0	32.8931	-23.6591	22.6868	40.33	-278.0	-236.0	3.0
669	6.655999999999949	0.0493	-0.0449	1.0146	0.0	0.0	0.0	32.8931	-23.6591	22.6868	40.25	-277.0	-236.0	2.0
670	6.655999999999949	0.0469	-0.0444	1.0122	0.0	0.0	0.0	32.8931	-23.6591	22.6868	40.27	-276.0	-235.0	2.0
671	6.657999999999902	0.0469	-0.0439	1.0132	0.0	0.0	0.0	32.8931	-23.6591	22.6868	40.33	-276.0	-235.0	1.0
672	6.657999999999902	0.0483	-0.0449	1.0151	0.0	0.0	0.0	32.8931	-23.6591	22.6868	40.2	-276.0	-234.0	1.0
673	6.661999999999807	0.0483	-0.0444	1.0112	0.0	0.0	0.0	32.8931	-23.6591	22.6868	40.28	-278.0	-233.0	3.0
674	6.677999999999884	0.0483	-0.0449	1.0122	0.0	0.0	0.0	32.8931	-23.6591	22.6868	40.29	-279.0	-231.0	4.0
675	6.723999999999933	0.0469	-0.0415	1.0132	0.0	0.0	0.0	32.8876	-23.6646	22.6923	40.3	-279.0	-231.0	4.0
676	6.725999999999885	0.0479	-0.0435	1.0142	0.0	0.0	0.0	32.8876	-23.6646	22.6923	40.22	-280.0	-232.0	3.0
677	6.725999999999885	0.0488	-0.0449	1.0098	0.0	0.0	0.0	32.8876	-23.6646	22.6978	40.22	-280.0	-232.0	2.0
678	6.725999999999885	0.0449	-0.0444	1.0132	0.0	0.0	0.0	32.8876	-23.6646	22.6978	40.29	-279.0	-233.0	2.0
679	6.733999999999924	0.0479	-0.043	1.0137	0.0	0.0	0.0	32.8876	-23.67	22.7032	40.26	-279.0	-234.0	2.0
680	6.736999999999853	0.0479	-0.0435	1.0137	0.0	0.0	0.0	32.8876	-23.67	22.7032	40.29	-279.0	-234.0	2.0
681	6.742999999999938	0.0488	-0.0435	1.0122	0.0	0.0	0.0	32.8876	-23.67	22.7032	40.31	-279.0	-233.0	2.0
682	6.763999999999896	0.0483	-0.0454	1.0151	0.0	0.0	0.0	32.8876	-23.67	22.7032	40.27	-280.0	-233.0	1.0
683	6.765999999999849	0.0464	-0.0449	1.0117	0.0	0.0	0.0	32.8821	-23.67	22.7087	40.32	-279.0	-234.0	2.0
684	6.779999999999973	0.0483	-0.043	1.0132	0.0	0.0	0.0	32.8821	-23.67	22.7087	40.25	-279.0	-235.0	3.0
685	6.80399999999986	0.0493	-0.0444	1.0117	0.0	0.0	0.0	32.8821	-23.67	22.7087	40.33	-279.0	-234.0	4.0
686	6.814999999999827	0.0474	-0.0449	1.0132	0.0	0.0	0.0	32.8821	-23.6755	22.7087	40.28	-279.0	-234.0	2.0
687	6.814999999999827	0.0498	-0.0425	1.0132	0.0	0.0	0.0	32.8821	-23.6755	22.7087	40.24	-279.0	-234.0	1.0
688	6.817000000000007	0.0493	-0.0435	1.0142	0.0	0.0	0.0	32.8821	-23.6755	22.7087	40.31	-279.0	-234.0	1.0
689	6.822999999999865	0.0469	-0.0425	1.0132	0.0	0.0	0.0	32.8821	-23.6755	22.7142	40.27	-279.0	-234.0	2.0
690	6.836999999999989	0.0488	-0.0444	1.0142	0.0	0.0	0.0	32.8821	-23.6755	22.7142	40.27	-279.0	-235.0	3.0
691	6.8449999999998	0.0493	-0.0439	1.0098	0.0	0.0	0.0	32.8821	-23.6755	22.7142	40.32	-279.0	-235.0	4.0
692	6.8819999999998345	0.0483	-0.041	1.0117	0.0	0.0	0.0	32.8821	-23.6755	22.7142	40.23	-279.0	-235.0	3.0
693	6.8819999999998345	0.0483	-0.042	1.0103	0.0	0.0	0.0	32.8821	-23.6755	22.7142	40.29	-280.0	-235.0	3.0
694	6.883999999999787	0.0479	-0.0454	1.0117	0.0	0.0	0.0	32.8821	-23.6755	22.7142	40.32	-280.0	-235.0	3.0
695	6.892999999999802	0.0498	-0.0469	1.0132	0.0	0.0	0.0	32.8821	-23.681	22.7142	40.19	-279.0	-234.0	2.0
696	6.892999999999802	0.0488	-0.0435	1.0127	0.0	0.0	0.0	32.8821	-23.681	22.7142	40.3	-278.0	-234.0	2.0
697	6.904999999999973	0.0493	-0.0405	1.0127	0.0	0.0	0.0	32.8821	-23.681	22.7142	40.23	-277.0	-232.0	1.0
698	6.923000000000002	0.0493	-0.043	1.0127	0.0	0.0	0.0	32.8821	-23.681	22.7142	40.36	-276.0	-232.0	1.0
699	6.925999999999931	0.0483	-0.0449	1.0132	0.0	0.0	0.0	32.8821	-23.681	22.7142	40.32	-276.0	-233.0	3.0
700	6.958999999999833	0.0483	-0.0449	1.0137	0.0	0.0	0.0	32.8821	-23.681	22.7142	40.26	-276.0	-233.0	3.0
701	6.960999999999785	0.0464	-0.0454	1.0112	0.0	0.0	0.0	32.8821	-23.681	22.7142	40.27	-276.0	-235.0	2.0
702	6.960999999999785	0.0454	-0.0444	1.0112	0.0	0.0	0.0	32.8821	-23.681	22.7142	40.28	-277.0	-234.0	3.0
703	6.963999999999942	0.0464	-0.0435	1.0132	0.0	0.0	0.0	32.8821	-23.681	22.7142	40.34	-277.0	-234.0	3.0
704	6.973999999999933	0.0493	-0.0415	1.0151	0.0	0.0	0.0	32.8821	-23.681	22.7142	40.34	-278.0	-234.0	0.0
705	6.981999999999971	0.0493	-0.0444	1.0112	0.0	0.0	0.0	32.8821	-23.681	22.7142	40.23	-279.0	-234.0	0.0
706	7.0069999999998345	0.0464	-0.043	1.0112	0.0	0.0	0.0	32.8821	-23.681	22.7142	40.25	-278.0	-236.0	0.0
707	7.04099999999994	0.0464	-0.0425	1.0137	0.0	0.0	0.0	32.8821	-23.6755	22.7142	40.23	-278.0	-238.0	0.0
708	7.057999999999993	0.0464	-0.043	1.0112	0.0	0.0	0.0	32.8876	-23.6755	22.7142	40.28	-277.0	-236.0	0.0
709	7.057999999999993	0.0483	-0.0425	1.0112	0.0	0.0	0.0	32.8876	-23.6755	22.7142	40.28	-278.0	-235.0	0.0
710	7.057999999999993	0.0483	-0.0454	1.0127	0.0	0.0	0.0	32.8876	-23.6755	22.7142	40.27	-279.0	-236.0	0.0
711	7.059999999999945	0.0483	-0.043	1.0127	0.0	0.0	0.0	32.8876	-23.6755	22.7142	40.22	-279.0	-236.0	0.0
712	7.059999999999945	0.0469	-0.0425	1.0112	0.0	0.0	0.0	32.8876	-23.6755	22.7087	40.23	-280.0	-236.0	-1.0
713	7.063999999999851	0.0474	-0.0449	1.0161	0.0	0.0	0.0	32.8876	-23.6755	22.7142	40.25	-281.0	-236.0	-2.0
714	7.082999999999856	0.0474	-0.0444	1.0132	0.0	0.0	0.0	32.8876	-23.6755	22.7142	40.34	-283.0	-235.0	-1.0
715	7.085999999999785	0.0474	-0.0439	1.0088	0.0	0.0	0.0	32.8821	-23.6755	22.7142	40.25	-282.0	-235.0	0.0
716	7.132999999999811	0.0474	-0.0439	1.0098	0.0	0.0	0.0	32.8821	-23.6755	22.7197	40.24	-283.0	-236.0	-2.0
717	7.148999999999887	0.0488	-0.0449	1.0103	0.0	0.0	0.0	32.8821	-23.6755	22.7197	40.24	-282.0	-235.0	-3.0
718	7.148999999999887	0.0479	-0.0444	1.0146	0.0	0.0	0.0	32.8821	-23.681	22.7197	40.29	-281.0	-236.0	-4.0
719	7.148999999999887	0.0474	-0.0454	1.0117	0.0	0.0	0.0	32.8821	-23.6755	22.7197	40.29	-278.0	-237.0	-3.0
720	7.148999999999887	0.0479	-0.0444	1.0107	0.0	0.0	0.0	32.8821	-23.6755	22.7142	40.28	-279.0	-239.0	-2.0
721	7.151999999999816	0.0479	-0.0439	1.0142	0.0	0.0	0.0	32.8821	-23.6755	22.7142	40.22	-279.0	-239.0	-1.0
722	7.153999999999996	0.0464	-0.0439	1.0146	0.0	0.0	0.0	32.8821	-23.67	22.7142	40.26	-278.0	-237.0	-3.0
723	7.170999999999822	0.0469	-0.042	1.0142	0.0	0.0	0.0	32.8876	-23.67	22.7087	40.27	-278.0	-238.0	-1.0
724	7.2309999999999945	0.0488	-0.0435	1.0146	0.0	0.0	0.0	32.8876	-23.67	22.7087	40.27	-277.0	-237.0	0.0
725	7.2309999999999945	0.0488	-0.043	1.0117	0.0	0.0	0.0	32.8876	-23.67	22.7032	40.26	-275.0	-238.0	-1.0
726	7.232999999999947	0.0493	-0.043	1.0137	0.0	0.0	0.0	32.8876	-23.6646	22.7032	40.3	-276.0	-238.0	-2.0
727	7.232999999999947	0.0479	-0.043	1.0142	0.0	0.0	0.0	32.8931	-23.6646	22.6978	40.3	-277.0	-238.0	-2.0
728	7.232999999999947	0.0474	-0.0435	1.0146	0.0	0.0	0.0	32.8931	-23.6646	22.6978	40.27	-280.0	-238.0	-2.0
729	7.232999999999947	0.0474	-0.042	1.0117	0.0	0.0	0.0	32.8931	-23.6646	22.6978	40.24	-282.0	-237.0	-2.0
730	7.241999999999962	0.0498	-0.0425	1.0127	0.0	0.0	0.0	32.8931	-23.6646	22.6978	40.24	-282.0	-238.0	-2.0
731	7.241999999999962	0.0503	-0.0449	1.0137	0.0	0.0	0.0	32.8931	-23.6646	22.6978	40.21	-283.0	-238.0	-3.0
732	7.252999999999929	0.0479	-0.0444	1.0142	0.0	0.0	0.0	32.8931	-23.6646	22.6978	40.32	-283.0	-236.0	-1.0
733	7.270999999999958	0.0464	-0.0449	1.0122	0.0	0.0	0.0	32.8931	-23.6646	22.6978	40.24	-282.0	-236.0	0.0
734	7.270999999999958	0.0469	-0.0444	1.0112	0.0	0.0	0.0	32.8931	-23.6646	22.7032	40.28	-283.0	-236.0	0.0
735	7.321999999999889	0.0488	-0.0435	1.0142	0.0	0.0	0.0	32.8876	-23.6646	22.7032	40.26	-283.0	-236.0	0.0
736	7.323999999999842	0.0479	-0.0444	1.0151	0.0	0.0	0.0	32.8876	-23.67	22.7032	40.25	-284.0	-236.0	0.0
737	7.323999999999842	0.0498	-0.0449	1.0127	0.0	0.0	0.0	32.8876	-23.67	22.7087	40.22	-283.0	-236.0	0.0
738	7.323999999999842	0.0479	-0.0415	1.0122	0.0	0.0	0.0	32.8876	-23.67	22.7087	40.29	-284.0	-235.0	-1.0
739	7.343999999999824	0.0479	-0.043	1.0103	0.0	0.0	0.0	32.8876	-23.6755	22.7142	40.27	-284.0	-235.0	0.0
740	7.3539999999998145	0.0493	-0.0444	1.0132	0.0	0.0	0.0	32.8876	-23.6755	22.7142	40.26	-282.0	-233.0	0.0
741	7.356999999999971	0.0479	-0.0435	1.0151	0.0	0.0	0.0	32.8876	-23.6755	22.7142	40.23	-280.0	-235.0	0.0
742	7.358999999999924	0.0479	-0.0444	1.0151	0.0	0.0	0.0	32.8876	-23.6755	22.7142	40.27	-279.0	-236.0	1.0
743	7.360999999999876	0.0483	-0.0439	1.0137	0.0	0.0	0.0	32.8876	-23.6755	22.7142	40.35	-281.0	-237.0	1.0
744	7.375999999999976	0.0483	-0.0449	1.0117	0.0	0.0	0.0	32.8876	-23.6755	22.7142	40.35	-278.0	-237.0	1.0
745	7.399999999999864	0.0483	-0.0474	1.0107	0.0	0.0	0.0	32.8876	-23.6755	22.7142	40.27	-277.0	-236.0	2.0
746	7.4129999999997835	0.0474	-0.0449	1.0122	0.0	0.0	0.0	32.8876	-23.67	22.7087	40.26	-276.0	-237.0	2.0
747	7.4129999999997835	0.0454	-0.0444	1.0137	0.0	0.0	0.0	32.8876	-23.67	22.7087	40.28	-276.0	-238.0	3.0
748	7.4129999999997835	0.0459	-0.0464	1.0122	0.0	0.0	0.0	32.8876	-23.6646	22.7032	40.26	-275.0	-237.0	3.0
749	7.434999999999945	0.0493	-0.043	1.0132	0.0	0.0	0.0	32.8876	-23.6646	22.7032	40.24	-276.0	-236.0	3.0
750	7.436999999999898	0.0503	-0.042	1.0107	0.0	0.0	0.0	32.8876	-23.6646	22.7032	40.33	-278.0	-236.0	3.0
751	7.44399999999996	0.0464	-0.0444	1.0088	0.0	0.0	0.0	32.8876	-23.6646	22.7032	40.28	-279.0	-236.0	4.0
752	7.4789999999998145	0.0459	-0.0449	1.0142	0.0	0.0	0.0	32.8876	-23.6646	22.7032	40.34	-278.0	-236.0	4.0
753	7.4809999999999945	0.0474	-0.0439	1.0117	0.0	0.0	0.0	32.8876	-23.6646	22.6978	40.21	-277.0	-236.0	3.0
754	7.4809999999999945	0.0488	-0.0454	1.0137	0.0	0.0	0.0	32.8876	-23.6646	22.6978	40.27	-278.0	-235.0	2.0
755	7.482999999999947	0.0464	-0.0439	1.0127	0.0	0.0	0.0	32.8876	-23.6646	22.6978	40.24	-278.0	-233.0	2.0
756	7.502999999999929	0.0488	-0.0425	1.0146	0.0	0.0	0.0	32.8876	-23.6646	22.7032	40.25	-279.0	-232.0	1.0
757	7.502999999999929	0.0483	-0.0439	1.0122	0.0	0.0	0.0	32.8876	-23.6646	22.7032	40.25	-279.0	-232.0	1.0
758	7.527999999999793	0.0488	-0.0449	1.0103	0.0	0.0	0.0	32.8876	-23.67	22.7032	40.25	-278.0	-233.0	1.0
759	7.5949999999998	0.0483	-0.043	1.0088	0.0	0.0	0.0	32.8876	-23.67	22.7087	40.33	-278.0	-233.0	1.0
760	7.5949999999998	0.0469	-0.0449	1.0117	0.0	0.0	0.0	32.8876	-23.67	22.7087	40.32	-279.0	-234.0	1.0
761	7.610999999999876	0.0479	-0.0425	1.0137	0.0	0.0	0.0	32.8876	-23.67	22.7087	40.23	-279.0	-235.0	1.0
762	7.610999999999876	0.0479	-0.0435	1.0151	0.0	0.0	0.0	32.8876	-23.67	22.7087	40.27	-278.0	-235.0	2.0
763	7.610999999999876	0.0498	-0.043	1.0127	0.0	0.0	0.0	32.8876	-23.67	22.7087	40.28	-278.0	-235.0	2.0
764	7.610999999999876	0.0474	-0.0439	1.0132	0.0	0.0	0.0	32.8876	-23.67	22.7087	40.31	-279.0	-236.0	1.0
765	7.610999999999876	0.0483	-0.0439	1.0142	0.0	0.0	0.0	32.8876	-23.67	22.7087	40.34	-281.0	-237.0	2.0
766	7.610999999999876	0.0479	-0.0444	1.0146	0.0	0.0	0.0	32.8876	-23.67	22.7087	40.27	-281.0	-236.0	2.0
767	7.612999999999829	0.0483	-0.043	1.0117	0.0	0.0	0.0	32.8876	-23.67	22.7087	40.26	-281.0	-235.0	3.0
768	7.612999999999829	0.0488	-0.043	1.0098	0.0	0.0	0.0	32.8876	-23.67	22.7087	40.3	-280.0	-235.0	3.0
769	7.6319999999998345	0.0479	-0.043	1.0132	0.0	0.0	0.0	32.8876	-23.67	22.7087	40.2	-280.0	-235.0	1.0
770	7.633999999999787	0.0483	-0.0425	1.0117	0.0	0.0	0.0	32.8876	-23.67	22.7142	40.2	-281.0	-235.0	1.0
771	7.641999999999825	0.0479	-0.0464	1.0132	0.0	0.0	0.0	32.8876	-23.6755	22.7142	40.24	-279.0	-234.0	1.0
772	7.688999999999851	0.0493	-0.0444	1.0137	0.0	0.0	0.0	32.8876	-23.6755	22.7142	40.23	-278.0	-234.0	0.0
773	7.698999999999842	0.0488	-0.0439	1.0142	0.0	0.0	0.0	32.8876	-23.6755	22.7142	40.26	-278.0	-234.0	0.0
774	7.698999999999842	0.0474	-0.0435	1.0142	0.0	0.0	0.0	32.8876	-23.6755	22.7142	40.3	-278.0	-235.0	1.0
775	7.7009999999997945	0.0483	-0.0449	1.0137	0.0	0.0	0.0	32.8876	-23.6755	22.7142	40.23	-279.0	-236.0	2.0
776	7.7009999999997945	0.0488	-0.0435	1.0107	0.0	0.0	0.0	32.8876	-23.6755	22.7142	40.21	-279.0	-235.0	1.0
777	7.7009999999997945	0.0474	-0.0444	1.0127	0.0	0.0	0.0	32.8821	-23.6755	22.7142	40.27	-279.0	-235.0	1.0
778	7.723999999999933	0.0479	-0.0464	1.0122	0.0	0.0	0.0	32.8821	-23.6755	22.7142	40.25	-280.0	-235.0	1.0
779	7.725999999999885	0.0488	-0.043	1.0122	0.0	0.0	0.0	32.8821	-23.6755	22.7142	40.35	-281.0	-235.0	0.0
780	7.729999999999791	0.0493	-0.0425	1.0122	0.0	0.0	0.0	32.8821	-23.6755	22.7142	40.27	-279.0	-235.0	0.0
781	7.767999999999802	0.0474	-0.0439	1.0107	0.0	0.0	0.0	32.8821	-23.6755	22.7142	40.31	-278.0	-236.0	0.0
782	7.769999999999982	0.0488	-0.0444	1.0142	0.0	0.0	0.0	32.8821	-23.6755	22.7142	40.34	-278.0	-237.0	0.0
783	7.769999999999982	0.0498	-0.043	1.0127	0.0	0.0	0.0	32.8876	-23.6755	22.7087	40.28	-278.0	-237.0	1.0
784	7.7719999999999345	0.0469	-0.0459	1.0107	0.0	0.0	0.0	32.8876	-23.67	22.7087	40.28	-279.0	-238.0	2.0
785	7.778999999999996	0.0483	-0.0444	1.0146	0.0	0.0	0.0	32.8876	-23.67	22.7087	40.23	-278.0	-237.0	2.0
786	7.798999999999978	0.0508	-0.0444	1.0142	0.0	0.0	0.0	32.8876	-23.67	22.7032	40.26	-277.0	-236.0	1.0
787	7.801999999999907	0.0493	-0.0435	1.0122	0.0	0.0	0.0	32.8876	-23.67	22.7032	40.31	-277.0	-236.0	0.0
788	7.807999999999993	0.0483	-0.042	1.0132	0.0	0.0	0.0	32.8876	-23.67	22.7032	40.28	-277.0	-237.0	0.0
789	7.843999999999824	0.0479	-0.0435	1.0117	0.0	0.0	0.0	32.8876	-23.67	22.6978	40.21	-278.0	-237.0	0.0
790	7.846000000000004	0.0474	-0.0454	1.0117	0.0	0.0	0.0	32.8876	-23.67	22.6978	40.28	-279.0	-237.0	0.0
791	7.847999999999956	0.0469	-0.0425	1.0146	0.0	0.0	0.0	32.8876	-23.6646	22.6978	40.27	-279.0	-237.0	0.0
792	7.847999999999956	0.0488	-0.043	1.0122	0.0	0.0	0.0	32.8931	-23.6646	22.6978	40.22	-279.0	-237.0	0.0
793	7.860999999999876	0.0483	-0.0444	1.0127	0.0	0.0	0.0	32.8931	-23.6646	22.6978	40.27	-279.0	-237.0	0.0
794	7.889999999999873	0.0479	-0.0435	1.0137	0.0	0.0	0.0	32.8931	-23.6646	22.6978	40.31	-280.0	-238.0	0.0
795	7.889999999999873	0.0508	-0.0444	1.0137	0.0	0.0	0.0	32.8931	-23.6646	22.6923	40.25	-279.0	-238.0	0.0
796	7.891999999999825	0.0503	-0.0454	1.0137	0.0	0.0	0.0	32.8931	-23.6646	22.6923	40.26	-279.0	-237.0	1.0
797	7.939999999999827	0.0483	-0.0425	1.0122	0.0	0.0	0.0	32.8931	-23.6646	22.6923	40.26	-279.0	-236.0	2.0
798	7.960999999999785	0.0488	-0.042	1.0098	0.0	0.0	0.0	32.8931	-23.6646	22.6923	40.28	-278.0	-237.0	2.0
799	7.960999999999785	0.0474	-0.0435	1.0127	0.0	0.0	0.0	32.8931	-23.6646	22.6868	40.3	-278.0	-237.0	2.0
800	7.960999999999785	0.0479	-0.0435	1.0151	0.0	0.0	0.0	32.8931	-23.6591	22.6868	40.25	-277.0	-236.0	1.0
801	7.960999999999785	0.0474	-0.0454	1.0122	0.0	0.0	0.0	32.8931	-23.6591	22.6868	40.28	-277.0	-235.0	1.0
802	7.962999999999965	0.0474	-0.0439	1.0107	0.0	0.0	0.0	32.8931	-23.6591	22.6868	40.27	-279.0	-235.0	1.0
803	7.983999999999924	0.0479	-0.0454	1.0127	0.0	0.0	0.0	32.8931	-23.6591	22.6868	40.32	-280.0	-234.0	1.0
804	8.023999999999887	0.0483	-0.0435	1.0142	0.0	0.0	0.0	32.8931	-23.6646	22.6923	40.33	-280.0	-232.0	0.0
805	8.026999999999816	0.0483	-0.0449	1.0132	0.0	0.0	0.0	32.8931	-23.6646	22.6923	40.23	-280.0	-233.0	2.0
806	8.026999999999816	0.0454	-0.0464	1.0132	0.0	0.0	0.0	32.8931	-23.6646	22.6923	40.24	-279.0	-234.0	2.0
807	8.026999999999816	0.0488	-0.0444	1.0112	0.0	0.0	0.0	32.8876	-23.6646	22.6923	40.32	-279.0	-236.0	2.0
808	8.026999999999816	0.0474	-0.0444	1.0117	0.0	0.0	0.0	32.8876	-23.6646	22.6923	40.26	-280.0	-236.0	2.0
809	8.026999999999816	0.0479	-0.0439	1.0132	0.0	0.0	0.0	32.8876	-23.6646	22.6978	40.31	-280.0	-234.0	2.0
810	8.039999999999964	0.0479	-0.0444	1.0107	0.0	0.0	0.0	32.8876	-23.6646	22.6978	40.31	-280.0	-235.0	2.0
811	8.04099999999994	0.0483	-0.0444	1.0132	0.0	0.0	0.0	32.8876	-23.6646	22.6978	40.32	-279.0	-235.0	2.0
812	8.059999999999945	0.0483	-0.0415	1.0156	0.0	0.0	0.0	32.8876	-23.6646	22.6978	40.32	-278.0	-236.0	1.0
813	8.062999999999874	0.0493	-0.0415	1.0127	0.0	0.0	0.0	32.8931	-23.6646	22.6923	40.31	-276.0	-236.0	1.0
814	8.067000000000007	0.0464	-0.0435	1.0127	0.0	0.0	0.0	32.8931	-23.6646	22.6923	40.32	-276.0	-235.0	1.0
815	8.108999999999924	0.0469	-0.0425	1.0132	0.0	0.0	0.0	32.8931	-23.6646	22.6923	40.27	-277.0	-236.0	1.0
816	8.110999999999876	0.0464	-0.0425	1.0137	0.0	0.0	0.0	32.8931	-23.6591	22.6923	40.24	-278.0	-237.0	1.0
817	8.110999999999876	0.0488	-0.0439	1.0112	0.0	0.0	0.0	32.8931	-23.6591	22.6868	40.29	-276.0	-237.0	1.0
818	8.110999999999876	0.0493	-0.0425	1.0112	0.0	0.0	0.0	32.8931	-23.6591	22.6868	40.26	-277.0	-237.0	0.0
819	8.118999999999915	0.0518	-0.0435	1.0132	0.0	0.0	0.0	32.8986	-23.6591	22.6813	40.33	-277.0	-238.0	1.0
820	8.152999999999793	0.0488	-0.0449	1.0142	0.0	0.0	0.0	32.8986	-23.6536	22.6813	40.32	-276.0	-237.0	0.0
821	8.152999999999793	0.0479	-0.0444	1.0137	0.0	0.0	0.0	32.8986	-23.6536	22.6758	40.26	-275.0	-238.0	0.0
822	8.155999999999949	0.0483	-0.042	1.0103	0.0	0.0	0.0	32.8986	-23.6536	22.6703	40.28	-277.0	-238.0	1.0
823	8.218999999999824	0.0479	-0.043	1.0112	0.0	0.0	0.0	32.9041	-23.6481	22.6703	40.29	-277.0	-238.0	2.0
824	8.218999999999824	0.0483	-0.0459	1.0132	0.0	0.0	0.0	32.9041	-23.6481	22.6703	40.29	-279.0	-237.0	4.0
825	8.218999999999824	0.0464	-0.0474	1.0137	0.0	0.0	0.0	32.8986	-23.6481	22.6703	40.3	-279.0	-237.0	3.0
826	8.243999999999915	0.0479	-0.0415	1.0112	0.0	0.0	0.0	32.8986	-23.6481	22.6703	40.25	-277.0	-235.0	4.0
827	8.243999999999915	0.0488	-0.0435	1.0112	0.0	0.0	0.0	32.9041	-23.6481	22.6703	40.24	-279.0	-236.0	4.0
828	8.243999999999915	0.0488	-0.0439	1.0107	0.0	0.0	0.0	32.9041	-23.6481	22.6703	40.28	-279.0	-236.0	4.0
829	8.243999999999915	0.0488	-0.0425	1.0142	0.0	0.0	0.0	32.9041	-23.6481	22.6648	40.27	-278.0	-237.0	2.0
830	8.248999999999796	0.0493	-0.0425	1.0146	0.0	0.0	0.0	32.9041	-23.6481	22.6648	40.3	-276.0	-236.0	0.0
831	8.248999999999796	0.0493	-0.0439	1.0117	0.0	0.0	0.0	32.9041	-23.6481	22.6648	40.22	-276.0	-235.0	0.0
832	8.269000000000005	0.0488	-0.0444	1.0112	0.0	0.0	0.0	32.9041	-23.6481	22.6593	40.27	-275.0	-234.0	-1.0
833	8.312999999999874	0.0469	-0.0459	1.0112	0.0	0.0	0.0	32.9041	-23.6426	22.6593	40.26	-276.0	-235.0	0.0
834	8.312999999999874	0.0488	-0.0435	1.0132	0.0	0.0	0.0	32.9041	-23.6426	22.6593	40.26	-276.0	-235.0	0.0
835	8.333999999999833	0.0483	-0.0435	1.0151	0.0	0.0	0.0	32.9041	-23.6426	22.6593	40.22	-275.0	-235.0	0.0
836	8.334999999999809	0.0503	-0.0435	1.0117	0.0	0.0	0.0	32.9041	-23.6426	22.6593	40.28	-277.0	-234.0	0.0
837	8.334999999999809	0.0488	-0.0449	1.0107	0.0	0.0	0.0	32.9041	-23.6426	22.6593	40.28	-277.0	-234.0	1.0
838	8.334999999999809	0.0479	-0.0439	1.0107	0.0	0.0	0.0	32.9041	-23.6426	22.6538	40.26	-277.0	-236.0	2.0
839	8.337999999999965	0.0469	-0.0464	1.0107	0.0	0.0	0.0	32.9041	-23.6426	22.6538	40.2	-277.0	-236.0	1.0
840	8.337999999999965	0.0479	-0.0439	1.0151	0.0	0.0	0.0	32.9041	-23.6426	22.6538	40.39	-278.0	-236.0	1.0
841	8.362999999999829	0.0483	-0.0459	1.0117	0.0	0.0	0.0	32.9041	-23.6426	22.6538	40.23	-279.0	-235.0	0.0
842	8.391999999999825	0.0483	-0.0435	1.0088	0.0	0.0	0.0	32.9041	-23.6426	22.6538	40.27	-280.0	-235.0	0.0
843	8.391999999999825	0.0483	-0.0435	1.0151	0.0	0.0	0.0	32.9041	-23.6426	22.6538	40.24	-280.0	-235.0	0.0
844	8.405999999999949	0.0479	-0.0444	1.0142	0.0	0.0	0.0	32.9041	-23.6426	22.6593	40.25	-280.0	-236.0	0.0
845	8.405999999999949	0.0474	-0.0439	1.0132	0.0	0.0	0.0	32.9041	-23.6426	22.6538	40.28	-279.0	-238.0	1.0
846	8.405999999999949	0.0488	-0.0454	1.0127	0.0	0.0	0.0	32.9041	-23.6426	22.6538	40.27	-280.0	-236.0	0.0
847	8.407999999999902	0.0469	-0.0444	1.0132	0.0	0.0	0.0	32.9041	-23.6426	22.6538	40.28	-279.0	-237.0	0.0
848	8.409999999999854	0.0469	-0.0435	1.0122	0.0	0.0	0.0	32.9041	-23.6426	22.6538	40.3	-279.0	-237.0	1.0
849	8.42599999999993	0.0469	-0.0435	1.0151	0.0	0.0	0.0	32.9041	-23.6426	22.6538	40.27	-279.0	-237.0	1.0
850	8.427999999999884	0.0479	-0.0439	1.0117	0.0	0.0	0.0	32.9041	-23.6371	22.6538	40.27	-277.0	-236.0	0.0
851	8.477999999999838	0.0498	-0.0435	1.0127	0.0	0.0	0.0	32.9041	-23.6371	22.6538	40.31	-277.0	-234.0	0.0
852	8.47999999999979	0.0474	-0.0439	1.0112	0.0	0.0	0.0	32.9041	-23.6371	22.6538	40.24	-278.0	-235.0	0.0
853	8.47999999999979	0.0479	-0.0435	1.0117	0.0	0.0	0.0	32.9041	-23.6371	22.6538	40.31	-279.0	-233.0	0.0
854	8.47999999999979	0.0498	-0.0444	1.0122	0.0	0.0	0.0	32.9041	-23.6426	22.6538	40.28	-280.0	-234.0	1.0
855	8.486999999999853	0.0474	-0.0444	1.0122	0.0	0.0	0.0	32.9041	-23.6426	22.6593	40.25	-280.0	-235.0	0.0
856	8.486999999999853	0.0483	-0.0444	1.0107	0.0	0.0	0.0	32.9041	-23.6426	22.6593	40.31	-280.0	-236.0	0.0
857	8.51299999999992	0.0493	-0.0459	1.0117	0.0	0.0	0.0	32.9041	-23.6426	22.6593	40.29	-281.0	-236.0	0.0
858	8.516999999999825	0.0479	-0.0449	1.0166	0.0	0.0	0.0	32.9041	-23.6426	22.6593	40.33	-281.0	-236.0	0.0
859	8.516999999999825	0.0488	-0.0459	1.0132	0.0	0.0	0.0	32.8986	-23.6426	22.6593	40.26	-282.0	-236.0	0.0
860	8.560999999999922	0.0469	-0.0459	1.0127	0.0	0.0	0.0	32.8986	-23.6481	22.6593	40.27	-282.0	-235.0	0.0
861	8.562999999999874	0.0469	-0.0435	1.0112	0.0	0.0	0.0	32.8986	-23.6481	22.6648	40.32	-282.0	-234.0	0.0
862	8.562999999999874	0.0488	-0.0439	1.0112	0.0	0.0	0.0	32.8986	-23.6481	22.6703	40.29	-283.0	-234.0	0.0
863	8.562999999999874	0.0474	-0.0439	1.0137	0.0	0.0	0.0	32.8986	-23.6536	22.6703	40.3	-284.0	-235.0	1.0
864	8.56899999999996	0.0474	-0.0449	1.0122	0.0	0.0	0.0	32.8931	-23.6536	22.6758	40.3	-285.0	-235.0	3.0
865	8.574999999999818	0.0483	-0.0474	1.0112	0.0	0.0	0.0	32.8931	-23.6536	22.6813	40.32	-286.0	-235.0	3.0
866	8.599999999999909	0.0493	-0.0449	1.0146	0.0	0.0	0.0	32.8931	-23.6591	22.6813	40.29	-286.0	-236.0	3.0
867	8.601999999999862	0.0493	-0.0449	1.0137	0.0	0.0	0.0	32.8876	-23.6591	22.6868	40.27	-284.0	-237.0	3.0
868	8.651999999999816	0.0459	-0.0439	1.0127	0.0	0.0	0.0	32.8876	-23.6591	22.6868	40.29	-283.0	-237.0	3.0
869	8.654999999999973	0.0469	-0.0439	1.0098	0.0	0.0	0.0	32.8876	-23.6646	22.6868	40.28	-283.0	-235.0	3.0
870	8.654999999999973	0.0483	-0.0459	1.0127	0.0	0.0	0.0	32.8876	-23.6646	22.6923	40.25	-282.0	-235.0	3.0
871	8.654999999999973	0.0483	-0.0415	1.0117	0.0	0.0	0.0	32.8876	-23.6646	22.6923	40.2	-281.0	-234.0	3.0
872	8.654999999999973	0.0479	-0.043	1.0137	0.0	0.0	0.0	32.8876	-23.6646	22.6978	40.29	-281.0	-234.0	3.0
873	8.656999999999925	0.0493	-0.0415	1.0127	0.0	0.0	0.0	32.8876	-23.67	22.6978	40.21	-280.0	-233.0	2.0
874	8.68899999999985	0.0479	-0.0435	1.0137	0.0	0.0	0.0	32.8876	-23.67	22.6978	40.24	-280.0	-232.0	3.0
875	8.690999999999804	0.0459	-0.0439	1.0122	0.0	0.0	0.0	32.8821	-23.67	22.7032	40.23	-281.0	-231.0	4.0
876	8.690999999999804	0.0488	-0.0444	1.0117	0.0	0.0	0.0	32.8821	-23.6755	22.7087	40.31	-280.0	-232.0	3.0
877	8.707999999999856	0.0493	-0.0444	1.0132	0.0	0.0	0.0	32.8821	-23.6755	22.7087	40.31	-280.0	-232.0	3.0
878	8.736999999999853	0.0469	-0.0444	1.0122	0.0	0.0	0.0	32.8821	-23.6755	22.7142	40.3	-280.0	-233.0	3.0
879	8.75	0.0474	-0.0444	1.0137	0.0	0.0	0.0	32.8821	-23.6755	22.7142	40.22	-280.0	-234.0	3.0
880	8.75	0.0474	-0.0435	1.0107	0.0	0.0	0.0	32.8821	-23.6755	22.7142	40.36	-280.0	-235.0	3.0
881	8.75	0.0474	-0.0454	1.0127	0.0	0.0	0.0	32.8821	-23.6755	22.7142	40.3	-280.0	-236.0	3.0
882	8.751999999999953	0.0474	-0.043	1.0127	0.0	0.0	0.0	32.8821	-23.681	22.7142	40.25	-280.0	-235.0	3.0
883	8.755999999999858	0.0488	-0.043	1.0122	0.0	0.0	0.0	32.8766	-23.681	22.7197	40.25	-281.0	-235.0	2.0
884	8.825999999999794	0.0508	-0.0415	1.0146	0.0	0.0	0.0	32.8821	-23.681	22.7197	40.27	-280.0	-236.0	2.0
885	8.825999999999794	0.0493	-0.0425	1.0137	0.0	0.0	0.0	32.8821	-23.681	22.7142	40.27	-278.0	-235.0	2.0
886	8.827999999999975	0.0469	-0.0454	1.0142	0.0	0.0	0.0	32.8821	-23.681	22.7142	40.29	-277.0	-234.0	2.0
887	8.827999999999975	0.0479	-0.0415	1.0117	0.0	0.0	0.0	32.8821	-23.681	22.7142	40.25	-277.0	-235.0	2.0
888	8.827999999999975	0.0498	-0.0435	1.0127	0.0	0.0	0.0	32.8821	-23.681	22.7142	40.28	-277.0	-235.0	3.0
889	8.827999999999975	0.0474	-0.0449	1.0132	0.0	0.0	0.0	32.8821	-23.681	22.7142	40.3	-277.0	-234.0	3.0
890	8.837999999999965	0.0474	-0.0439	1.0103	0.0	0.0	0.0	32.8821	-23.681	22.7142	40.29	-277.0	-233.0	3.0
891	8.837999999999965	0.0488	-0.0459	1.0112	0.0	0.0	0.0	32.8821	-23.681	22.7142	40.29	-277.0	-232.0	2.0
892	8.846000000000004	0.0498	-0.043	1.0103	0.0	0.0	0.0	32.8821	-23.681	22.7142	40.31	-277.0	-233.0	1.0
893	8.873999999999796	0.0498	-0.0435	1.0127	0.0	0.0	0.0	32.8821	-23.681	22.7142	40.3	-278.0	-233.0	1.0
894	8.876999999999953	0.0493	-0.0469	1.0098	0.0	0.0	0.0	32.8821	-23.681	22.7197	40.3	-280.0	-233.0	1.0
895	8.920999999999822	0.0474	-0.0439	1.0112	0.0	0.0	0.0	32.8766	-23.6865	22.7197	40.25	-280.0	-234.0	1.0
896	8.942000000000007	0.0493	-0.0444	1.0112	0.0	0.0	0.0	32.8766	-23.6865	22.7197	40.24	-280.0	-234.0	2.0
897	8.942000000000007	0.0474	-0.0444	1.0137	0.0	0.0	0.0	32.8766	-23.6865	22.7197	40.25	-280.0	-235.0	3.0
898	8.942000000000007	0.0493	-0.0459	1.0166	0.0	0.0	0.0	32.8766	-23.6865	22.7252	40.27	-280.0	-235.0	3.0
899	8.942000000000007	0.0483	-0.0449	1.0137	0.0	0.0	0.0	32.8766	-23.6865	22.7252	40.24	-280.0	-234.0	2.0
900	8.944999999999936	0.0474	-0.043	1.0127	0.0	0.0	0.0	32.8766	-23.6865	22.7252	40.29	-280.0	-235.0	3.0
901	8.944999999999936	0.0483	-0.0444	1.0142	0.0	0.0	0.0	32.8766	-23.6865	22.7252	40.25	-279.0	-235.0	2.0
902	8.964999999999918	0.0474	-0.0444	1.0161	0.0	0.0	0.0	32.8766	-23.6865	22.7252	40.31	-278.0	-236.0	0.0
903	9.004999999999882	0.0483	-0.0449	1.0122	0.0	0.0	0.0	32.8766	-23.6865	22.7252	40.29	-279.0	-237.0	0.0
904	9.004999999999882	0.0493	-0.0439	1.0117	0.0	0.0	0.0	32.8766	-23.6865	22.7197	40.29	-280.0	-237.0	1.0
905	9.019999999999982	0.0474	-0.043	1.0122	0.0	0.0	0.0	32.8766	-23.6865	22.7197	40.26	-279.0	-237.0	2.0
906	9.019999999999982	0.0483	-0.0454	1.0127	0.0	0.0	0.0	32.8766	-23.6865	22.7197	40.21	-277.0	-237.0	2.0
907	9.019999999999982	0.0479	-0.0435	1.0127	0.0	0.0	0.0	32.8766	-23.681	22.7197	40.3	-276.0	-237.0	1.0
908	9.019999999999982	0.0488	-0.043	1.0132	0.0	0.0	0.0	32.8821	-23.681	22.7142	40.26	-277.0	-237.0	0.0
909	9.021999999999935	0.0498	-0.0435	1.0112	0.0	0.0	0.0	32.8821	-23.681	22.7142	40.32	-279.0	-237.0	0.0
910	9.023999999999887	0.0479	-0.0449	1.0107	0.0	0.0	0.0	32.8821	-23.681	22.7087	40.28	-278.0	-237.0	0.0
911	9.04099999999994	0.0474	-0.0469	1.0112	0.0	0.0	0.0	32.8821	-23.681	22.7087	40.29	-279.0	-237.0	-1.0
912	9.048999999999978	0.0513	-0.0444	1.0137	0.0	0.0	0.0	32.8821	-23.6755	22.7087	40.31	-277.0	-236.0	-2.0
913	9.062999999999874	0.0493	-0.0435	1.0142	0.0	0.0	0.0	32.8821	-23.6755	22.7087	40.26	-278.0	-236.0	-1.0
914	9.092999999999847	0.0479	-0.0435	1.0142	0.0	0.0	0.0	32.8821	-23.6755	22.7032	40.29	-276.0	-235.0	0.0
915	9.108999999999924	0.0479	-0.0425	1.0132	0.0	0.0	0.0	32.8821	-23.6755	22.7032	40.27	-277.0	-234.0	-1.0
916	9.110999999999876	0.0488	-0.0425	1.0112	0.0	0.0	0.0	32.8821	-23.6755	22.7032	40.26	-277.0	-234.0	0.0
917	9.110999999999876	0.0474	-0.0459	1.0137	0.0	0.0	0.0	32.8821	-23.6755	22.7032	40.26	-277.0	-233.0	0.0
918	9.110999999999876	0.0479	-0.0454	1.0137	0.0	0.0	0.0	32.8821	-23.6755	22.7032	40.27	-277.0	-234.0	2.0
919	9.128999999999905	0.0483	-0.0415	1.0103	0.0	0.0	0.0	32.8821	-23.6755	22.7032	40.27	-277.0	-234.0	0.0
920	9.130999999999858	0.0479	-0.0459	1.0107	0.0	0.0	0.0	32.8821	-23.6755	22.7087	40.26	-278.0	-233.0	0.0
921	9.134999999999991	0.0459	-0.0435	1.0142	0.0	0.0	0.0	32.8821	-23.6755	22.7087	40.3	-278.0	-235.0	0.0
922	9.180999999999813	0.0474	-0.0444	1.0127	0.0	0.0	0.0	32.8821	-23.6755	22.7032	40.34	-279.0	-238.0	1.0
923	9.180999999999813	0.0483	-0.0435	1.0127	0.0	0.0	0.0	32.8821	-23.6755	22.7032	40.24	-278.0	-237.0	1.0
924	9.180999999999813	0.0483	-0.0444	1.0137	0.0	0.0	0.0	32.8821	-23.67	22.7032	40.27	-277.0	-239.0	1.0
925	9.180999999999813	0.0493	-0.0464	1.0132	0.0	0.0	0.0	32.8821	-23.67	22.6978	40.32	-277.0	-239.0	1.0
926	9.182999999999993	0.0488	-0.043	1.0132	0.0	0.0	0.0	32.8876	-23.67	22.6978	40.27	-278.0	-238.0	2.0
927	9.195999999999913	0.0488	-0.0415	1.0127	0.0	0.0	0.0	32.8876	-23.67	22.6923	40.31	-277.0	-236.0	1.0
928	9.227999999999838	0.0488	-0.0435	1.0122	0.0	0.0	0.0	32.8876	-23.67	22.6923	40.26	-276.0	-236.0	2.0
929	9.261999999999944	0.0483	-0.0449	1.0117	0.0	0.0	0.0	32.8876	-23.6646	22.6923	40.3	-277.0	-236.0	1.0
930	9.261999999999944	0.0474	-0.0454	1.0137	0.0	0.0	0.0	32.8876	-23.6646	22.6923	40.33	-279.0	-235.0	2.0
931	9.277999999999793	0.0488	-0.0464	1.0137	0.0	0.0	0.0	32.8876	-23.6646	22.6923	40.33	-279.0	-235.0	3.0
932	9.277999999999793	0.0488	-0.0464	1.0098	0.0	0.0	0.0	32.8876	-23.6646	22.6923	40.26	-279.0	-236.0	1.0
933	9.279999999999973	0.0479	-0.0435	1.0142	0.0	0.0	0.0	32.8876	-23.6646	22.6923	40.29	-279.0	-235.0	3.0
934	9.279999999999973	0.0488	-0.0439	1.0161	0.0	0.0	0.0	32.8876	-23.6646	22.6868	40.37	-276.0	-237.0	2.0
935	9.279999999999973	0.0488	-0.0435	1.0122	0.0	0.0	0.0	32.8876	-23.6646	22.6868	40.23	-274.0	-237.0	2.0
936	9.30099999999993	0.0479	-0.043	1.0137	0.0	0.0	0.0	32.8876	-23.6591	22.6813	40.2	-275.0	-237.0	1.0
937	9.302999999999884	0.0479	-0.0439	1.0112	0.0	0.0	0.0	32.8931	-23.6591	22.6758	40.23	-276.0	-238.0	0.0
938	9.353999999999814	0.0464	-0.0469	1.0107	0.0	0.0	0.0	32.8931	-23.6591	22.6758	40.32	-275.0	-239.0	0.0
939	9.355999999999995	0.0454	-0.0459	1.0127	0.0	0.0	0.0	32.8931	-23.6536	22.6703	40.28	-275.0	-236.0	0.0
940	9.355999999999995	0.0488	-0.042	1.0122	0.0	0.0	0.0	32.8931	-23.6536	22.6703	40.3	-276.0	-237.0	0.0
941	9.355999999999995	0.0464	-0.0439	1.0137	0.0	0.0	0.0	32.8931	-23.6481	22.6703	40.28	-277.0	-237.0	0.0
942	9.355999999999995	0.0537	-0.0454	1.0137	0.3052	0.6714	0.061	32.8931	-23.6481	22.6703	40.28	-278.0	-238.0	0.0
943	9.355999999999995	0.0381	-0.0386	1.0132	0.1831	0.5493	0.061	32.8986	-23.6371	22.6758	40.26	-279.0	-239.0	-1.0
944	9.364999999999782	0.0571	-0.0459	1.0098	-0.061	-0.4272	0.0	32.8986	-23.6426	22.6648	40.26	-278.0	-239.0	0.0
945	9.37299999999982	0.0474	-0.0459	1.0142	0.6104	1.3428	0.0	32.8986	-23.6316	22.6703	40.25	-276.0	-238.0	-1.0
946	9.392999999999802	0.0396	-0.0415	1.0137	0.2441	0.5493	0.0	32.9041	-23.6206	22.6703	40.27	-276.0	-239.0	-1.0
947	9.394999999999982	0.0386	-0.0391	1.0107	-0.3662	-0.7935	-0.061	32.9041	-23.6206	22.6648	40.27	-277.0	-239.0	0.0
948	9.451999999999998	0.0225	-0.0337	1.0112	-1.1597	-2.2583	-0.3052	32.9041	-23.6261	22.6538	40.27	-277.0	-237.0	0.0
949	9.451999999999998	0.0	-0.022	1.0117	-3.6011	-7.8735	-1.2207	32.8931	-23.6646	22.6154	40.24	-279.0	-235.0	0.0
950	9.454999999999927	0.0298	-0.0239	1.0186	-5.7373	-14.1602	-4.0283	32.8876	-23.7469	22.5165	40.29	-278.0	-236.0	0.0
951	9.454999999999927	-0.0186	-0.0508	1.0244	-4.2725	-6.4697	-13.4277	32.8986	-23.7415	22.3846	40.28	-280.0	-236.0	0.0
952	9.454999999999927	0.3491	-0.0522	1.0112	-9.2773	-30.3345	-15.9302	32.948	-23.8788	22.066	40.18	-280.0	-236.0	0.0
953	9.454999999999927	0.4048	0.0298	1.1216	-5.249	-33.0811	5.249	33.0194	-24.2688	21.7529	40.34	-280.0	-237.0	0.0
954	9.474999999999909	0.0972	-0.0078	1.0708	-12.4512	-26.6724	20.9961	32.9425	-24.6094	21.7584	40.3	-281.0	-237.0	1.0
955	9.474999999999909	0.1035	-0.0601	1.0723	-20.813	-29.1748	10.9863	32.7667	-24.928	21.72	40.27	-283.0	-238.0	4.0
956	9.489999999999782	0.2446	-0.0771	1.0435	-28.0151	-26.4282	-1.9531	32.58	-25.2081	21.5332	40.28	-284.0	-237.0	5.0
957	9.49499999999989	0.2065	-0.0327	0.9902	-28.9307	-1.2207	-12.8784	32.3657	-25.2686	21.3574	40.28	-284.0	-237.0	6.0
958	9.516999999999825	0.2432	0.0396	1.0767	-31.9214	26.6113	-25.0854	32.1405	-25.0159	21.2421	40.29	-282.0	-237.0	8.0
959	9.549999999999955	0.1597	0.0986	1.3218	-40.5273	51.3916	-34.729	31.8274	-24.483	21.1871	40.29	-283.0	-234.0	9.0
960	9.565999999999804	0.0171	0.0649	1.5259	-60.6689	23.0103	-33.7524	31.3715	-23.9722	21.0938	40.24	-283.0	-233.0	8.0
961	9.565999999999804	0.5557	-0.0571	1.3394	-79.1626	-6.0425	-22.8882	30.7617	-23.9832	20.7587	40.27	-283.0	-231.0	6.0
962	9.565999999999804	0.2954	-0.0635	1.231	-65.5518	68.6035	-10.1318	30.0366	-23.5547	20.8685	40.27	-283.0	-230.0	5.0
963	9.56899999999996	-0.1089	-0.0371	1.1826	-66.8335	70.3735	-8.1787	29.2786	-22.8296	21.2476	40.28	-283.0	-229.0	4.0
964	9.56899999999996	0.0039	-0.1655	1.1772	-76.7212	13.1836	-20.0195	28.515	-22.511	21.2531	40.37	-281.0	-227.0	4.0
965	9.596000000000004	0.1328	-0.2036	1.1631	-37.2314	20.6909	-27.2217	28.0646	-22.2913	21.0828	40.3	-278.0	-227.0	3.0
966	9.65099999999984	0.0254	-0.0991	1.2642	35.8276	77.6367	-27.2217	28.2184	-21.6211	21.1542	40.29	-275.0	-226.0	2.0
967	9.65099999999984	-0.0874	0.0186	1.2871	82.0923	103.9429	-26.062	28.905	-20.5994	21.4563	40.3	-272.0	-226.0	0.0
968	9.65099999999984	-0.0913	0.1543	1.2534	125.4272	108.9478	-33.2031	30.0201	-19.4843	21.7749	40.25	-269.0	-228.0	-2.0
969	9.65099999999984	-0.0513	0.1763	1.2715	150.0854	98.2666	-43.335	31.4813	-18.4021	21.9727	40.36	-267.0	-233.0	-7.0
970	9.652999999999793	-0.0781	0.1318	1.2197	154.7241	82.0923	-45.2881	33.0579	-17.4298	22.077	40.27	-264.0	-238.0	-11.0
971	9.652999999999793	-0.1519	0.0898	1.0864	140.9912	47.6685	-39.5508	34.5465	-16.7047	22.0825	40.27	-260.0	-243.0	-15.0
972	9.652999999999793	-0.0942	0.0405	0.9507	115.6006	-1.2207	-32.8369	35.8484	-16.4026	21.8738	40.32	-257.0	-247.0	-17.0
973	9.655999999999949	-0.0562	0.0693	0.8374	93.689	-27.6489	-26.9775	36.9525	-16.4136	21.5057	40.32	-255.0	-251.0	-19.0
974	9.666999999999916	-0.0581	0.1079	0.7681	71.8994	-43.5181	-20.813	37.8864	-16.5839	21.0828	40.33	-253.0	-255.0	-20.0
975	9.673999999999978	-0.0215	0.0854	0.7046	48.0347	-56.9458	-13.3667	38.5895	-16.9135	20.6104	40.23	-251.0	-260.0	-22.0
976	9.711999999999989	0.0205	0.0381	0.6357	29.1138	-55.3589	-4.0894	39.0619	-17.3254	20.1764	40.33	-251.0	-266.0	-23.0
977	9.713999999999942	0.0137	0.0107	0.5723	18.3105	-34.9731	5.8594	39.3365	-17.6715	19.9127	40.25	-252.0	-271.0	-24.0
978	9.713999999999942	-0.0278	0.0693	0.5615	8.5449	-11.8408	11.9019	39.4684	-17.8583	19.8853	40.36	-252.0	-274.0	-25.0
979	9.715999999999894	0.0073	0.0923	0.6221	-5.7373	5.3711	16.4185	39.4409	-17.9462	20.0061	40.27	-253.0	-276.0	-26.0
980	9.72199999999998	-0.0015	0.0869	0.7139	-17.6392	38.269	24.231	39.2047	-17.8638	20.3687	40.24	-254.0	-278.0	-27.0
981	9.746999999999844	-0.062	0.0537	0.7827	-27.1606	70.8618	35.2173	38.7653	-17.5562	21.0498	40.31	-255.0	-281.0	-27.0
982	9.748999999999796	-0.1289	-0.019	0.8354	-36.0718	82.8247	43.7012	38.1445	-17.1387	21.9287	40.27	-254.0	-282.0	-29.0
983	9.807999999999993	-0.1714	-0.0498	0.8838	-43.0298	77.2095	47.7905	37.4414	-16.7432	22.8351	40.31	-251.0	-282.0	-30.0
984	9.810999999999922	-0.1523	-0.1001	0.9116	-48.2788	59.9365	49.4995	36.6998	-16.474	23.6481	40.31	-247.0	-282.0	-31.0
985	9.810999999999922	-0.1582	-0.1338	0.9126	-49.6826	45.8984	50.4761	35.9473	-16.3312	24.3622	40.36	-245.0	-282.0	-34.0
986	9.810999999999922	-0.1885	-0.1313	0.9043	-50.1709	34.1187	49.9878	35.2222	-16.2653	25.0049	40.32	-243.0	-279.0	-36.0
987	9.810999999999922	-0.1504	-0.1606	0.9243	-50.6592	17.5171	48.1567	34.519	-16.3202	25.5267	40.3	-240.0	-276.0	-36.0
988	9.810999999999922	-0.1597	-0.1587	0.9683	-48.2178	21.4844	48.9502	33.8324	-16.3861	26.0376	40.29	-238.0	-273.0	-38.0
989	9.812999999999874	-0.2192	-0.1475	0.9897	-49.2554	26.7334	51.3306	33.1458	-16.3861	26.6089	40.28	-234.0	-270.0	-40.0
990	9.81899999999996	-0.2451	-0.165	1.0239	-55.3589	15.5029	54.6875	32.4152	-16.4465	27.1747	40.3	-232.0	-268.0	-40.0
991	9.847999999999956	-0.2139	-0.1982	1.0234	-60.5469	-1.77	58.2275	31.6351	-16.6608	27.6691	40.27	-232.0	-265.0	-43.0
992	9.849999999999909	-0.1782	-0.2031	1.0034	-57.6172	-12.9395	59.9365	30.8716	-17.0068	28.114	40.25	-231.0	-262.0	-43.0
993	9.853999999999814	-0.1362	-0.1919	1.0127	-47.7295	-15.1978	56.8848	30.2069	-17.3859	28.5205	40.28	-230.0	-260.0	-41.0
994	9.91099999999983	-0.1011	-0.1968	1.0156	-34.1187	-3.1128	50.354	29.6741	-17.666	28.905	40.26	-229.0	-258.0	-40.0
995	9.927999999999884	-0.1357	-0.1885	0.9946	-20.752	15.5029	43.6401	29.2731	-17.7484	29.328	40.27	-229.0	-255.0	-40.0
996	9.927999999999884	-0.1729	-0.1787	0.9868	-13.9771	20.9351	37.7808	28.96	-17.7045	29.751	40.28	-228.0	-253.0	-41.0
997	9.927999999999884	-0.1489	-0.187	0.9922	-14.4043	14.3433	33.0811	28.6798	-17.677	30.1025	40.28	-228.0	-250.0	-41.0
998	9.929999999999836	-0.1597	-0.1543	1.02	-18.1274	10.5591	30.0293	28.3997	-17.6715	30.3992	40.22	-227.0	-250.0	-40.0
999	9.929999999999836	-0.1802	-0.1509	1.0322	-26.8555	-0.1831	29.2969	28.0701	-17.7319	30.6354	40.27	-226.0	-250.0	-41.0
1000	9.929999999999836	-0.1685	-0.1919	1.0283	-33.6914	-13.6719	30.2734	27.6691	-17.9077	30.8167	40.25	-225.0	-248.0	-41.0
1001	9.932999999999993	-0.1484	-0.188	1.0356	-33.7524	-19.4092	30.9448	27.2571	-18.1659	30.965	40.23	-226.0	-245.0	-40.0
1002	9.951999999999998	-0.1294	-0.1621	1.0313	-28.8696	-19.5313	30.0903	26.8945	-18.4351	31.1023	40.24	-226.0	-242.0	-39.0
1003	9.954999999999927	-0.125	-0.1606	1.0186	-22.1558	-20.9961	26.8555	26.6089	-18.7042	31.2122	40.33	-226.0	-241.0	-39.0
1004	9.996999999999844	-0.1035	-0.1704	0.9907	-15.2588	-24.7192	21.7896	26.4056	-18.9789	31.2616	40.27	-226.0	-239.0	-38.0
1005	10.008999999999787	-0.0659	-0.1743	0.9692	-8.9722	-24.7803	18.0054	26.2848	-19.2535	31.2561	40.28	-227.0	-239.0	-38.0
1006	10.008999999999787	-0.02	-0.1475	0.9512	0.0	-15.3809	12.9395	26.2518	-19.4623	31.2396	40.27	-227.0	-237.0	-37.0
1007	10.008999999999787	-0.0132	-0.0918	0.939	5.4932	-2.8687	5.9814	26.3068	-19.5392	31.2177	40.3	-227.0	-235.0	-35.0
1008	10.010999999999967	-0.0073	-0.0845	0.9419	4.9438	2.8076	-1.1597	26.3892	-19.5172	31.1572	40.26	-227.0	-233.0	-34.0
1009	10.010999999999967	-0.0298	-0.0947	0.9551	2.3804	9.3384	-5.6152	26.4441	-19.4183	31.0803	40.27	-228.0	-232.0	-33.0
1010	10.030999999999949	-0.0747	-0.0786	0.9775	0.1831	13.7939	-7.019	26.4825	-19.2426	31.0199	40.29	-228.0	-232.0	-32.0
1011	10.032999999999902	-0.0845	-0.1172	1.0005	-1.77	11.2305	-5.249	26.4935	-19.0833	30.9705	40.29	-228.0	-233.0	-33.0
1012	10.051999999999907	-0.1216	-0.104	0.9937	-1.1597	10.0708	-1.6479	26.488	-18.9404	30.9485	40.29	-228.0	-233.0	-33.0
1013	10.075999999999794	-0.106	-0.0825	0.9937	-1.0986	-0.5493	0.3052	26.499	-18.88	30.91	40.31	-227.0	-233.0	-32.0
1014	10.087999999999965	-0.062	-0.0786	1.0171	-0.061	-8.0566	0.9155	26.532	-18.9294	30.8276	40.33	-228.0	-233.0	-32.0
1015	10.089999999999918	-0.0669	-0.0737	1.0239	2.2583	-8.1177	0.7935	26.5924	-18.9844	30.7452	40.32	-228.0	-233.0	-32.0
1016	10.089999999999918	-0.0693	-0.0732	1.0283	3.8452	-12.6343	0.0	26.6748	-19.0613	30.6409	40.35	-230.0	-232.0	-33.0
1017	10.09199999999987	-0.0454	-0.0659	1.0366	4.7607	-16.6626	-0.6104	26.7792	-19.1876	30.5035	40.33	-232.0	-233.0	-32.0
1018	10.111999999999853	-0.0273	-0.0747	1.0122	7.3242	-13.855	-0.3052	26.9	-19.3085	30.3717	40.3	-231.0	-231.0	-33.0
1019	10.113999999999805	-0.0327	-0.0659	0.9805	12.085	-4.6997	0.2441	27.0538	-19.3634	30.2783	40.32	-230.0	-232.0	-32.0
1020	10.129999999999882	-0.0454	-0.0649	0.9438	14.0381	1.6479	0.9766	27.2186	-19.3469	30.2344	40.25	-232.0	-231.0	-32.0
1021	10.162999999999784	-0.0454	-0.0664	0.9146	12.207	3.1738	1.6479	27.3615	-19.3085	30.2124	40.25	-231.0	-231.0	-31.0
1022	10.180999999999813	-0.0493	-0.064	0.897	8.667	5.4932	2.1973	27.4713	-19.259	30.2014	40.3	-230.0	-231.0	-30.0
1023	10.180999999999813	-0.0605	-0.0781	0.8975	3.9673	8.8501	2.7466	27.5262	-19.1766	30.2179	40.25	-232.0	-233.0	-33.0
1024	10.180999999999813	-0.0732	-0.0781	0.9253	-0.6104	10.1318	3.9063	27.5208	-19.0833	30.2509	40.25	-231.0	-233.0	-33.0
1025	10.182999999999993	-0.0942	-0.0986	0.9546	-8.8501	4.5166	7.2021	27.4384	-19.0228	30.3003	40.3	-231.0	-232.0	-31.0
1026	10.182999999999993	-0.1025	-0.1147	0.9741	-16.9678	-9.7656	10.437	27.2791	-19.0833	30.3223	40.25	-231.0	-232.0	-29.0
1027	10.202999999999975	-0.0479	-0.1401	1.002	-21.8506	-23.4375	11.6577	27.0758	-19.2975	30.2783	40.31	-230.0	-233.0	-30.0
1028	10.256999999999834	-0.0215	-0.1592	1.0083	-19.5313	-22.0337	11.7188	26.8726	-19.5447	30.2179	40.25	-230.0	-233.0	-29.0
1029	10.256999999999834	-0.0166	-0.1475	0.9839	-11.8408	-14.5264	10.1318	26.7297	-19.726	30.1794	40.3	-229.0	-233.0	-31.0
1030	10.258999999999787	0.0005	-0.1382	0.9746	-3.7231	-7.3242	6.7749	26.6748	-19.8303	30.1465	40.35	-228.0	-233.0	-29.0
1031	10.258999999999787	-0.0181	-0.1289	0.9663	1.4648	1.0376	2.6855	26.6803	-19.8468	30.1135	40.3	-229.0	-233.0	-30.0
1032	10.258999999999787	-0.0469	-0.1245	0.9575	2.8076	3.0518	-0.7935	26.7133	-19.7974	30.0751	40.28	-230.0	-232.0	-27.0
1033	10.258999999999787	-0.0552	-0.085	0.9751	3.479	4.1504	-4.0894	26.7737	-19.7314	30.0092	40.28	-229.0	-232.0	-27.0
1034	10.273999999999887	-0.0718	-0.0571	0.999	4.5166	9.2773	-4.3945	26.8506	-19.6161	29.9542	40.27	-227.0	-231.0	-28.0
1035	10.273999999999887	-0.105	-0.0547	1.0273	5.5542	14.5264	-1.1597	26.9275	-19.4568	29.9542	40.3	-229.0	-231.0	-29.0
1036	10.296999999999798	-0.1284	-0.0547	1.042	4.5166	12.0239	3.8452	26.9824	-19.3085	29.9982	40.3	-227.0	-232.0	-29.0
1037	10.299999999999955	-0.1069	-0.0869	1.0449	1.0986	-1.5259	9.3994	26.9989	-19.2865	30.0421	40.32	-227.0	-233.0	-29.0
1038	10.299999999999955	-0.0562	-0.0923	1.0483	0.1831	-9.7046	12.5122	27.0044	-19.3964	30.0641	40.32	-227.0	-232.0	-30.0
1039	10.351999999999862	-0.0449	-0.0552	1.0591	1.8921	-9.3384	12.5732	27.0264	-19.5172	30.0806	40.21	-228.0	-233.0	-28.0
1040	10.353999999999814	-0.0547	-0.0508	1.0625	2.6855	-13.1226	10.9253	27.0703	-19.6545	30.0806	40.26	-228.0	-232.0	-28.0
1041	10.353999999999814	-0.0576	-0.0361	1.0605	5.127	-17.395	8.8501	27.1527	-19.8248	30.0366	40.26	-228.0	-232.0	-27.0
1042	10.353999999999814	-0.064	-0.0342	1.0527	9.2773	-16.2964	7.9346	27.2791	-19.9896	29.9762	40.28	-229.0	-232.0	-27.0
1043	10.353999999999814	-0.082	-0.0415	1.0405	12.6953	-13.7329	7.9346	27.4384	-20.1215	29.9377	40.29	-227.0	-231.0	-27.0
1044	10.358999999999924	-0.0835	-0.0366	1.0244	16.1743	-12.207	7.9956	27.6251	-20.2368	29.9048	40.22	-228.0	-231.0	-27.0
1045	10.370999999999867	-0.0659	-0.0361	0.9961	18.7378	-10.6201	8.4229	27.8339	-20.3467	29.8773	40.28	-227.0	-231.0	-28.0
1046	10.40099999999984	-0.0503	-0.0347	0.9536	20.813	-4.6997	9.1553	28.0536	-20.4181	29.8828	40.3	-230.0	-230.0	-28.0
1047	10.451999999999998	-0.0508	-0.0288	0.9229	20.1416	0.4883	9.3384	28.2678	-20.4456	29.9158	40.31	-229.0	-230.0	-28.0
1048	10.451999999999998	-0.0601	-0.0215	0.9131	14.5264	0.4272	9.0332	28.4326	-20.4565	29.9597	40.32	-231.0	-231.0	-29.0
1049	10.451999999999998	-0.0547	-0.0239	0.9404	5.4321	-3.3569	9.2163	28.526	-20.495	29.9872	40.23	-230.0	-232.0	-28.0
1050	10.451999999999998	-0.0659	-0.0439	0.9697	-3.2349	-6.958	10.5591	28.5205	-20.5664	29.9982	40.27	-229.0	-232.0	-28.0
1051	10.45699999999988	-0.0713	-0.0542	0.9966	-8.728	-12.085	12.146	28.4546	-20.6818	30.0092	40.27	-230.0	-230.0	-28.0
1052	10.45699999999988	-0.061	-0.0649	1.0029	-11.5356	-17.6392	13.0005	28.3557	-20.8575	29.9982	40.23	-229.0	-229.0	-28.0
1053	10.45699999999988	-0.0483	-0.0854	0.981	-13.1226	-22.8271	12.4512	28.2404	-21.0773	29.9597	40.28	-230.0	-229.0	-27.0
1054	10.473999999999933	-0.021	-0.1108	0.9541	-13.2446	-26.9165	9.8877	28.1305	-21.3354	29.8718	40.28	-231.0	-229.0	-27.0
1055	10.476999999999862	0.0049	-0.0962	0.9409	-10.8032	-22.644	4.6997	28.0536	-21.5662	29.751	40.33	-231.0	-230.0	-27.0
1056	10.496999999999844	0.0024	-0.0693	0.9609	-6.897	-9.3384	-1.9531	28.0206	-21.665	29.6246	40.24	-230.0	-229.0	-27.0
1057	10.529999999999973	-0.1621	-0.1865	0.9663	-3.9063	5.7373	-5.9204	27.9877	-21.5717	29.5477	40.32	-230.0	-230.0	-27.0
1058	10.546999999999798	-0.2061	0.0171	1.0073	-3.6621	2.9907	1.4038	27.9602	-21.4398	29.5477	40.27	-231.0	-230.0	-28.0
1059	10.546999999999798	-0.0898	0.0396	1.0615	-0.061	-2.2583	7.8735	27.9987	-21.4453	29.5697	40.24	-229.0	-228.0	-28.0
1060	10.548999999999978	-0.0728	-0.0942	1.0562	3.2959	0.0	5.0659	28.0261	-21.4453	29.5752	40.27	-230.0	-227.0	-29.0
1061	10.548999999999978	-0.2021	-0.1274	1.0093	6.4697	2.9297	9.2773	28.0591	-21.3959	29.6356	40.23	-229.0	-226.0	-31.0
1062	10.552999999999884	-0.1543	-0.0396	1.0059	1.3428	-11.7798	16.5405	28.0646	-21.4783	29.718	40.3	-231.0	-227.0	-31.0
1063	10.571999999999889	0.0557	-0.0093	1.0088	-5.7373	-26.4282	18.6157	28.0536	-21.7804	29.7125	40.32	-233.0	-227.0	-32.0
1064	10.571999999999889	0.1563	-0.146	1.0308	-6.1035	-20.752	6.897	28.0151	-22.0441	29.6191	40.32	-233.0	-227.0	-31.0
1065	10.571999999999889	0.0889	-0.1626	1.0879	1.4648	-3.418	-5.8594	28.0371	-22.1265	29.4543	40.3	-233.0	-225.0	-32.0
1066	10.625	-0.2026	-0.0376	1.0347	11.3525	13.2446	-3.8452	28.147	-21.9452	29.4379	40.26	-232.0	-225.0	-34.0
1067	10.625	-0.1348	-0.0298	1.0059	6.1035	-13.6719	1.0986	28.2678	-21.9287	29.3939	40.33	-232.0	-224.0	-32.0
1068	10.626999999999953	0.0361	-0.1445	1.0435	1.2207	-29.3579	-0.7324	28.3502	-22.1594	29.2017	40.31	-232.0	-224.0	-32.0
1069	10.626999999999953	0.022	-0.0103	1.0459	4.3945	-21.1182	-3.1128	28.4766	-22.3462	28.9929	40.28	-231.0	-224.0	-32.0
1070	10.626999999999953	-0.0493	0.0098	1.0649	3.1738	-20.9351	-0.5493	28.6029	-22.4725	28.8446	40.28	-232.0	-225.0	-33.0
1071	10.633999999999787	-0.0068	-0.0132	1.0425	3.479	-22.9492	1.6479	28.7183	-22.6703	28.6853	40.22	-233.0	-225.0	-34.0
1072	10.638999999999896	0.019	-0.0356	1.0532	2.9297	-26.3062	2.3193	28.8281	-22.879	28.526	40.22	-234.0	-225.0	-34.0
1073	10.663999999999987	-0.0215	-0.0283	1.0342	4.3945	-26.1841	4.2114	28.938	-23.1097	28.3777	40.26	-235.0	-225.0	-34.0
1074	10.66599999999994	0.0347	0.0078	1.0562	1.8311	-34.729	6.5308	29.0588	-23.3954	28.2184	40.33	-235.0	-225.0	-34.0
1075	10.669999999999845	0.0205	0.0005	1.0894	1.77	-32.5317	8.9722	29.1577	-23.725	28.0646	40.25	-235.0	-224.0	-34.0
1076	10.722999999999956	0.0269	-0.0107	1.064	4.5776	-31.0669	11.2305	29.2566	-24.0326	27.9547	40.37	-235.0	-223.0	-34.0
1077	10.740999999999985	0.019	-0.0015	1.0005	9.8267	-27.5269	12.4512	29.3994	-24.3073	27.8778	40.26	-235.0	-222.0	-33.0
1078	10.740999999999985	0.0464	-0.0044	0.9375	11.7188	-23.1323	12.7563	29.5587	-24.5764	27.8119	40.26	-236.0	-220.0	-33.0
1079	10.740999999999985	0.0283	0.0059	0.8643	9.0942	-16.8457	11.9019	29.696	-24.7742	27.7899	40.24	-238.0	-220.0	-33.0
1080	10.740999999999985	0.0552	0.0029	0.8711	1.0986	-13.6719	11.3525	29.762	-24.9445	27.7679	40.34	-240.0	-220.0	-32.0
1081	10.742999999999938	0.0439	-0.0151	0.8569	-5.0049	1.5259	11.4746	29.718	-25.0214	27.8119	40.25	-240.0	-221.0	-31.0
1082	10.761999999999944	0.0137	-0.0171	0.8677	-9.3994	10.8643	10.0098	29.6136	-24.9774	27.9163	40.25	-239.0	-220.0	-31.0
1083	10.764999999999873	-0.0063	-0.0049	0.9326	-15.3198	15.3809	8.2397	29.4379	-24.8621	28.0426	40.32	-240.0	-219.0	-31.0
1084	10.764999999999873	-0.0186	-0.0342	1.0474	-21.5454	13.7329	7.8125	29.2072	-24.7412	28.1635	40.24	-238.0	-220.0	-31.0
1085	10.784999999999854	-0.0098	-1.3462	1.165	-33.7524	3.7231	3.7231	28.6798	-24.6863	28.2513	40.22	-237.0	-218.0	-31.0
1086	10.817000000000007	0.0742	-0.3379	1.2319	-5.4932	-29.7241	-10.1318	28.4546	-24.8566	28.0042	40.31	-235.0	-217.0	-31.0
1087	10.83199999999988	-0.2388	-0.001	0.978	-0.7324	-53.5889	2.5635	28.6084	-25.1202	27.8009	40.39	-234.0	-217.0	-30.0
1088	10.83199999999988	0.3149	-0.0664	0.9814	-1.0986	-34.4849	1.0376	28.7238	-25.6201	27.4438	40.34	-235.0	-218.0	-29.0
1089	10.83199999999988	-0.1265	-0.0513	0.9751	14.8926	31.8604	-8.2397	28.8391	-25.34	27.4933	40.29	-236.0	-217.0	-30.0
1090	10.833999999999833	-0.0283	-0.0483	0.9414	10.9253	5.7373	-15.564	29.0039	-25.1093	27.3999	40.26	-236.0	-217.0	-30.0
1091	10.833999999999833	0.0781	-0.0352	0.9551	1.77	2.1973	-17.8833	29.1522	-25.0049	27.1912	40.26	-236.0	-217.0	-29.0
1092	10.836999999999989	-0.0361	-0.0869	1.0845	0.0	15.9912	-21.3623	29.2181	-24.7577	27.0374	40.29	-237.0	-218.0	-29.0
1093	10.856999999999971	0.0127	-0.0693	1.1318	1.4648	5.6763	-22.8271	29.317	-24.5435	26.8341	40.3	-237.0	-220.0	-29.0
1094	10.858999999999924	0.0259	-0.0615	1.0767	0.4883	0.3662	-23.7427	29.4379	-24.3951	26.5814	40.29	-238.0	-221.0	-29.0
1095	10.911999999999807	0.0459	-0.083	1.0298	-3.7231	-2.0752	-22.1558	29.5203	-24.2798	26.3177	40.22	-239.0	-221.0	-29.0
1096	10.911999999999807	0.0396	-0.0698	1.0244	-5.6152	3.7231	-20.0806	29.5587	-24.1479	26.098	40.25	-239.0	-222.0	-29.0
1097	10.911999999999807	0.0366	-0.0903	1.002	-4.6997	6.2866	-19.7144	29.5862	-23.9832	25.9058	40.32	-238.0	-223.0	-30.0
1098	10.911999999999807	0.0313	-0.0967	1.0049	1.2207	14.0381	-18.9209	29.6301	-23.7744	25.752	40.33	-239.0	-224.0	-30.0
1099	10.911999999999807	-0.0005	-0.0645	0.9873	8.0566	17.5781	-19.3481	29.7455	-23.4998	25.6421	40.32	-238.0	-225.0	-29.0
1100	10.920999999999822	0.0249	-0.0615	0.9663	5.6152	4.5776	-20.6299	29.8938	-23.3075	25.4663	40.3	-239.0	-225.0	-30.0
1101	10.926999999999907	0.0522	-0.0757	1.019	1.0986	-0.061	-20.0806	29.9982	-23.1976	25.2411	40.27	-239.0	-225.0	-31.0
1102	10.946999999999889	0.0298	-0.0732	1.0342	-0.1831	5.0049	-18.7378	30.0696	-23.0548	25.0488	40.3	-238.0	-226.0	-30.0
1103	10.949999999999818	0.0293	-0.0742	1.0352	-1.6479	4.3945	-17.6392	30.13	-22.912	24.8785	40.29	-237.0	-228.0	-29.0
1104	10.998999999999796	0.022	-0.0742	1.0278	-3.6621	2.6855	-15.8081	30.163	-22.7911	24.7083	40.29	-236.0	-229.0	-30.0
1105	11.000999999999976	0.0166	-0.0723	1.0239	-5.9814	-2.1362	-14.7705	30.1794	-22.6978	24.5435	40.24	-235.0	-229.0	-30.0
1106	11.000999999999976	0.0215	-0.0781	1.0239	-7.4463	-5.4932	-14.0381	30.1794	-22.6538	24.3512	40.27	-235.0	-230.0	-30.0
1107	11.000999999999976	0.0083	-0.0801	1.0107	-6.5308	-6.1035	-13.7329	30.1794	-22.6154	24.1644	40.27	-236.0	-231.0	-30.0
1108	11.000999999999976	0.0698	-0.1001	1.0195	-3.479	-4.4556	-13.855	30.2069	-22.5879	23.9722	40.33	-236.0	-231.0	-30.0
1109	11.008999999999787	-0.0083	-0.0713	1.0181	2.9297	11.7188	-14.7705	30.2673	-22.4341	23.8513	40.27	-236.0	-231.0	-29.0
1110	11.019000000000005	-0.0034	-0.0757	1.022	0.5493	1.9531	-15.7471	30.3387	-22.2748	23.725	40.24	-236.0	-232.0	-29.0
1111	11.048999999999978	-0.0244	-0.0586	1.0352	-3.6621	-4.6997	-15.7471	30.3882	-22.2089	23.5382	40.26	-235.0	-232.0	-28.0
1112	11.048999999999978	0.0161	-0.0762	0.9917	-7.3242	-14.8315	-16.9678	30.4156	-22.2034	23.302	40.22	-235.0	-232.0	-29.0
1113	11.048999999999978	0.0337	-0.0703	1.0083	-10.6812	-15.4419	-18.6768	30.4266	-22.2473	23.0109	40.27	-235.0	-231.0	-30.0
1114	11.127999999999929	-0.0039	-0.0562	0.9819	-13.0005	-13.7939	-22.522	30.4211	-22.2308	22.7252	40.22	-236.0	-232.0	-30.0
1115	11.127999999999929	-0.0054	-0.0962	1.0166	-16.3574	-17.7612	-28.4424	30.3992	-22.2198	22.3682	40.26	-236.0	-232.0	-30.0
1116	11.127999999999929	-0.0928	-0.0703	1.0205	-13.4277	-10.1929	-32.5928	30.3937	-22.132	22.0111	40.28	-237.0	-231.0	-31.0
1117	11.127999999999929	-0.0557	-0.0688	1.0	-13.916	-20.2026	-39.1846	30.4321	-22.0441	21.5881	40.25	-237.0	-231.0	-31.0
1118	11.127999999999929	-0.0361	-0.0815	0.9912	-14.7705	-22.0337	-48.8281	30.498	-21.9781	21.0333	40.25	-237.0	-231.0	-29.0
1119	11.130999999999858	-0.083	-0.0474	1.0278	-13.7329	-16.9067	-57.9834	30.5914	-21.8134	20.4291	40.27	-237.0	-232.0	-26.0
1120	11.131999999999834	-0.0903	-0.0723	1.0342	-10.9863	-15.5029	-63.2935	30.7288	-21.5826	19.7919	40.31	-238.0	-233.0	-25.0
1121	11.131999999999834	0.0264	-0.1162	0.9043	-8.1787	-19.5923	-73.7915	30.91	-21.3684	19.0448	40.28	-238.0	-234.0	-25.0
1122	11.155999999999949	0.0254	-0.0459	0.9473	-6.2256	-8.3008	-90.6982	31.1572	-21.0223	18.1824	40.32	-240.0	-235.0	-24.0
1123	11.205999999999904	-0.0176	-0.0801	0.9766	6.5308	22.1558	-99.1821	31.4813	-20.3961	17.3859	40.32	-242.0	-239.0	-24.0
1124	11.228999999999814	-0.0605	-0.082	0.9678	12.3901	23.8647	-108.3984	31.8658	-19.5776	16.6113	40.3	-242.0	-242.0	-24.0
1125	11.228999999999814	-0.0742	-0.0547	0.9746	13.1226	13.1226	-117.7368	32.3053	-18.8251	15.694	40.31	-243.0	-246.0	-23.0
1126	11.228999999999814	-0.165	-0.0122	0.9976	11.4746	-3.6621	-130.0659	32.7832	-18.0835	14.6393	40.35	-243.0	-248.0	-24.0
1127	11.22999999999979	0.1152	-0.0786	0.9604	9.2773	-24.4141	-143.6768	33.2941	-17.5012	13.3044	40.28	-243.0	-252.0	-26.0
1128	11.22999999999979	0.082	-0.0366	0.9937	20.1416	8.667	-148.0103	33.8489	-16.7377	12.0245	40.26	-244.0	-256.0	-25.0
1129	11.232999999999947	0.0186	-0.0313	1.0508	23.6816	23.1323	-151.6724	34.4257	-15.7269	10.8929	40.35	-243.0	-261.0	-25.0
1130	11.232999999999947	-0.0093	-0.0298	1.0625	18.6768	12.2681	-155.9448	34.9475	-14.7272	9.7119	40.3	-243.0	-264.0	-25.0
1131	11.232999999999947	0.0337	0.002	1.0273	9.3994	-4.9438	-157.7148	35.4089	-13.8428	8.432	40.3	-241.0	-269.0	-26.0
1132	11.250999999999976	0.0298	-0.0107	1.0503	4.3945	-5.7983	-160.2173	35.788	-12.9968	7.1082	40.32	-240.0	-275.0	-24.0
1133	11.252999999999929	0.0278	0.002	1.0474	1.0986	-1.5869	-167.9077	36.123	-12.074	5.7733	40.31	-238.0	-283.0	-23.0
1134	11.284999999999854	0.0879	-0.0322	1.0313	-0.4883	3.2959	-175.5981	36.4087	-11.0797	4.4	40.27	-237.0	-289.0	-24.0
1135	11.301999999999907	0.0801	-0.0513	0.96	5.7373	21.2402	-181.0303	36.6943	-9.9207	3.0817	40.22	-237.0	-295.0	-26.0
1136	11.301999999999907	0.0688	-0.0347	0.9673	12.6953	25.3296	-183.6548	37.0239	-8.6737	1.8073	40.3	-235.0	-301.0	-28.0
1137	11.301999999999907	0.0483	-0.021	1.001	16.2354	22.7661	-185.9131	37.37	-7.4158	0.5219	40.3	-231.0	-309.0	-29.0
1138	11.30399999999986	0.0957	-0.0381	0.957	19.043	23.3765	-186.8896	37.7106	-6.1688	-0.7745	40.25	-228.0	-313.0	-28.0
1139	11.321999999999889	-0.0586	0.002	0.9731	24.5361	28.9307	-188.4155	38.0786	-4.8175	-1.994	40.31	-226.0	-320.0	-30.0
1140	11.323999999999842	0.123	-0.0024	1.0303	22.522	3.3569	-193.6035	38.4302	-3.6145	-3.3728	40.3	-224.0	-326.0	-31.0
1141	11.327999999999975	0.1045	-0.0044	1.0308	30.1514	28.2593	-196.6553	38.7872	-2.3291	-4.7241	40.32	-219.0	-332.0	-29.0
1142	11.37299999999982	0.0415	0.0015	1.041	36.1938	41.748	-200.9277	39.1882	-0.8185	-5.9381	40.24	-215.0	-339.0	-31.0
1143	11.375	0.1182	0.0273	1.0801	37.4146	46.6309	-203.7354	39.5782	0.7141	-7.1576	40.28	-211.0	-346.0	-32.0
1144	11.375	0.0303	0.0508	1.0674	41.3208	67.3828	-206.1768	39.9683	2.4225	-8.2562	40.27	-206.0	-353.0	-35.0
1145	11.375	-0.2183	0.1328	1.0308	29.48	48.8281	-207.8247	40.2759	4.1803	-9.3164	40.27	-201.0	-361.0	-37.0
1146	11.383999999999787	0.1333	0.0562	1.0664	8.1177	-5.0659	-210.6934	40.2979	5.4822	-10.8051	40.3	-196.0	-369.0	-37.0
1147	11.386999999999944	0.0537	0.043	1.0542	7.4463	11.4746	-211.853	40.2264	6.8005	-12.2992	40.27	-192.0	-375.0	-37.0
1148	11.408999999999878	0.1025	-0.0254	1.0718	7.2632	19.104	-212.2192	40.1111	8.1958	-13.7274	40.31	-186.0	-379.0	-38.0
1149	11.41099999999983	0.2998	0.0	1.0557	21.1182	63.4155	-212.0972	40.0836	9.7723	-15.0018	40.3	-180.0	-384.0	-39.0
1150	11.413999999999987	-0.0034	0.0176	1.0308	38.269	116.2109	-215.0269	40.2759	11.8817	-15.8423	40.3	-173.0	-390.0	-38.0
1151	11.460999999999785	-0.0854	-0.0088	0.9834	53.7109	145.5078	-218.811	40.5835	14.1779	-16.5674	40.26	-165.0	-396.0	-38.0
1152	11.462999999999965	-0.146	0.1279	1.0239	49.9268	113.2202	-221.7407	40.9515	16.5894	-17.2046	40.36	-156.0	-401.0	-37.0
1153	11.462999999999965	-0.4707	0.3276	1.0854	25.6348	62.3779	-225.708	40.979	18.5724	-18.2867	40.25	-149.0	-406.0	-37.0
1154	11.462999999999965	0.4111	0.0	1.1748	-8.5449	-34.9121	-226.6235	40.3638	19.7369	-20.1599	40.34	-141.0	-409.0	-35.0
1155	11.46699999999987	0.1069	-0.0239	1.0791	-11.1694	12.2681	-208.4351	39.6881	20.9784	-21.7749	40.19	-133.0	-413.0	-35.0
1156	11.503999999999905	0.123	-0.0659	1.0269	-15.686	11.4746	-192.9321	38.963	22.1265	-23.2581	40.25	-126.0	-415.0	-35.0
1157	11.503999999999905	0.1284	0.0396	1.0103	-16.5405	12.9395	-176.9409	38.2928	23.1976	-24.5819	40.27	-120.0	-416.0	-34.0
1158	11.50799999999981	0.0283	0.0127	1.0283	-17.5781	14.2822	-170.105	37.6172	24.2139	-25.8234	40.27	-114.0	-419.0	-33.0
1159	11.558999999999969	0.0376	-0.0161	1.0127	-20.3857	10.1318	-162.2925	36.8976	25.1477	-27.0483	40.27	-108.0	-419.0	-34.0
1160	11.558999999999969	0.0449	-0.0254	0.9536	-20.1416	9.1553	-155.6396	36.1615	26.0046	-28.2404	40.27	-102.0	-423.0	-35.0
1161	11.573999999999842	0.0444	-0.0659	0.9565	-16.3574	7.6294	-148.2544	35.4474	26.7902	-29.4049	40.25	-96.0	-424.0	-35.0
1162	11.573999999999842	0.0767	-0.0483	0.9766	-12.8174	6.6528	-140.564	34.7772	27.4988	-30.5255	40.27	-92.0	-423.0	-36.0
1163	11.574999999999818	0.0859	-0.082	0.9829	-11.7188	4.5776	-130.8594	34.14	28.125	-31.5912	40.33	-86.0	-423.0	-36.0
1164	11.576999999999998	0.064	-0.0713	0.9883	-10.6812	3.479	-120.7886	33.5413	28.6798	-32.5745	40.26	-82.0	-423.0	-33.0
1165	11.576999999999998	0.0405	-0.1147	0.9565	-9.8877	0.4883	-112.9761	32.959	29.1632	-33.4973	40.28	-77.0	-422.0	-34.0
1166	11.576999999999998	0.0396	-0.1611	0.9028	-2.6245	2.6245	-105.835	32.4316	29.5862	-34.3652	40.26	-73.0	-422.0	-36.0
1167	11.593999999999824	0.0273	-0.1406	0.8984	8.2397	5.9814	-98.8159	32.0471	30.0037	-35.1453	40.3	-69.0	-422.0	-36.0
1168	11.59699999999998	0.0269	-0.1221	0.9482	18.1274	8.4839	-92.8955	31.8109	30.4102	-35.8484	40.31	-67.0	-420.0	-34.0
1169	11.616999999999962	0.0425	-0.1323	1.0068	23.3765	11.5356	-86.5479	31.6681	30.8057	-36.4801	40.33	-62.0	-420.0	-34.0
1170	11.648999999999887	0.0308	-0.1182	1.0381	23.3765	15.7471	-78.2471	31.5967	31.1902	-37.0074	40.31	-61.0	-420.0	-32.0
1171	11.663999999999987	0.0171	-0.0752	1.0435	22.2168	17.2729	-70.9839	31.5637	31.5637	-37.4359	40.31	-58.0	-419.0	-33.0
1172	11.663999999999987	0.0415	-0.1406	1.0659	16.6626	12.3291	-66.9556	31.5143	31.8878	-37.8369	40.24	-54.0	-419.0	-34.0
1173	11.663999999999987	0.3726	-0.4277	0.9941	5.127	5.127	-62.1948	31.2177	31.9977	-38.3423	40.2	-50.0	-419.0	-34.0
1174	11.666999999999916	0.0732	0.1387	1.1152	7.2021	22.1558	-33.9355	31.2451	32.2284	-38.4521	40.29	-45.0	-417.0	-33.0
1175	11.666999999999916	-0.0674	0.0947	1.0425	2.4414	4.5166	-19.7144	31.3275	32.2833	-38.4247	40.36	-42.0	-416.0	-33.0
1176	11.680999999999813	0.0464	-0.0981	0.9971	-4.1504	-8.8501	-4.6997	31.311	32.1295	-38.3588	40.26	-39.0	-415.0	-32.0
1177	11.683999999999969	0.0029	-0.1592	0.9575	-2.2583	-3.1128	0.0	31.3055	31.9427	-38.2104	40.24	-38.0	-416.0	-30.0
1178	11.726999999999862	-0.061	-0.0786	0.9375	4.6387	2.9297	-1.0376	31.3879	31.8274	-38.0127	40.32	-37.0	-416.0	-30.0
1179	11.72999999999979	-0.0425	-0.0933	0.9785	8.7891	0.1831	0.0	31.5363	31.7175	-37.8149	40.27	-37.0	-416.0	-30.0
1180	11.72999999999979	-0.0283	-0.1055	0.9785	11.0474	-0.3052	0.0	31.6901	31.5747	-37.6392	40.27	-37.0	-415.0	-29.0
1181	11.72999999999979	-0.0874	-0.0923	0.9819	13.5498	0.0	-0.6714	31.8768	31.4594	-37.4469	40.24	-37.0	-416.0	-29.0
1182	11.731999999999971	-0.0361	-0.0825	0.9902	14.8926	-4.8828	-2.6245	32.0526	31.3165	-37.3041	40.28	-37.0	-417.0	-27.0
1183	11.746999999999844	0.001	-0.0381	1.0073	15.9912	-2.1362	-2.5635	32.2559	31.1627	-37.1777	40.26	-38.0	-417.0	-27.0
1184	11.759999999999991	-0.0376	-0.0498	1.0205	15.3198	1.0376	0.3052	32.4811	31.0419	-36.991	40.3	-37.0	-418.0	-27.0
1185	11.763999999999896	-0.0381	-0.064	1.0161	13.7939	0.1221	1.0376	32.6898	30.91	-36.7987	40.3	-35.0	-418.0	-28.0
1186	11.781999999999925	-0.0513	-0.0625	1.0132	12.6953	0.4272	0.5493	32.8821	30.7892	-36.6119	40.32	-34.0	-419.0	-28.0
1187	11.805999999999813	-0.0737	-0.0864	1.0234	11.4136	-0.9155	-0.3662	33.0469	30.6683	-36.4362	40.29	-34.0	-420.0	-27.0
1188	11.823999999999842	-0.127	-0.1089	1.0464	9.0332	-7.3853	-3.2959	33.1567	30.531	-36.3043	40.34	-36.0	-420.0	-26.0
1189	11.823999999999842	-0.2544	-0.0723	1.0977	5.9204	-26.9775	-9.5825	33.1677	30.3113	-36.3098	40.22	-37.0	-419.0	-25.0
1190	11.840999999999894	0.0215	-0.0664	1.0439	5.0049	-51.0254	-17.8223	33.0414	29.8883	-36.579	40.31	-37.0	-419.0	-25.0
1191	11.840999999999894	0.0967	-0.1069	0.9795	7.9346	-21.4233	-17.4561	32.981	29.5807	-36.7877	40.27	-37.0	-420.0	-24.0
1192	11.842999999999847	-0.0132	-0.0454	1.0024	5.8594	-0.061	-16.4185	33.0084	29.4983	-36.8097	40.25	-38.0	-421.0	-24.0
1193	11.8449999999998	-0.0127	-0.0098	1.0	4.3945	-0.9766	-15.5029	33.0524	29.4598	-36.7877	40.39	-37.0	-421.0	-24.0
1194	11.888999999999896	0.0454	-0.0068	1.0313	1.6479	-3.1738	-12.6953	33.0798	29.3829	-36.7657	40.31	-37.0	-421.0	-24.0
1195	11.888999999999896	0.0176	-0.0698	1.0054	-0.7324	-3.1738	-6.7139	33.0798	29.2566	-36.7053	40.3	-38.0	-419.0	-24.0
1196	11.890999999999849	-0.0229	-0.0757	0.9854	1.0986	7.5073	-5.3101	33.1238	29.2017	-36.5515	40.29	-38.0	-419.0	-24.0
1197	11.890999999999849	-0.0728	-0.0137	1.0024	5.4321	17.4561	-7.2632	33.2611	29.2731	-36.3263	40.37	-37.0	-419.0	-23.0
1198	11.894000000000005	-0.0146	-0.0615	1.0215	0.6714	0.0	-9.4604	33.3051	29.2401	-36.2109	40.37	-37.0	-418.0	-23.0
1199	11.905999999999949	0.0015	-0.0264	1.0142	-1.8921	2.3193	-9.0332	33.3105	29.1687	-36.1285	40.28	-37.0	-418.0	-23.0
1200	11.921999999999798	-0.0352	-0.0444	1.0562	-3.8452	2.3804	-7.4463	33.3105	29.1193	-36.0132	40.31	-35.0	-418.0	-22.0
1201	11.923999999999978	0.0015	-0.04	1.0337	-5.7983	-0.2441	-6.4697	33.2831	29.0314	-35.9088	40.28	-35.0	-419.0	-20.0
1202	11.942999999999984	-0.0259	-0.0273	1.0137	-6.2866	4.2725	-5.8594	33.2721	28.9764	-35.777	40.24	-36.0	-419.0	-18.0
1203	11.965999999999894	0.042	-0.1245	1.0249	-8.2397	0.0	-2.9297	33.2117	28.8666	-35.6561	40.25	-35.0	-420.0	-18.0
1204	11.976999999999862	0.0278	-0.126	1.0005	-1.4038	19.2261	-1.8311	33.2281	28.8391	-35.4474	40.29	-33.0	-419.0	-18.0
1205	11.976999999999862	-0.1074	-0.0884	0.9712	1.1597	25.3296	-1.8921	33.3545	28.9819	-35.1233	40.27	-32.0	-419.0	-18.0
1206	11.978999999999814	-0.019	-0.1519	1.0	-3.479	7.6294	-2.5024	33.371	28.96	-34.9255	40.25	-32.0	-421.0	-17.0
1207	11.982999999999947	0.0054	-0.2065	1.0029	-3.8452	6.5918	-1.2817	33.3435	28.8885	-34.7607	40.3	-32.0	-422.0	-18.0
1208	11.99799999999982	-0.0464	-0.1821	0.9961	-2.9907	8.3008	0.8545	33.338	28.8336	-34.552	40.31	-32.0	-423.0	-18.0
1209	12.004999999999882	-0.0337	-0.1885	0.998	-6.2866	-2.6245	1.9531	33.2996	28.7073	-34.3817	40.28	-32.0	-424.0	-18.0
1210	12.043999999999869	-0.0645	-0.1836	1.0303	-7.5684	-5.0049	1.4038	33.2172	28.537	-34.2499	40.29	-31.0	-425.0	-18.0
1211	12.045999999999822	0.0127	-0.1919	0.9917	-5.9814	-9.2773	0.1831	33.1293	28.3447	-34.1565	40.29	-30.0	-426.0	-17.0
1212	12.045999999999822	-0.0293	-0.2026	0.9917	-1.5259	7.8125	-1.9531	33.0963	28.2458	-34.0192	40.32	-30.0	-427.0	-16.0
1213	12.049999999999955	-0.1221	-0.1396	1.0156	-4.5166	8.4839	-3.0518	33.1073	28.2568	-33.8159	40.26	-30.0	-428.0	-15.0
1214	12.052999999999884	0.0737	-0.2441	1.0703	-6.897	-2.3193	-3.6621	33.0029	28.1195	-33.739	40.32	-30.0	-427.0	-15.0
1215	12.06399999999985	-0.0586	-0.2427	1.0625	-2.8687	9.4604	-2.0752	32.97	28.0865	-33.5687	40.29	-30.0	-428.0	-15.0
1216	12.07899999999995	0.0952	-0.2295	1.041	0.3052	11.2915	1.4648	32.9645	27.9932	-33.4039	40.24	-30.0	-429.0	-16.0
1217	12.08199999999988	-0.0547	-0.2349	1.0288	-1.0986	6.4697	6.5308	33.0359	27.9822	-33.1128	40.36	-31.0	-431.0	-15.0
1218	12.11999999999989	0.1353	-0.3179	1.0029	1.709	9.6436	11.0474	33.0359	27.7734	-32.915	40.28	-31.0	-433.0	-15.0
1219	12.121999999999844	-0.0112	-0.2466	1.042	3.54	34.9121	16.2354	33.2172	27.8284	-32.4481	40.26	-31.0	-436.0	-13.0
1220	12.126999999999953	0.0557	-0.2725	1.0	6.2256	54.6265	24.231	33.4479	27.9327	-31.8604	40.26	-31.0	-438.0	-12.0
1221	12.126999999999953	-0.1538	-0.0869	0.9463	-3.3569	63.4766	34.729	33.8434	28.2568	-30.954	40.28	-30.0	-440.0	-11.0
1222	12.13299999999981	0.0469	-0.1841	1.0718	-25.0244	15.1978	33.2642	33.8544	28.136	-30.3772	40.31	-30.0	-443.0	-10.0
1223	12.164999999999964	0.1147	-0.2617	1.1235	-26.123	14.6484	38.4521	33.7665	27.8833	-29.8553	40.37	-30.0	-445.0	-9.0
1224	12.167999999999893	0.1118	-0.2524	1.1494	-18.7378	26.9165	43.396	33.7939	27.6965	-29.2236	40.32	-29.0	-447.0	-9.0
1225	12.167999999999893	0.1265	-0.2295	1.1387	-13.2446	23.8037	47.5464	33.9038	27.4933	-28.548	40.32	-27.0	-450.0	-10.0
1226	12.225999999999885	0.167	-0.1685	1.1118	-6.8359	14.2212	51.5137	34.0741	27.1912	-27.9053	40.29	-27.0	-452.0	-12.0
1227	12.225999999999885	0.3291	-0.2437	1.2441	5.188	17.334	53.7109	34.3378	26.8286	-27.2736	40.3	-28.0	-454.0	-13.0
1228	12.225999999999885	0.5234	-0.1831	1.2417	36.438	101.5015	64.3311	35.0519	26.8726	-26.2354	40.27	-29.0	-455.0	-14.0
1229	12.225999999999885	0.3247	-0.0313	1.1416	69.2139	201.355	90.5151	36.579	27.6471	-24.2743	40.32	-31.0	-460.0	-13.0
1230	12.225999999999885	0.2104	-0.0513	1.0767	77.7588	235.5957	112.3047	38.5455	28.6304	-21.7035	40.31	-30.0	-465.0	-14.0
1231	12.227999999999838	0.1577	0.334	1.1177	76.1108	245.4834	124.1455	40.7758	29.5752	-18.8251	40.27	-29.0	-471.0	-14.0
1232	12.236999999999853	0.083	0.4937	1.0713	68.4204	226.9897	132.019	43.0719	30.2948	-15.8807	40.32	-29.0	-473.0	-12.0
1233	12.26299999999992	0.0659	0.479	1.0366	64.7583	177.9175	133.2397	45.1978	30.5969	-13.2056	40.26	-28.0	-478.0	-10.0
1234	12.296999999999798	0.1177	0.5601	1.0493	66.2231	139.1602	132.8125	47.1368	30.4871	-10.9314	40.36	-27.0	-480.0	-9.0
1235	12.296999999999798	0.147	0.6152	1.0244	72.6929	113.8306	136.7188	49.0045	30.108	-8.9099	40.33	-26.0	-482.0	-8.0
1236	12.312999999999874	0.1304	0.5684	0.9521	89.2334	129.6997	143.7378	51.0205	29.6576	-6.8225	40.32	-25.0	-487.0	-8.0
1237	12.312999999999874	-0.0083	0.5859	0.8867	108.7646	173.3398	153.1372	53.421	29.317	-4.3286	40.24	-26.0	-492.0	-6.0
1238	12.312999999999874	-0.2832	0.6655	0.8477	101.3184	174.3774	169.1895	55.9808	28.9105	-1.5051	40.24	-27.0	-497.0	-5.0
1239	12.314999999999827	-0.3496	0.7524	0.7305	49.0112	73.1812	188.0493	57.821	27.8613	0.7251	40.29	-28.0	-500.0	-5.0
1240	12.314999999999827	-0.2417	0.8408	0.7241	-26.3062	-91.0645	206.8481	58.299	25.7904	1.5491	40.3	-32.0	-501.0	-5.0
1241	12.333999999999833	0.021	0.6177	0.8252	-80.0171	-203.7354	220.0928	57.5519	22.868	1.0767	40.22	-37.0	-501.0	-6.0
1242	12.356999999999971	0.0317	0.4224	0.8281	-77.6367	-182.6172	231.6895	56.651	19.7919	0.5768	40.32	-43.0	-500.0	-10.0
1243	12.391999999999825	-0.0898	0.2295	0.7549	-56.0913	-122.0703	244.4458	56.1237	16.9684	0.7526	40.33	-53.0	-498.0	-13.0
1244	12.391999999999825	0.0093	0.1802	0.8042	-28.2593	-31.6772	252.4414	55.9808	14.5074	1.626	40.29	-63.0	-497.0	-16.0
1245	12.408999999999878	-0.0215	0.3682	0.7261	-8.8501	63.2324	268.9209	56.3379	12.5024	3.4552	40.3	-74.0	-493.0	-21.0
1246	12.408999999999878	-0.2168	0.5293	0.7285	-18.0664	95.0928	285.5835	56.7773	10.6238	5.8173	40.3	-83.0	-490.0	-24.0
1247	12.408999999999878	-0.4961	0.6724	0.8042	-53.894	64.3921	302.1851	56.8542	8.5529	8.2068	40.23	-94.0	-488.0	-27.0
1248	12.408999999999878	-0.5356	0.7764	0.7959	-106.5674	-23.3765	316.2231	56.2885	5.9766	10.069	40.28	-104.0	-481.0	-28.0
1249	12.41099999999983	-0.5073	0.6499	0.7715	-154.541	-117.6147	328.9795	55.0745	2.7905	11.2225	40.26	-115.0	-478.0	-32.0
1250	12.414999999999964	-0.5664	0.5078	0.8271	-183.7158	-173.0957	341.2476	53.4045	-0.813	11.9751	40.25	-126.0	-471.0	-35.0
1251	12.431999999999789	-0.6279	0.5317	0.8438	-194.7632	-199.646	347.3511	51.5369	-4.6252	12.6453	40.24	-142.0	-463.0	-37.0
1252	12.431999999999789	-0.6162	0.6064	0.8867	-193.9697	-227.9663	343.811	49.6417	-8.5638	13.244	40.24	-156.0	-452.0	-39.0
1253	12.488999999999805	-0.4424	0.5483	0.958	-187.561	-254.0283	336.6089	47.796	-12.6398	13.6615	40.35	-169.0	-442.0	-39.0
1254	12.490999999999985	-0.1353	0.3682	1.0361	-168.5181	-256.4087	327.8809	46.0492	-16.7267	14.0186	40.31	-185.0	-430.0	-36.0
1255	12.490999999999985	-0.0034	0.2686	1.0068	-139.4043	-210.3271	323.6084	44.4067	-20.5334	14.6942	40.24	-200.0	-415.0	-31.0
1256	12.490999999999985	-0.022	0.29	0.959	-101.1963	-138.5498	314.0259	42.8851	-23.7744	15.9467	40.34	-213.0	-402.0	-26.0
1257	12.490999999999985	-0.0576	0.2935	0.9512	-67.9321	-78.6743	296.936	41.4624	-26.3837	17.6825	40.3	-227.0	-389.0	-21.0
1258	12.502999999999929	-0.1123	0.2319	0.9316	-48.645	-42.4194	272.644	40.0946	-28.4656	19.6545	40.38	-240.0	-375.0	-16.0
1259	12.504999999999882	-0.0918	0.1519	0.9126	-40.5884	-26.001	242.3096	38.7543	-30.1465	21.6156	40.3	-251.0	-361.0	-8.0
1260	12.527999999999793	0.0146	0.1367	0.9385	-41.3818	-19.9585	213.1348	37.4524	-31.5692	23.4119	40.3	-261.0	-348.0	-2.0
1261	12.529999999999973	0.041	0.1899	0.9536	-49.6216	-11.2915	190.918	36.1395	-32.7612	25.0873	40.24	-266.0	-336.0	0.0
1262	12.534999999999854	0.0112	0.1992	0.959	-67.4438	-15.8691	173.9502	34.7168	-33.8104	26.6364	40.27	-271.0	-325.0	5.0
1263	12.582999999999856	0.0327	0.1758	0.9814	-83.9233	-20.5078	158.5693	33.1787	-34.7937	28.0426	40.21	-276.0	-313.0	7.0
1264	12.5949999999998	0.0308	0.127	1.0249	-85.2661	-1.3428	146.5454	31.5527	-35.5682	29.4379	40.23	-281.0	-301.0	11.0
1265	12.5949999999998	-0.0278	0.0615	1.0757	-70.3125	32.0435	138.916	29.9268	-35.9747	30.9924	40.23	-283.0	-291.0	13.0
1266	12.5949999999998	-0.1079	0.0259	1.103	-49.0723	49.9268	134.7046	28.4216	-36.1066	32.6678	40.22	-284.0	-281.0	15.0
1267	12.5949999999998	-0.1348	0.0342	1.0977	-33.3252	42.6025	131.4087	27.1143	-36.1835	34.3103	40.25	-285.0	-273.0	21.0
1268	12.602999999999838	-0.0942	0.0322	1.063	-27.5879	21.3013	127.9907	25.9827	-36.3977	35.8044	40.3	-285.0	-265.0	21.0
1269	12.602999999999838	-0.0396	0.0332	1.0215	-26.8555	7.019	123.3521	24.9335	-36.7383	37.1558	40.27	-286.0	-257.0	23.0
1270	12.615999999999985	-0.0132	0.0508	0.9883	-25.4517	7.5073	116.272	23.9502	-37.0734	38.4302	40.31	-286.0	-250.0	23.0
1271	12.63799999999992	0.0068	0.0444	0.9492	-21.7896	17.1509	107.7881	23.0219	-37.2986	39.6552	40.23	-286.0	-242.0	24.0
1272	12.63799999999992	0.0098	0.0288	0.9395	-17.1509	30.2124	101.5015	22.1484	-37.3535	40.8582	40.25	-285.0	-238.0	24.0
1273	12.661999999999807	0.0205	-0.0039	0.9634	-11.1084	50.4761	94.4824	21.319	-37.2107	42.0667	40.35	-286.0	-232.0	24.0
1274	12.674999999999955	0.0088	-0.0303	1.0146	-9.7656	67.3218	90.271	20.5005	-36.8701	43.2916	40.32	-283.0	-228.0	23.0
1275	12.674999999999955	-0.0527	-0.0293	1.0703	-17.8833	65.0024	86.6699	19.6655	-36.4526	44.4781	40.27	-279.0	-223.0	22.0
1276	12.674999999999955	-0.0576	-0.0537	1.0903	-32.5317	39.1846	82.1533	18.7811	-36.2	45.5164	40.38	-277.0	-220.0	21.0
1277	12.684999999999945	-0.0215	-0.0776	1.1055	-40.8936	17.6392	78.9185	17.8748	-36.167	46.4063	40.36	-276.0	-216.0	22.0
1278	12.699999999999818	-0.0029	-0.085	1.1001	-39.978	9.3994	77.0264	17.0013	-36.2274	47.2247	40.36	-275.0	-212.0	22.0
1279	12.704999999999927	0.0171	-0.0806	1.1011	-34.2407	5.8594	74.2188	16.1993	-36.3153	47.9938	40.32	-273.0	-207.0	21.0
1280	12.754999999999882	0.0361	-0.0786	1.0874	-26.8555	5.0659	68.8477	15.5072	-36.4032	48.7024	40.3	-273.0	-202.0	21.0
1281	12.75799999999981	0.0537	-0.0835	1.0669	-17.5171	7.4463	61.4624	14.9469	-36.4636	49.3341	40.33	-271.0	-197.0	19.0
1282	12.75799999999981	0.0435	-0.0879	1.0371	-7.2632	12.5732	53.2227	14.5404	-36.4471	49.8834	40.31	-269.0	-193.0	18.0
1283	12.75799999999981	0.0313	-0.0786	1.0127	1.5869	16.3574	45.4712	14.2767	-36.3702	50.3503	40.27	-267.0	-192.0	18.0
1284	12.75799999999981	0.0068	-0.0703	0.9932	7.1411	18.6157	40.6494	14.1174	-36.2384	50.7513	40.34	-265.0	-190.0	18.0
1285	12.761999999999944	-0.0171	-0.1025	0.9902	6.0425	10.0708	38.6353	13.9856	-36.1505	51.1084	40.27	-264.0	-187.0	18.0
1286	12.77299999999991	-0.0103	-0.1401	0.9824	1.709	-1.4648	36.3159	13.8373	-36.1615	51.4105	40.27	-262.0	-184.0	19.0
1287	12.795999999999822	0.0239	-0.1689	0.9707	-2.5635	-11.2305	33.5693	13.6725	-36.2769	51.6522	40.33	-259.0	-182.0	20.0
1288	12.798999999999978	0.0479	-0.1567	0.9707	-5.6152	-16.9678	30.0293	13.5022	-36.4581	51.828	40.29	-257.0	-180.0	19.0
1289	12.802999999999884	0.0615	-0.1313	0.9888	-6.4087	-17.0898	25.0854	13.3704	-36.6504	51.9379	40.3	-256.0	-180.0	18.0
1290	12.86999999999989	0.062	-0.1333	0.9966	-5.188	-14.4653	19.5923	13.277	-36.8097	51.9873	40.34	-255.0	-178.0	18.0
1291	12.86999999999989	0.0444	-0.1304	0.9927	-1.0376	-7.7515	15.0757	13.2495	-36.8976	51.9983	40.38	-255.0	-178.0	18.0
1292	12.86999999999989	0.0176	-0.1128	0.978	2.3804	-2.5635	13.0615	13.266	-36.9196	51.9928	40.38	-254.0	-177.0	18.0
1293	12.86999999999989	-0.0117	-0.1084	0.9639	5.5542	-1.709	12.5122	13.3264	-36.9031	51.9928	40.27	-254.0	-177.0	19.0
1294	12.86999999999989	-0.0264	-0.0967	0.9497	8.1787	-1.5869	13.1836	13.4143	-36.8811	51.9928	40.32	-254.0	-177.0	19.0
1295	12.871999999999844	-0.022	-0.0713	0.9443	10.5591	1.2817	14.8926	13.5132	-36.8481	52.0148	40.24	-254.0	-176.0	20.0
1296	12.871999999999844	-0.0249	-0.0488	0.96	10.6812	5.0049	18.1885	13.6121	-36.7822	52.0862	40.29	-253.0	-175.0	19.0
1297	12.889999999999873	-0.0317	-0.0601	0.9746	6.897	3.7842	22.3389	13.645	-36.7218	52.2015	40.27	-252.0	-174.0	17.0
1298	12.891999999999825	-0.0317	-0.0796	0.9805	-0.3662	-3.2959	27.8931	13.5846	-36.7328	52.3663	40.31	-251.0	-172.0	17.0
1299	12.911999999999807	-0.0059	-0.1055	0.9858	-9.0332	-14.1602	33.8135	13.3978	-36.8591	52.5751	40.26	-250.0	-171.0	17.0
1300	12.947999999999865	0.0254	-0.1123	0.9893	-15.625	-20.3247	37.2314	13.1232	-37.0734	52.8113	40.27	-250.0	-171.0	17.0
1301	12.947999999999865	0.0469	-0.1035	0.9863	-19.5923	-23.0103	37.0483	12.7991	-37.3315	53.042	40.27	-251.0	-171.0	16.0
1302	12.947999999999865	0.082	-0.1006	0.9893	-18.5547	-19.165	33.2642	12.4915	-37.5732	53.2397	40.27	-250.0	-170.0	16.0
1303	12.950999999999794	0.0879	-0.0908	0.998	-12.2681	-5.4321	28.3813	12.2607	-37.6996	53.4045	40.3	-250.0	-170.0	18.0
1304	12.950999999999794	0.0454	-0.0854	1.0093	-5.6763	6.8359	23.9868	12.1069	-37.6721	53.5583	40.27	-248.0	-169.0	19.0
1305	12.968999999999824	0.0269	-0.1045	1.0273	-1.6479	10.437	21.6064	12.019	-37.5677	53.6847	40.27	-247.0	-170.0	18.0
1306	12.981999999999971	0.0112	-0.1294	1.0313	0.7324	8.5449	21.4233	11.9531	-37.4689	53.811	40.26	-246.0	-169.0	17.0
1307	12.982999999999947	0.0229	-0.146	1.0361	2.5635	1.0376	21.5454	11.9037	-37.4304	53.9209	40.3	-245.0	-167.0	17.0
1308	13.03599999999983	0.0591	-0.146	1.0396	4.8218	-3.6621	20.0195	11.8982	-37.4524	53.9978	40.26	-243.0	-167.0	18.0
1309	13.03599999999983	0.0942	-0.1377	1.0483	7.2021	-2.6245	16.4185	11.9421	-37.4854	54.0308	40.3	-243.0	-166.0	18.0
1310	13.048999999999978	0.1133	-0.144	1.0532	8.7891	0.0	11.7798	12.03	-37.4963	54.0143	40.3	-243.0	-165.0	17.0
1311	13.048999999999978	0.1133	-0.1426	1.0483	10.2539	2.5635	7.9956	12.1509	-37.4744	53.9594	40.33	-242.0	-164.0	15.0
1312	13.048999999999978	0.1553	-0.2012	1.0513	12.5732	4.8218	0.9766	12.3267	-37.4139	53.833	40.3	-239.0	-164.0	13.0
1313	13.05099999999993	0.1465	-0.1519	1.063	14.3433	8.4839	-12.3291	12.6068	-37.3206	53.5583	40.22	-239.0	-164.0	11.0
1314	13.052999999999884	0.021	-0.1016	1.0776	21.4233	19.165	-14.5264	12.9913	-37.0789	53.2617	40.26	-239.0	-164.0	9.0
1315	13.071999999999889	-0.0488	-0.0942	1.0469	24.7803	17.2119	-12.8784	13.4088	-36.7932	52.998	40.29	-238.0	-165.0	8.0
1316	13.073999999999842	0.0049	-0.0952	1.019	23.8647	3.2349	-11.6577	13.8318	-36.6449	52.7124	40.24	-238.0	-165.0	6.0
1317	13.146999999999935	0.0396	-0.0776	1.0063	23.7427	2.8076	-8.606	14.2383	-36.557	52.4377	40.27	-237.0	-166.0	5.0
1318	13.148999999999887	0.0493	-0.0991	0.9824	20.752	5.127	-6.4087	14.6008	-36.4471	52.2125	40.27	-236.0	-166.0	3.0
1319	13.148999999999887	0.0664	-0.0796	0.9956	13.5498	2.0142	-9.5215	14.9139	-36.3647	51.9434	40.27	-234.0	-167.0	1.0
1320	13.148999999999887	0.0698	-0.0806	1.0132	10.6812	7.6294	-9.5215	15.1831	-36.2494	51.6797	40.3	-233.0	-168.0	0.0
1321	13.148999999999887	0.0244	-0.0737	1.0249	10.0098	12.6343	-8.1177	15.4303	-36.0626	51.4545	40.18	-234.0	-168.0	-2.0
1322	13.148999999999887	0.0151	-0.0767	1.021	9.0942	9.3994	-5.4932	15.6445	-35.8978	51.2567	40.25	-235.0	-168.0	-5.0
1323	13.148999999999887	0.0244	-0.0859	1.0063	9.5215	8.7891	-2.4414	15.8423	-35.755	51.0919	40.35	-235.0	-167.0	-6.0
1324	13.151999999999816	0.0024	-0.0693	0.979	10.2539	13.2446	0.8545	16.0181	-35.5902	50.9766	40.3	-235.0	-167.0	-6.0
1325	13.162999999999784	-0.0464	-0.1035	0.9824	4.5776	5.5542	3.7842	16.1334	-35.4364	50.8997	40.3	-234.0	-168.0	-6.0
1326	13.170999999999822	-0.0215	-0.2207	0.96	-0.3052	-4.4556	8.1177	16.1554	-35.4254	50.8337	40.3	-234.0	-167.0	-7.0
1327	13.192000000000007	0.104	-0.313	0.9438	-6.897	-19.104	6.0425	16.1005	-35.5518	50.7129	40.3	-234.0	-166.0	-9.0
1328	13.194999999999936	0.0381	0.0195	0.9541	-5.249	-2.0752	10.8643	16.073	-35.5957	50.6415	40.28	-234.0	-166.0	-10.0
1329	13.259999999999991	0.0415	0.0669	1.0093	-3.7842	11.2305	18.6157	16.0565	-35.5573	50.7074	40.27	-233.0	-165.0	-11.0
1330	13.282999999999902	-0.1499	0.0444	0.958	-2.3804	25.2686	20.5688	15.9851	-35.2991	50.8887	40.29	-231.0	-165.0	-11.0
1331	13.282999999999902	-0.019	-0.0479	0.9839	-15.2588	-8.8501	20.5078	15.8423	-35.2441	51.004	40.39	-231.0	-165.0	-12.0
1332	13.282999999999902	0.1152	-0.1035	1.0366	-13.4277	-9.6436	19.3481	15.672	-35.4144	51.015	40.39	-229.0	-165.0	-13.0
1333	13.282999999999902	0.042	-0.0078	1.0415	-5.0049	8.0566	19.7754	15.5841	-35.387	51.1029	40.31	-229.0	-163.0	-14.0
1334	13.282999999999902	0.0371	-0.0127	0.9907	-3.9673	10.8643	17.7612	15.5182	-35.2991	51.1908	40.28	-231.0	-161.0	-16.0
1335	13.284999999999854	-0.1021	0.1284	0.9209	-3.7842	32.8979	25.7568	15.4303	-35.0409	51.4105	40.27	-231.0	-160.0	-17.0
1336	13.284999999999854	-0.0112	-0.0112	0.9736	-17.2729	14.0381	28.9307	15.2051	-34.8541	51.6797	40.33	-228.0	-161.0	-18.0
1337	13.284999999999854	0.0996	-0.0718	1.0142	-20.9351	14.8926	23.8647	14.9084	-34.7882	51.839	40.31	-227.0	-158.0	-20.0
1338	13.298000000000002	0.0366	-0.0361	1.0469	-14.8926	34.5459	25.0854	14.6393	-34.5245	52.0587	40.25	-226.0	-158.0	-23.0
1339	13.299999999999955	0.0581	-0.0859	1.1226	-13.3057	28.2593	20.9351	14.4086	-34.2554	52.262	40.32	-226.0	-154.0	-24.0
1340	13.347999999999956	0.0181	-0.125	1.084	-8.7891	25.1465	16.7847	14.2438	-34.0137	52.3828	40.3	-222.0	-154.0	-25.0
1341	13.349999999999909	-0.0327	-0.126	1.0801	-5.6152	19.4702	18.6157	14.1174	-33.8049	52.5037	40.27	-221.0	-154.0	-29.0
1342	13.349999999999909	-0.0405	-0.0938	1.0571	-6.4087	6.5308	23.1323	13.9966	-33.7061	52.6355	40.28	-220.0	-153.0	-30.0
1343	13.349999999999909	-0.0381	-0.0933	1.0459	-8.5449	-8.2397	26.9165	13.8538	-33.761	52.7783	40.31	-219.0	-151.0	-31.0
1344	13.349999999999909	-0.0107	-0.1274	1.0244	-10.2539	-19.6533	27.0996	13.6945	-33.9478	52.8937	40.28	-219.0	-150.0	-33.0
1345	13.357999999999947	0.0137	-0.0752	0.9854	-7.2021	-16.8457	26.6113	13.5681	-34.1565	52.9926	40.28	-217.0	-151.0	-32.0
1346	13.370999999999867	-0.0244	-0.0928	0.9961	-5.3711	-12.3901	24.4751	13.4747	-34.2883	53.0969	40.27	-216.0	-150.0	-33.0
1347	13.386999999999944	-0.0503	-0.1021	0.9624	-5.0049	-9.2163	21.8506	13.3923	-34.3762	53.1793	40.25	-216.0	-149.0	-36.0
1348	13.388999999999896	-0.0244	-0.1064	0.9399	-7.6904	-13.855	19.2261	13.3044	-34.4861	53.2233	40.24	-216.0	-148.0	-37.0
1349	13.432999999999993	0.0088	-0.1104	0.9316	-10.0098	-13.916	16.6016	13.2111	-34.6234	53.2233	40.28	-215.0	-147.0	-38.0
1350	13.434999999999945	0.0361	-0.1899	0.9429	-10.6812	-4.5776	13.3057	13.1067	-34.6838	53.2068	40.31	-213.0	-148.0	-39.0
1351	13.434999999999945	0.0352	-0.7681	0.9448	-12.5732	-8.4839	-2.9297	12.8979	-34.6838	53.0859	40.27	-212.0	-146.0	-39.0
1352	13.434999999999945	0.0078	-0.186	0.9644	-11.7798	-13.1836	-16.1743	12.9309	-34.7278	52.7014	40.3	-210.0	-146.0	-38.0
1353	13.437999999999874	-0.0791	-0.082	1.0518	0.061	20.0195	0.6714	13.0078	-34.5575	52.5421	40.25	-211.0	-143.0	-38.0
1354	13.467999999999847	-0.0776	-0.0718	1.0049	-1.2817	9.2163	1.5869	13.0792	-34.3378	52.4762	40.31	-210.0	-143.0	-38.0
1355	13.4699999999998	0.0249	-0.1431	0.9673	-4.6997	-3.54	-4.9438	13.1506	-34.3213	52.2675	40.34	-210.0	-142.0	-39.0
1356	13.4699999999998	-0.0273	-0.0957	0.9575	0.8545	13.855	-7.019	13.2715	-34.162	52.0697	40.26	-209.0	-143.0	-39.0
1357	13.517999999999802	-0.0381	-0.0454	0.9629	-0.4272	16.4795	-10.2539	13.4253	-33.9313	51.861	40.29	-211.0	-142.0	-37.0
1358	13.520999999999958	0.0073	-0.0962	1.0029	-3.8452	14.2822	-14.5264	13.5571	-33.717	51.5973	40.37	-210.0	-143.0	-37.0
1359	13.520999999999958	0.0078	-0.1201	1.0562	-0.7324	19.4702	-17.5171	13.7164	-33.4644	51.3007	40.37	-209.0	-144.0	-37.0
1360	13.520999999999958	-0.0371	-0.1685	1.0605	5.188	22.2778	-17.395	13.9087	-33.1567	51.0205	40.33	-208.0	-143.0	-36.0
1361	13.520999999999958	-0.0161	-0.1133	1.0376	8.3618	12.5122	-17.0898	14.1559	-32.9205	50.7239	40.31	-208.0	-145.0	-36.0
1362	13.529999999999973	0.0239	-0.1074	0.999	8.4229	6.2256	-16.4795	14.425	-32.7722	50.4108	40.29	-208.0	-145.0	-38.0
1363	13.541999999999916	0.0107	-0.1187	0.9727	9.3994	12.4512	-15.4419	14.6832	-32.6019	50.1141	40.25	-207.0	-147.0	-37.0
1364	13.613999999999805	-0.0151	-0.0811	0.9502	9.7046	16.2964	-14.3433	14.9359	-32.3657	49.8505	40.36	-207.0	-147.0	-37.0
1365	13.613999999999805	-0.022	-0.0894	0.9585	5.9814	16.2964	-13.0005	15.1556	-32.135	49.6088	40.29	-208.0	-150.0	-38.0
1366	13.613999999999805	-0.0156	-0.0972	1.0273	0.6104	10.9253	-12.207	15.3149	-31.9318	49.3726	40.34	-208.0	-150.0	-39.0
1367	13.630999999999858	0.0264	-0.0845	1.0562	-1.5869	2.1973	-12.0239	15.4633	-31.8329	49.1034	40.3	-206.0	-150.0	-39.0
1368	13.630999999999858	0.0063	-0.0972	1.0459	0.3662	6.4087	-8.9722	15.6006	-31.723	48.8727	40.25	-205.0	-150.0	-37.0
1369	13.630999999999858	-0.0552	-0.1519	1.0635	1.0376	3.9063	-6.1646	15.7104	-31.5967	48.6859	40.27	-207.0	-149.0	-38.0
1370	13.63299999999981	-0.0093	-0.1221	1.0474	1.2817	-10.6812	-6.2866	15.8478	-31.6022	48.4607	40.31	-207.0	-150.0	-37.0
1371	13.63299999999981	0.0005	-0.1006	1.0015	2.1973	-14.5264	-5.7983	16.0126	-31.6901	48.2135	40.25	-206.0	-149.0	-39.0
1372	13.636999999999944	-0.0024	-0.1099	0.9932	2.1973	-11.7188	-5.0049	16.1609	-31.756	47.9828	40.25	-208.0	-149.0	-39.0
1373	13.654999999999973	-0.0161	-0.1016	0.9873	4.0894	-7.1411	-5.7373	16.3202	-31.778	47.7686	40.25	-208.0	-150.0	-38.0
1374	13.654999999999973	-0.0127	-0.103	0.9897	5.9814	-5.188	-7.5073	16.507	-31.7725	47.5433	40.3	-210.0	-151.0	-39.0
1375	13.674999999999955	0.0054	-0.0962	0.9907	6.8359	-2.2583	-8.3008	16.7047	-31.7395	47.3181	40.3	-211.0	-149.0	-39.0
1376	13.708999999999833	0.0029	-0.0923	1.0068	5.6152	-1.5869	-7.6904	16.8915	-31.6956	47.0984	40.27	-209.0	-147.0	-39.0
1377	13.708999999999833	-0.0132	-0.0903	1.0132	3.9673	-4.3945	-6.958	17.0618	-31.6681	46.8896	40.25	-208.0	-150.0	-40.0
1378	13.725999999999885	0.0073	-0.0933	0.998	2.4414	-9.5215	-6.6528	17.2211	-31.6901	46.6589	40.32	-208.0	-150.0	-40.0
1379	13.725999999999885	0.0107	-0.0947	0.9917	1.5259	-8.3618	-7.3853	17.3749	-31.7175	46.4227	40.28	-207.0	-151.0	-40.0
1380	13.725999999999885	-0.0054	-0.105	1.0181	2.3804	-4.6387	-8.1177	17.5232	-31.712	46.192	40.36	-209.0	-151.0	-39.0
1381	13.74799999999982	-0.0278	-0.1147	1.0229	5.249	-2.6245	-8.1787	17.6935	-31.6626	45.9778	40.29	-208.0	-150.0	-40.0
1382	13.75	-0.0259	-0.0986	1.0107	6.6528	-4.6997	-8.2397	17.8802	-31.6296	45.7581	40.24	-210.0	-153.0	-40.0
1383	13.753999999999905	0.0068	-0.0898	1.0083	5.7373	-7.9956	-9.2773	18.078	-31.6296	45.5109	40.36	-210.0	-154.0	-40.0
1384	13.767999999999802	0.0103	-0.0908	1.0029	6.4697	-1.9531	-10.6812	18.2813	-31.6022	45.2637	40.27	-210.0	-154.0	-38.0
1385	13.791999999999916	-0.0166	-0.0874	1.0005	7.6294	2.6855	-12.085	18.49	-31.5033	45.0275	40.27	-210.0	-154.0	-38.0
1386	13.802999999999884	-0.0156	-0.0854	1.0098	7.2632	0.7935	-13.4888	18.7097	-31.3989	44.7748	40.26	-210.0	-155.0	-37.0
1387	13.802999999999884	-0.0107	-0.083	1.0083	6.6528	-0.061	-14.7095	18.9294	-31.311	44.5056	40.3	-211.0	-155.0	-36.0
1388	13.802999999999884	-0.0103	-0.083	1.0068	6.4697	1.2817	-16.3574	19.1547	-31.2067	44.2255	40.2	-212.0	-155.0	-36.0
1389	13.804999999999836	-0.0146	-0.0791	1.0098	6.2866	2.7466	-17.7612	19.3799	-31.0858	43.9343	40.24	-212.0	-157.0	-36.0
1390	13.806999999999789	-0.0327	-0.0742	1.0151	5.5542	3.0518	-19.2261	19.6051	-30.9485	43.6377	40.2	-211.0	-158.0	-37.0
1391	13.824999999999818	-0.0322	-0.0757	1.0239	3.9673	1.6479	-20.6299	19.8248	-30.8112	43.3191	40.27	-210.0	-160.0	-37.0
1392	13.827999999999975	-0.0283	-0.0742	1.0254	2.3804	0.6104	-23.5596	20.0446	-30.6793	42.973	40.33	-211.0	-161.0	-37.0
1393	13.846000000000004	-0.0566	-0.0698	1.0176	1.2817	-0.6714	-27.8931	20.2753	-30.531	42.583	40.31	-212.0	-162.0	-36.0
1394	13.870999999999867	-0.0464	-0.0728	1.0049	0.061	-4.6387	-32.8979	20.5225	-30.4047	42.1326	40.25	-212.0	-164.0	-36.0
1395	13.881999999999834	-0.0615	-0.0679	1.0044	-0.1221	-4.6387	-38.7573	20.7971	-30.2618	41.6217	40.35	-213.0	-164.0	-37.0
1396	13.884999999999991	-0.0933	-0.0532	1.0054	-0.6104	-5.3711	-45.5933	21.1047	-30.0916	41.0449	40.3	-214.0	-166.0	-37.0
1397	13.884999999999991	-0.0991	-0.0508	1.0083	-2.0142	-6.958	-54.0771	21.4453	-29.8938	40.3857	40.33	-215.0	-167.0	-37.0
1398	13.888999999999896	-0.1035	-0.0479	1.0005	-1.77	-3.0518	-65.6128	21.8243	-29.6411	39.6222	40.28	-216.0	-168.0	-37.0
1399	13.908999999999878	-0.1299	-0.0405	0.9971	-2.2583	1.2817	-78.125	22.2583	-29.2841	38.7653	40.28	-216.0	-168.0	-37.0
1400	13.908999999999878	-0.0542	-0.0791	1.0547	-3.0518	5.0049	-90.1489	22.7142	-28.8666	37.7985	40.35	-217.0	-169.0	-36.0
1401	13.92599999999993	-0.145	-0.04	1.0278	1.9531	23.5596	-102.478	23.2251	-28.2294	36.7987	40.24	-218.0	-169.0	-36.0
1402	13.961999999999989	-0.1162	-0.0273	1.0317	-1.4038	16.7236	-117.3706	23.7854	-27.5427	35.6671	40.32	-219.0	-170.0	-37.0
1403	13.961999999999989	-0.0796	-0.0503	1.021	-3.418	18.4937	-131.3477	24.3567	-26.8176	34.3927	40.3	-223.0	-174.0	-37.0
1404	13.961999999999989	-0.126	-0.0342	1.0112	-2.3804	29.2969	-144.3481	24.95	-25.9332	33.0634	40.29	-225.0	-177.0	-37.0
1405	13.963999999999942	-0.1904	0.021	1.0112	-2.6855	27.0996	-158.5083	25.5762	-24.9445	31.6406	40.27	-226.0	-179.0	-36.0
1406	13.96699999999987	-0.1172	-0.0234	0.999	-3.54	13.5498	-168.7622	26.2354	-24.0271	30.0641	40.25	-227.0	-182.0	-35.0
1407	13.993999999999915	-0.1885	0.0244	1.022	0.3662	21.1182	-184.7534	26.933	-23.0219	28.3887	40.28	-228.0	-186.0	-35.0
1408	13.996999999999844	-0.3022	0.0601	1.0151	-3.9063	16.6626	-206.4819	27.6526	-21.8243	26.6089	40.26	-229.0	-190.0	-34.0
1409	13.996999999999844	-0.0986	0.0313	0.959	-6.897	3.418	-232.1777	28.3887	-20.6982	24.505	40.3	-229.0	-196.0	-33.0
1410	14.039999999999964	-0.0742	-0.0049	0.9873	-1.8311	8.1177	-244.873	29.1577	-19.4348	22.3187	40.33	-231.0	-202.0	-33.0
1411	14.05399999999986	-0.1123	0.062	1.021	-2.5024	6.4697	-260.5591	29.9213	-18.1055	20.0281	40.31	-232.0	-208.0	-33.0
1412	14.05399999999986	-0.0288	0.0474	1.0073	-4.4556	-1.5259	-270.2637	30.6519	-16.7487	17.644	40.31	-234.0	-214.0	-33.0
1413	14.05399999999986	-0.0039	0.043	0.9937	-5.249	-7.3853	-278.5645	31.333	-15.3918	15.1831	40.31	-235.0	-222.0	-33.0
1414	14.055999999999813	0.1538	-0.0435	0.9829	-2.3193	-4.2725	-280.8228	31.9647	-14.035	12.7002	40.27	-235.0	-231.0	-34.0
1415	14.074999999999818	0.0479	0.0269	0.9858	6.3477	23.9868	-285.0342	32.58	-12.4365	10.3546	40.28	-234.0	-240.0	-34.0
1416	14.074999999999818	0.0205	0.0142	0.9702	10.8032	24.6582	-283.02	33.1732	-10.7007	8.1354	40.34	-234.0	-248.0	-34.0
1417	14.076999999999998	0.1255	-0.0176	0.9878	16.1133	28.0151	-283.6304	33.728	-9.0143	5.9161	40.35	-233.0	-258.0	-35.0
1418	14.123999999999796	0.0293	0.0278	0.9644	20.813	29.3579	-287.2314	34.2773	-7.207	3.7628	40.27	-231.0	-267.0	-36.0
1419	14.125999999999976	0.1074	-0.0039	1.0166	22.644	19.7144	-286.3159	34.7772	-5.4932	1.5656	40.39	-229.0	-276.0	-38.0
1420	14.125999999999976	0.1582	0.001	0.9824	26.4282	22.1558	-282.8369	35.2441	-3.7848	-0.5823	40.31	-225.0	-286.0	-38.0
1421	14.125999999999976	0.1768	-0.0361	1.0024	31.4331	31.1279	-276.4893	35.6781	-2.0435	-2.6312	40.28	-222.0	-296.0	-39.0
1422	14.125999999999976	0.1533	0.001	1.0044	34.6069	32.3486	-267.334	36.0901	-0.3076	-4.5648	40.3	-218.0	-307.0	-39.0
1423	14.13799999999992	0.1992	-0.0317	1.0288	33.5083	20.813	-255.4321	36.4362	1.2909	-6.449	40.3	-213.0	-317.0	-39.0
1424	14.158999999999878	0.1738	-0.0029	1.0317	30.5176	18.1885	-244.9341	36.7163	2.7905	-8.2617	40.27	-209.0	-327.0	-40.0
1425	14.16099999999983	0.1802	-0.0303	1.0225	27.0996	12.7563	-236.3281	36.9086	4.2023	-10.014	40.27	-204.0	-335.0	-41.0
1426	14.168999999999869	0.1978	-0.04	1.0078	25.3906	12.8174	-226.0132	37.0349	5.5371	-11.7059	40.3	-198.0	-343.0	-41.0
1427	14.208999999999833	0.1396	-0.0347	0.9961	26.6724	17.2729	-218.5669	37.1393	6.8719	-13.2935	40.33	-192.0	-350.0	-43.0
1428	14.222999999999956	0.1294	-0.02	1.0151	29.2358	15.9302	-209.4727	37.2382	8.1573	-14.7986	40.29	-186.0	-358.0	-44.0
1429	14.222999999999956	0.1367	-0.0117	0.9995	32.2876	9.3384	-199.7681	37.348	9.3494	-16.2598	40.3	-181.0	-365.0	-41.0
1430	14.222999999999956	0.2568	-0.0898	0.9868	32.7148	1.1597	-187.439	37.4304	10.3766	-17.7045	40.29	-177.0	-371.0	-39.0
1431	14.226999999999862	0.2451	-0.0718	1.022	36.8042	18.1885	-174.1943	37.5458	11.3928	-18.9899	40.24	-171.0	-378.0	-38.0
1432	14.226999999999862	0.1792	-0.0381	1.0273	37.4756	20.2637	-160.6445	37.7051	12.4255	-20.083	40.26	-165.0	-384.0	-37.0
1433	14.245999999999867	0.1777	-0.0605	1.0518	31.9824	5.5542	-147.0337	37.7985	13.266	-21.1487	40.3	-160.0	-390.0	-37.0
1434	14.265999999999849	0.1694	-0.0381	1.0381	27.0386	0.9766	-135.0708	37.8424	13.9801	-22.1594	40.31	-155.0	-396.0	-36.0
1435	14.265999999999849	0.1372	-0.0283	1.061	23.4985	5.188	-125.9155	37.8644	14.6613	-23.0603	40.32	-150.0	-401.0	-35.0
1436	14.293999999999869	0.0903	-0.0483	1.0435	20.6299	3.8452	-119.9341	37.8534	15.3094	-23.9008	40.34	-145.0	-405.0	-34.0
1437	14.307999999999993	0.0889	-0.0464	1.0117	17.0288	3.1128	-113.5864	37.804	15.9137	-24.7028	40.29	-141.0	-407.0	-32.0
1438	14.307999999999993	0.1074	0.0107	1.002	11.3525	1.8921	-108.8867	37.7271	16.474	-25.4553	40.38	-137.0	-409.0	-30.0
1439	14.309999999999945	0.0757	0.0122	1.0405	5.8594	-2.5024	-106.2622	37.5842	16.9904	-26.2189	40.38	-132.0	-412.0	-29.0
1440	14.309999999999945	0.084	-0.0254	1.0518	0.9766	-13.0615	-103.8818	37.3645	17.4188	-27.0099	40.27	-128.0	-415.0	-29.0
1441	14.314999999999827	0.1055	-0.0146	1.083	-1.8921	-14.8315	-101.3184	37.1063	17.7924	-27.8174	40.3	-124.0	-417.0	-28.0
1442	14.32899999999995	0.106	-0.0278	1.0562	-2.0142	-12.5122	-100.0977	36.8372	18.1494	-28.6084	40.32	-122.0	-418.0	-28.0
1443	14.336999999999989	0.1011	-0.0269	1.0391	-3.1738	-5.249	-99.9756	36.5735	18.5614	-29.3555	40.31	-120.0	-421.0	-27.0
1444	14.350999999999885	0.083	-0.0259	1.0405	-3.479	2.1973	-101.5015	36.3043	19.0393	-30.0586	40.33	-117.0	-423.0	-27.0
1445	14.377999999999929	0.0605	-0.0254	1.0273	-2.3193	9.7656	-103.0273	36.0516	19.5886	-30.7288	40.3	-115.0	-424.0	-24.0
1446	14.391999999999825	0.0498	-0.0356	1.0054	-2.8687	8.8501	-103.6987	35.788	20.1489	-31.3934	40.34	-112.0	-425.0	-23.0
1447	14.391999999999825	0.1133	-0.04	1.0005	-2.1362	6.7749	-103.2104	35.5133	20.6708	-32.0966	40.31	-107.0	-425.0	-23.0
1448	14.394000000000005	0.1279	-0.0474	1.0181	1.8311	13.2446	-101.5015	35.2716	21.2036	-32.7667	40.32	-105.0	-425.0	-23.0
1449	14.396999999999935	0.1416	-0.0425	1.0259	3.479	17.4561	-97.3511	35.0793	21.7639	-33.3765	40.42	-102.0	-425.0	-20.0
1450	14.418999999999869	0.1216	-0.0566	1.0171	3.418	19.9585	-90.8203	34.8981	22.3022	-33.9203	40.27	-97.0	-425.0	-20.0
1451	14.420999999999822	0.1304	-0.0537	1.0234	-0.5493	11.9629	-82.3364	34.7003	22.7582	-34.4202	40.32	-95.0	-424.0	-20.0
1452	14.45399999999995	0.1753	-0.0615	1.042	-3.7231	6.5308	-73.0591	34.4751	23.0823	-34.8981	40.32	-92.0	-424.0	-18.0
1453	14.463999999999942	0.127	-0.0615	1.0225	-2.5024	12.6953	-65.3076	34.2883	23.3899	-35.2716	40.29	-91.0	-424.0	-18.0
1454	14.463999999999942	0.125	-0.0435	1.0015	-1.5869	15.0757	-60.6689	34.14	23.7085	-35.5737	40.27	-88.0	-424.0	-15.0
1455	14.465999999999894	0.0928	-0.0625	1.0112	-0.6714	18.9209	-55.9082	34.0192	24.0326	-35.8154	40.33	-87.0	-425.0	-15.0
1456	14.465999999999894	0.1279	-0.0708	1.0103	0.061	18.9209	-50.9644	33.9258	24.3292	-36.0077	40.36	-85.0	-425.0	-15.0
1457	14.473999999999933	0.1113	-0.0635	1.0054	0.5493	19.5923	-43.9453	33.8599	24.5929	-36.1395	40.28	-82.0	-425.0	-15.0
1458	14.485999999999876	0.084	-0.0552	1.0029	-1.0986	14.5874	-36.7432	33.8049	24.7961	-36.2164	40.28	-81.0	-423.0	-14.0
1459	14.495999999999867	0.1064	-0.0649	1.0044	-2.2583	9.6436	-30.2124	33.7445	24.906	-36.2769	40.28	-79.0	-423.0	-16.0
1460	14.529999999999973	0.0693	-0.0684	0.9956	-1.2817	10.437	-25.6958	33.7061	24.9994	-36.2823	40.27	-79.0	-424.0	-16.0
1461	14.529999999999973	0.0591	-0.0547	1.0054	-1.2207	7.9346	-22.2168	33.6841	25.0598	-36.2659	40.23	-78.0	-424.0	-16.0
1462	14.531999999999925	0.0498	-0.0449	1.0137	-1.3428	6.1035	-19.5923	33.6676	25.0873	-36.2329	40.31	-74.0	-424.0	-16.0
1463	14.545999999999822	0.0254	-0.0361	1.0151	-1.5259	5.8594	-19.3481	33.6566	25.1202	-36.1945	40.29	-73.0	-423.0	-18.0
1464	14.548000000000002	0.0303	-0.0444	1.0195	-2.8076	3.8452	-20.3247	33.6237	25.1367	-36.1725	40.28	-72.0	-424.0	-17.0
1465	14.561999999999898	0.0435	-0.0522	1.02	-3.8452	3.6621	-20.752	33.5687	25.1532	-36.167	40.31	-69.0	-425.0	-17.0
1466	14.583999999999833	0.0547	-0.0532	1.0239	-5.188	3.6621	-20.0195	33.5083	25.1642	-36.156	40.31	-67.0	-424.0	-18.0
1467	14.583999999999833	0.0566	-0.064	1.0137	-5.9814	4.0894	-18.1885	33.4424	25.1697	-36.1395	40.25	-66.0	-424.0	-18.0
1468	14.607999999999947	0.0596	-0.0649	1.0005	-5.5542	3.479	-16.3574	33.3765	25.1587	-36.1011	40.33	-66.0	-424.0	-19.0
1469	14.618999999999915	0.0596	-0.0693	1.0024	-4.7607	2.6855	-14.0991	33.327	25.1312	-36.0516	40.29	-65.0	-424.0	-20.0
1470	14.618999999999915	0.0664	-0.0713	1.001	-3.7231	1.8921	-11.4136	33.2996	25.0763	-35.9857	40.27	-64.0	-422.0	-19.0
1471	14.620999999999867	0.0713	-0.0684	0.998	-2.9297	1.2817	-8.2397	33.2831	25.0049	-35.8978	40.3	-64.0	-422.0	-20.0
1472	14.625999999999976	0.0518	-0.0645	0.9985	-2.0142	1.6479	-5.249	33.2941	24.917	-35.7825	40.33	-63.0	-422.0	-18.0
1473	14.642999999999802	0.0371	-0.0605	0.9941	-0.8545	1.4648	-3.6621	33.3215	24.8236	-35.6396	40.33	-64.0	-421.0	-19.0
1474	14.648999999999887	0.0347	-0.0625	1.0029	0.3662	1.0376	-3.6011	33.36	24.7302	-35.4968	40.34	-65.0	-420.0	-19.0
1475	14.662999999999784	0.0435	-0.0581	1.0166	1.1597	1.4038	-3.54	33.4149	24.6368	-35.354	40.27	-65.0	-421.0	-20.0
1476	14.68899999999985	0.043	-0.0547	1.0215	0.6714	1.2817	-2.8076	33.4644	24.538	-35.2112	40.27	-64.0	-422.0	-21.0
1477	14.699999999999818	0.0371	-0.0547	1.0205	-0.4272	0.7935	-2.2583	33.5083	24.4336	-35.0629	40.3	-63.0	-421.0	-20.0
1478	14.699999999999818	0.0396	-0.0581	1.0137	-1.3428	0.4272	-2.1362	33.5413	24.3292	-34.92	40.34	-62.0	-422.0	-20.0
1479	14.70699999999988	0.0337	-0.0576	1.019	-1.6479	0.2441	-1.8921	33.5687	24.2194	-34.7717	40.34	-63.0	-423.0	-19.0
1480	14.70699999999988	0.0366	-0.0591	1.0225	-2.0752	0.2441	-2.0752	33.5907	24.115	-34.6289	40.25	-63.0	-422.0	-19.0
1481	14.7199999999998	0.0454	-0.0605	1.0205	-2.8687	0.0	-1.6479	33.6017	24.0051	-34.4861	40.37	-62.0	-420.0	-17.0
1482	14.751999999999953	0.0449	-0.062	1.02	-3.418	0.5493	-1.0376	33.6127	23.8898	-34.3378	40.33	-62.0	-420.0	-17.0
1483	14.79099999999994	0.04	-0.0654	1.0083	-3.7231	1.8311	-0.3052	33.6237	23.7854	-34.1785	40.3	-63.0	-420.0	-18.0
1484	14.79099999999994	0.0371	-0.0679	1.0	-3.418	1.4648	0.0	33.6346	23.6755	-34.0082	40.27	-63.0	-420.0	-18.0
1485	14.80399999999986	0.0361	-0.0649	1.0005	-2.3193	1.4648	0.5493	33.6566	23.5657	-33.8434	40.36	-63.0	-419.0	-18.0
1486	14.80399999999986	0.0288	-0.0625	1.0044	-1.4038	1.4648	0.5493	33.6896	23.4613	-33.6731	40.3	-64.0	-419.0	-18.0
1487	14.80399999999986	0.0254	-0.0625	1.0107	-0.9155	1.4038	0.0	33.728	23.3569	-33.5083	40.25	-64.0	-418.0	-18.0
1488	14.80399999999986	0.0337	-0.0654	1.0151	-0.6714	2.6245	-0.7935	33.7665	23.2581	-33.3435	40.31	-63.0	-418.0	-17.0
1489	14.80399999999986	0.0278	-0.0596	1.0127	-0.9155	3.54	-1.2207	33.8049	23.1812	-33.1842	40.33	-64.0	-417.0	-18.0
1490	14.806999999999789	0.0293	-0.0693	1.0146	-1.5869	2.6245	-1.4038	33.8324	23.0933	-33.0249	40.32	-63.0	-415.0	-20.0
1491	14.811999999999898	0.0234	-0.064	1.019	-1.4038	4.3335	-2.1362	33.8599	23.0219	-32.8711	40.29	-62.0	-416.0	-19.0
1492	14.834999999999809	0.0259	-0.063	1.021	-1.5259	5.6763	-3.418	33.8928	22.9724	-32.7173	40.29	-61.0	-417.0	-20.0
1493	14.834999999999809	0.0605	-0.0947	1.041	-0.1221	10.1929	-4.5166	33.9203	22.9504	-32.5635	40.26	-61.0	-419.0	-20.0
1494	14.867999999999938	0.0337	-0.0601	1.0249	5.6763	24.1699	-5.0049	34.0302	23.0273	-32.3383	40.36	-61.0	-421.0	-19.0
1495	14.880999999999858	-0.0522	-0.0356	0.9629	4.8828	23.8037	-6.4697	34.1785	23.1812	-32.0801	40.26	-61.0	-421.0	-19.0
1496	14.880999999999858	0.0049	-0.082	0.9976	-2.9907	5.127	-6.958	34.2004	23.1976	-31.9318	40.26	-61.0	-421.0	-20.0
1497	14.88299999999981	0.0698	-0.1089	1.0029	-2.0752	2.0142	-6.897	34.1675	23.1207	-31.8549	40.29	-61.0	-420.0	-20.0
1498	14.902999999999793	0.0049	-0.0635	1.0029	1.6479	13.2446	-6.6528	34.2169	23.1317	-31.7065	40.26	-61.0	-419.0	-20.0
1499	14.902999999999793	-0.0151	-0.0908	1.0132	1.4038	7.6294	-6.6528	34.2609	23.1482	-31.5582	40.32	-61.0	-419.0	-19.0
1500	14.905999999999949	0.0112	-0.1069	1.0166	1.2817	-1.4648	-7.0801	34.2719	23.0823	-31.4758	40.27	-61.0	-418.0	-20.0
1501	14.926999999999907	0.0225	-0.1021	0.999	2.6855	-2.8076	-7.3242	34.2828	22.9834	-31.4209	40.27	-60.0	-419.0	-21.0
1502	14.957999999999856	0.0361	-0.0962	0.978	3.6621	1.77	-7.9346	34.3158	22.912	-31.355	40.25	-61.0	-419.0	-21.0
1503	14.973999999999933	0.0229	-0.104	1.0015	3.2959	8.1787	-8.1177	34.3597	22.8955	-31.2506	40.29	-60.0	-419.0	-21.0
1504	14.973999999999933	0.0098	-0.124	1.0186	3.8452	7.3242	-8.1787	34.4037	22.8955	-31.1353	40.26	-59.0	-419.0	-21.0
1505	14.973999999999933	-0.0186	-0.1187	1.0259	4.4556	2.1973	-8.3008	34.4421	22.868	-31.0474	40.25	-59.0	-420.0	-20.0
1506	14.975999999999885	0.0181	-0.123	1.021	3.6621	-6.6528	-8.3618	34.4531	22.7692	-31.0144	40.25	-57.0	-422.0	-20.0
1507	14.975999999999885	0.0078	-0.1206	1.0029	3.7231	-9.7046	-7.7515	34.4531	22.6318	-31.0089	40.33	-56.0	-424.0	-20.0
1508	15.0	0.04	-0.1416	0.9697	1.5259	-14.3433	-6.1035	34.4312	22.4396	-31.0199	40.3	-56.0	-424.0	-18.0
1509	15.0	0.0137	-0.1499	0.9995	0.1221	-15.2588	-5.4321	34.3817	22.2418	-31.0309	40.26	-56.0	-423.0	-17.0
1510	15.044999999999845	0.0117	-0.1675	1.0288	2.6245	-21.1792	-4.7607	34.3378	22.0001	-31.0638	40.3	-56.0	-423.0	-17.0
1511	15.046999999999798	0.0449	-0.1362	1.0234	8.2397	-22.522	-4.0894	34.3433	21.72	-31.1133	40.27	-56.0	-424.0	-18.0
1512	15.046999999999798	0.0459	-0.1113	1.0024	10.7422	-20.0195	-4.2725	34.3982	21.4618	-31.1517	40.34	-58.0	-424.0	-19.0
1513	15.046999999999798	0.0503	-0.1045	0.998	8.9722	-19.2871	-4.2114	34.4586	21.2201	-31.1792	40.28	-58.0	-426.0	-18.0
1514	15.052999999999884	0.0474	-0.0938	1.002	7.019	-18.6768	-3.8452	34.4971	20.9784	-31.2012	40.26	-57.0	-428.0	-17.0
1515	15.052999999999884	0.0557	-0.1123	1.001	5.3711	-19.104	-3.418	34.519	20.7312	-31.2231	40.27	-58.0	-430.0	-16.0
1516	15.06399999999985	0.0654	-0.1055	1.0078	4.4556	-18.9209	-3.7842	34.5245	20.484	-31.2451	40.34	-58.0	-431.0	-15.0
1517	15.076999999999998	0.0352	-0.1128	1.0093	5.6763	-15.0146	-3.7231	34.5465	20.2698	-31.2506	40.27	-58.0	-432.0	-14.0
1518	15.082999999999856	0.0347	-0.0713	0.9961	7.1411	-10.0708	-2.5024	34.6014	20.094	-31.2122	40.3	-59.0	-433.0	-13.0
1519	15.099999999999909	0.0918	-0.0889	1.0161	6.8359	-8.9111	-1.4038	34.6729	19.9127	-31.1627	40.3	-59.0	-434.0	-12.0
1520	15.133999999999787	0.0596	-0.0771	0.9946	7.019	-4.6997	-1.2817	34.7498	19.7754	-31.0803	40.3	-59.0	-436.0	-12.0
1521	15.133999999999787	0.1245	-0.1162	1.0156	6.4087	-6.2866	-2.3804	34.8102	19.6271	-31.0199	40.25	-59.0	-438.0	-10.0
1522	15.133999999999787	0.0161	-0.0723	0.9746	8.4839	4.2725	-2.3193	34.9091	19.5447	-30.9155	40.31	-59.0	-439.0	-8.0
1523	15.135999999999967	0.0801	-0.0688	1.0039	2.0752	-5.188	-1.3428	34.9585	19.4348	-30.8167	40.26	-59.0	-441.0	-8.0
1524	15.141999999999825	0.0635	-0.0532	1.0024	2.5024	1.709	0.3662	35.0024	19.3304	-30.7068	40.28	-59.0	-443.0	-7.0
1525	15.155999999999949	0.0605	-0.0356	1.0049	2.6245	7.3242	2.8076	35.0848	19.27	-30.52	40.34	-59.0	-444.0	-6.0
1526	15.162999999999784	0.0791	-0.0513	1.0161	1.2817	6.897	3.479	35.1508	19.2096	-30.3333	40.3	-58.0	-444.0	-5.0
1527	15.199999999999818	0.0923	-0.0586	1.0112	1.77	8.728	4.2114	35.2222	19.1437	-30.1355	40.27	-58.0	-446.0	-5.0
1528	15.199999999999818	0.0903	-0.0498	1.021	1.8921	10.5591	5.3711	35.2991	19.0942	-29.9213	40.27	-58.0	-448.0	-5.0
1529	15.201999999999998	0.0981	-0.0464	1.0386	0.5493	11.1084	6.8359	35.3815	19.0393	-29.6906	40.32	-57.0	-450.0	-4.0
1530	15.211999999999989	0.1143	-0.0479	1.0552	0.0	14.4653	9.7046	35.4584	18.9899	-29.4324	40.28	-56.0	-452.0	-3.0
1531	15.211999999999989	0.1084	-0.0479	1.084	0.3662	18.3716	14.8926	35.5573	18.9459	-29.1083	40.33	-55.0	-454.0	-3.0
1532	15.231999999999971	0.1108	-0.0469	1.0962	0.0	17.0898	21.7285	35.6726	18.869	-28.7292	40.33	-54.0	-456.0	-3.0
1533	15.235999999999876	0.1318	-0.0483	1.1084	1.0376	14.5874	28.3813	35.8099	18.7262	-28.3118	40.3	-55.0	-458.0	-3.0
1534	15.239999999999782	0.166	-0.0581	1.1221	3.9673	14.2822	35.0342	35.9802	18.5284	-27.8558	40.3	-55.0	-460.0	-3.0
1535	15.27599999999984	0.2002	-0.0732	1.1279	7.2021	16.4185	42.6636	36.1945	18.2977	-27.3395	40.31	-55.0	-462.0	-3.0
1536	15.277999999999793	0.209	-0.0781	1.1338	9.9487	17.0898	51.5137	36.4636	18.0176	-26.7462	40.3	-55.0	-464.0	-3.0
1537	15.277999999999793	0.2178	-0.0747	1.1436	10.8643	10.0098	60.4248	36.7493	17.644	-26.12	40.33	-55.0	-465.0	-4.0
1538	15.284999999999854	0.2407	-0.0742	1.1357	12.085	-1.1597	68.7256	37.0404	17.1332	-25.4993	40.36	-56.0	-466.0	-6.0
1539	15.292999999999893	0.2637	-0.0566	1.1221	17.1509	-7.6294	76.7822	37.37	16.5015	-24.873	40.33	-58.0	-468.0	-7.0
1540	15.322999999999865	0.3013	-0.0352	1.1279	23.2544	-7.019	83.252	37.76	15.8148	-24.2139	40.33	-62.0	-469.0	-8.0
1541	15.322999999999865	0.3696	-0.0034	1.1187	35.2173	10.5591	92.5293	38.2983	15.1556	-23.4283	40.23	-64.0	-470.0	-10.0
1542	15.322999999999865	0.3091	0.0386	1.0581	47.5464	35.5225	106.5063	39.0289	14.6173	-22.3901	40.25	-66.0	-472.0	-11.0
1543	15.37299999999982	0.2334	0.0776	0.9863	52.6123	42.1143	121.2769	39.8749	14.0735	-21.1597	40.28	-69.0	-474.0	-10.0
1544	15.395999999999958	0.2485	0.0864	0.9263	48.3398	24.9634	132.0801	40.6989	13.3539	-19.9237	40.33	-73.0	-475.0	-11.0
1545	15.395999999999958	0.291	0.0703	0.917	40.5884	-0.3052	142.4561	41.391	12.3596	-18.8141	40.31	-76.0	-477.0	-13.0
1546	15.395999999999958	0.3882	0.0747	0.8892	39.7949	-6.4697	152.2217	42.0172	11.1786	-17.7429	40.31	-79.0	-480.0	-15.0
1547	15.395999999999958	0.6196	0.127	0.8511	56.3965	30.0293	173.2178	42.7863	10.0085	-16.4795	40.28	-84.0	-481.0	-16.0
1548	15.399999999999864	0.4829	0.2041	0.8994	86.6089	108.8867	213.501	43.9618	9.1132	-14.4525	40.35	-88.0	-481.0	-17.0
1549	15.399999999999864	0.4873	0.2075	0.9458	100.4028	159.4238	257.019	45.401	8.3057	-11.7279	40.27	-91.0	-483.0	-17.0
1550	15.417999999999893	0.374	0.1587	0.9971	97.168	191.3452	309.2651	46.8677	7.3334	-8.4045	40.27	-98.0	-484.0	-17.0
1551	15.419999999999845	0.1768	0.1484	0.9976	81.1157	206.7871	356.3232	48.175	6.0919	-4.6033	40.31	-104.0	-485.0	-18.0
1552	15.450999999999794	-0.062	0.2515	0.9414	51.5137	191.6504	390.564	49.1693	4.4989	-0.5933	40.3	-109.0	-484.0	-19.0
1553	15.464999999999918	-0.2002	0.3706	0.9072	10.0708	130.4321	408.4473	49.6802	2.406	3.186	40.29	-117.0	-482.0	-20.0
1554	15.464999999999918	-0.2427	0.3862	0.9424	-33.2642	41.8701	413.147	49.5923	-0.2747	6.3721	40.3	-125.0	-479.0	-22.0
1555	15.464999999999918	-0.2095	0.3789	0.9658	-66.1621	-33.0811	407.0435	48.9935	-3.4387	8.9154	40.29	-136.0	-475.0	-25.0
1556	15.46699999999987	-0.0972	0.3862	0.9224	-85.3271	-82.2754	392.9443	48.0817	-6.839	10.9863	40.37	-148.0	-470.0	-27.0
1557	15.473999999999933	0.0444	0.3359	0.896	-92.5903	-109.8022	375.4883	46.983	-10.3217	12.7222	40.25	-162.0	-461.0	-29.0
1558	15.486999999999853	0.147	0.3252	0.9111	-87.8906	-104.6143	356.8726	45.8075	-13.6725	14.3591	40.32	-176.0	-452.0	-31.0
1559	15.536999999999807	0.1758	0.3628	0.9297	-80.0171	-84.2285	343.0176	44.5935	-16.7706	16.095	40.32	-190.0	-443.0	-30.0
1560	15.538999999999987	0.1709	0.4097	0.9849	-70.8618	-58.6548	325.4395	43.3575	-19.5062	17.9846	40.26	-203.0	-434.0	-29.0
1561	15.538999999999987	0.1323	0.376	1.0933	-70.9839	-54.9927	312.9883	42.0392	-22.0056	19.9457	40.31	-215.0	-422.0	-26.0
1562	15.538999999999987	0.126	0.3105	1.146	-77.0264	-68.0542	308.1055	40.567	-24.4775	21.8848	40.36	-228.0	-409.0	-25.0
1563	15.538999999999987	0.1494	0.3325	1.0674	-72.876	-69.8853	302.5513	39.0289	-26.922	23.8458	40.31	-241.0	-395.0	-22.0
1564	15.54099999999994	0.1694	0.3472	1.0278	-58.0444	-66.5283	288.5132	37.5513	-29.2126	25.8398	40.26	-252.0	-382.0	-18.0
1565	15.552999999999884	0.2593	0.3027	1.0952	-43.0298	-67.8101	271.6675	36.1725	-31.3715	27.757	40.28	-259.0	-369.0	-13.0
1566	15.559999999999945	0.3232	0.3506	1.1167	-27.0386	-52.3682	257.019	34.8816	-33.327	29.6851	40.23	-269.0	-358.0	-8.0
1567	15.579999999999927	0.3345	0.4399	1.0889	-7.5684	-21.9116	241.394	33.6841	-34.942	31.7395	40.34	-278.0	-343.0	-3.0
1568	15.583999999999833	0.3076	0.4102	1.0898	10.0098	4.3945	224.2432	32.58	-36.1835	33.8873	40.23	-284.0	-330.0	3.0
1569	15.63299999999981	0.2676	0.3647	1.0757	20.9351	18.9819	205.5054	31.5637	-37.1393	36.0187	40.32	-288.0	-317.0	7.0
1570	15.646999999999935	0.2725	0.3252	1.0518	26.123	23.4985	185.0586	30.6628	-37.8973	38.0182	40.33	-290.0	-306.0	9.0
1571	15.646999999999935	0.2578	0.313	1.0273	26.8555	21.7285	164.1846	29.8773	-38.5345	39.8199	40.32	-291.0	-295.0	12.0
1572	15.646999999999935	0.2407	0.3325	0.9883	24.353	16.2354	141.2964	29.2236	-39.0839	41.369	40.32	-293.0	-286.0	14.0
1573	15.646999999999935	0.2368	0.3403	0.9639	18.1274	7.019	118.042	28.7073	-39.5782	42.6215	40.27	-293.0	-277.0	15.0
1574	15.673000000000002	0.2627	0.3374	0.9497	11.8408	8.9111	98.3276	28.2678	-39.9957	43.6212	40.31	-294.0	-271.0	19.0
1575	15.674999999999955	0.2598	0.3535	0.9009	11.1084	32.3486	83.9233	27.8448	-40.177	44.566	40.36	-295.0	-263.0	21.0
1576	15.674999999999955	0.186	0.3335	0.9009	12.4512	60.3638	75.0122	27.3999	-40.0452	45.5658	40.3	-294.0	-257.0	21.0
1577	15.67899999999986	0.0825	0.3335	0.8945	11.9019	84.0454	70.6787	26.9055	-39.6277	46.6699	40.35	-291.0	-253.0	20.0
1578	15.723999999999933	0.0151	0.3242	0.8774	8.2397	89.1724	69.7632	26.3782	-39.0894	47.8015	40.32	-288.0	-249.0	19.0
1579	15.723999999999933	-0.0439	0.2769	0.873	-1.9531	76.5991	71.4722	25.7904	-38.595	48.8947	40.31	-285.0	-244.0	18.0
1580	15.723999999999933	-0.0957	0.2373	0.8657	-14.8926	57.5562	75.0732	25.1202	-38.2544	49.9164	40.36	-281.0	-239.0	17.0
1581	15.725999999999885	-0.126	0.2158	0.8491	-28.3203	35.5225	77.8809	24.3622	-38.0951	50.8557	40.3	-278.0	-234.0	15.0
1582	15.725999999999885	-0.1182	0.1899	0.8364	-38.147	17.334	78.186	23.5547	-38.1116	51.6962	40.33	-274.0	-229.0	12.0
1583	15.74499999999989	-0.0918	0.1772	0.8418	-41.5649	12.085	76.6602	22.7307	-38.194	52.4762	40.21	-270.0	-227.0	12.0
1584	15.74799999999982	-0.0698	0.1846	0.8511	-40.2832	17.5171	75.1953	21.9122	-38.2489	53.2452	40.27	-269.0	-224.0	12.0
1585	15.75	-0.0752	0.1934	0.8726	-37.6587	26.123	73.1201	21.1102	-38.205	54.0308	40.34	-266.0	-221.0	10.0
1586	15.795999999999822	-0.0762	0.1909	0.9072	-37.1704	28.2593	70.1294	20.3357	-38.1116	54.7943	40.34	-265.0	-217.0	9.0
1587	15.798000000000002	-0.062	0.1821	0.9385	-37.5366	27.4048	67.4438	19.5831	-38.0017	55.5194	40.33	-264.0	-213.0	8.0
1588	15.798000000000002	-0.0562	0.1694	0.9619	-36.9873	28.3813	65.5518	18.8416	-37.8864	56.217	40.26	-262.0	-210.0	7.0
1589	15.798000000000002	-0.0771	0.1582	0.9849	-35.5835	31.7383	63.4766	18.1274	-37.7216	56.8982	40.32	-258.0	-208.0	7.0
1590	15.801999999999907	-0.0835	0.1377	1.001	-34.9731	30.8838	61.2793	17.4353	-37.5293	57.5464	40.28	-255.0	-205.0	6.0
1591	15.830999999999904	-0.0811	0.1167	1.0156	-34.6069	27.4048	60.1196	16.7706	-37.359	58.1561	40.26	-252.0	-202.0	6.0
1592	15.832999999999856	-0.0894	0.1045	1.0264	-34.79	22.0337	59.8755	16.1169	-37.2272	58.7439	40.23	-250.0	-198.0	5.0
1593	15.832999999999856	-0.0752	0.0815	1.0278	-35.8887	12.207	59.6313	15.4688	-37.1777	59.2932	40.25	-250.0	-195.0	5.0
1594	15.918999999999869	-0.0679	0.0615	1.0059	-33.8745	10.1929	58.5938	14.848	-37.1613	59.8151	40.29	-248.0	-192.0	4.0
1595	15.920999999999822	-0.0884	0.0366	1.001	-29.8462	12.2681	57.251	14.2657	-37.1173	60.3314	40.19	-246.0	-191.0	1.0
1596	15.920999999999822	-0.1011	0.0298	0.9985	-28.3813	8.9722	56.4575	13.7164	-37.0789	60.8203	40.3	-243.0	-188.0	0.0
1597	15.920999999999822	-0.0928	0.0205	0.9927	-28.6865	3.7842	56.1523	13.1781	-37.0734	61.2982	40.29	-241.0	-185.0	0.0
1598	15.920999999999822	-0.0703	-0.0063	0.999	-28.8086	-1.0376	55.7251	12.6398	-37.1283	61.7487	40.29	-240.0	-182.0	0.0
1599	15.920999999999822	-0.0537	-0.0288	1.0176	-29.1748	-3.1738	55.3589	12.1014	-37.2107	62.1881	40.29	-237.0	-180.0	-1.0
1600	15.920999999999822	-0.0308	-0.0376	1.0347	-31.189	-7.5073	53.7109	11.5576	-37.3206	62.6001	40.22	-235.0	-178.0	-1.0
1601	15.920999999999822	-0.0068	-0.0415	1.0244	-33.6304	-12.207	49.3774	11.0248	-37.4799	62.9517	40.36	-233.0	-176.0	-1.0
1602	15.920999999999822	0.0117	-0.041	1.0073	-33.3862	-10.1929	43.1519	10.5249	-37.6282	63.2373	40.26	-232.0	-174.0	-1.0
1603	15.931999999999789	0.0034	-0.0425	0.9946	-29.1138	1.77	36.438	10.0964	-37.6666	63.457	40.27	-230.0	-171.0	0.0
1604	15.937999999999874	-0.0259	-0.0479	0.9961	-24.1089	12.7563	29.9683	9.7559	-37.5677	63.6273	40.27	-229.0	-169.0	3.0
1605	15.961999999999989	-0.0439	-0.0532	1.0151	-19.9585	17.6392	24.7192	9.4922	-37.3865	63.7427	40.33	-227.0	-168.0	4.0
1606	15.965999999999894	-0.0566	-0.0366	1.043	-16.2964	19.2261	21.6064	9.2944	-37.1777	63.8196	40.31	-227.0	-166.0	4.0
1607	16.02599999999984	-0.063	-0.0366	1.0557	-12.207	17.4561	19.5313	9.1626	-36.9745	63.8635	40.29	-227.0	-163.0	4.0
1608	16.02599999999984	-0.0752	-0.0425	1.0625	-6.4697	16.1743	17.7002	9.0912	-36.7822	63.891	40.34	-226.0	-160.0	2.0
1609	16.04599999999982	-0.0859	-0.0361	1.0723	-1.3428	10.5591	15.9912	9.0967	-36.6229	63.8855	40.27	-225.0	-159.0	1.0
1610	16.04599999999982	-0.064	-0.0405	1.0791	2.3193	1.5259	14.4653	9.1626	-36.5515	63.8416	40.34	-223.0	-159.0	0.0
1611	16.046999999999798	-0.0469	-0.0488	1.0762	5.7983	-4.2114	13.3667	9.278	-36.5515	63.7756	40.37	-223.0	-157.0	0.0
1612	16.046999999999798	-0.0435	-0.0581	1.0518	8.7891	-7.6904	12.085	9.4263	-36.59	63.6823	40.31	-222.0	-156.0	0.0
1613	16.048999999999978	-0.0449	-0.0596	1.0464	10.1318	-10.498	10.1929	9.613	-36.6504	63.5669	40.31	-220.0	-155.0	0.0
1614	16.048999999999978	-0.0283	-0.0479	1.0493	9.2163	-14.5874	7.7515	9.8218	-36.7493	63.4131	40.27	-220.0	-155.0	0.0
1615	16.069999999999936	0.0059	-0.042	1.0337	8.9111	-14.0991	4.8828	10.0415	-36.8646	63.2153	40.31	-221.0	-155.0	-1.0
1616	16.07199999999989	-0.0034	-0.0459	1.0142	10.7422	-8.3008	3.1128	10.2832	-36.9196	63.0066	40.3	-222.0	-155.0	-1.0
1617	16.07199999999989	-0.0249	-0.0586	0.9946	13.0615	-3.9063	1.2207	10.5469	-36.9196	62.7924	40.33	-222.0	-156.0	0.0
1618	16.133999999999787	-0.0366	-0.063	0.9761	13.916	-4.2114	-0.3052	10.838	-36.9031	62.5562	40.31	-221.0	-157.0	0.0
1619	16.15599999999995	-0.0361	-0.0562	0.9717	13.6719	-4.3335	-1.1597	11.1346	-36.8866	62.309	40.27	-221.0	-158.0	-1.0
1620	16.15599999999995	-0.022	-0.0381	0.9854	12.2681	-1.8921	-1.0376	11.4203	-36.8591	62.0618	40.29	-221.0	-158.0	-2.0
1621	16.15599999999995	-0.0127	-0.0298	0.9854	9.8267	1.4648	-0.1221	11.673	-36.8042	61.8365	40.28	-223.0	-159.0	-1.0
1622	16.15599999999995	-0.0156	-0.0239	0.9897	6.5918	3.9673	1.4038	11.8872	-36.7273	61.6333	40.27	-223.0	-160.0	-3.0
1623	16.158999999999878	-0.0142	-0.0181	0.998	2.5024	5.0049	3.3569	12.0465	-36.6339	61.4575	40.3	-223.0	-159.0	-4.0
1624	16.158999999999878	-0.0063	-0.0244	0.9995	-1.0986	6.1646	5.249	12.1454	-36.546	61.3092	40.31	-223.0	-159.0	-5.0
1625	16.158999999999878	-0.0127	-0.0332	1.0107	-3.2349	7.9346	6.4697	12.2058	-36.4362	61.1884	40.25	-221.0	-159.0	-4.0
1626	16.173000000000002	-0.0122	-0.0322	1.0127	-3.9063	7.6294	6.5918	12.2552	-36.3263	61.0675	40.25	-221.0	-159.0	-4.0
1627	16.174999999999955	-0.0029	-0.0278	1.0195	-2.8076	7.9346	6.4087	12.3102	-36.2219	60.9467	40.31	-221.0	-159.0	-4.0
1628	16.179999999999836	-0.0132	-0.019	1.0073	-1.0376	8.3618	7.3853	12.3761	-36.1121	60.8368	40.36	-220.0	-159.0	-6.0
1629	16.21699999999987	-0.0151	-0.0112	0.9946	-1.5259	5.188	8.4229	12.4475	-36.0242	60.7324	40.35	-218.0	-158.0	-7.0
1630	16.218999999999824	0.0127	-0.0127	0.9971	-3.418	1.77	9.7656	12.4969	-35.9802	60.6335	40.32	-218.0	-158.0	-6.0
1631	16.218999999999824	0.0225	-0.0166	1.001	-5.127	2.1362	11.5356	12.5134	-35.9528	60.5511	40.32	-218.0	-158.0	-7.0
1632	16.221000000000004	0.0234	-0.0225	1.0127	-7.6904	1.8921	12.8784	12.4969	-35.9308	60.4907	40.27	-219.0	-157.0	-7.0
1633	16.225999999999885	0.022	-0.0215	1.0205	-9.8877	3.6621	13.855	12.442	-35.8978	60.4468	40.31	-220.0	-157.0	-6.0
1634	16.250999999999976	0.0083	-0.0186	1.0186	-11.4136	4.7607	14.4653	12.3706	-35.8429	60.4138	40.25	-219.0	-155.0	-6.0
1635	16.25299999999993	0.0137	-0.0288	1.0186	-12.6953	2.3193	15.1978	12.2772	-35.8154	60.3918	40.33	-219.0	-155.0	-6.0
1636	16.32899999999995	0.0181	-0.0415	1.0122	-13.4888	-0.7324	16.0522	12.1674	-35.8154	60.3644	40.39	-219.0	-155.0	-7.0
1637	16.32899999999995	0.0132	-0.0454	1.001	-13.2446	-3.7842	16.1133	12.063	-35.8374	60.3424	40.26	-217.0	-155.0	-7.0
1638	16.330999999999904	0.0244	-0.0454	0.9966	-12.7563	-6.0425	15.0757	11.9696	-35.8923	60.293	40.29	-217.0	-155.0	-6.0
1639	16.330999999999904	0.0391	-0.0313	0.9932	-10.498	-2.6245	13.4277	11.9092	-35.9308	60.2325	40.29	-216.0	-156.0	-6.0
1640	16.330999999999904	0.0337	-0.0249	0.9917	-7.3242	4.3335	11.2915	11.8872	-35.8978	60.1611	40.34	-215.0	-156.0	-7.0
1641	16.330999999999904	0.0229	-0.0229	0.999	-5.5542	8.4839	9.5215	11.8927	-35.8154	60.0842	40.29	-213.0	-155.0	-8.0
1642	16.333999999999833	0.0112	-0.021	1.0112	-4.7607	9.8267	8.667	11.9147	-35.7001	59.9963	40.35	-212.0	-154.0	-8.0
1643	16.333999999999833	0.0107	-0.0298	1.0229	-4.2725	9.0942	8.3618	11.9421	-35.5902	59.9084	40.3	-210.0	-154.0	-8.0
1644	16.339999999999918	-0.0024	-0.0317	1.022	-1.8921	11.2305	8.0566	11.9916	-35.4694	59.8151	40.33	-209.0	-153.0	-9.0
1645	16.352999999999838	-0.0317	-0.0288	1.019	1.2817	13.0615	7.8125	12.0685	-35.3101	59.7327	40.3	-209.0	-152.0	-8.0
1646	16.378999999999905	-0.0269	-0.0376	1.0259	2.6245	8.667	7.5684	12.1619	-35.1837	59.6448	40.25	-209.0	-151.0	-8.0
1647	16.424999999999955	-0.0088	-0.0405	1.0449	2.6855	3.479	7.7515	12.2717	-35.1123	59.5404	40.24	-209.0	-150.0	-9.0
1648	16.450999999999794	0.0088	-0.041	1.0547	1.4038	-2.1362	8.3618	12.3651	-35.1013	59.4305	40.32	-210.0	-150.0	-10.0
1649	16.450999999999794	0.0181	-0.0444	1.0498	-0.061	-6.8359	8.4229	12.453	-35.1398	59.3097	40.35	-210.0	-149.0	-10.0
1650	16.450999999999794	0.0229	-0.0444	1.041	-0.2441	-7.4463	7.6294	12.5409	-35.2002	59.1779	40.24	-209.0	-148.0	-9.0
1651	16.450999999999794	0.0244	-0.0488	1.0439	0.5493	-4.8218	5.9814	12.6398	-35.2386	59.035	40.33	-208.0	-149.0	-10.0
1652	16.450999999999794	0.0176	-0.0488	1.042	1.8311	-2.1973	4.3945	12.7551	-35.2386	58.8757	40.27	-208.0	-150.0	-11.0
1653	16.45399999999995	-0.001	-0.0508	1.0254	3.418	-1.0376	2.6245	12.8979	-35.2167	58.7054	40.27	-208.0	-151.0	-12.0
1654	16.45399999999995	-0.0156	-0.0562	1.0088	5.127	-0.6104	1.1597	13.0682	-35.1837	58.5187	40.29	-208.0	-151.0	-13.0
1655	16.477999999999838	-0.0474	-0.0415	0.9873	7.5073	1.0376	-0.6104	13.266	-35.1233	58.3209	40.36	-208.0	-150.0	-15.0
1656	16.477999999999838	-0.0513	-0.0273	0.9819	6.3477	-3.1738	-2.8687	13.4857	-35.0739	58.0957	40.33	-207.0	-151.0	-15.0
1657	16.510999999999967	0.0205	-0.0449	0.9771	3.6621	-6.2866	-4.2725	13.6945	-35.0848	57.8265	40.27	-208.0	-149.0	-15.0
1658	16.52599999999984	0.0093	-0.0454	0.978	4.3945	4.9438	-2.8076	13.8812	-35.0244	57.5958	40.28	-208.0	-150.0	-15.0
1659	16.52599999999984	-0.0332	-0.0356	0.9834	3.9063	12.146	-0.5493	14.035	-34.8651	57.4255	40.32	-208.0	-150.0	-16.0
1660	16.526999999999816	-0.0503	-0.0361	0.9932	1.4038	11.1694	1.5869	14.1559	-34.7003	57.2827	40.32	-206.0	-149.0	-17.0
1661	16.528999999999996	-0.0415	-0.0688	1.019	-0.9766	8.8501	3.54	14.2328	-34.5575	57.1619	40.33	-205.0	-149.0	-18.0
1662	16.528999999999996	0.0063	-0.0996	1.0415	-3.0518	0.6714	1.2817	14.2932	-34.4861	57.0026	40.25	-204.0	-148.0	-19.0
1663	16.53099999999995	0.0381	-0.0815	1.0391	-2.2583	-3.1128	-5.3101	14.3976	-34.4751	56.7609	40.23	-204.0	-147.0	-21.0
1664	16.548999999999978	0.0171	-0.0264	1.0151	1.5869	6.2866	-7.6904	14.5734	-34.3927	56.4917	40.27	-204.0	-146.0	-22.0
1665	16.55099999999993	-0.0137	-0.0479	1.0142	3.418	13.3057	-5.7983	14.7382	-34.2169	56.272	40.29	-205.0	-146.0	-24.0
1666	16.569999999999936	-0.0195	-0.0737	1.0063	2.9297	10.8643	-4.6997	14.8865	-34.0411	56.0742	40.29	-205.0	-144.0	-24.0
1667	16.59999999999991	-0.0146	-0.062	1.0	2.6245	7.9346	-3.9673	15.0348	-33.9038	55.871	40.32	-205.0	-144.0	-26.0
1668	16.61499999999978	-0.0186	-0.0547	1.0044	3.7231	8.3008	-2.9907	15.1776	-33.7775	55.6842	40.29	-205.0	-145.0	-27.0
1669	16.61499999999978	-0.0781	-0.1221	0.9707	5.3711	9.2773	-2.7466	15.3259	-33.6127	55.5139	40.31	-203.0	-145.0	-30.0
1670	16.61499999999978	-0.146	-0.2305	0.9761	2.8687	1.0376	-4.1504	15.4358	-33.4918	55.3217	40.36	-202.0	-146.0	-30.0
1671	16.61999999999989	-0.084	-0.1035	1.0166	-1.3428	-21.7896	-3.2959	15.5511	-33.5303	55.0745	40.24	-201.0	-145.0	-31.0
1672	16.61999999999989	0.0308	-0.0288	1.0342	1.1597	-25.6958	-0.9155	15.7269	-33.761	54.7943	40.27	-200.0	-143.0	-31.0
1673	16.633999999999787	0.0586	-0.0586	1.0229	4.1504	-16.5405	-0.6714	15.9027	-33.9093	54.5416	40.26	-202.0	-144.0	-31.0
1674	16.65599999999995	-0.0293	-0.0874	1.0107	6.5918	-3.2349	-1.1597	16.0785	-33.9203	54.3439	40.31	-204.0	-143.0	-32.0
1675	16.65599999999995	-0.0356	-0.0366	1.0059	4.5776	-9.5215	-0.7935	16.2433	-33.9313	54.1516	40.3	-206.0	-143.0	-31.0
1676	16.68199999999979	0.002	-0.0332	1.0229	2.9297	-14.7705	-1.709	16.4246	-34.0192	53.9209	40.29	-205.0	-144.0	-32.0
1677	16.69399999999996	0.0225	-0.0405	1.0293	3.2349	-11.1084	-2.5635	16.5948	-34.0961	53.6847	40.32	-206.0	-144.0	-34.0
1678	16.69399999999996	0.0151	-0.0244	1.0391	3.54	-5.3101	-2.3193	16.7651	-34.118	53.465	40.3	-205.0	-143.0	-34.0
1679	16.695999999999913	-0.042	-0.0063	1.0439	0.7324	-5.6763	-2.8076	16.9244	-34.1016	53.2617	40.3	-204.0	-145.0	-33.0
1680	16.69899999999984	0.0332	-0.0396	1.0317	-4.3335	-15.625	-2.7466	17.0453	-34.184	53.009	40.32	-202.0	-147.0	-32.0
1681	16.714999999999918	0.0654	-0.04	1.0566	-5.127	-11.4746	-1.2207	17.1332	-34.2773	52.7673	40.25	-203.0	-146.0	-33.0
1682	16.717999999999847	0.041	-0.0273	1.0669	-6.4697	-4.5166	0.6104	17.1936	-34.3048	52.5806	40.38	-202.0	-146.0	-33.0
1683	16.73799999999983	0.0342	-0.019	1.082	-12.3291	-9.2163	4.0894	17.1936	-34.3433	52.4158	40.33	-202.0	-149.0	-33.0
1684	16.76299999999992	0.0806	-0.0503	1.084	-21.3013	-19.7754	9.2163	17.0947	-34.5026	52.2729	40.33	-203.0	-150.0	-33.0
1685	16.774999999999864	0.0991	-0.0991	1.0459	-29.8462	-23.7427	15.8081	16.864	-34.7443	52.1686	40.27	-203.0	-149.0	-33.0
1686	16.774999999999864	0.0703	-0.146	1.0288	-37.8418	-22.8271	23.7427	16.485	-34.9969	52.1686	40.23	-203.0	-147.0	-33.0
1687	16.778999999999996	-0.0269	-0.127	0.998	-44.1284	-21.7896	29.7852	15.9851	-35.2277	52.2675	40.3	-203.0	-145.0	-30.0
1688	16.778999999999996	-0.0615	-0.0923	0.9795	-52.9785	-36.1938	31.25	15.4248	-35.5353	52.3828	40.28	-205.0	-144.0	-29.0
1689	16.79599999999982	0.042	-0.1387	1.0137	-59.082	-48.584	31.3721	14.7986	-36.0242	52.4377	40.3	-205.0	-143.0	-29.0
1690	16.817999999999984	0.0757	-0.106	1.0264	-53.2227	-37.5977	32.8369	14.1833	-36.4581	52.5366	40.36	-208.0	-141.0	-26.0
1691	16.817999999999984	0.0601	-0.1025	1.0474	-47.2412	-36.9873	30.2124	13.645	-36.8536	52.6355	40.32	-209.0	-139.0	-24.0
1692	16.84199999999987	0.063	-0.1147	1.0605	-42.5415	-38.8794	28.1372	13.1671	-37.2546	52.7124	40.29	-211.0	-137.0	-21.0
1693	16.853999999999814	0.0933	-0.1025	1.1021	-33.9966	-42.8467	23.9258	12.7936	-37.6831	52.7399	40.29	-213.0	-135.0	-18.0
1694	16.853999999999814	0.1318	-0.0986	1.1118	-22.522	-45.105	19.4092	12.5684	-38.1445	52.7069	40.28	-214.0	-133.0	-15.0
1695	16.85699999999997	0.127	-0.0913	1.0894	-8.5449	-42.2974	16.1133	12.5024	-38.5785	52.6355	40.33	-215.0	-130.0	-13.0
1696	16.858999999999924	0.1108	-0.082	1.0742	3.8452	-39.6729	13.6108	12.5793	-38.974	52.5476	40.3	-218.0	-130.0	-9.0
1697	16.863999999999805	0.103	-0.0835	1.0566	12.207	-39.917	12.6953	12.7661	-39.3585	52.4487	40.3	-219.0	-129.0	-7.0
1698	16.876999999999953	0.0967	-0.0767	1.0356	16.9678	-41.9312	13.6719	12.9968	-39.7595	52.3499	40.31	-220.0	-127.0	-5.0
1699	16.896999999999935	0.1006	-0.0732	1.0088	18.3105	-45.4102	15.8081	13.2495	-40.1935	52.2675	40.28	-220.0	-126.0	-1.0
1700	16.93199999999979	0.1226	-0.0781	0.9937	16.5405	-48.3398	18.7378	13.4692	-40.6659	52.207	40.28	-221.0	-125.0	0.0
1701	16.93199999999979	0.1455	-0.064	0.98	12.8174	-45.105	23.3765	13.623	-41.1438	52.1906	40.31	-221.0	-126.0	0.0
1702	16.93199999999979	0.1689	-0.0562	0.979	6.3477	-39.6118	30.2124	13.6615	-41.5833	52.2729	40.33	-221.0	-126.0	1.0
1703	16.95399999999995	0.1919	-0.0508	0.9927	-3.0518	-33.8135	38.3301	13.5352	-42.0007	52.4762	40.31	-222.0	-124.0	4.0
1704	16.95699999999988	0.1924	-0.0337	0.9746	-12.5732	-23.3765	46.2036	13.2166	-42.3468	52.8113	40.34	-223.0	-123.0	7.0
1705	16.95699999999988	0.1836	-0.0396	0.9629	-20.4468	-13.0615	53.1616	12.7332	-42.594	53.2837	40.31	-224.0	-124.0	10.0
1706	16.975999999999885	0.1641	-0.0513	0.9526	-26.6724	-6.2256	58.7158	12.1014	-42.7753	53.8605	40.31	-225.0	-125.0	12.0
1707	16.975999999999885	0.1416	-0.0601	0.9385	-31.189	-1.4038	62.6221	11.3708	-42.8961	54.5142	40.39	-226.0	-124.0	13.0
1708	17.000999999999976	0.1455	-0.0835	0.937	-34.668	-1.3428	65.4907	10.5634	-43.006	55.2118	40.26	-225.0	-122.0	15.0
1709	17.011999999999944	0.1343	-0.0977	0.9131	-35.8887	2.1362	66.8335	9.7064	-43.0884	55.9479	40.27	-223.0	-119.0	18.0
1710	17.011999999999944	0.1206	-0.1133	0.8857	-35.5225	8.1177	66.1621	8.844	-43.0994	56.6949	40.34	-222.0	-118.0	19.0
1711	17.013999999999896	0.1221	-0.1201	0.8726	-34.668	13.7329	64.6973	7.9871	-43.0389	57.4365	40.32	-221.0	-115.0	21.0
1712	17.0179999999998	0.1196	-0.1201	0.8604	-32.959	23.1934	61.8896	7.1631	-42.8906	58.1616	40.35	-220.0	-111.0	22.0
1713	17.034999999999854	0.1177	-0.1318	0.8682	-31.25	32.959	58.4106	6.3776	-42.6324	58.8483	40.32	-218.0	-109.0	23.0
1714	17.036999999999807	0.1055	-0.1348	0.8823	-29.6021	42.2363	54.8706	5.6415	-42.2699	59.4965	40.3	-217.0	-106.0	24.0
1715	17.046999999999798	0.0986	-0.2964	1.147	-28.0151	47.3633	49.4995	4.9548	-41.825	60.0842	40.26	-214.0	-104.0	24.0
1716	17.12299999999982	0.2051	-0.2515	1.0151	-4.5166	9.3384	23.8647	4.5978	-41.6162	60.3809	40.26	-212.0	-101.0	23.0
1717	17.15099999999984	0.1738	-0.0532	0.9209	15.3809	26.062	16.6626	4.7076	-41.4954	60.4358	40.28	-210.0	-99.0	22.0
1718	17.15099999999984	0.0737	-0.1118	1.0215	6.6528	43.6401	20.0806	4.7351	-41.0669	60.5896	40.39	-206.0	-96.0	21.0
1719	17.15099999999984	0.0913	-0.1489	0.9766	2.3804	33.8135	16.1133	4.6967	-40.6934	60.6995	40.34	-203.0	-93.0	19.0
1720	17.15099999999984	-0.022	-0.1538	0.9268	2.1973	44.4336	17.7612	4.6527	-40.2704	60.8203	40.34	-202.0	-91.0	16.0
1721	17.15099999999984	-0.1323	-0.0693	0.9365	-2.8687	49.9878	28.7476	4.5154	-39.6991	61.073	40.28	-201.0	-89.0	14.0
1722	17.153999999999996	-0.0317	-0.1011	0.9741	-15.7471	21.0571	33.2642	4.2352	-39.375	61.3916	40.25	-200.0	-87.0	13.0
1723	17.153999999999996	0.0068	-0.1143	0.9336	-16.5405	20.4468	34.79	3.8837	-39.1827	61.7102	40.27	-199.0	-86.0	11.0
1724	17.153999999999996	0.0161	-0.1123	0.9111	-13.3667	26.7334	35.5225	3.5596	-38.9191	62.0398	40.31	-196.0	-85.0	8.0
1725	17.153999999999996	0.0327	-0.1328	0.9058	-9.7656	36.438	33.1421	3.2794	-38.584	62.3529	40.32	-192.0	-84.0	5.0
1726	17.17099999999982	0.0176	-0.1333	0.9233	-6.6528	47.8516	28.7476	3.0652	-38.1226	62.6221	40.26	-191.0	-81.0	2.0
1727	17.202999999999975	0.0073	-0.1436	0.9482	-7.1411	53.894	26.001	2.8729	-37.5897	62.8473	40.34	-189.0	-80.0	0.0
1728	17.221000000000004	-0.0171	-0.1533	0.981	-8.667	57.9224	24.5361	2.6862	-37.002	63.056	40.28	-186.0	-78.0	-1.0
1729	17.221000000000004	-0.02	-0.1621	0.9873	-8.7891	59.8755	21.2402	2.5159	-36.4032	63.2208	40.32	-182.0	-76.0	-5.0
1730	17.221000000000004	-0.0684	-0.1436	0.9995	-8.2397	65.918	20.6909	2.373	-35.7166	63.3746	40.3	-178.0	-74.0	-9.0
1731	17.222999999999956	-0.0161	-0.2451	1.1074	-11.9019	46.1426	14.8315	2.2192	-35.1782	63.468	40.34	-174.0	-73.0	-13.0
1732	17.242999999999938	-0.0659	-0.2017	1.0786	-0.3052	49.1943	12.0239	2.1698	-34.7003	63.4845	40.32	-170.0	-74.0	-15.0
1733	17.242999999999938	-0.1958	-0.1113	1.0527	5.3711	38.7573	14.9536	2.2412	-34.1895	63.5449	40.32	-167.0	-73.0	-16.0
1734	17.24499999999989	-0.0791	-0.2139	1.0713	-0.7324	4.4556	14.3433	2.2522	-34.0411	63.5834	40.29	-164.0	-73.0	-17.0
1735	17.29399999999987	-0.0571	-0.2271	1.0732	1.5259	-0.6104	13.916	2.2522	-34.0192	63.6053	40.31	-161.0	-74.0	-17.0
1736	17.29599999999982	-0.1118	-0.2144	1.0547	7.3853	-3.3569	10.6812	2.3346	-34.0137	63.5944	40.24	-159.0	-73.0	-18.0
1737	17.29599999999982	-0.0967	-0.2314	1.0264	10.498	-14.9536	7.0801	2.4719	-34.0851	63.5339	40.26	-157.0	-72.0	-20.0
1738	17.29599999999982	-0.0806	-0.231	1.0073	15.3809	-17.5781	3.7231	2.6752	-34.2224	63.4351	40.32	-157.0	-70.0	-21.0
1739	17.29599999999982	-0.0557	-0.228	0.9844	19.6533	-17.2729	-0.8545	2.9498	-34.3652	63.2813	40.29	-157.0	-69.0	-23.0
1740	17.298000000000002	-0.0483	-0.23	0.9854	22.3999	-14.8315	-6.3477	3.2904	-34.4861	63.0615	40.32	-155.0	-69.0	-26.0
1741	17.304999999999836	-0.0244	-0.2041	1.0098	23.7427	-9.9487	-9.5215	3.6749	-34.563	62.7924	40.35	-154.0	-68.0	-29.0
1742	17.31399999999985	-0.0078	-0.1807	1.0244	22.2168	-9.0942	-10.498	4.0759	-34.6234	62.5122	40.34	-152.0	-67.0	-30.0
1743	17.333999999999833	-0.0249	-0.3062	0.9819	20.0806	-8.1177	-11.3525	4.433	-34.6893	62.2211	40.3	-152.0	-66.0	-32.0
1744	17.335999999999785	-0.0972	-0.4453	0.9072	10.1318	-13.6719	-14.4043	4.6527	-34.7058	61.9189	40.33	-151.0	-67.0	-33.0
1745	17.353999999999814	0.0347	-0.1265	1.0576	5.4321	-13.0615	-18.6157	4.9329	-34.8431	61.5289	40.28	-152.0	-68.0	-35.0
1746	17.38499999999999	0.021	-0.1294	1.0405	9.8877	2.5024	-17.1509	5.257	-34.8267	61.1664	40.28	-152.0	-69.0	-37.0
1747	17.398999999999887	-0.0425	-0.1665	1.0039	11.9629	12.5732	-15.4419	5.5756	-34.6729	60.8368	40.28	-151.0	-70.0	-39.0
1748	17.398999999999887	-0.0601	-0.1616	0.9927	11.1694	5.3711	-12.5732	5.8722	-34.541	60.5402	40.34	-151.0	-72.0	-39.0
1749	17.398999999999887	-0.0298	-0.1489	0.9917	10.498	-3.418	-12.5122	6.1633	-34.519	60.2435	40.3	-150.0	-73.0	-39.0
1750	17.402999999999793	0.0264	-0.1445	1.0015	10.8032	-6.7139	-14.2212	6.4709	-34.552	59.9084	40.26	-150.0	-75.0	-39.0
1751	17.404999999999973	0.0146	-0.106	1.0137	12.7563	1.8311	-14.1602	6.806	-34.53	59.5789	40.37	-150.0	-76.0	-38.0
1752	17.421999999999798	-0.0205	-0.1504	1.0044	11.7798	1.77	-12.2681	7.1191	-34.4586	59.2767	40.35	-152.0	-76.0	-37.0
1753	17.424999999999955	0.0137	-0.147	1.0049	7.3242	-5.4932	-10.498	7.3773	-34.4586	58.9911	40.34	-153.0	-77.0	-38.0
1754	17.47199999999998	0.0073	-0.1362	1.0093	5.4932	-5.0659	-8.5449	7.597	-34.4861	58.7219	40.28	-153.0	-78.0	-39.0
1755	17.47199999999998	0.001	-0.1367	1.0054	4.2114	-4.5166	-7.019	7.8003	-34.4971	58.4747	40.31	-154.0	-79.0	-40.0
1756	17.473999999999933	0.0029	-0.1431	0.999	3.1738	-4.8218	-5.6152	7.9761	-34.5081	58.244	40.32	-154.0	-80.0	-40.0
1757	17.473999999999933	-0.0112	-0.1401	0.9912	3.0518	-4.5166	-4.5166	8.1409	-34.519	58.0298	40.28	-153.0	-80.0	-40.0
1758	17.473999999999933	-0.0161	-0.1382	0.9863	3.3569	-5.9204	-4.2114	8.3057	-34.5355	57.821	40.27	-152.0	-79.0	-40.0
1759	17.486999999999853	-0.0176	-0.1328	0.9893	4.1504	-6.5918	-4.7607	8.476	-34.563	57.6123	40.3	-154.0	-78.0	-41.0
1760	17.506999999999834	-0.0181	-0.1357	0.9907	4.5166	-6.7749	-6.0425	8.6572	-34.5905	57.3926	40.3	-154.0	-79.0	-41.0
1761	17.50999999999999	-0.0059	-0.1343	0.9907	5.0049	-6.2866	-7.019	8.855	-34.6124	57.1564	40.28	-154.0	-79.0	-41.0
1762	17.51599999999985	-0.0088	-0.1377	0.9937	6.1035	-3.9673	-8.0566	9.0582	-34.6179	56.9202	40.33	-156.0	-78.0	-41.0
1763	17.53099999999995	-0.0186	-0.1343	0.9971	7.2021	-1.4648	-9.3994	9.2834	-34.5905	56.673	40.34	-155.0	-80.0	-39.0
1764	17.559999999999945	-0.019	-0.1284	1.0005	7.5073	-0.8545	-11.0474	9.5251	-34.552	56.4038	40.33	-154.0	-81.0	-39.0
1765	17.569999999999936	-0.0244	-0.126	1.0024	7.2632	-0.1831	-12.8174	9.7723	-34.4971	56.1237	40.33	-155.0	-82.0	-40.0
1766	17.569999999999936	-0.0352	-0.1162	1.0	6.7139	1.0376	-14.3433	10.0305	-34.4257	55.8215	40.36	-156.0	-83.0	-40.0
1767	17.5949999999998	-0.0381	-0.1182	0.9966	5.9814	2.6245	-16.9067	10.2887	-34.3378	55.5029	40.32	-158.0	-84.0	-41.0
1768	17.5949999999998	-0.0552	-0.1177	1.0024	6.1035	5.0049	-20.3247	10.5634	-34.2114	55.1514	40.31	-159.0	-85.0	-40.0
1769	17.5949999999998	-0.0679	-0.1108	1.0024	6.5918	6.1035	-25.3296	10.871	-34.0576	54.7614	40.3	-159.0	-85.0	-41.0
1770	17.61299999999983	-0.0488	-0.1196	1.0088	7.0801	8.728	-29.9683	11.2061	-33.8873	54.3164	40.39	-159.0	-86.0	-41.0
1771	17.636999999999944	-0.0586	-0.106	1.0366	6.5308	11.5356	-36.1938	11.5741	-33.6621	53.8165	40.27	-160.0	-88.0	-40.0
1772	17.636999999999944	-0.0913	-0.0742	1.0317	4.0283	5.6763	-44.9829	11.9806	-33.4534	53.2233	40.3	-162.0	-87.0	-39.0
1773	17.64799999999991	-0.1128	-0.0566	1.02	-0.061	1.5869	-54.2603	12.4146	-33.2666	52.5201	40.3	-163.0	-88.0	-38.0
1774	17.64799999999991	-0.1582	-0.1294	0.9966	-4.8218	-2.3804	-64.209	12.843	-33.0688	51.7072	40.22	-164.0	-87.0	-38.0
1775	17.65099999999984	-0.0513	-0.1084	0.9922	-6.2256	-10.0708	-70.8008	13.299	-32.948	50.7843	40.25	-164.0	-90.0	-38.0
1776	17.656999999999925	-0.0806	-0.0908	1.002	-1.8921	-1.2817	-79.7729	13.8373	-32.7612	49.7845	40.28	-166.0	-94.0	-37.0
1777	17.66899999999987	-0.1504	-0.0742	0.9912	1.1597	5.7373	-91.7969	14.458	-32.4316	48.7024	40.31	-169.0	-95.0	-37.0
1778	17.674999999999955	-0.1465	-0.0757	0.98	2.6855	1.5259	-104.248	15.1611	-32.0691	47.4884	40.32	-170.0	-97.0	-37.0
1779	17.690999999999804	-0.1255	-0.1006	0.9531	3.418	-2.9297	-117.7368	15.9467	-31.7175	46.1206	40.34	-172.0	-99.0	-37.0
1780	17.72499999999991	-0.0854	-0.062	1.0171	1.4038	-4.0283	-130.7373	16.7816	-31.344	44.6155	40.3	-175.0	-101.0	-37.0
1781	17.725999999999885	-0.0488	-0.0708	1.0479	1.8921	-2.5024	-140.625	17.666	-30.921	43.006	40.26	-178.0	-103.0	-36.0
1782	17.725999999999885	0.0024	-0.0884	1.0352	2.8076	3.2959	-148.4375	18.5669	-30.4376	41.3361	40.3	-183.0	-106.0	-33.0
1783	17.727999999999838	-0.0396	-0.0542	1.0459	0.6104	12.7563	-154.6631	19.4513	-29.8059	39.6606	40.31	-186.0	-110.0	-33.0
1784	17.733999999999924	-0.0479	-0.0674	1.04	-5.8594	6.0425	-160.4614	20.2863	-29.1522	37.9523	40.3	-191.0	-113.0	-31.0
1785	17.75	0.0498	-0.1094	1.0181	-7.6294	5.3101	-165.4663	21.0828	-28.537	36.178	40.32	-194.0	-117.0	-30.0
1786	17.770999999999958	-0.0146	-0.1079	0.9736	-1.709	22.9492	-170.166	21.8793	-27.7295	34.4586	40.32	-198.0	-120.0	-29.0
1787	17.796999999999798	-0.0386	-0.0684	0.9878	-0.1831	23.3765	-174.6216	22.6813	-26.8341	32.7502	40.33	-201.0	-123.0	-29.0
1788	17.805999999999813	-0.043	-0.085	1.0073	1.2207	21.9116	-180.542	23.4888	-25.9167	31.0144	40.34	-206.0	-127.0	-28.0
1789	17.80699999999979	-0.0205	-0.0693	1.0	0.7324	18.4326	-187.8052	24.2908	-24.9774	29.2401	40.35	-210.0	-133.0	-27.0
1790	17.80699999999979	0.0332	-0.0928	0.9927	1.8921	22.2168	-194.3359	25.0763	-23.9996	27.4164	40.35	-214.0	-138.0	-25.0
1791	17.807999999999993	-0.0112	-0.0767	0.9917	6.2256	33.5693	-200.6226	25.8618	-22.8735	25.6311	40.34	-217.0	-144.0	-24.0
1792	17.811999999999898	0.0059	-0.0537	0.9985	7.8125	32.7759	-205.7495	26.6473	-21.6815	23.8403	40.3	-219.0	-151.0	-24.0
1793	17.827999999999975	0.0112	-0.062	1.0342	7.4463	28.7476	-208.374	27.3999	-20.495	22.0331	40.39	-222.0	-159.0	-23.0
1794	17.833999999999833	0.061	-0.0898	1.0137	4.4556	17.5171	-208.1299	28.103	-19.3744	20.2094	40.36	-224.0	-166.0	-22.0
1795	17.84999999999991	0.0918	-0.1035	1.0171	1.3428	9.8267	-207.3975	28.7347	-18.3362	18.3636	40.29	-228.0	-171.0	-23.0
1796	17.88499999999999	0.1021	-0.0952	0.9644	0.1221	3.9063	-203.9795	29.3115	-17.3529	16.5399	40.28	-230.0	-178.0	-23.0
1797	17.88499999999999	0.0913	-0.0776	0.9551	6.1646	15.625	-200.7446	29.8773	-16.3257	14.8096	40.32	-234.0	-184.0	-24.0
1798	17.88499999999999	0.0249	-0.0762	0.9668	17.8223	46.5088	-201.5991	30.4651	-15.0348	13.266	40.23	-236.0	-191.0	-24.0
1799	17.894000000000005	-0.0059	-0.127	0.9937	26.4282	61.5845	-206.4209	31.0693	-13.5297	11.8323	40.32	-238.0	-198.0	-25.0
1800	17.895999999999958	-0.1128	0.0044	0.9946	25.4517	37.0483	-216.3696	31.6956	-12.041	10.3052	40.32	-240.0	-205.0	-25.0
1801	17.908999999999878	0.0728	-0.0781	0.9976	21.8506	7.7515	-218.6279	32.2943	-10.8435	8.5638	40.37	-242.0	-212.0	-25.0
1802	17.93399999999997	0.02	-0.0415	1.0244	22.644	11.2915	-220.3979	32.8491	-9.646	6.817	40.26	-242.0	-219.0	-26.0
1803	17.93399999999997	0.1553	-0.0566	0.9692	19.4092	-2.0752	-219.7876	33.3655	-8.5254	5.0262	40.23	-242.0	-227.0	-26.0
1804	17.964999999999918	0.0288	-0.0649	1.0034	23.6816	15.1978	-218.5059	33.8434	-7.3279	3.3234	40.29	-240.0	-234.0	-28.0
1805	17.978999999999814	-0.0049	0.0127	1.0	25.3296	18.7988	-217.2241	34.3103	-6.0205	1.7249	40.32	-239.0	-244.0	-28.0
1806	17.978999999999814	-0.0225	-0.0044	1.0083	23.5596	13.916	-222.7173	34.7388	-4.7076	0.0934	40.33	-239.0	-252.0	-29.0
1807	17.978999999999814	0.0435	-0.0474	1.0342	18.9819	6.958	-231.1401	35.0739	-3.4222	-1.637	40.26	-239.0	-262.0	-30.0
1808	17.980999999999995	0.0376	0.0293	1.0571	22.2778	24.9023	-233.0322	35.4089	-2.0105	-3.3179	40.35	-236.0	-271.0	-32.0
1809	17.980999999999995	0.0825	-0.0396	1.0674	20.9351	20.813	-235.2905	35.6836	-0.5438	-4.9658	40.28	-235.0	-280.0	-32.0
1810	17.998999999999796	0.1372	-0.0176	1.0278	17.0288	19.5923	-239.0137	35.8923	0.8624	-6.7072	40.3	-231.0	-289.0	-34.0
1811	18.00299999999993	0.1494	-0.0332	1.0381	14.1602	27.5879	-236.084	36.0187	2.3401	-8.3716	40.32	-229.0	-296.0	-35.0
1812	18.021999999999935	0.1313	-0.0156	1.0835	11.0474	26.062	-231.2012	36.0736	3.7958	-9.9921	40.3	-225.0	-304.0	-36.0
1813	18.052999999999884	0.2017	-0.0586	1.0425	8.3008	19.104	-222.7173	36.0626	5.1416	-11.5906	40.3	-221.0	-312.0	-37.0
1814	18.065999999999804	0.1221	-0.0298	1.0571	4.0283	20.4468	-217.041	35.9802	6.449	-13.1342	40.27	-217.0	-320.0	-37.0
1815	18.065999999999804	0.0752	-0.0132	1.0493	0.8545	19.7754	-210.4492	35.8374	7.7234	-14.6173	40.31	-214.0	-328.0	-37.0
1816	18.065999999999804	0.0688	-0.0366	1.019	-2.9297	10.0098	-205.8716	35.6232	8.9154	-16.0895	40.37	-211.0	-334.0	-38.0
1817	18.067999999999984	0.1553	-0.0703	1.0063	-5.0659	11.4746	-208.6182	35.332	10.0415	-17.6276	40.28	-207.0	-342.0	-39.0
1818	18.088999999999942	0.0376	-0.0264	1.0215	-1.0376	30.7617	-210.2661	35.0629	11.3379	-19.0613	40.32	-203.0	-350.0	-41.0
1819	18.090999999999894	0.0386	-0.0103	1.0073	0.061	27.1606	-212.4634	34.7827	12.6617	-20.506	40.27	-198.0	-355.0	-41.0
1820	18.092999999999847	0.1563	-0.0464	0.9917	-0.6714	19.2871	-215.5151	34.4421	13.8977	-22.0551	40.27	-192.0	-359.0	-41.0
1821	18.138999999999896	0.0835	-0.0562	0.9937	3.9673	31.4941	-215.332	34.0961	15.1886	-23.5767	40.27	-188.0	-364.0	-41.0
1822	18.14099999999985	0.1226	-0.0562	0.9878	6.3477	26.4282	-211.9751	33.7555	16.4575	-25.0818	40.3	-183.0	-369.0	-42.0
1823	18.14099999999985	0.1001	-0.062	1.0005	9.5215	26.3672	-208.8623	33.4094	17.6715	-26.5924	40.33	-179.0	-374.0	-43.0
1824	18.14099999999985	0.144	-0.0732	1.002	11.8408	24.9634	-203.7354	33.0634	18.8361	-28.0865	40.33	-172.0	-378.0	-44.0
1825	18.14099999999985	0.144	-0.0586	1.0088	13.6108	27.5879	-199.4019	32.7228	19.9786	-29.5477	40.32	-165.0	-383.0	-44.0
1826	18.152999999999793	0.0957	-0.0166	1.02	13.855	27.71	-195.8618	32.3822	21.1102	-30.965	40.32	-159.0	-388.0	-45.0
1827	18.173999999999978	0.0708	-0.0195	1.0269	9.7046	18.5547	-193.6646	31.9757	22.1704	-32.4097	40.36	-152.0	-393.0	-45.0
1828	18.18399999999997	0.1772	-0.0718	1.0396	3.9673	7.6294	-188.6597	31.4648	23.0878	-33.9093	40.33	-147.0	-397.0	-44.0
1829	18.18399999999997	0.2275	-0.1113	0.999	7.2632	18.8599	-180.542	30.9485	23.9392	-35.365	40.36	-142.0	-399.0	-43.0
1830	18.227999999999838	0.1406	-0.0806	0.9795	11.2305	25.3296	-170.9595	30.5255	24.8785	-36.6449	40.26	-136.0	-401.0	-42.0
1831	18.241999999999962	0.1714	-0.1069	0.9858	14.1602	22.7051	-162.2925	30.1245	25.7025	-37.8973	40.31	-131.0	-404.0	-42.0
1832	18.243999999999915	0.1533	-0.0796	0.9907	19.7144	27.5879	-154.2969	29.8059	26.5265	-39.0399	40.34	-127.0	-406.0	-41.0
1833	18.243999999999915	0.1289	-0.0542	1.0137	20.0806	20.9961	-145.813	29.5258	27.2845	-40.1276	40.34	-123.0	-408.0	-40.0
1834	18.243999999999915	0.1753	-0.0942	1.0234	16.3574	10.3149	-135.7422	29.2017	27.8833	-41.1932	40.28	-116.0	-411.0	-39.0
1835	18.243999999999915	0.1748	-0.084	1.0244	14.7095	10.0098	-125.5493	28.8885	28.3997	-42.1875	40.33	-111.0	-413.0	-39.0
1836	18.26299999999992	0.1997	-0.0894	1.0239	12.2681	5.9204	-113.6475	28.5919	28.8281	-43.0884	40.29	-107.0	-414.0	-38.0
1837	18.266999999999825	0.1919	-0.1099	1.0186	10.7422	4.9438	-101.0132	28.3173	29.1797	-43.8794	40.25	-104.0	-414.0	-37.0
1838	18.269000000000005	0.1938	-0.1025	1.022	9.3384	0.3052	-87.2803	28.0756	29.4214	-44.5605	40.36	-100.0	-414.0	-35.0
1839	18.317999999999984	0.1318	-0.0713	1.0254	7.8735	-1.3428	-77.0874	27.8833	29.6027	-45.1208	40.32	-96.0	-414.0	-35.0
1840	18.319999999999936	0.1245	-0.083	1.0132	5.4932	-5.249	-70.5566	27.6855	29.729	-45.6317	40.32	-92.0	-415.0	-33.0
1841	18.319999999999936	0.1504	-0.1035	1.002	5.6763	-3.2349	-63.3545	27.5098	29.8169	-46.0767	40.36	-89.0	-416.0	-31.0
1842	18.319999999999936	0.127	-0.1045	1.0	7.5073	0.6104	-56.8848	27.3999	29.9048	-46.4227	40.3	-87.0	-416.0	-30.0
1843	18.32199999999989	0.1196	-0.0991	1.0015	7.9346	0.1221	-52.6123	27.3175	29.9817	-46.7194	40.3	-84.0	-416.0	-29.0
1844	18.35199999999986	0.1069	-0.084	1.0063	8.667	1.4038	-47.4243	27.2736	30.0476	-46.9556	40.27	-82.0	-416.0	-27.0
1845	18.35199999999986	0.1079	-0.0811	1.0195	8.9111	1.8311	-44.4946	27.2571	30.1025	-47.1533	40.3	-81.0	-416.0	-27.0
1846	18.35499999999979	0.1104	-0.0947	1.002	9.0942	3.7231	-41.5649	27.2571	30.1575	-47.3181	40.26	-79.0	-417.0	-28.0
1847	18.3599999999999	0.105	-0.0874	1.0054	10.0708	5.4321	-37.4756	27.2791	30.2124	-47.4335	40.34	-77.0	-418.0	-27.0
1848	18.406999999999925	0.0913	-0.0674	1.0171	11.2305	4.1504	-34.2407	27.345	30.2563	-47.5049	40.33	-75.0	-418.0	-26.0
1849	18.408999999999878	0.1069	-0.0747	1.0381	9.5825	2.1973	-31.4331	27.4054	30.2673	-47.5708	40.34	-74.0	-419.0	-26.0
1850	18.408999999999878	0.1006	-0.0547	1.0454	7.8735	5.8594	-28.5645	27.4768	30.2838	-47.5873	40.26	-74.0	-420.0	-26.0
1851	18.408999999999878	0.0977	-0.0537	1.0425	4.6387	4.0894	-25.9399	27.5372	30.2948	-47.5763	40.32	-72.0	-419.0	-26.0
1852	18.411999999999807	0.1211	-0.0732	1.0425	0.3662	0.1221	-21.8506	27.5537	30.2509	-47.5543	40.32	-71.0	-418.0	-25.0
1853	18.421999999999798	0.2271	-0.1147	0.9795	-3.2349	1.5259	-16.4795	27.5482	30.1465	-47.5049	40.32	-68.0	-416.0	-25.0
1854	18.439999999999827	0.103	-0.0317	0.9805	-4.8828	13.9771	-8.4839	27.6086	30.13	-47.3071	40.31	-68.0	-414.0	-24.0
1855	18.444999999999936	0.0371	-0.1016	1.0396	-6.0425	8.9111	-6.1646	27.6526	30.108	-47.0599	40.25	-66.0	-412.0	-24.0
1856	18.450999999999794	0.0674	-0.0981	1.0127	-2.3804	-2.5635	-1.8921	27.702	29.9762	-46.8402	40.32	-64.0	-413.0	-24.0
1857	18.508999999999787	0.0439	-0.0576	0.9868	-0.6104	-6.958	0.3052	27.7899	29.7784	-46.626	40.32	-63.0	-414.0	-23.0
1858	18.527999999999793	0.0737	-0.0718	1.0127	-2.0142	-11.2915	0.3662	27.8613	29.5422	-46.4282	40.26	-62.0	-414.0	-24.0
1859	18.527999999999793	0.0938	-0.0859	1.0205	-0.2441	-7.5684	-0.4272	27.9327	29.3115	-46.2415	40.35	-61.0	-414.0	-25.0
1860	18.527999999999793	0.0654	-0.064	1.0137	1.5259	-2.2583	-0.8545	28.0371	29.1412	-46.0272	40.24	-61.0	-414.0	-25.0
1861	18.527999999999793	0.0664	-0.0635	1.0103	0.3662	-3.7842	-0.3052	28.1415	28.9764	-45.813	40.25	-61.0	-415.0	-25.0
1862	18.5329999999999	0.061	-0.063	1.0059	-1.77	-7.6294	0.7324	28.2184	28.7732	-45.6042	40.25	-61.0	-415.0	-24.0
1863	18.55099999999993	0.0669	-0.0679	1.0044	-4.8828	-14.5874	2.6855	28.2568	28.5095	-45.4175	40.26	-61.0	-416.0	-22.0
1864	18.55099999999993	0.1191	-0.0928	1.0171	-5.4932	-17.0288	3.6621	28.2678	28.1909	-45.2472	40.31	-60.0	-416.0	-20.0
1865	18.552999999999884	0.0923	-0.0728	1.0107	-1.8311	-7.5073	4.0894	28.3337	27.9327	-45.0385	40.39	-62.0	-417.0	-20.0
1866	18.61299999999983	0.0718	-0.0723	1.0107	-0.3662	-4.0283	3.8452	28.4326	27.7405	-44.7913	40.39	-63.0	-418.0	-20.0
1867	18.61499999999978	0.085	-0.0698	1.0225	0.061	-3.6011	3.0518	28.537	27.5482	-44.5551	40.36	-63.0	-417.0	-20.0
1868	18.61499999999978	0.0835	-0.0679	1.0273	-1.6479	-4.0283	3.54	28.6249	27.356	-44.3188	40.26	-62.0	-416.0	-22.0
1869	18.61499999999978	0.0742	-0.0688	1.0215	-4.1504	-5.6152	3.9673	28.6908	27.1582	-44.0826	40.28	-63.0	-416.0	-22.0
1870	18.61499999999978	0.0864	-0.0718	1.0234	-4.6997	-4.3335	2.9907	28.7402	26.955	-43.8629	40.31	-64.0	-417.0	-22.0
1871	18.61499999999978	0.0718	-0.0713	1.0195	-4.5776	-0.9766	1.8311	28.7952	26.7957	-43.6267	40.35	-64.0	-416.0	-22.0
1872	18.61499999999978	0.0698	-0.0732	1.0176	-5.249	-0.8545	0.8545	28.8391	26.6528	-43.4015	40.22	-64.0	-414.0	-23.0
1873	18.617999999999938	0.0742	-0.0767	1.0117	-5.8594	-2.3804	-0.061	28.8666	26.499	-43.1927	40.41	-65.0	-414.0	-24.0
1874	18.630999999999858	0.0854	-0.0781	1.0112	-6.1646	-3.1738	-0.4272	28.8831	26.3342	-43.0005	40.36	-65.0	-412.0	-24.0
1875	18.652999999999793	0.0771	-0.083	0.999	-6.0425	-2.1362	-0.7324	28.8995	26.1804	-42.8027	40.29	-65.0	-411.0	-25.0
1876	18.654999999999973	0.084	-0.082	0.9951	-4.7607	-2.3193	-1.4648	28.9215	26.0266	-42.616	40.34	-66.0	-412.0	-26.0
1877	18.677999999999884	0.0879	-0.0874	0.9912	-2.6855	-0.6104	-1.9531	28.96	25.8893	-42.4347	40.31	-66.0	-411.0	-26.0
1878	18.707999999999856	0.0869	-0.0884	0.9854	-0.1831	1.2207	-1.8311	29.0314	25.7684	-42.2424	40.32	-64.0	-410.0	-26.0
1879	18.708999999999833	0.083	-0.0786	0.9893	1.8311	2.8076	-2.2583	29.1193	25.6586	-42.0447	40.23	-64.0	-411.0	-27.0
1880	18.721000000000004	0.0811	-0.0757	1.0122	2.2583	4.4556	-3.1128	29.2236	25.5762	-41.8469	40.23	-63.0	-411.0	-28.0
1881	18.721000000000004	0.0747	-0.0737	1.0249	0.8545	2.6245	-2.9907	29.317	25.4883	-41.6492	40.38	-65.0	-411.0	-26.0
1882	18.722999999999956	0.0781	-0.0781	1.0171	-0.4883	-1.0376	-2.5635	29.3829	25.3729	-41.4734	40.34	-65.0	-411.0	-25.0
1883	18.722999999999956	0.083	-0.0796	1.0186	-1.2207	-3.2959	-2.3804	29.4379	25.2246	-41.3086	40.33	-65.0	-413.0	-26.0
1884	18.743999999999915	0.0884	-0.0806	1.0151	-1.0986	-1.8311	-2.8687	29.4873	25.0818	-41.1493	40.25	-66.0	-412.0	-25.0
1885	18.745999999999867	0.0894	-0.0796	1.0122	-1.0986	1.4648	-3.6621	29.5422	24.9719	-40.9845	40.31	-66.0	-414.0	-25.0
1886	18.745999999999867	0.0884	-0.0776	1.019	-1.0986	3.1128	-4.2114	29.6027	24.884	-40.8087	40.32	-68.0	-413.0	-24.0
1887	18.791999999999916	0.0811	-0.0923	1.0273	-1.2817	3.6011	-4.1504	29.6521	24.8016	-40.6329	40.33	-66.0	-415.0	-25.0
1888	18.79399999999987	0.0835	-0.0977	1.0083	-0.9766	1.709	-2.5635	29.707	24.7028	-40.4517	40.34	-67.0	-414.0	-26.0
1889	18.79399999999987	0.0942	-0.1055	1.0059	-0.3662	1.2817	-0.7935	29.7675	24.5819	-40.2704	40.36	-68.0	-414.0	-27.0
1890	18.79399999999987	0.0874	-0.1362	1.0073	1.8311	5.6152	0.3052	29.8444	24.4775	-40.0562	40.32	-69.0	-414.0	-26.0
1891	18.796999999999798	0.0508	-0.144	0.9922	5.4321	9.7046	2.1362	29.9707	24.4171	-39.798	40.37	-68.0	-413.0	-28.0
1892	18.807999999999993	0.0581	-0.1553	0.9814	6.1035	4.4556	3.9673	30.1025	24.3237	-39.5343	40.33	-67.0	-413.0	-26.0
1893	18.825999999999794	0.0576	-0.1597	0.9829	6.5918	3.3569	4.9438	30.2344	24.1919	-39.2871	40.33	-66.0	-413.0	-27.0
1894	18.827999999999975	0.0967	-0.123	0.9624	4.4556	-1.1597	4.2114	30.3552	24.0381	-39.0564	40.35	-67.0	-415.0	-26.0
1895	18.875	0.1396	-0.2002	1.0264	-0.8545	-12.5732	-0.6714	30.3772	23.7964	-38.941	40.31	-67.0	-416.0	-29.0
1896	18.876999999999953	0.1104	-0.248	1.0088	1.77	-5.7373	-1.1597	30.3717	23.5767	-38.8312	40.32	-67.0	-417.0	-28.0
1897	18.876999999999953	0.0757	-0.1851	0.981	4.3335	0.9155	-0.3052	30.4321	23.4393	-38.6609	40.32	-65.0	-419.0	-28.0
1898	18.878999999999905	0.0625	-0.1733	0.9736	4.0283	-0.7324	-2.0752	30.5035	23.313	-38.4961	40.24	-66.0	-419.0	-27.0
1899	18.881999999999834	0.0781	-0.1846	0.9673	3.1738	-0.1831	-3.8452	30.5475	23.1921	-38.3588	40.29	-66.0	-418.0	-25.0
1900	18.89099999999985	0.1216	-0.147	0.9604	1.2207	5.9204	-4.9438	30.5969	23.1097	-38.2104	40.26	-65.0	-418.0	-24.0
1901	18.909999999999854	0.1289	-0.1133	0.9771	-0.9766	12.3901	-7.019	30.6409	23.0878	-38.0511	40.3	-65.0	-420.0	-23.0
1902	18.911999999999807	0.0801	-0.1807	0.9878	-3.6621	17.2729	-11.2305	30.6409	23.1317	-37.8918	40.35	-65.0	-420.0	-21.0
1903	18.930999999999813	0.0117	-0.1606	0.9673	-5.0049	28.1982	-4.9438	30.6628	23.2965	-37.6172	40.31	-64.0	-424.0	-18.0
1904	18.958999999999833	0.0806	-0.147	0.9688	-10.8032	10.9863	-6.5308	30.6134	23.324	-37.4194	40.26	-63.0	-426.0	-15.0
1905	18.971000000000004	0.0776	-0.1523	0.9731	-9.6436	8.4839	-7.4463	30.5365	23.2965	-37.2821	40.28	-61.0	-426.0	-14.0
1906	18.971000000000004	0.0728	-0.1733	0.9814	-6.8359	11.8408	-7.2632	30.4816	23.2965	-37.1283	40.3	-61.0	-429.0	-13.0
1907	18.971000000000004	0.0034	-0.1133	0.9834	-6.5918	13.7939	-5.0659	30.4816	23.3459	-36.9196	40.3	-62.0	-429.0	-11.0
1908	18.972999999999956	0.0605	-0.1064	0.9883	-7.6904	4.9438	-3.6621	30.4486	23.291	-36.7603	40.34	-61.0	-430.0	-11.0
1909	18.977999999999838	0.0488	-0.1313	1.0132	-4.8828	7.6294	-1.9531	30.4431	23.2471	-36.5735	40.4	-62.0	-433.0	-9.0
1910	18.993999999999915	0.0107	-0.1382	1.0161	-2.1362	8.4229	-0.2441	30.4706	23.2086	-36.3647	40.32	-60.0	-435.0	-8.0
1911	18.996999999999844	-0.0049	-0.1138	0.9756	-1.2207	5.188	3.6621	30.531	23.1592	-36.123	40.33	-61.0	-435.0	-5.0
1912	19.039999999999964	0.0396	-0.1133	0.9834	-5.3101	-4.3945	4.3945	30.5365	22.9999	-35.9363	40.35	-59.0	-437.0	-5.0
1913	19.042999999999893	0.0547	-0.0889	0.9976	-6.1035	-0.4272	7.4463	30.553	22.8351	-35.722	40.33	-59.0	-438.0	-5.0
1914	19.042999999999893	0.083	-0.082	1.0151	-6.3477	5.3711	9.3384	30.5859	22.7032	-35.4639	40.31	-57.0	-439.0	-5.0
1915	19.042999999999893	0.1104	-0.0908	1.0366	-5.3711	13.3057	10.3149	30.6409	22.6208	-35.1617	40.25	-57.0	-440.0	-4.0
1916	19.05099999999993	0.105	-0.0928	1.0576	-3.479	20.5688	12.085	30.7343	22.6044	-34.8047	40.27	-54.0	-441.0	-3.0
1917	19.07399999999984	0.0913	-0.0889	1.0688	-2.0142	20.4468	13.5498	30.8551	22.5934	-34.4202	40.32	-54.0	-442.0	-4.0
1918	19.076999999999998	0.103	-0.0942	1.0864	-0.4272	13.6719	14.3433	30.9814	22.533	-34.0631	40.32	-54.0	-443.0	-4.0
1919	19.079999999999927	0.1221	-0.1035	1.0967	2.3193	7.9956	15.625	31.1133	22.4066	-33.739	40.31	-54.0	-445.0	-3.0
1920	19.09699999999998	0.1318	-0.1064	1.1016	4.6997	5.7373	17.334	31.2726	22.2418	-33.4204	40.31	-52.0	-448.0	-3.0
1921	19.123999999999796	0.1519	-0.1035	1.1074	7.3853	3.2959	20.813	31.4594	22.0441	-33.0908	40.33	-50.0	-450.0	-4.0
1922	19.135999999999967	0.1753	-0.0952	1.1162	9.5215	2.1973	24.7192	31.6791	21.8024	-32.7448	40.29	-48.0	-453.0	-5.0
1923	19.135999999999967	0.1875	-0.0835	1.1313	12.3901	3.3569	28.0151	31.9373	21.5497	-32.3712	40.3	-48.0	-456.0	-5.0
1924	19.13799999999992	0.1904	-0.0718	1.1416	16.6016	5.3101	31.25	32.2449	21.297	-31.9592	40.23	-48.0	-459.0	-5.0
1925	19.139999999999873	0.189	-0.062	1.1436	21.3623	5.9204	36.8652	32.6184	21.0278	-31.5088	40.29	-48.0	-462.0	-4.0
1926	19.1579999999999	0.1997	-0.0527	1.1465	25.5737	3.6621	46.875	33.0579	20.6982	-30.9869	40.35	-49.0	-465.0	-4.0
1927	19.171999999999798	0.2183	-0.0303	1.1377	29.0527	-0.6104	60.9131	33.5632	20.2533	-30.3827	40.26	-51.0	-468.0	-4.0
1928	19.225999999999885	0.2114	0.0137	1.123	32.3486	-9.2163	77.2705	34.1345	19.6655	-29.6906	40.26	-52.0	-470.0	-4.0
1929	19.25	0.1982	0.0698	1.1035	35.2173	-26.6724	92.9565	34.7552	18.8635	-28.96	40.37	-52.0	-472.0	-5.0
1930	19.25	0.2056	0.0923	1.0713	38.0249	-52.4292	106.9946	35.3925	17.7814	-28.2678	40.27	-54.0	-473.0	-5.0
1931	19.25	0.2217	0.0977	1.042	41.1377	-80.3833	119.5679	36.0187	16.3916	-27.6581	40.3	-58.0	-474.0	-5.0
1932	19.25	0.2651	0.1426	1.0249	44.4946	-96.9238	126.2817	36.6504	14.7876	-27.1307	40.26	-62.0	-477.0	-6.0
1933	19.25	0.3696	0.1655	0.9399	46.6309	-105.6519	131.7749	37.2931	13.0518	-26.6693	40.26	-68.0	-480.0	-7.0
1934	19.25	0.4219	0.1147	0.8501	47.5464	-117.1875	141.1133	37.9248	11.1621	-26.2573	40.27	-74.0	-480.0	-9.0
1935	19.253999999999905	0.4097	0.0566	0.8008	42.2974	-138.1836	148.8037	38.4686	9.0692	-25.9167	40.36	-80.0	-481.0	-10.0
1936	19.253999999999905	0.7144	0.0234	0.751	40.8936	-140.2588	156.7993	38.9355	6.795	-25.6641	40.31	-88.0	-482.0	-10.0
1937	19.276999999999816	0.6641	0.1074	0.7656	60.3638	-71.4111	184.082	39.6002	4.79	-24.9445	40.33	-97.0	-483.0	-11.0
1938	19.330999999999904	0.5659	0.2212	0.7813	76.0498	-9.1553	211.853	40.5011	3.1531	-23.5822	40.22	-107.0	-483.0	-11.0
1939	19.35499999999979	0.5117	0.2842	0.7964	77.1484	9.5215	232.4219	41.4459	1.5985	-21.8573	40.37	-116.0	-485.0	-10.0
1940	19.35499999999979	0.4224	0.2891	0.8848	66.5283	-1.9531	264.8315	42.2699	-0.1758	-19.9622	40.3	-126.0	-485.0	-10.0
1941	19.35499999999979	0.3164	0.1865	1.0366	52.1851	-23.0103	300.9033	42.8467	-2.3401	-17.9352	40.31	-136.0	-483.0	-10.0
1942	19.35499999999979	0.2544	0.0659	1.1528	42.7246	-22.9492	332.9468	43.1708	-4.7791	-15.694	40.34	-146.0	-482.0	-11.0
1943	19.35499999999979	0.2031	0.0659	1.0952	40.5884	-2.1362	351.2573	43.3191	-7.229	-13.1726	40.31	-158.0	-478.0	-11.0
1944	19.35499999999979	0.1465	0.1377	1.0449	35.7056	-16.4795	353.3325	43.3411	-9.7174	-10.6073	40.32	-169.0	-473.0	-9.0
1945	19.358999999999924	0.2949	0.082	1.1333	28.1372	-66.2842	349.4873	43.2312	-12.5134	-8.3826	40.36	-180.0	-468.0	-6.0
1946	19.378999999999905	0.4443	0.041	1.2046	31.189	-81.2378	351.3794	43.0334	-15.5182	-6.3501	40.34	-192.0	-462.0	-4.0
1947	19.378999999999905	0.457	0.1104	1.1636	48.2788	-49.0723	357.4219	42.8192	-18.3856	-4.0979	40.34	-206.0	-454.0	0.0
1948	19.412999999999784	0.3779	0.1929	1.1079	66.1011	-18.9209	362.1216	42.5995	-21.0168	-1.5106	40.3	-219.0	-446.0	3.0
1949	19.412999999999784	0.2881	0.2065	1.1123	73.6084	-16.5405	367.6758	42.3248	-23.5767	1.2415	40.35	-230.0	-436.0	9.0
1950	19.427999999999884	0.1816	0.1934	1.0806	69.397	-33.3862	373.4741	41.9019	-26.2244	4.0485	40.27	-243.0	-424.0	14.0
1951	19.427999999999884	0.1572	0.1855	1.0107	59.7534	-61.2793	371.2769	41.3141	-29.0314	6.7621	40.27	-257.0	-411.0	20.0
1952	19.427999999999884	0.2046	0.1938	0.9863	47.3633	-90.6372	360.2905	40.6	-31.9702	9.267	40.38	-269.0	-399.0	27.0
1953	19.429999999999836	0.2417	0.2041	1.0332	30.5176	-121.7041	350.0977	39.7375	-35.0464	11.5521	40.37	-281.0	-386.0	34.0
1954	19.429999999999836	0.2974	0.2363	1.0176	8.4839	-155.1514	333.8623	38.7213	-38.2544	13.5901	40.24	-292.0	-372.0	42.0
1955	19.442999999999984	0.5562	0.21	0.9878	-10.6201	-178.1006	303.5889	37.6501	-41.5173	15.2325	40.29	-303.0	-357.0	53.0
1956	19.455999999999904	0.8105	0.1543	0.9639	-12.207	-146.9116	273.5596	36.4746	-44.4836	16.7816	40.32	-312.0	-344.0	65.0
1957	19.457999999999856	0.8555	0.1533	0.9121	4.1504	-61.9507	247.8027	35.0464	-46.6864	18.7756	40.31	-320.0	-329.0	75.0
1958	19.49499999999989	0.7393	0.1709	0.8872	19.5313	8.3618	225.769	33.36	-48.0212	21.319	40.31	-326.0	-313.0	84.0
1959	19.51299999999992	0.6118	0.1318	0.8818	35.0952	77.8809	187.1948	31.6187	-48.5596	24.115	40.28	-330.0	-299.0	91.0
1960	19.51299999999992	0.5962	0.0352	0.895	49.8657	127.0752	145.9351	30.0476	-48.3728	26.8286	40.28	-331.0	-288.0	96.0
1961	19.5179999999998	0.5444	0.0034	0.9473	66.7725	170.166	111.3281	28.7732	-47.5653	29.3774	40.25	-331.0	-278.0	97.0
1962	19.528999999999996	0.4214	0.0889	1.0176	76.6602	196.5332	85.9375	27.8174	-46.3019	31.7285	40.21	-330.0	-270.0	95.0
1963	19.53099999999995	0.2598	0.2095	1.0488	76.4771	201.5991	66.7725	27.1527	-44.7913	33.8159	40.27	-327.0	-263.0	92.0
1964	19.53099999999995	0.1768	0.2148	1.0469	69.2749	184.8145	55.2979	26.7023	-43.2971	35.5902	40.29	-325.0	-255.0	87.0
1965	19.537999999999784	0.1011	0.1963	1.0078	61.4624	167.7856	53.2837	26.3452	-41.9238	37.1613	40.31	-322.0	-249.0	82.0
1966	19.57199999999989	0.1001	0.1685	0.9648	54.5044	152.771	59.8755	25.9882	-40.7098	38.6389	40.35	-317.0	-244.0	76.0
1967	19.57399999999984	-0.0933	0.2041	0.9575	49.4995	147.3999	73.1201	25.5707	-39.5673	40.199	40.33	-311.0	-241.0	69.0
1968	19.57399999999984	-0.228	0.2368	0.9189	33.8745	112.4878	81.1768	25.1038	-38.6444	41.7041	40.27	-306.0	-239.0	60.0
1969	19.575999999999794	-0.2012	0.2002	0.8794	12.3291	58.4106	84.1675	24.6039	-38.1885	42.951	40.31	-302.0	-235.0	54.0
1970	19.58499999999981	-0.0933	0.1235	0.854	-3.6011	19.7144	88.9282	24.0271	-38.1775	43.9893	40.29	-299.0	-231.0	51.0
1971	19.602999999999838	-0.0723	0.1045	0.8491	-10.9253	8.606	94.2993	23.3569	-38.3533	45.0	40.36	-293.0	-227.0	46.0
1972	19.625	-0.0938	0.1323	0.8716	-17.5171	1.8311	97.168	22.6263	-38.584	46.0217	40.3	-290.0	-222.0	43.0
1973	19.625	-0.063	0.145	0.8809	-28.2593	-13.7939	97.7173	21.8353	-38.941	46.994	40.3	-286.0	-220.0	39.0
1974	19.649999999999864	0.0278	0.1143	0.8843	-38.5132	-27.832	98.5107	20.9564	-39.4574	47.8949	40.32	-284.0	-214.0	36.0
1975	19.658999999999878	0.0693	0.1079	0.8994	-41.0767	-23.2544	99.7925	20.0061	-39.9902	48.8177	40.3	-282.0	-212.0	34.0
1976	19.658999999999878	0.043	0.1313	0.9229	-38.8184	-10.0098	97.3511	19.0338	-40.3802	49.7955	40.26	-281.0	-208.0	35.0
1977	19.66099999999983	0.0439	0.1309	0.9375	-36.9873	-4.2114	92.1631	18.1	-40.6659	50.7513	40.33	-276.0	-204.0	35.0
1978	19.679999999999836	0.0684	0.1128	0.9443	-34.2407	1.3428	82.5806	17.2321	-40.8691	51.6302	40.28	-275.0	-199.0	35.0
1979	19.679999999999836	0.1123	0.083	0.9448	-30.5176	9.2163	72.6929	16.4465	-40.979	52.4158	40.3	-272.0	-195.0	35.0
1980	19.689999999999827	0.1152	0.064	0.9336	-25.0244	24.8413	63.5376	15.7544	-40.9296	53.1244	40.37	-270.0	-192.0	34.0
1981	19.701999999999998	0.0688	0.0654	0.9282	-20.6299	38.5742	54.5044	15.1501	-40.6879	53.7781	40.4	-269.0	-190.0	32.0
1982	19.727999999999838	0.0391	0.0591	0.9326	-19.2871	42.2363	46.5698	14.6338	-40.3583	54.3384	40.3	-267.0	-187.0	31.0
1983	19.736999999999853	0.0195	0.0498	0.939	-17.1509	47.9126	40.7715	14.1833	-39.9573	54.8328	40.33	-265.0	-183.0	32.0
1984	19.736999999999853	-0.0015	0.0483	0.9658	-14.3433	54.4434	37.5366	13.7823	-39.4739	55.2887	40.34	-262.0	-180.0	30.0
1985	19.738999999999805	-0.0254	0.0493	0.9839	-13.0005	55.3589	36.5601	13.4198	-38.9575	55.7281	40.31	-259.0	-178.0	28.0
1986	19.758999999999787	-0.0439	0.0513	0.9902	-13.916	48.7061	37.1704	13.0737	-38.4796	56.1511	40.31	-255.0	-176.0	26.0
1987	19.761999999999944	-0.0488	0.0264	0.9907	-15.625	37.2925	37.5977	12.7277	-38.1006	56.5466	40.31	-254.0	-173.0	24.0
1988	19.763999999999896	-0.0381	0.0029	0.9976	-15.1978	30.0903	36.8042	12.3871	-37.8094	56.9092	40.33	-253.0	-171.0	24.0
1989	19.779999999999973	-0.0381	-0.0103	0.9888	-12.7563	27.71	34.9731	12.085	-37.5513	57.2388	40.39	-253.0	-167.0	22.0
1990	19.805999999999813	-0.0464	-0.0352	0.9854	-11.1084	21.9116	32.5928	11.8268	-37.3206	57.5299	40.32	-250.0	-165.0	21.0
1991	19.817000000000007	-0.0347	-0.0464	0.9858	-11.4746	11.1694	29.6021	11.6016	-37.1887	57.7551	40.32	-248.0	-165.0	18.0
1992	19.817000000000007	-0.0117	-0.043	0.9917	-11.2305	2.9907	25.8789	11.4148	-37.1393	57.9089	40.35	-246.0	-164.0	17.0
1993	19.81899999999996	0.001	-0.0479	0.9932	-7.6904	3.479	22.522	11.2885	-37.1118	58.0133	40.34	-244.0	-164.0	17.0
1994	19.839999999999918	-0.0278	-0.0527	0.9878	-1.4038	10.0708	19.8364	11.228	-37.0184	58.0957	40.3	-243.0	-164.0	14.0
1995	19.842999999999847	-0.0459	-0.0571	0.9902	3.7231	12.8784	16.9678	11.239	-36.8701	58.1561	40.35	-240.0	-162.0	14.0
1996	19.8449999999998	-0.0391	-0.064	1.0015	6.8359	12.8784	14.8926	11.3049	-36.7108	58.1891	40.29	-238.0	-161.0	14.0
1997	19.88499999999999	-0.0322	-0.0786	1.0059	11.1084	13.7329	11.9629	11.4203	-36.546	58.1891	40.31	-237.0	-162.0	14.0
1998	19.886999999999944	-0.0352	-0.0913	1.001	15.1978	14.6484	9.2163	11.5906	-36.3702	58.1616	40.3	-237.0	-158.0	12.0
[truncated: 7,251 more rows]
