# Supplementary material for: Measuring Labor Input: Construction Activity Counting Using IMU on Hand Tools
Source: Sensors (Basel). 2023 Nov 26;23(23):9420. doi: 10.3390/s23239420 (PMC10708667; doi:10.3390/s23239420)
Supplement: Supplementary file 1 [file sensors-23-09420-s001.zip › Spanner04.csv]

	time	ax	ay	az	wx	wy	wz	rx	ry	rz	temper	hx	hy	hz
0	0.0	0.0474	-0.0439	1.0151	0.0	0.0	0.0	33.1238	-23.1317	21.9122	40.63	-281.0	-244.0	-2.0
1	0.0	0.0469	-0.0454	1.0132	0.0	0.0	0.0	33.1238	-23.1262	21.9122	40.65	-281.0	-245.0	-2.0
2	0.0	0.0498	-0.0454	1.0122	0.0	0.0	0.0	33.1238	-23.1317	21.9122	40.52	-281.0	-244.0	-1.0
3	0.012999999999919964	0.0479	-0.042	1.0137	0.0	0.0	0.0	33.1238	-23.1317	21.9122	40.64	-280.0	-243.0	0.0
4	0.016000000000076398	0.0488	-0.0439	1.0112	0.0	0.0	0.0	33.1293	-23.1317	21.9122	40.64	-281.0	-243.0	0.0
5	0.028999999999996362	0.0464	-0.0444	1.0107	0.0	0.0	0.0	33.1238	-23.1317	21.9122	40.67	-281.0	-243.0	0.0
6	0.049999999999954525	0.0479	-0.0459	1.0127	0.0	0.0	0.0	33.1238	-23.1317	21.9122	40.61	-282.0	-243.0	0.0
7	0.07600000000002183	0.0469	-0.0439	1.0103	0.0	0.0	0.0	33.1238	-23.1317	21.9177	40.61	-283.0	-243.0	0.0
8	0.07600000000002183	0.0474	-0.0464	1.0117	0.0	0.0	0.0	33.1238	-23.1372	21.9177	40.68	-283.0	-244.0	-1.0
9	0.08999999999991815	0.0474	-0.0464	1.0132	0.0	0.0	0.0	33.1238	-23.1372	21.9177	40.61	-283.0	-244.0	0.0
10	0.08999999999991815	0.0483	-0.0435	1.0132	0.0	0.0	0.0	33.1238	-23.1372	21.9232	40.6	-283.0	-244.0	0.0
11	0.09300000000007458	0.0479	-0.0444	1.0142	0.0	0.0	0.0	33.1238	-23.1372	21.9232	40.67	-281.0	-245.0	0.0
12	0.09300000000007458	0.0459	-0.0439	1.0132	0.0	0.0	0.0	33.1238	-23.1372	21.9232	40.59	-281.0	-244.0	0.0
13	0.09699999999997999	0.0469	-0.0439	1.0127	0.0	0.0	0.0	33.1238	-23.1372	21.9232	40.59	-280.0	-243.0	0.0
14	0.11100000000010368	0.0469	-0.0444	1.0146	0.0	0.0	0.0	33.1238	-23.1372	21.9232	40.56	-279.0	-243.0	0.0
15	0.11899999999991451	0.0493	-0.0435	1.0132	0.0	0.0	0.0	33.1238	-23.1372	21.9232	40.67	-278.0	-243.0	0.0
16	0.1590000000001055	0.0474	-0.043	1.0117	0.0	0.0	0.0	33.1238	-23.1372	21.9232	40.59	-278.0	-243.0	-1.0
17	0.1590000000001055	0.0469	-0.0439	1.0112	0.0	0.0	0.0	33.1238	-23.1372	21.9232	40.58	-279.0	-245.0	-1.0
18	0.1610000000000582	0.0469	-0.0454	1.0142	0.0	0.0	0.0	33.1238	-23.1317	21.9177	40.63	-279.0	-245.0	-1.0
19	0.16800000000012005	0.0479	-0.0439	1.0156	0.0	0.0	0.0	33.1238	-23.1317	21.9177	40.6	-280.0	-245.0	-1.0
20	0.16800000000012005	0.0469	-0.0435	1.0132	0.0	0.0	0.0	33.1238	-23.1317	21.9177	40.6	-280.0	-244.0	-1.0
21	0.17699999999990723	0.0479	-0.0439	1.0112	0.0	0.0	0.0	33.1238	-23.1317	21.9177	40.61	-281.0	-245.0	0.0
22	0.19800000000009277	0.0493	-0.0439	1.0112	0.0	0.0	0.0	33.1238	-23.1317	21.9177	40.6	-281.0	-246.0	0.0
23	0.19800000000009277	0.0488	-0.043	1.0112	0.0	0.0	0.0	33.1238	-23.1317	21.9177	40.57	-281.0	-246.0	0.0
24	0.24099999999998545	0.0483	-0.0469	1.0146	0.0	0.0	0.0	33.1238	-23.1317	21.9177	40.63	-281.0	-246.0	0.0
25	0.24299999999993815	0.0474	-0.0483	1.0103	0.0	0.0	0.0	33.1238	-23.1317	21.9177	40.66	-280.0	-245.0	0.0
26	0.24299999999993815	0.0488	-0.0444	1.0117	0.0	0.0	0.0	33.1238	-23.1317	21.9177	40.64	-280.0	-244.0	-1.0
27	0.24299999999993815	0.0503	-0.0444	1.0161	0.0	0.0	0.0	33.1238	-23.1317	21.9122	40.62	-279.0	-244.0	-3.0
28	0.24900000000002365	0.0464	-0.0454	1.0161	0.0	0.0	0.0	33.1238	-23.1317	21.9122	40.66	-279.0	-244.0	-3.0
29	0.25500000000010914	0.0474	-0.0454	1.0117	0.0	0.0	0.0	33.1238	-23.1317	21.9122	40.6	-279.0	-243.0	-2.0
30	0.27500000000009095	0.0479	-0.0425	1.0151	0.0	0.0	0.0	33.1238	-23.1317	21.9122	40.69	-281.0	-243.0	-2.0
31	0.32999999999992724	0.0459	-0.0435	1.0132	0.0	0.0	0.0	33.1238	-23.1317	21.9177	40.6	-283.0	-243.0	-3.0
32	0.32999999999992724	0.0483	-0.0444	1.0107	0.0	0.0	0.0	33.1238	-23.1317	21.9177	40.6	-282.0	-243.0	-3.0
33	0.32999999999992724	0.0488	-0.0435	1.0146	0.0	0.0	0.0	33.1238	-23.1372	21.9177	40.6	-281.0	-243.0	-2.0
34	0.32999999999992724	0.0493	-0.0444	1.0137	0.0	0.0	0.0	33.1238	-23.1372	21.9232	40.6	-281.0	-243.0	-2.0
35	0.32999999999992724	0.0483	-0.043	1.0146	0.0	0.0	0.0	33.1238	-23.1372	21.9232	40.58	-281.0	-243.0	-3.0
36	0.32999999999992724	0.0479	-0.0454	1.0142	0.0	0.0	0.0	33.1238	-23.1372	21.9232	40.65	-282.0	-244.0	-3.0
37	0.3369999999999891	0.0479	-0.0444	1.0117	0.0	0.0	0.0	33.1238	-23.1372	21.9232	40.62	-282.0	-244.0	-2.0
38	0.36200000000008004	0.0459	-0.0449	1.0146	0.0	0.0	0.0	33.1238	-23.1372	21.9232	40.51	-281.0	-245.0	-2.0
39	0.3650000000000091	0.0479	-0.0454	1.0137	0.0	0.0	0.0	33.1238	-23.1372	21.9232	40.66	-280.0	-246.0	-2.0
40	0.3669999999999618	0.0474	-0.043	1.0137	0.0	0.0	0.0	33.1238	-23.1372	21.9177	40.55	-279.0	-247.0	-2.0
41	0.4090000000001055	0.0469	-0.0459	1.0142	0.0	0.0	0.0	33.1238	-23.1317	21.9177	40.6	-279.0	-246.0	-1.0
42	0.41200000000003456	0.0479	-0.042	1.0127	0.0	0.0	0.0	33.1238	-23.1317	21.9177	40.62	-280.0	-245.0	-1.0
43	0.41200000000003456	0.0479	-0.043	1.0122	0.0	0.0	0.0	33.1238	-23.1317	21.9177	40.65	-281.0	-245.0	0.0
44	0.41200000000003456	0.0474	-0.0464	1.0137	0.0	0.0	0.0	33.1238	-23.1317	21.9177	40.64	-281.0	-245.0	0.0
45	0.41399999999998727	0.0459	-0.0459	1.0137	0.0	0.0	0.0	33.1238	-23.1317	21.9177	40.68	-281.0	-246.0	0.0
46	0.4259999999999309	0.0479	-0.0439	1.0112	0.0	0.0	0.0	33.1238	-23.1317	21.9177	40.63	-282.0	-245.0	0.0
47	0.44299999999998363	0.0469	-0.0449	1.0151	0.0	0.0	0.0	33.1238	-23.1317	21.9177	40.63	-281.0	-245.0	0.0
48	0.4670000000000982	0.0488	-0.043	1.0122	0.0	0.0	0.0	33.1238	-23.1317	21.9177	40.6	-280.0	-245.0	-1.0
49	0.4670000000000982	0.0483	-0.0444	1.0146	0.0	0.0	0.0	33.1238	-23.1317	21.9177	40.65	-280.0	-245.0	-1.0
50	0.49299999999993815	0.0488	-0.0454	1.0132	0.0	0.0	0.0	33.1238	-23.1317	21.9122	40.59	-280.0	-245.0	-2.0
51	0.5070000000000618	0.0449	-0.0459	1.0142	0.0	0.0	0.0	33.1238	-23.1317	21.9122	40.62	-280.0	-246.0	-1.0
52	0.5070000000000618	0.0488	-0.0439	1.0117	0.0	0.0	0.0	33.1238	-23.1262	21.9122	40.62	-279.0	-247.0	-1.0
53	0.5090000000000146	0.0479	-0.0435	1.0137	0.0	0.0	0.0	33.1293	-23.1262	21.9122	40.57	-279.0	-246.0	-1.0
54	0.5270000000000437	0.0469	-0.0444	1.0181	0.0	0.0	0.0	33.1293	-23.1262	21.9067	40.62	-279.0	-248.0	-1.0
55	0.5289999999999964	0.0464	-0.0459	1.0146	0.0	0.0	0.0	33.1293	-23.1207	21.9067	40.64	-280.0	-247.0	0.0
56	0.5289999999999964	0.0483	-0.0435	1.0117	0.0	0.0	0.0	33.1293	-23.1207	21.9012	40.59	-279.0	-246.0	-1.0
57	0.5489999999999782	0.0474	-0.043	1.0137	0.0	0.0	0.0	33.1293	-23.1207	21.9012	40.65	-279.0	-244.0	-1.0
58	0.5750000000000455	0.0483	-0.0439	1.0127	0.0	0.0	0.0	33.1293	-23.1207	21.9012	40.54	-281.0	-245.0	-2.0
59	0.5889999999999418	0.0503	-0.0444	1.0132	0.0	0.0	0.0	33.1293	-23.1207	21.9012	40.6	-282.0	-244.0	-1.0
60	0.5899999999999181	0.0493	-0.0449	1.0112	0.0	0.0	0.0	33.1293	-23.1207	21.9012	40.6	-282.0	-245.0	-2.0
61	0.5899999999999181	0.0488	-0.0444	1.0151	0.0	0.0	0.0	33.1293	-23.1207	21.9012	40.62	-280.0	-245.0	0.0
62	0.5930000000000746	0.0479	-0.0464	1.0112	0.0	0.0	0.0	33.1293	-23.1207	21.9012	40.66	-280.0	-245.0	0.0
63	0.5979999999999563	0.0488	-0.0439	1.0107	0.0	0.0	0.0	33.1293	-23.1262	21.9012	40.62	-281.0	-243.0	0.0
64	0.6110000000001037	0.0479	-0.0444	1.0146	0.0	0.0	0.0	33.1293	-23.1262	21.9012	40.6	-281.0	-244.0	0.0
65	0.6200000000001182	0.0459	-0.0439	1.0151	0.0	0.0	0.0	33.1293	-23.1262	21.9012	40.61	-282.0	-244.0	0.0
66	0.6590000000001055	0.0464	-0.0454	1.0132	0.0	0.0	0.0	33.1293	-23.1262	21.9067	40.58	-284.0	-246.0	0.0
67	0.6590000000001055	0.0503	-0.0444	1.0122	0.0	0.0	0.0	33.1293	-23.1262	21.9067	40.7	-284.0	-246.0	-1.0
68	0.6720000000000255	0.0464	-0.043	1.0112	0.0	0.0	0.0	33.1293	-23.1262	21.9067	40.6	-283.0	-246.0	-1.0
69	0.6720000000000255	0.0488	-0.0425	1.0103	0.0	0.0	0.0	33.1293	-23.1262	21.9067	40.57	-282.0	-244.0	-2.0
70	0.6749999999999545	0.0488	-0.043	1.0146	0.0	0.0	0.0	33.1293	-23.1262	21.9067	40.6	-281.0	-245.0	-1.0
71	0.6769999999999072	0.0493	-0.0439	1.0137	0.0	0.0	0.0	33.1293	-23.1262	21.9067	40.64	-280.0	-244.0	-1.0
72	0.6949999999999363	0.0474	-0.0439	1.0112	0.0	0.0	0.0	33.1293	-23.1262	21.9067	40.66	-280.0	-244.0	-3.0
73	0.6970000000001164	0.0488	-0.0415	1.0127	0.0	0.0	0.0	33.1348	-23.1262	21.9012	40.65	-279.0	-246.0	-4.0
74	0.7019999999999982	0.0488	-0.0444	1.0122	0.0	0.0	0.0	33.1348	-23.1262	21.9012	40.65	-280.0	-244.0	-4.0
75	0.7419999999999618	0.0479	-0.0439	1.0107	0.0	0.0	0.0	33.1348	-23.1262	21.9012	40.58	-281.0	-243.0	-4.0
76	0.7439999999999145	0.0459	-0.0444	1.0117	0.0	0.0	0.0	33.1348	-23.1262	21.9012	40.64	-281.0	-244.0	-5.0
77	0.7439999999999145	0.0474	-0.0454	1.0146	0.0	0.0	0.0	33.1348	-23.1262	21.9012	40.62	-279.0	-243.0	-5.0
78	0.7460000000000946	0.0483	-0.0449	1.0127	0.0	0.0	0.0	33.1293	-23.1262	21.9067	40.59	-279.0	-241.0	-5.0
79	0.7560000000000855	0.0474	-0.0425	1.0107	0.0	0.0	0.0	33.1348	-23.1262	21.9067	40.57	-279.0	-243.0	-5.0
80	0.7799999999999727	0.0474	-0.043	1.0117	0.0	0.0	0.0	33.1348	-23.1262	21.9012	40.64	-278.0	-244.0	-5.0
81	0.7799999999999727	0.0493	-0.0435	1.0142	0.0	0.0	0.0	33.1348	-23.1262	21.9012	40.66	-280.0	-245.0	-5.0
82	0.7860000000000582	0.0483	-0.0454	1.0142	0.0	0.0	0.0	33.1348	-23.1262	21.9012	40.6	-279.0	-245.0	-4.0
83	0.8250000000000455	0.0493	-0.0415	1.0127	0.0	0.0	0.0	33.1348	-23.1262	21.9012	40.63	-279.0	-243.0	-3.0
84	0.8269999999999982	0.0498	-0.0435	1.0117	0.0	0.0	0.0	33.1348	-23.1262	21.9012	40.67	-280.0	-242.0	-1.0
85	0.8269999999999982	0.0474	-0.0444	1.0122	0.0	0.0	0.0	33.1348	-23.1262	21.9012	40.6	-281.0	-242.0	-1.0
86	0.83400000000006	0.0469	-0.0415	1.0132	0.0	0.0	0.0	33.1348	-23.1262	21.9012	40.64	-281.0	-243.0	0.0
87	0.83400000000006	0.0464	-0.042	1.0127	0.0	0.0	0.0	33.1348	-23.1262	21.9067	40.64	-280.0	-244.0	-2.0
88	0.84699999999998	0.0469	-0.0454	1.0122	0.0	0.0	0.0	33.1348	-23.1262	21.9067	40.63	-281.0	-245.0	-1.0
89	0.8610000000001037	0.0479	-0.0435	1.0137	0.0	0.0	0.0	33.1348	-23.1262	21.9067	40.58	-281.0	-245.0	-1.0
90	0.8650000000000091	0.0493	-0.0449	1.0112	0.0	0.0	0.0	33.1348	-23.1262	21.9067	40.56	-282.0	-244.0	-3.0
91	0.8840000000000146	0.0483	-0.0459	1.0107	0.0	0.0	0.0	33.1348	-23.1262	21.9067	40.67	-282.0	-243.0	-3.0
92	0.9120000000000346	0.0488	-0.0439	1.0117	0.0	0.0	0.0	33.1348	-23.1317	21.9067	40.61	-281.0	-242.0	-2.0
93	0.9249999999999545	0.0474	-0.0435	1.0127	0.0	0.0	0.0	33.1348	-23.1317	21.9067	40.59	-281.0	-242.0	-3.0
94	0.9249999999999545	0.0469	-0.0439	1.0127	0.0	0.0	0.0	33.1348	-23.1317	21.9122	40.66	-281.0	-243.0	-3.0
95	0.9339999999999691	0.0479	-0.0439	1.0127	0.0	0.0	0.0	33.1348	-23.1317	21.9122	40.67	-281.0	-243.0	-4.0
96	0.9510000000000218	0.0469	-0.0425	1.0127	0.0	0.0	0.0	33.1348	-23.1317	21.9122	40.65	-282.0	-243.0	-5.0
97	0.9510000000000218	0.0483	-0.0444	1.0142	0.0	0.0	0.0	33.1348	-23.1317	21.9122	40.66	-281.0	-244.0	-4.0
98	0.9510000000000218	0.0493	-0.0435	1.0127	0.0	0.0	0.0	33.1348	-23.1317	21.9122	40.6	-280.0	-244.0	-2.0
99	0.9529999999999745	0.0479	-0.0454	1.0122	0.0	0.0	0.0	33.1348	-23.1317	21.9122	40.57	-281.0	-243.0	-2.0
100	0.9939999999999145	0.0479	-0.0444	1.0122	0.0	0.0	0.0	33.1348	-23.1372	21.9122	40.57	-279.0	-242.0	-2.0
101	0.9960000000000946	0.0488	-0.0444	1.0137	0.0	0.0	0.0	33.1348	-23.1372	21.9122	40.61	-279.0	-242.0	-2.0
102	0.9960000000000946	0.0479	-0.0439	1.0107	0.0	0.0	0.0	33.1348	-23.1372	21.9122	40.66	-281.0	-243.0	-1.0
103	0.9980000000000473	0.0474	-0.0449	1.0127	0.0	0.0	0.0	33.1348	-23.1372	21.9177	40.66	-282.0	-243.0	-2.0
104	1.0060000000000855	0.0498	-0.0449	1.0137	0.0	0.0	0.0	33.1348	-23.1372	21.9177	40.6	-282.0	-244.0	-2.0
105	1.0170000000000528	0.0483	-0.0435	1.0137	0.0	0.0	0.0	33.1293	-23.1372	21.9177	40.64	-283.0	-243.0	-3.0
106	1.0340000000001055	0.0483	-0.0444	1.0146	0.0	0.0	0.0	33.1293	-23.1427	21.9232	40.65	-283.0	-243.0	-3.0
107	1.0360000000000582	0.0488	-0.0479	1.0127	0.0	0.0	0.0	33.1293	-23.1427	21.9232	40.56	-282.0	-244.0	-3.0
108	1.0809999999999036	0.0483	-0.0454	1.0132	0.0	0.0	0.0	33.1293	-23.1427	21.9232	40.72	-280.0	-243.0	-3.0
109	1.0830000000000837	0.0483	-0.0454	1.0103	0.0	0.0	0.0	33.1293	-23.1427	21.9232	40.62	-278.0	-243.0	-3.0
110	1.0830000000000837	0.0474	-0.0449	1.0132	0.0	0.0	0.0	33.1293	-23.1427	21.9177	40.62	-278.0	-243.0	-3.0
111	1.0830000000000837	0.0474	-0.0435	1.0117	0.0	0.0	0.0	33.1293	-23.1427	21.9177	40.63	-278.0	-243.0	-3.0
112	1.0830000000000837	0.0474	-0.043	1.0117	0.0	0.0	0.0	33.1293	-23.1427	21.9177	40.62	-277.0	-242.0	-3.0
113	1.094000000000051	0.0483	-0.0464	1.0117	0.0	0.0	0.0	33.1293	-23.1372	21.9177	40.57	-277.0	-242.0	-3.0
114	1.1040000000000418	0.0498	-0.0464	1.0093	0.0	0.0	0.0	33.1293	-23.1372	21.9177	40.57	-277.0	-242.0	-2.0
115	1.13799999999992	0.0479	-0.0459	1.0151	0.0	0.0	0.0	33.1293	-23.1372	21.9177	40.65	-278.0	-242.0	-2.0
116	1.1649999999999636	0.0483	-0.0444	1.0122	0.0	0.0	0.0	33.1293	-23.1372	21.9177	40.64	-279.0	-242.0	-1.0
117	1.1649999999999636	0.0479	-0.0449	1.0122	0.0	0.0	0.0	33.1293	-23.1427	21.9177	40.61	-281.0	-244.0	-1.0
118	1.178000000000111	0.0469	-0.043	1.0132	0.0	0.0	0.0	33.1293	-23.1372	21.9177	40.61	-281.0	-244.0	-2.0
119	1.178000000000111	0.0479	-0.0444	1.0112	0.0	0.0	0.0	33.1293	-23.1427	21.9177	40.62	-281.0	-244.0	-1.0
120	1.178000000000111	0.0464	-0.0415	1.0098	0.0	0.0	0.0	33.1293	-23.1372	21.9177	40.57	-281.0	-245.0	0.0
121	1.1800000000000637	0.0479	-0.0449	1.0151	0.0	0.0	0.0	33.1293	-23.1372	21.9177	40.65	-281.0	-245.0	0.0
122	1.1820000000000164	0.0474	-0.0454	1.0112	0.0	0.0	0.0	33.1293	-23.1372	21.9177	40.64	-281.0	-244.0	0.0
123	1.1990000000000691	0.0469	-0.0454	1.0117	0.0	0.0	0.0	33.1293	-23.1427	21.9177	40.62	-282.0	-243.0	0.0
124	1.2039999999999509	0.0444	-0.0425	1.0142	0.0	0.0	0.0	33.1293	-23.1427	21.9232	40.67	-282.0	-242.0	0.0
125	1.2239999999999327	0.0483	-0.0449	1.0112	0.0	0.0	0.0	33.1293	-23.1427	21.9232	40.6	-283.0	-243.0	1.0
126	1.2509999999999764	0.0474	-0.0444	1.0112	0.0	0.0	0.0	33.1293	-23.1427	21.9287	40.6	-283.0	-244.0	1.0
127	1.26299999999992	0.0459	-0.0454	1.0156	0.0	0.0	0.0	33.1238	-23.1427	21.9287	40.6	-283.0	-244.0	0.0
128	1.2650000000001	0.0464	-0.0435	1.0142	0.0	0.0	0.0	33.1238	-23.1427	21.9287	40.63	-283.0	-244.0	0.0
129	1.2650000000001	0.0488	-0.0449	1.0137	0.0	0.0	0.0	33.1238	-23.1427	21.9342	40.53	-284.0	-244.0	0.0
130	1.2650000000001	0.0493	-0.0464	1.0132	0.0	0.0	0.0	33.1238	-23.1482	21.9342	40.62	-283.0	-245.0	0.0
131	1.2699999999999818	0.0503	-0.0425	1.0122	0.0	0.0	0.0	33.1238	-23.1482	21.9342	40.66	-283.0	-244.0	0.0
132	1.2889999999999873	0.0474	-0.0415	1.0156	0.0	0.0	0.0	33.1238	-23.1482	21.9342	40.63	-283.0	-244.0	0.0
133	1.2940000000000964	0.0488	-0.0425	1.0151	0.0	0.0	0.0	33.1238	-23.1482	21.9342	40.6	-283.0	-244.0	0.0
134	1.3330000000000837	0.0483	-0.0469	1.0112	0.0	0.0	0.0	33.1238	-23.1482	21.9397	40.66	-282.0	-244.0	0.0
135	1.3350000000000364	0.0474	-0.0444	1.0132	0.0	0.0	0.0	33.1238	-23.1482	21.9397	40.63	-281.0	-243.0	-1.0
136	1.3350000000000364	0.0474	-0.0444	1.0122	0.0	0.0	0.0	33.1238	-23.1537	21.9397	40.62	-281.0	-243.0	-1.0
137	1.3379999999999654	0.0488	-0.0439	1.0142	0.0	0.0	0.0	33.1238	-23.1537	21.9397	40.61	-281.0	-244.0	-1.0
138	1.3450000000000273	0.0479	-0.0459	1.0107	0.0	0.0	0.0	33.1238	-23.1537	21.9397	40.6	-282.0	-244.0	-1.0
139	1.3550000000000182	0.0488	-0.0435	1.0098	0.0	0.0	0.0	33.1238	-23.1537	21.9397	40.6	-282.0	-245.0	0.0
140	1.3689999999999145	0.0479	-0.043	1.0103	0.0	0.0	0.0	33.1238	-23.1537	21.9397	40.63	-281.0	-246.0	0.0
141	1.3710000000000946	0.0469	-0.0449	1.0103	0.0	0.0	0.0	33.1238	-23.1537	21.9397	40.63	-281.0	-246.0	0.0
142	1.41599999999994	0.0483	-0.0464	1.0132	0.0	0.0	0.0	33.1238	-23.1537	21.9397	40.62	-281.0	-245.0	0.0
143	1.41800000000012	0.0493	-0.0439	1.0127	0.0	0.0	0.0	33.1238	-23.1482	21.9342	40.66	-281.0	-246.0	0.0
144	1.41800000000012	0.0483	-0.0444	1.0142	0.0	0.0	0.0	33.1238	-23.1482	21.9342	40.6	-281.0	-246.0	0.0
145	1.41800000000012	0.0498	-0.0439	1.0137	0.0	0.0	0.0	33.1238	-23.1482	21.9342	40.66	-281.0	-246.0	0.0
146	1.4239999999999782	0.0498	-0.0439	1.0142	0.0	0.0	0.0	33.1238	-23.1482	21.9342	40.63	-280.0	-246.0	-1.0
147	1.4500000000000455	0.0488	-0.0469	1.0132	0.0	0.0	0.0	33.1238	-23.1482	21.9287	40.59	-279.0	-245.0	-1.0
148	1.4529999999999745	0.0488	-0.0464	1.0112	0.0	0.0	0.0	33.1238	-23.1482	21.9287	40.56	-279.0	-245.0	-1.0
149	1.4549999999999272	0.0488	-0.0459	1.0127	0.0	0.0	0.0	33.1238	-23.1482	21.9287	40.68	-279.0	-245.0	-1.0
150	1.5019999999999527	0.0469	-0.0439	1.0151	0.0	0.0	0.0	33.1238	-23.1482	21.9232	40.62	-278.0	-245.0	-1.0
151	1.5039999999999054	0.0483	-0.0439	1.0127	0.0	0.0	0.0	33.1293	-23.1482	21.9232	40.64	-279.0	-244.0	-1.0
152	1.5039999999999054	0.0474	-0.0449	1.0107	0.0	0.0	0.0	33.1293	-23.1427	21.9232	40.57	-279.0	-244.0	-1.0
153	1.5039999999999054	0.0474	-0.0454	1.0103	0.0	0.0	0.0	33.1293	-23.1427	21.9232	40.59	-278.0	-245.0	-1.0
154	1.5039999999999054	0.0474	-0.042	1.0142	0.0	0.0	0.0	33.1293	-23.1427	21.9177	40.59	-278.0	-246.0	-1.0
155	1.5140000000001237	0.0483	-0.0425	1.0132	0.0	0.0	0.0	33.1293	-23.1427	21.9177	40.67	-277.0	-245.0	0.0
156	1.5199999999999818	0.0483	-0.0459	1.0083	0.0	0.0	0.0	33.1293	-23.1372	21.9122	40.63	-277.0	-244.0	1.0
157	1.5419999999999163	0.0459	-0.0449	1.0146	0.0	0.0	0.0	33.1293	-23.1372	21.9122	40.65	-277.0	-246.0	1.0
158	1.5440000000000964	0.0479	-0.0444	1.0146	0.0	0.0	0.0	33.1293	-23.1372	21.9122	40.67	-278.0	-245.0	0.0
159	1.5979999999999563	0.0474	-0.0444	1.0127	0.0	0.0	0.0	33.1348	-23.1372	21.9067	40.62	-279.0	-246.0	0.0
160	1.599999999999909	0.0479	-0.0444	1.0117	0.0	0.0	0.0	33.1348	-23.1317	21.9067	40.6	-279.0	-245.0	0.0
161	1.599999999999909	0.0474	-0.043	1.0107	0.0	0.0	0.0	33.1348	-23.1317	21.9067	40.62	-281.0	-244.0	-1.0
162	1.599999999999909	0.0474	-0.0459	1.0127	0.0	0.0	0.0	33.1348	-23.1317	21.9067	40.66	-280.0	-244.0	0.0
163	1.6059999999999945	0.0474	-0.0435	1.0107	0.0	0.0	0.0	33.1348	-23.1317	21.9067	40.58	-280.0	-246.0	0.0
164	1.6059999999999945	0.0479	-0.043	1.0112	0.0	0.0	0.0	33.1348	-23.1317	21.9067	40.57	-279.0	-245.0	0.0
165	1.61200000000008	0.0474	-0.0444	1.0117	0.0	0.0	0.0	33.1348	-23.1317	21.9067	40.64	-279.0	-244.0	0.0
166	1.6320000000000618	0.0469	-0.0444	1.0107	0.0	0.0	0.0	33.1348	-23.1317	21.9067	40.59	-279.0	-243.0	0.0
167	1.6320000000000618	0.0498	-0.0454	1.0103	0.0	0.0	0.0	33.1348	-23.1317	21.9067	40.59	-278.0	-243.0	0.0
168	1.6520000000000437	0.0459	-0.0444	1.0122	0.0	0.0	0.0	33.1348	-23.1317	21.9067	40.65	-279.0	-243.0	0.0
169	1.6769999999999072	0.0469	-0.0439	1.0132	0.0	0.0	0.0	33.1348	-23.1317	21.9067	40.58	-278.0	-244.0	0.0
170	1.6870000000001255	0.0474	-0.0449	1.0117	0.0	0.0	0.0	33.1348	-23.1317	21.9067	40.7	-278.0	-243.0	0.0
171	1.6870000000001255	0.0483	-0.0449	1.0146	0.0	0.0	0.0	33.1348	-23.1317	21.9067	40.58	-279.0	-243.0	-1.0
172	1.6900000000000546	0.0483	-0.0459	1.0132	0.0	0.0	0.0	33.1348	-23.1317	21.9012	40.63	-279.0	-244.0	-1.0
173	1.6920000000000073	0.0493	-0.043	1.0117	0.0	0.0	0.0	33.1348	-23.1317	21.9012	40.66	-280.0	-245.0	-1.0
174	1.70900000000006	0.0488	-0.0439	1.0127	0.0	0.0	0.0	33.1348	-23.1317	21.9012	40.66	-281.0	-245.0	-2.0
175	1.7139999999999418	0.0474	-0.0454	1.0122	0.0	0.0	0.0	33.1348	-23.1317	21.9012	40.59	-281.0	-245.0	-1.0
176	1.7200000000000273	0.0488	-0.0454	1.0137	0.0	0.0	0.0	33.1348	-23.1317	21.9012	40.61	-282.0	-245.0	-2.0
177	1.7550000000001091	0.0469	-0.0435	1.0107	0.0	0.0	0.0	33.1348	-23.1317	21.9012	40.58	-283.0	-244.0	-2.0
178	1.7570000000000618	0.0474	-0.0435	1.0112	0.0	0.0	0.0	33.1348	-23.1317	21.9067	40.62	-282.0	-244.0	-2.0
179	1.76299999999992	0.0479	-0.043	1.0142	0.0	0.0	0.0	33.1348	-23.1317	21.9067	40.6	-281.0	-246.0	-3.0
180	1.7650000000001	0.0474	-0.0449	1.0107	0.0	0.0	0.0	33.1348	-23.1317	21.9012	40.64	-282.0	-247.0	-3.0
181	1.7719999999999345	0.0493	-0.0454	1.0156	0.0	0.0	0.0	33.1348	-23.1317	21.9012	40.64	-282.0	-247.0	-5.0
182	1.7919999999999163	0.0483	-0.0444	1.0103	0.0	0.0	0.0	33.1348	-23.1317	21.9012	40.65	-284.0	-247.0	-4.0
183	1.7940000000000964	0.0479	-0.0444	1.0107	0.0	0.0	0.0	33.1348	-23.1317	21.9012	40.56	-284.0	-246.0	-4.0
184	1.808999999999969	0.0479	-0.0415	1.0127	0.0	0.0	0.0	33.1348	-23.1317	21.9012	40.58	-283.0	-246.0	-3.0
185	1.8379999999999654	0.0503	-0.0435	1.0117	0.0	0.0	0.0	33.1348	-23.1317	21.9012	40.61	-282.0	-244.0	-2.0
186	1.8479999999999563	0.0469	-0.0425	1.0127	0.0	0.0	0.0	33.1348	-23.1317	21.9012	40.61	-281.0	-245.0	-3.0
187	1.8489999999999327	0.0474	-0.043	1.0117	0.0	0.0	0.0	33.1348	-23.1317	21.9012	40.63	-280.0	-246.0	-2.0
188	1.849999999999909	0.0479	-0.0449	1.0107	0.0	0.0	0.0	33.1403	-23.1317	21.9012	40.58	-280.0	-246.0	-2.0
189	1.8520000000000891	0.0483	-0.0439	1.0103	0.0	0.0	0.0	33.1403	-23.1262	21.8958	40.61	-279.0	-246.0	-2.0
190	1.8700000000001182	0.0483	-0.0444	1.0127	0.0	0.0	0.0	33.1403	-23.1262	21.8958	40.59	-279.0	-246.0	-4.0
191	1.872000000000071	0.0483	-0.0454	1.0127	0.0	0.0	0.0	33.1403	-23.1262	21.8958	40.66	-279.0	-244.0	-4.0
192	1.91800000000012	0.0459	-0.0459	1.0122	0.0	0.0	0.0	33.1403	-23.1262	21.8958	40.6	-281.0	-245.0	-3.0
193	1.91800000000012	0.0469	-0.043	1.0122	0.0	0.0	0.0	33.1403	-23.1262	21.8958	40.65	-281.0	-246.0	-5.0
194	1.9200000000000728	0.0488	-0.043	1.0132	0.0	0.0	0.0	33.1403	-23.1262	21.8958	40.65	-283.0	-246.0	-5.0
195	1.9220000000000255	0.0479	-0.0415	1.0127	0.0	0.0	0.0	33.1403	-23.1262	21.8958	40.68	-283.0	-245.0	-5.0
196	1.9220000000000255	0.0503	-0.0459	1.0127	0.0	0.0	0.0	33.1403	-23.1262	21.8958	40.69	-282.0	-247.0	-7.0
197	1.9300000000000637	0.0479	-0.0439	1.0142	0.0	0.0	0.0	33.1403	-23.1262	21.8903	40.63	-283.0	-248.0	-5.0
198	1.9510000000000218	0.0483	-0.0454	1.0093	0.0	0.0	0.0	33.1403	-23.1262	21.8903	40.73	-283.0	-248.0	-6.0
199	1.9510000000000218	0.0474	-0.0435	1.0093	0.0	0.0	0.0	33.1403	-23.1262	21.8903	40.56	-281.0	-247.0	-6.0
200	1.961999999999989	0.0474	-0.0425	1.0132	0.0	0.0	0.0	33.1458	-23.1207	21.8903	40.58	-279.0	-248.0	-4.0
201	1.9980000000000473	0.0469	-0.043	1.0137	0.0	0.0	0.0	33.1458	-23.1207	21.8848	40.55	-279.0	-249.0	-5.0
202	2.0090000000000146	0.0459	-0.0439	1.0132	0.0	0.0	0.0	33.1458	-23.1152	21.8793	40.62	-278.0	-249.0	-4.0
203	2.0090000000000146	0.0479	-0.0464	1.0127	0.0	0.0	0.0	33.1458	-23.1152	21.8793	40.62	-279.0	-248.0	-4.0
204	2.0109999999999673	0.0464	-0.0435	1.0122	0.0	0.0	0.0	33.1458	-23.1097	21.8738	40.68	-279.0	-245.0	-4.0
205	2.0109999999999673	0.0469	-0.0459	1.0122	0.0	0.0	0.0	33.1458	-23.1097	21.8738	40.65	-279.0	-244.0	-3.0
206	2.030999999999949	0.0483	-0.0459	1.0122	0.0	0.0	0.0	33.1458	-23.1097	21.8738	40.63	-280.0	-244.0	-2.0
207	2.0329999999999018	0.0469	-0.0454	1.0122	0.0	0.0	0.0	33.1458	-23.1097	21.8738	40.63	-280.0	-244.0	-1.0
208	2.0389999999999873	0.0483	-0.0449	1.0132	0.0	0.0	0.0	33.1458	-23.1097	21.8793	40.58	-282.0	-244.0	-1.0
209	2.074000000000069	0.0498	-0.0444	1.0107	0.0	0.0	0.0	33.1458	-23.1152	21.8793	40.68	-283.0	-244.0	0.0
210	2.076000000000022	0.0503	-0.0449	1.0151	0.0	0.0	0.0	33.1458	-23.1152	21.8793	40.6	-283.0	-244.0	-1.0
211	2.0799999999999272	0.0483	-0.0449	1.0117	0.0	0.0	0.0	33.1458	-23.1152	21.8793	40.63	-282.0	-244.0	-1.0
212	2.0830000000000837	0.0483	-0.0459	1.0107	0.0	0.0	0.0	33.1458	-23.1152	21.8793	40.66	-283.0	-245.0	-2.0
213	2.088999999999942	0.0479	-0.0439	1.0117	0.0	0.0	0.0	33.1458	-23.1152	21.8793	40.62	-283.0	-246.0	-2.0
214	2.11200000000008	0.0474	-0.0444	1.0137	0.0	0.0	0.0	33.1458	-23.1152	21.8793	40.61	-282.0	-246.0	-2.0
215	2.1140000000000327	0.0474	-0.0435	1.0103	0.0	0.0	0.0	33.1458	-23.1152	21.8793	40.6	-281.0	-245.0	-2.0
216	2.1420000000000528	0.0488	-0.0439	1.0127	0.0	0.0	0.0	33.1458	-23.1152	21.8793	40.6	-281.0	-245.0	-3.0
217	2.189000000000078	0.0488	-0.0444	1.0117	0.0	0.0	0.0	33.1458	-23.1152	21.8793	40.67	-281.0	-245.0	-2.0
218	2.189000000000078	0.0474	-0.0405	1.0132	0.0	0.0	0.0	33.1458	-23.1152	21.8793	40.63	-282.0	-245.0	-1.0
219	2.2110000000000127	0.0493	-0.043	1.0112	0.0	0.0	0.0	33.1458	-23.1152	21.8793	40.58	-282.0	-246.0	-2.0
220	2.2110000000000127	0.0479	-0.0435	1.0103	0.0	0.0	0.0	33.1458	-23.1152	21.8793	40.6	-281.0	-246.0	-2.0
221	2.2110000000000127	0.0469	-0.0449	1.0112	0.0	0.0	0.0	33.1458	-23.1152	21.8793	40.6	-281.0	-247.0	-3.0
222	2.2110000000000127	0.0464	-0.0464	1.0112	0.0	0.0	0.0	33.1458	-23.1152	21.8793	40.61	-281.0	-247.0	-4.0
223	2.2170000000000982	0.0479	-0.0459	1.0117	0.0	0.0	0.0	33.1458	-23.1152	21.8793	40.65	-281.0	-247.0	-5.0
224	2.2349999999999	0.0479	-0.0439	1.0117	0.0	0.0	0.0	33.1458	-23.1152	21.8738	40.66	-282.0	-246.0	-4.0
225	2.2349999999999	0.0479	-0.0425	1.0137	0.0	0.0	0.0	33.1458	-23.1152	21.8738	40.63	-281.0	-245.0	-3.0
226	2.2349999999999	0.0493	-0.0435	1.0151	0.0	0.0	0.0	33.1458	-23.1152	21.8738	40.63	-282.0	-245.0	-4.0
227	2.2670000000000528	0.0498	-0.0444	1.0146	0.0	0.0	0.0	33.1458	-23.1152	21.8738	40.53	-283.0	-246.0	-5.0
228	2.2670000000000528	0.0483	-0.0464	1.0117	0.0	0.0	0.0	33.1458	-23.1152	21.8738	40.68	-282.0	-246.0	-4.0
229	2.280999999999949	0.0493	-0.043	1.0127	0.0	0.0	0.0	33.1458	-23.1152	21.8738	40.55	-281.0	-246.0	-5.0
230	2.2840000000001055	0.0483	-0.0444	1.0122	0.0	0.0	0.0	33.1458	-23.1152	21.8738	40.62	-281.0	-246.0	-4.0
231	2.2840000000001055	0.0493	-0.0439	1.0088	0.0	0.0	0.0	33.1458	-23.1152	21.8738	40.64	-283.0	-246.0	-3.0
232	2.2840000000001055	0.0483	-0.0464	1.0137	0.0	0.0	0.0	33.1458	-23.1152	21.8738	40.66	-284.0	-248.0	-1.0
233	2.303000000000111	0.0483	-0.0444	1.0112	0.0	0.0	0.0	33.1458	-23.1152	21.8738	40.63	-283.0	-249.0	0.0
234	2.30600000000004	0.0488	-0.0444	1.0122	0.0	0.0	0.0	33.1458	-23.1152	21.8683	40.63	-283.0	-249.0	0.0
235	2.3120000000001255	0.0498	-0.0425	1.0137	0.0	0.0	0.0	33.1512	-23.1152	21.8683	40.72	-283.0	-247.0	0.0
236	2.3789999999999054	0.0493	-0.0469	1.0098	0.0	0.0	0.0	33.1512	-23.1152	21.8683	40.58	-283.0	-246.0	-1.0
237	2.394999999999982	0.0464	-0.0464	1.0132	0.0	0.0	0.0	33.1458	-23.1152	21.8683	40.58	-284.0	-246.0	0.0
238	2.394999999999982	0.0464	-0.043	1.0122	0.0	0.0	0.0	33.1458	-23.1152	21.8738	40.61	-284.0	-246.0	0.0
239	2.394999999999982	0.0488	-0.0415	1.0127	0.0	0.0	0.0	33.1458	-23.1152	21.8738	40.62	-283.0	-248.0	0.0
240	2.394999999999982	0.0474	-0.0449	1.0142	0.0	0.0	0.0	33.1512	-23.1152	21.8683	40.61	-282.0	-248.0	-1.0
241	2.394999999999982	0.0488	-0.0439	1.0117	0.0	0.0	0.0	33.1512	-23.1152	21.8683	40.57	-281.0	-247.0	-1.0
242	2.394999999999982	0.0474	-0.0444	1.0127	0.0	0.0	0.0	33.1512	-23.1152	21.8683	40.65	-281.0	-247.0	-1.0
243	2.4020000000000437	0.0464	-0.0464	1.0127	0.0	0.0	0.0	33.1512	-23.1097	21.8683	40.57	-281.0	-248.0	-2.0
244	2.4020000000000437	0.0469	-0.0444	1.0146	0.0	0.0	0.0	33.1512	-23.1097	21.8683	40.55	-282.0	-246.0	-1.0
245	2.41800000000012	0.0483	-0.0405	1.0127	0.0	0.0	0.0	33.1512	-23.1097	21.8683	40.63	-282.0	-246.0	-1.0
246	2.4700000000000273	0.0479	-0.0425	1.0137	0.0	0.0	0.0	33.1512	-23.1097	21.8683	40.61	-283.0	-245.0	-1.0
247	2.47199999999998	0.0469	-0.0439	1.0156	0.0	0.0	0.0	33.1512	-23.1097	21.8683	40.61	-282.0	-243.0	-1.0
248	2.47199999999998	0.0459	-0.0459	1.0132	0.0	0.0	0.0	33.1512	-23.1097	21.8683	40.57	-281.0	-243.0	0.0
249	2.47199999999998	0.0474	-0.0459	1.0107	0.0	0.0	0.0	33.1458	-23.1152	21.8738	40.67	-281.0	-242.0	0.0
250	2.47199999999998	0.0469	-0.0444	1.0137	0.0	0.0	0.0	33.1458	-23.1152	21.8738	40.6	-281.0	-242.0	0.0
251	2.4739999999999327	0.0464	-0.0425	1.0151	0.0	0.0	0.0	33.1458	-23.1152	21.8738	40.65	-280.0	-243.0	0.0
252	2.479000000000042	0.0483	-0.043	1.0127	0.0	0.0	0.0	33.1458	-23.1152	21.8793	40.63	-281.0	-242.0	-1.0
253	2.48700000000008	0.0493	-0.0464	1.0132	0.0	0.0	0.0	33.1458	-23.1152	21.8793	40.62	-283.0	-242.0	0.0
254	2.507000000000062	0.0469	-0.0449	1.0137	0.0	0.0	0.0	33.1458	-23.1207	21.8848	40.59	-282.0	-242.0	0.0
255	2.5109999999999673	0.0464	-0.0449	1.0127	0.0	0.0	0.0	33.1458	-23.1207	21.8848	40.64	-282.0	-243.0	0.0
256	2.558999999999969	0.0469	-0.0459	1.0103	0.0	0.0	0.0	33.1458	-23.1207	21.8848	40.66	-280.0	-243.0	0.0
257	2.558999999999969	0.0469	-0.0454	1.0122	0.0	0.0	0.0	33.1403	-23.1207	21.8848	40.64	-280.0	-242.0	-1.0
258	2.560999999999922	0.0464	-0.043	1.0132	0.0	0.0	0.0	33.1403	-23.1207	21.8903	40.7	-280.0	-242.0	0.0
259	2.560999999999922	0.0493	-0.0415	1.0127	0.0	0.0	0.0	33.1403	-23.1207	21.8903	40.61	-280.0	-244.0	-1.0
260	2.560999999999922	0.0479	-0.0454	1.0112	0.0	0.0	0.0	33.1458	-23.1207	21.8903	40.63	-281.0	-245.0	-1.0
261	2.5679999999999836	0.0493	-0.0454	1.0098	0.0	0.0	0.0	33.1403	-23.1207	21.8848	40.63	-279.0	-246.0	-2.0
262	2.591000000000122	0.0483	-0.0435	1.0117	0.0	0.0	0.0	33.1458	-23.1207	21.8848	40.65	-278.0	-247.0	-1.0
263	2.5920000000000982	0.0474	-0.0444	1.0112	0.0	0.0	0.0	33.1458	-23.1152	21.8793	40.66	-277.0	-248.0	-1.0
264	2.599999999999909	0.0483	-0.0469	1.0103	0.0	0.0	0.0	33.1458	-23.1152	21.8738	40.64	-276.0	-248.0	-2.0
265	2.6390000000001237	0.0464	-0.0459	1.0146	0.0	0.0	0.0	33.1458	-23.1097	21.8738	40.61	-277.0	-248.0	-3.0
266	2.6410000000000764	0.0479	-0.0459	1.0142	0.0	0.0	0.0	33.1458	-23.1097	21.8683	40.67	-278.0	-248.0	-4.0
267	2.6410000000000764	0.0488	-0.0449	1.0132	0.0	0.0	0.0	33.1512	-23.1042	21.8628	40.6	-279.0	-248.0	-4.0
268	2.643000000000029	0.0474	-0.042	1.0127	0.0	0.0	0.0	33.1512	-23.1042	21.8628	40.62	-280.0	-247.0	-5.0
269	2.6469999999999345	0.0464	-0.0444	1.0107	0.0	0.0	0.0	33.1512	-23.1042	21.8628	40.61	-279.0	-247.0	-3.0
270	2.660000000000082	0.0483	-0.0474	1.0132	0.0	0.0	0.0	33.1512	-23.1042	21.8573	40.66	-279.0	-246.0	-2.0
271	2.6720000000000255	0.0483	-0.0483	1.0142	0.0	0.0	0.0	33.1512	-23.1042	21.8573	40.64	-281.0	-246.0	-2.0
272	2.6749999999999545	0.0469	-0.0459	1.0137	0.0	0.0	0.0	33.1512	-23.0988	21.8573	40.6	-281.0	-246.0	-3.0
273	2.714999999999918	0.0493	-0.0435	1.0127	0.0	0.0	0.0	33.1512	-23.0988	21.8573	40.62	-278.0	-245.0	-3.0
274	2.7170000000000982	0.0488	-0.043	1.0137	0.0	0.0	0.0	33.1512	-23.0988	21.8518	40.62	-278.0	-244.0	-4.0
275	2.7170000000000982	0.0474	-0.0469	1.0142	0.0	0.0	0.0	33.1512	-23.0988	21.8518	40.62	-277.0	-243.0	-4.0
276	2.7170000000000982	0.0469	-0.0449	1.0146	0.0	0.0	0.0	33.1512	-23.0988	21.8518	40.63	-277.0	-244.0	-4.0
277	2.7309999999999945	0.0488	-0.0439	1.0098	0.0	0.0	0.0	33.1512	-23.0988	21.8518	40.6	-276.0	-244.0	-4.0
278	2.759999999999991	0.0479	-0.0449	1.0103	0.0	0.0	0.0	33.1512	-23.0988	21.8518	40.69	-278.0	-244.0	-4.0
279	2.76299999999992	0.0469	-0.0454	1.0146	0.0	0.0	0.0	33.1512	-23.0933	21.8518	40.62	-279.0	-244.0	-4.0
280	2.76299999999992	0.0483	-0.0425	1.0156	0.0	0.0	0.0	33.1512	-23.0988	21.8518	40.58	-281.0	-243.0	-2.0
281	2.8309999999999036	0.0483	-0.0449	1.0103	0.0	0.0	0.0	33.1512	-23.0988	21.8518	40.62	-280.0	-243.0	-2.0
282	2.855000000000018	0.0474	-0.0454	1.0112	0.0	0.0	0.0	33.1512	-23.0988	21.8518	40.67	-283.0	-243.0	-2.0
283	2.855000000000018	0.0493	-0.0454	1.0127	0.0	0.0	0.0	33.1512	-23.0988	21.8573	40.62	-286.0	-243.0	-1.0
284	2.855000000000018	0.0479	-0.0454	1.0122	0.0	0.0	0.0	33.1458	-23.1042	21.8573	40.62	-282.0	-244.0	0.0
285	2.855000000000018	0.0464	-0.0415	1.0107	0.0	0.0	0.0	33.1458	-23.1042	21.8628	40.62	-282.0	-244.0	-1.0
286	2.855000000000018	0.0479	-0.0435	1.0146	0.0	0.0	0.0	33.1458	-23.1042	21.8628	40.67	-280.0	-244.0	-1.0
287	2.856999999999971	0.0459	-0.043	1.0127	0.0	0.0	0.0	33.1512	-23.1042	21.8628	40.63	-280.0	-245.0	-1.0
288	2.872000000000071	0.0459	-0.0435	1.0122	0.0	0.0	0.0	33.1512	-23.1042	21.8628	40.63	-280.0	-245.0	-2.0
289	2.872000000000071	0.0474	-0.0425	1.0117	0.0	0.0	0.0	33.1512	-23.0988	21.8628	40.6	-280.0	-245.0	-1.0
290	2.872000000000071	0.0493	-0.0439	1.0122	0.0	0.0	0.0	33.1512	-23.0988	21.8573	40.5	-281.0	-246.0	-3.0
291	2.9190000000000964	0.0469	-0.0464	1.0127	0.0	0.0	0.0	33.1512	-23.0988	21.8573	40.64	-281.0	-246.0	-3.0
292	2.921000000000049	0.0474	-0.0444	1.0127	0.0	0.0	0.0	33.1512	-23.0988	21.8573	40.62	-281.0	-244.0	-2.0
293	2.921000000000049	0.0469	-0.0449	1.0117	0.0	0.0	0.0	33.1512	-23.0988	21.8628	40.63	-281.0	-242.0	-1.0
294	2.921000000000049	0.0488	-0.0444	1.0137	0.0	0.0	0.0	33.1512	-23.1042	21.8628	40.59	-280.0	-242.0	-1.0
295	2.921000000000049	0.0464	-0.0444	1.0103	0.0	0.0	0.0	33.1458	-23.1042	21.8628	40.67	-279.0	-241.0	-2.0
296	2.921000000000049	0.0469	-0.0435	1.0122	0.0	0.0	0.0	33.1458	-23.1042	21.8683	40.58	-280.0	-242.0	-3.0
297	2.925999999999931	0.0483	-0.0444	1.0117	0.0	0.0	0.0	33.1458	-23.1042	21.8683	40.67	-281.0	-241.0	-2.0
298	2.935999999999922	0.0474	-0.0449	1.0132	0.0	0.0	0.0	33.1458	-23.1042	21.8683	40.64	-280.0	-242.0	-1.0
299	2.961999999999989	0.0474	-0.0435	1.0137	0.0	0.0	0.0	33.1458	-23.1042	21.8683	40.67	-279.0	-243.0	-1.0
300	2.964999999999918	0.0459	-0.043	1.0107	0.0	0.0	0.0	33.1458	-23.1042	21.8683	40.62	-280.0	-246.0	-1.0
301	2.981999999999971	0.0488	-0.0444	1.0107	0.0	0.0	0.0	33.1458	-23.1042	21.8683	40.62	-280.0	-245.0	-1.0
302	3.0140000000001237	0.0479	-0.0449	1.0117	0.0	0.0	0.0	33.1458	-23.1042	21.8683	40.59	-280.0	-246.0	-1.0
303	3.0299999999999727	0.0474	-0.0435	1.0107	0.0	0.0	0.0	33.1512	-23.1042	21.8628	40.66	-279.0	-247.0	-2.0
304	3.0299999999999727	0.0459	-0.0444	1.0112	0.0	0.0	0.0	33.1512	-23.0988	21.8628	40.62	-281.0	-247.0	-2.0
305	3.0299999999999727	0.0483	-0.0449	1.0117	0.0	0.0	0.0	33.1512	-23.0988	21.8628	40.59	-280.0	-246.0	-3.0
306	3.0319999999999254	0.0488	-0.0464	1.0117	0.0	0.0	0.0	33.1512	-23.0988	21.8628	40.65	-279.0	-245.0	-2.0
307	3.0319999999999254	0.0479	-0.0439	1.0161	0.0	0.0	0.0	33.1512	-23.0988	21.8628	40.63	-281.0	-243.0	-4.0
308	3.0499999999999545	0.0474	-0.0415	1.0132	0.0	0.0	0.0	33.1512	-23.0988	21.8628	40.66	-279.0	-244.0	-3.0
309	3.0519999999999072	0.0483	-0.0415	1.0103	0.0	0.0	0.0	33.1512	-23.0988	21.8628	40.63	-278.0	-244.0	-1.0
310	3.102000000000089	0.0498	-0.043	1.0122	0.0	0.0	0.0	33.1512	-23.0988	21.8628	40.56	-279.0	-245.0	-2.0
311	3.102000000000089	0.0493	-0.0439	1.0132	0.0	0.0	0.0	33.1512	-23.0988	21.8573	40.71	-278.0	-246.0	-3.0
312	3.105000000000018	0.0483	-0.0459	1.0127	0.0	0.0	0.0	33.1512	-23.0988	21.8573	40.64	-279.0	-247.0	-3.0
313	3.105000000000018	0.0479	-0.0439	1.0117	0.0	0.0	0.0	33.1567	-23.0988	21.8518	40.63	-279.0	-247.0	-5.0
314	3.105000000000018	0.0469	-0.0444	1.0137	0.0	0.0	0.0	33.1567	-23.0933	21.8518	40.63	-280.0	-247.0	-6.0
315	3.1089999999999236	0.0474	-0.0439	1.0112	0.0	0.0	0.0	33.1567	-23.0933	21.8518	40.64	-281.0	-246.0	-6.0
316	3.117999999999938	0.0479	-0.0444	1.0122	0.0	0.0	0.0	33.1567	-23.0933	21.8518	40.66	-281.0	-246.0	-6.0
317	3.1240000000000236	0.0479	-0.0425	1.0112	0.0	0.0	0.0	33.1567	-23.0933	21.8463	40.58	-280.0	-246.0	-6.0
318	3.1369999999999436	0.0479	-0.0444	1.0142	0.0	0.0	0.0	33.1567	-23.0933	21.8463	40.6	-280.0	-246.0	-7.0
319	3.155999999999949	0.0469	-0.0439	1.0137	0.0	0.0	0.0	33.1567	-23.0933	21.8463	40.61	-280.0	-246.0	-6.0
320	3.191000000000031	0.0493	-0.0469	1.0112	0.0	0.0	0.0	33.1567	-23.0933	21.8463	40.56	-281.0	-246.0	-5.0
321	3.191000000000031	0.0483	-0.0469	1.0112	0.0	0.0	0.0	33.1567	-23.0933	21.8463	40.58	-281.0	-245.0	-4.0
322	3.191000000000031	0.0479	-0.0454	1.0127	0.0	0.0	0.0	33.1567	-23.0933	21.8463	40.58	-281.0	-245.0	-4.0
323	3.201999999999998	0.0479	-0.0439	1.0132	0.0	0.0	0.0	33.1567	-23.0933	21.8463	40.6	-280.0	-245.0	-6.0
324	3.2129999999999654	0.0464	-0.0439	1.0112	0.0	0.0	0.0	33.1567	-23.0878	21.8463	40.67	-280.0	-245.0	-6.0
325	3.214999999999918	0.0474	-0.0444	1.0122	0.0	0.0	0.0	33.1567	-23.0878	21.8463	40.63	-280.0	-245.0	-5.0
326	3.2349999999999	0.0469	-0.043	1.0117	0.0	0.0	0.0	33.1567	-23.0878	21.8463	40.63	-279.0	-245.0	-4.0
327	3.2349999999999	0.0483	-0.0444	1.0142	0.0	0.0	0.0	33.1567	-23.0878	21.8408	40.61	-279.0	-244.0	-3.0
328	3.2690000000000055	0.0479	-0.0449	1.0146	0.0	0.0	0.0	33.1567	-23.0878	21.8408	40.61	-279.0	-243.0	-1.0
329	3.2690000000000055	0.0483	-0.043	1.0127	0.0	0.0	0.0	33.1567	-23.0878	21.8463	40.59	-280.0	-242.0	0.0
330	3.2690000000000055	0.0479	-0.0439	1.0132	0.0	0.0	0.0	33.1567	-23.0878	21.8463	40.6	-281.0	-242.0	-1.0
331	3.270999999999958	0.0479	-0.0449	1.0142	0.0	0.0	0.0	33.1567	-23.0933	21.8463	40.67	-281.0	-242.0	-1.0
332	3.2919999999999163	0.0503	-0.0464	1.0107	0.0	0.0	0.0	33.1567	-23.0933	21.8518	40.61	-281.0	-243.0	-2.0
333	3.2940000000000964	0.0483	-0.0449	1.0137	0.0	0.0	0.0	33.1567	-23.0933	21.8518	40.61	-280.0	-244.0	-2.0
334	3.2970000000000255	0.0464	-0.043	1.0161	0.0	0.0	0.0	33.1567	-23.0933	21.8518	40.65	-280.0	-244.0	-2.0
335	3.336999999999989	0.0474	-0.0405	1.0122	0.0	0.0	0.0	33.1567	-23.0933	21.8518	40.64	-280.0	-243.0	-2.0
336	3.338999999999942	0.0498	-0.0439	1.0112	0.0	0.0	0.0	33.1567	-23.0933	21.8518	40.67	-280.0	-244.0	-1.0
337	3.338999999999942	0.0483	-0.0439	1.0122	0.0	0.0	0.0	33.1567	-23.0933	21.8518	40.62	-281.0	-243.0	0.0
338	3.338999999999942	0.0464	-0.0459	1.0137	0.0	0.0	0.0	33.1567	-23.0933	21.8518	40.56	-280.0	-243.0	-1.0
339	3.344000000000051	0.0469	-0.0464	1.0127	0.0	0.0	0.0	33.1567	-23.0933	21.8518	40.58	-279.0	-244.0	-2.0
340	3.3559999999999945	0.0479	-0.0459	1.0137	0.0	0.0	0.0	33.1512	-23.0933	21.8518	40.63	-280.0	-244.0	-2.0
341	3.367999999999938	0.0479	-0.0459	1.0122	0.0	0.0	0.0	33.1512	-23.0933	21.8518	40.63	-281.0	-245.0	-2.0
342	3.3900000000001	0.0479	-0.0459	1.0093	0.0	0.0	0.0	33.1512	-23.0933	21.8518	40.6	-282.0	-246.0	-2.0
343	3.4139999999999873	0.0474	-0.043	1.0117	0.0	0.0	0.0	33.1512	-23.0933	21.8518	40.6	-281.0	-247.0	-2.0
344	3.4249999999999545	0.0454	-0.0425	1.0132	0.0	0.0	0.0	33.1567	-23.0933	21.8518	40.66	-279.0	-247.0	-3.0
345	3.4249999999999545	0.0479	-0.0444	1.0098	0.0	0.0	0.0	33.1567	-23.0933	21.8463	40.61	-279.0	-246.0	-3.0
346	3.4249999999999545	0.0488	-0.0449	1.0117	0.0	0.0	0.0	33.1567	-23.0933	21.8463	40.62	-279.0	-245.0	-3.0
347	3.4269999999999072	0.0493	-0.0444	1.0112	0.0	0.0	0.0	33.1567	-23.0933	21.8463	40.6	-279.0	-245.0	-2.0
348	3.4470000000001164	0.0488	-0.0454	1.0122	0.0	0.0	0.0	33.1567	-23.0878	21.8463	40.57	-280.0	-245.0	-2.0
349	3.449000000000069	0.0479	-0.0439	1.0117	0.0	0.0	0.0	33.1567	-23.0878	21.8463	40.62	-280.0	-245.0	-2.0
350	3.4600000000000364	0.0474	-0.0469	1.0127	0.0	0.0	0.0	33.1567	-23.0878	21.8463	40.63	-281.0	-244.0	-1.0
351	3.5260000000000673	0.0483	-0.0459	1.0132	0.0	0.0	0.0	33.1512	-23.0933	21.8463	40.58	-281.0	-243.0	-1.0
352	3.548000000000002	0.0474	-0.0449	1.0132	0.0	0.0	0.0	33.1512	-23.0933	21.8463	40.63	-281.0	-244.0	-1.0
353	3.548000000000002	0.0479	-0.0449	1.0107	0.0	0.0	0.0	33.1512	-23.0933	21.8463	40.59	-279.0	-245.0	-1.0
354	3.548000000000002	0.0474	-0.0459	1.0117	0.0	0.0	0.0	33.1512	-23.0933	21.8463	40.59	-280.0	-245.0	-1.0
355	3.548000000000002	0.0488	-0.0469	1.0117	0.0	0.0	0.0	33.1512	-23.0933	21.8463	40.63	-280.0	-247.0	-3.0
356	3.548000000000002	0.0479	-0.0449	1.0151	0.0	0.0	0.0	33.1512	-23.0878	21.8408	40.64	-280.0	-247.0	-5.0
357	3.548000000000002	0.0474	-0.0459	1.0146	0.0	0.0	0.0	33.1512	-23.0878	21.8408	40.68	-281.0	-247.0	-6.0
358	3.550999999999931	0.0498	-0.0444	1.0107	0.0	0.0	0.0	33.1512	-23.0878	21.8408	40.66	-280.0	-247.0	-5.0
359	3.550999999999931	0.0498	-0.0435	1.0112	0.0	0.0	0.0	33.1567	-23.0878	21.8408	40.62	-281.0	-247.0	-6.0
360	3.5730000000000928	0.0479	-0.0444	1.0142	0.0	0.0	0.0	33.1567	-23.0878	21.8353	40.66	-282.0	-247.0	-6.0
361	3.6110000000001037	0.0479	-0.0454	1.0112	0.0	0.0	0.0	33.1567	-23.0878	21.8353	40.62	-282.0	-247.0	-6.0
362	3.6110000000001037	0.0483	-0.0435	1.0093	0.0	0.0	0.0	33.1567	-23.0878	21.8353	40.7	-282.0	-247.0	-5.0
363	3.6259999999999764	0.0474	-0.0454	1.0122	0.0	0.0	0.0	33.1567	-23.0878	21.8353	40.65	-283.0	-247.0	-5.0
364	3.6259999999999764	0.0479	-0.0449	1.0127	0.0	0.0	0.0	33.1567	-23.0878	21.8353	40.63	-281.0	-247.0	-5.0
365	3.6259999999999764	0.0508	-0.0444	1.0132	0.0	0.0	0.0	33.1567	-23.0878	21.8353	40.63	-280.0	-247.0	-5.0
366	3.627999999999929	0.0469	-0.0464	1.0122	0.0	0.0	0.0	33.1567	-23.0878	21.8353	40.64	-281.0	-245.0	-5.0
367	3.627999999999929	0.0464	-0.0444	1.0107	0.0	0.0	0.0	33.1567	-23.0823	21.8353	40.67	-281.0	-246.0	-5.0
368	3.6510000000000673	0.0483	-0.043	1.0107	0.0	0.0	0.0	33.1567	-23.0823	21.8298	40.67	-281.0	-247.0	-7.0
369	3.6510000000000673	0.0474	-0.0459	1.0117	0.0	0.0	0.0	33.1567	-23.0823	21.8298	40.62	-282.0	-248.0	-5.0
370	3.655999999999949	0.0464	-0.0469	1.0122	0.0	0.0	0.0	33.1567	-23.0823	21.8298	40.62	-281.0	-250.0	-5.0
371	3.711999999999989	0.0488	-0.0439	1.0103	0.0	0.0	0.0	33.1567	-23.0823	21.8243	40.66	-281.0	-249.0	-4.0
372	3.711999999999989	0.0503	-0.0444	1.0112	0.0	0.0	0.0	33.1567	-23.0768	21.8243	40.6	-280.0	-248.0	-3.0
373	3.711999999999989	0.0474	-0.043	1.0103	0.0	0.0	0.0	33.1567	-23.0768	21.8243	40.65	-280.0	-248.0	-4.0
374	3.713999999999942	0.0469	-0.043	1.0142	0.0	0.0	0.0	33.1622	-23.0768	21.8188	40.66	-279.0	-246.0	-2.0
375	3.713999999999942	0.0474	-0.0449	1.0122	0.0	0.0	0.0	33.1622	-23.0768	21.8188	40.65	-280.0	-247.0	-3.0
376	3.716000000000122	0.0479	-0.0435	1.0103	0.0	0.0	0.0	33.1622	-23.0768	21.8188	40.59	-280.0	-247.0	-4.0
377	3.7339999999999236	0.0464	-0.0464	1.0132	0.0	0.0	0.0	33.1622	-23.0713	21.8188	40.63	-279.0	-246.0	-4.0
378	3.7360000000001037	0.0479	-0.0425	1.0117	0.0	0.0	0.0	33.1622	-23.0713	21.8134	40.63	-279.0	-246.0	-5.0
379	3.7590000000000146	0.0479	-0.043	1.0117	0.0	0.0	0.0	33.1622	-23.0713	21.8134	40.66	-277.0	-246.0	-4.0
380	3.7899999999999636	0.0483	-0.0444	1.0112	0.0	0.0	0.0	33.1622	-23.0713	21.8134	40.62	-278.0	-245.0	-3.0
381	3.8040000000000873	0.0493	-0.0439	1.0127	0.0	0.0	0.0	33.1622	-23.0713	21.8079	40.62	-279.0	-245.0	-3.0
382	3.8050000000000637	0.0488	-0.0459	1.0103	0.0	0.0	0.0	33.1622	-23.0713	21.8079	40.62	-278.0	-245.0	-1.0
383	3.8050000000000637	0.0488	-0.0439	1.0117	0.0	0.0	0.0	33.1622	-23.0658	21.8079	40.65	-279.0	-246.0	-2.0
384	3.8070000000000164	0.0479	-0.0474	1.0117	0.0	0.0	0.0	33.1622	-23.0658	21.8079	40.56	-280.0	-245.0	-1.0
385	3.8070000000000164	0.0469	-0.0439	1.0107	0.0	0.0	0.0	33.1622	-23.0658	21.8079	40.63	-279.0	-245.0	-2.0
386	3.8279999999999745	0.0493	-0.0435	1.0132	0.0	0.0	0.0	33.1622	-23.0658	21.8079	40.71	-281.0	-245.0	-2.0
387	3.8350000000000364	0.0469	-0.0454	1.0122	0.0	0.0	0.0	33.1622	-23.0658	21.8079	40.62	-281.0	-244.0	-2.0
388	3.8510000000001128	0.0464	-0.0444	1.0088	0.0	0.0	0.0	33.1622	-23.0658	21.8079	40.63	-280.0	-245.0	-2.0
389	3.882000000000062	0.0483	-0.042	1.0107	0.0	0.0	0.0	33.1622	-23.0658	21.8079	40.63	-280.0	-246.0	-2.0
390	3.893000000000029	0.0474	-0.0425	1.0112	0.0	0.0	0.0	33.1677	-23.0658	21.8079	40.68	-281.0	-247.0	-4.0
391	3.893000000000029	0.0483	-0.0439	1.0107	0.0	0.0	0.0	33.1677	-23.0658	21.8024	40.59	-280.0	-247.0	-4.0
392	3.893000000000029	0.0488	-0.0439	1.0127	0.0	0.0	0.0	33.1677	-23.0658	21.8024	40.64	-279.0	-247.0	-4.0
393	3.894999999999982	0.0483	-0.042	1.0117	0.0	0.0	0.0	33.1677	-23.0658	21.8024	40.58	-280.0	-247.0	-3.0
394	3.894999999999982	0.0493	-0.0425	1.0137	0.0	0.0	0.0	33.1677	-23.0658	21.7969	40.62	-281.0	-246.0	-3.0
395	3.9139999999999873	0.0483	-0.0449	1.0107	0.0	0.0	0.0	33.1677	-23.0658	21.7969	40.62	-282.0	-246.0	-3.0
396	3.91599999999994	0.0479	-0.0459	1.0132	0.0	0.0	0.0	33.1677	-23.0658	21.7969	40.64	-282.0	-247.0	-2.0
397	3.9220000000000255	0.0493	-0.0439	1.0112	0.0	0.0	0.0	33.1677	-23.0658	21.7969	40.69	-281.0	-245.0	-3.0
398	3.95900000000006	0.0483	-0.0449	1.0146	0.0	0.0	0.0	33.1677	-23.0658	21.7969	40.59	-280.0	-245.0	-1.0
399	3.9610000000000127	0.0498	-0.0454	1.0132	0.0	0.0	0.0	33.1677	-23.0658	21.7969	40.62	-280.0	-246.0	-1.0
400	3.9610000000000127	0.0469	-0.0459	1.0117	0.0	0.0	0.0	33.1677	-23.0658	21.7969	40.65	-279.0	-247.0	-2.0
401	3.963999999999942	0.0479	-0.0449	1.0122	0.0	0.0	0.0	33.1677	-23.0603	21.7969	40.63	-279.0	-247.0	-2.0
402	3.974999999999909	0.0493	-0.0459	1.0112	0.0	0.0	0.0	33.1677	-23.0603	21.7914	40.61	-278.0	-247.0	-2.0
403	3.992999999999938	0.0474	-0.042	1.0127	0.0	0.0	0.0	33.1732	-23.0603	21.7914	40.63	-280.0	-247.0	-2.0
404	3.992999999999938	0.0488	-0.0425	1.0098	0.0	0.0	0.0	33.1732	-23.0603	21.7914	40.68	-278.0	-245.0	-4.0
405	4.011999999999944	0.0483	-0.0449	1.0127	0.0	0.0	0.0	33.1732	-23.0603	21.7859	40.66	-280.0	-246.0	-4.0
406	4.051999999999907	0.0479	-0.0435	1.0122	0.0	0.0	0.0	33.1732	-23.0603	21.7859	40.55	-279.0	-246.0	-4.0
407	4.051999999999907	0.0474	-0.0415	1.0137	0.0	0.0	0.0	33.1732	-23.0548	21.7859	40.63	-279.0	-247.0	-4.0
408	4.051999999999907	0.0474	-0.0444	1.0127	0.0	0.0	0.0	33.1732	-23.0548	21.7804	40.63	-279.0	-247.0	-2.0
409	4.054000000000087	0.0483	-0.0444	1.0088	0.0	0.0	0.0	33.1732	-23.0548	21.7804	40.64	-281.0	-247.0	-3.0
410	4.054000000000087	0.0483	-0.0454	1.0132	0.0	0.0	0.0	33.1732	-23.0548	21.7804	40.62	-280.0	-246.0	-4.0
411	4.073000000000093	0.0483	-0.0449	1.0098	0.0	0.0	0.0	33.1732	-23.0548	21.7804	40.64	-281.0	-246.0	-5.0
412	4.076000000000022	0.0493	-0.0444	1.0093	0.0	0.0	0.0	33.1787	-23.0548	21.7804	40.6	-280.0	-248.0	-4.0
413	4.082000000000107	0.0474	-0.0449	1.0122	0.0	0.0	0.0	33.1787	-23.0548	21.7749	40.62	-280.0	-248.0	-3.0
414	4.117999999999938	0.0483	-0.0435	1.0117	0.0	0.0	0.0	33.1787	-23.0493	21.7749	40.65	-280.0	-248.0	-2.0
415	4.120000000000118	0.0474	-0.0444	1.0122	0.0	0.0	0.0	33.1787	-23.0493	21.7749	40.63	-279.0	-249.0	-1.0
416	4.133000000000038	0.0503	-0.0459	1.0122	0.0	0.0	0.0	33.1787	-23.0493	21.7694	40.63	-278.0	-247.0	-1.0
417	4.1400000000001	0.0459	-0.0425	1.0117	0.0	0.0	0.0	33.1787	-23.0438	21.7694	40.67	-278.0	-247.0	-3.0
418	4.161000000000058	0.0488	-0.0444	1.0093	0.0	0.0	0.0	33.1787	-23.0438	21.7639	40.7	-279.0	-248.0	-3.0
419	4.163999999999987	0.0503	-0.0483	1.0103	0.0	0.0	0.0	33.1787	-23.0438	21.7639	40.6	-279.0	-247.0	-1.0
420	4.163999999999987	0.0474	-0.0449	1.0117	0.0	0.0	0.0	33.1787	-23.0438	21.7584	40.61	-280.0	-248.0	0.0
421	4.164999999999964	0.0488	-0.0444	1.0117	0.0	0.0	0.0	33.1842	-23.0438	21.7584	40.61	-280.0	-248.0	0.0
422	4.226000000000113	0.0469	-0.0425	1.0112	0.0	0.0	0.0	33.1842	-23.0438	21.7584	40.59	-280.0	-246.0	0.0
423	4.226000000000113	0.0439	-0.0425	1.0107	0.0	0.0	0.0	33.1842	-23.0383	21.7584	40.61	-280.0	-246.0	-1.0
424	4.226000000000113	0.0498	-0.0479	1.0127	0.0	0.0	0.0	33.1842	-23.0383	21.7584	40.63	-280.0	-246.0	-2.0
425	4.226000000000113	0.0459	-0.0469	1.0117	0.0	0.0	0.0	33.1787	-23.0383	21.7584	40.61	-281.0	-245.0	-3.0
426	4.226000000000113	0.0479	-0.0439	1.0137	0.0	0.0	0.0	33.1787	-23.0383	21.7584	40.62	-282.0	-244.0	-4.0
427	4.2280000000000655	0.0488	-0.0454	1.0112	0.0	0.0	0.0	33.1787	-23.0438	21.7639	40.63	-282.0	-244.0	-4.0
428	4.230000000000018	0.0459	-0.0459	1.0093	0.0	0.0	0.0	33.1787	-23.0438	21.7639	40.6	-282.0	-245.0	-4.0
429	4.249000000000024	0.0483	-0.0444	1.0122	0.0	0.0	0.0	33.1787	-23.0438	21.7639	40.69	-280.0	-246.0	-3.0
430	4.252999999999929	0.0483	-0.043	1.0146	0.0	0.0	0.0	33.1787	-23.0438	21.7639	40.61	-280.0	-245.0	-2.0
431	4.304000000000087	0.0474	-0.0459	1.0137	0.0	0.0	0.0	33.1787	-23.0438	21.7639	40.63	-281.0	-245.0	-1.0
432	4.30600000000004	0.0474	-0.0449	1.0132	0.0	0.0	0.0	33.1787	-23.0438	21.7639	40.64	-282.0	-244.0	-2.0
433	4.30600000000004	0.0483	-0.0449	1.0127	0.0	0.0	0.0	33.1787	-23.0438	21.7694	40.6	-282.0	-244.0	-2.0
434	4.30600000000004	0.0479	-0.0435	1.0107	0.0	0.0	0.0	33.1787	-23.0438	21.7694	40.63	-281.0	-244.0	-1.0
435	4.313000000000102	0.0483	-0.0454	1.0122	0.0	0.0	0.0	33.1787	-23.0493	21.7694	40.63	-281.0	-245.0	0.0
436	4.313000000000102	0.0498	-0.0435	1.0117	0.0	0.0	0.0	33.1787	-23.0493	21.7694	40.67	-280.0	-245.0	0.0
437	4.322000000000116	0.0474	-0.0435	1.0112	0.0	0.0	0.0	33.1787	-23.0493	21.7694	40.63	-279.0	-244.0	-1.0
438	4.352000000000089	0.0493	-0.043	1.0098	0.0	0.0	0.0	33.1787	-23.0493	21.7694	40.65	-280.0	-242.0	-2.0
439	4.352000000000089	0.0464	-0.0439	1.0103	0.061	0.1831	0.0	33.1787	-23.0493	21.7749	40.63	-279.0	-241.0	-1.0
440	4.352000000000089	0.0498	-0.0469	1.0122	-0.061	-0.1831	-0.061	33.1732	-23.0493	21.7749	40.7	-280.0	-241.0	-1.0
441	4.399000000000115	0.0483	-0.0454	1.0146	-0.061	-0.2441	-0.061	33.1732	-23.0548	21.7749	40.62	-280.0	-241.0	0.0
442	4.399000000000115	0.0469	-0.0444	1.0151	-0.1221	-0.061	0.0	33.1732	-23.0548	21.7804	40.68	-280.0	-241.0	0.0
443	4.401000000000067	0.0488	-0.0488	1.0146	-0.2441	-0.5493	-0.061	33.1677	-23.0603	21.7804	40.71	-281.0	-241.0	0.0
444	4.401000000000067	0.0693	-0.0459	1.0127	-0.061	0.061	0.1831	33.1677	-23.0713	21.7749	40.62	-281.0	-241.0	0.0
445	4.401000000000067	0.0527	-0.0396	1.0039	0.4272	1.5259	0.4883	33.1677	-23.0603	21.7914	40.67	-280.0	-242.0	0.0
446	4.420000000000073	0.127	-0.0308	1.0107	0.0	-1.5259	3.2349	33.1677	-23.0988	21.7969	40.57	-280.0	-242.0	0.0
447	4.4249999999999545	0.2188	-0.0332	1.0293	-2.3804	-8.667	11.7798	33.1512	-23.2471	21.8079	40.63	-281.0	-243.0	0.0
448	4.441000000000031	0.1172	-0.0439	1.0259	-1.6479	-3.1128	22.0337	33.0853	-23.4229	21.9342	40.63	-282.0	-243.0	0.0
449	4.47199999999998	0.0249	-0.0547	1.0205	-1.9531	-1.8921	27.71	32.97	-23.5767	22.1704	40.63	-281.0	-243.0	0.0
450	4.48700000000008	0.0303	-0.063	1.0195	-2.8687	-2.8076	27.2217	32.8436	-23.7415	22.4121	40.69	-281.0	-243.0	0.0
451	4.48700000000008	0.041	-0.0757	1.022	-3.6621	-2.1973	24.6582	32.7118	-23.8953	22.6318	40.66	-281.0	-243.0	0.0
452	4.48700000000008	0.0068	-0.0967	1.0088	-4.2114	-0.4272	21.3623	32.5745	-24.0106	22.8351	40.72	-281.0	-242.0	0.0
453	4.490000000000009	-0.0151	-0.0679	1.0171	-4.2725	-0.4272	15.0146	32.4536	-24.082	22.9999	40.63	-282.0	-241.0	0.0
454	4.510999999999967	0.0479	-0.0654	1.0176	-6.0425	-1.8921	8.8501	32.3602	-24.1479	23.0768	40.64	-281.0	-240.0	0.0
455	4.51299999999992	0.0093	-0.0371	1.0059	-4.9438	2.3193	4.5776	32.2833	-24.1479	23.1427	40.57	-279.0	-240.0	0.0
456	4.51299999999992	0.0317	-0.0254	1.0068	-4.5166	0.7324	2.9297	32.2339	-24.1425	23.1702	40.65	-278.0	-242.0	0.0
457	4.5620000000001255	0.0581	-0.0273	1.0215	-3.418	1.3428	1.8311	32.2009	-24.1425	23.1866	40.68	-277.0	-242.0	0.0
458	4.564000000000078	0.0503	-0.0405	1.0361	-2.9297	4.3335	2.0142	32.1625	-24.115	23.2196	40.7	-276.0	-239.0	0.0
459	4.564000000000078	0.0698	-0.0557	1.0342	-2.1973	8.5449	2.0142	32.1185	-24.0656	23.269	40.62	-276.0	-239.0	0.0
460	4.564000000000078	0.0654	-0.0317	1.042	0.7935	16.9067	1.9531	32.0856	-23.9502	23.3624	40.6	-277.0	-239.0	1.0
461	4.564000000000078	0.0757	-0.0313	1.0693	2.0142	23.6206	2.1362	32.0581	-23.7799	23.4943	40.6	-278.0	-238.0	1.0
462	4.572000000000116	0.042	-0.0132	1.042	4.8828	36.0107	3.1128	32.0251	-23.5217	23.703	40.6	-277.0	-237.0	0.0
463	4.585000000000036	0.0664	-0.0835	1.0542	4.7607	40.1611	3.0518	31.9702	-23.2031	23.9502	40.67	-276.0	-237.0	0.0
464	4.602000000000089	0.0854	-0.1128	1.0747	12.085	55.1147	2.7466	31.9373	-22.7966	24.2468	40.61	-273.0	-237.0	-1.0
465	4.602000000000089	0.0508	-0.1011	1.082	23.4985	74.9512	2.6855	31.9702	-22.2253	24.6533	40.69	-271.0	-237.0	-2.0
466	4.651000000000067	0.0171	-0.0732	1.0986	32.7759	92.5293	1.2207	32.0746	-21.4893	25.1642	40.63	-269.0	-239.0	-2.0
467	4.653999999999996	-0.0166	-0.0347	1.1094	37.1704	107.7881	-0.3662	32.2339	-20.5994	25.741	40.6	-266.0	-239.0	-5.0
468	4.653999999999996	-0.0415	-0.0039	1.1572	33.9966	114.1968	-0.6104	32.3767	-19.6326	26.3617	40.62	-264.0	-238.0	-8.0
469	4.653999999999996	-0.1797	0.001	1.248	19.2261	106.2012	1.2207	32.4207	-18.6877	26.9934	40.59	-262.0	-238.0	-13.0
470	4.660000000000082	-0.2412	-0.0073	1.2666	-13.4277	58.4717	2.9907	32.2449	-18.045	27.4274	40.69	-260.0	-238.0	-17.0
471	4.660000000000082	-0.2197	-0.0298	1.2266	-50.415	-8.8501	3.6621	31.8164	-17.9462	27.5153	40.68	-256.0	-238.0	-19.0
472	4.673999999999978	-0.0488	-0.166	1.1807	-74.2798	-68.3594	8.1787	31.1792	-18.446	27.2461	40.67	-253.0	-238.0	-21.0
473	4.7000000000000455	-0.0186	-0.2549	1.2246	-64.5142	-76.9043	20.874	30.5365	-19.1986	26.955	40.66	-252.0	-236.0	-22.0
474	4.701000000000022	-0.0244	-0.1924	1.2378	-39.4897	-65.3687	33.9966	30.0751	-19.9402	26.8451	40.58	-253.0	-236.0	-23.0
475	4.776000000000067	-0.0391	-0.1445	1.2568	-18.1885	-58.0444	41.5649	29.8279	-20.6378	26.8781	40.58	-252.0	-234.0	-22.0
476	4.803000000000111	-0.0845	-0.0757	1.269	10.376	-54.4434	47.4854	29.8169	-21.3245	27.0044	40.66	-254.0	-231.0	-21.0
477	4.803000000000111	-0.0996	0.0215	1.1948	42.2974	-52.9785	40.1611	30.141	-21.9727	27.1088	40.66	-255.0	-230.0	-21.0
478	4.803000000000111	-0.0596	0.0176	1.2041	62.5	-82.3975	22.0947	30.8221	-22.6923	26.9495	40.57	-255.0	-228.0	-20.0
479	4.803000000000111	0.1724	-0.0117	1.1699	67.4438	-116.272	5.0049	31.723	-23.703	26.3672	40.65	-259.0	-230.0	-19.0
480	4.803000000000111	0.2573	0.0566	1.1079	77.2705	-94.2383	-14.0381	32.7942	-24.549	25.6201	40.62	-262.0	-233.0	-15.0
481	4.803000000000111	0.2104	0.1563	1.0542	70.5566	-72.7539	-36.9263	33.9148	-25.0543	24.8126	40.6	-264.0	-234.0	-13.0
482	4.805000000000064	0.2524	0.2075	0.9849	34.0576	-84.4727	-61.0352	34.8816	-25.4279	23.7579	40.6	-269.0	-237.0	-11.0
483	4.805000000000064	0.4248	0.1255	0.9165	-14.2822	-96.0693	-78.186	35.5023	-25.8563	22.3792	40.63	-271.0	-239.0	-8.0
484	4.805000000000064	0.5054	0.0479	0.8408	-49.3164	-55.7251	-81.7871	35.6726	-26.0376	21.0608	40.6	-274.0	-243.0	-3.0
485	4.805000000000064	0.4106	0.0083	0.793	-70.9229	15.0757	-74.0967	35.376	-25.719	20.2368	40.69	-277.0	-244.0	0.0
486	4.820999999999913	0.2808	-0.0449	0.7368	-83.9233	83.252	-64.9414	34.6674	-24.8566	19.9731	40.64	-280.0	-244.0	2.0
487	4.8530000000000655	0.0215	-0.064	0.7148	-81.2988	138.7939	-53.7109	33.717	-23.5162	20.2258	40.59	-277.0	-245.0	3.0
488	4.870000000000118	-0.4946	-0.0596	0.7651	-72.2656	130.7983	-38.147	32.7667	-21.9781	20.7587	40.59	-276.0	-247.0	1.0
489	4.870000000000118	-0.7036	-0.0576	0.9033	-72.5708	13.4888	-25.8179	32.0087	-21.1981	20.896	40.66	-276.0	-247.0	-3.0
490	4.870000000000118	-0.146	-0.0723	1.0234	-69.9463	-109.8022	-15.0757	31.5088	-21.7255	20.3192	40.66	-276.0	-246.0	-4.0
491	4.872000000000071	0.1113	-0.0542	1.0405	-40.8936	-98.6328	2.1973	31.2616	-22.6593	19.6875	40.58	-276.0	-245.0	-2.0
492	4.872000000000071	-0.0015	0.0161	0.9824	-6.7139	-46.5698	9.2773	31.2341	-23.1921	19.4568	40.52	-278.0	-244.0	0.0
493	4.8900000000001	0.0195	0.0327	0.9478	12.085	-37.7197	2.5024	31.4209	-23.5217	19.3085	40.67	-279.0	-245.0	0.0
494	4.892000000000053	0.0698	0.0049	0.9521	21.4844	-30.5176	-4.4556	31.734	-23.7964	19.0997	40.55	-279.0	-244.0	1.0
495	4.942000000000007	0.0513	-0.0068	0.9214	21.2402	-24.231	-8.3008	32.0636	-23.9722	18.902	40.65	-280.0	-246.0	3.0
496	4.944999999999936	0.1221	-0.0132	0.8535	12.8174	-25.2686	-8.8501	32.3273	-24.1534	18.6658	40.59	-281.0	-246.0	7.0
497	4.944999999999936	0.1294	-0.0063	0.7627	9.2163	-4.3945	-5.4321	32.5031	-24.2413	18.5394	40.62	-284.0	-246.0	7.0
498	4.944999999999936	0.1255	0.0254	0.6919	10.437	25.3906	-6.897	32.6184	-24.0875	18.5779	40.63	-286.0	-247.0	7.0
499	4.951000000000022	0.0767	0.0605	0.6553	13.1836	57.9834	-12.6343	32.7228	-23.6316	18.7646	40.6	-285.0	-250.0	6.0
500	4.951000000000022	-0.0059	0.0444	0.7427	12.5122	84.7778	-21.4233	32.7832	-22.8406	19.0833	40.58	-285.0	-252.0	7.0
501	4.960000000000036	-0.022	-0.0073	0.853	-1.4648	78.7964	-22.4609	32.7173	-22.0276	19.3744	40.66	-284.0	-252.0	5.0
502	4.981999999999971	-0.1396	-0.0127	0.9009	-11.7798	78.9795	-16.6626	32.514	-21.2146	19.7095	40.66	-282.0	-253.0	3.0
503	4.981999999999971	-0.1929	0.0098	0.9399	-18.3716	66.4673	-6.5308	32.2394	-20.5115	20.083	40.65	-279.0	-254.0	2.0
504	5.002999999999929	-0.1865	-0.0093	0.96	-21.5454	50.1709	6.1035	31.9208	-20.0116	20.462	40.66	-276.0	-253.0	0.0
505	5.031999999999925	-0.1685	-0.0098	0.9663	-21.4233	41.1377	18.0664	31.5857	-19.6765	20.885	40.6	-274.0	-255.0	0.0
506	5.048000000000002	-0.1636	-0.0068	0.9653	-24.4141	27.2217	27.5269	31.2286	-19.4897	21.319	40.71	-271.0	-255.0	-4.0
507	5.048000000000002	-0.1338	-0.0376	0.9697	-29.9683	6.4697	33.8135	30.8331	-19.5117	21.709	40.66	-271.0	-252.0	-5.0
508	5.048000000000002	-0.0278	-0.0938	0.9731	-31.25	-4.5776	37.9028	30.4102	-19.715	22.0441	40.66	-271.0	-252.0	-6.0
509	5.0499999999999545	0.0059	-0.0908	0.9561	-25.6348	7.3242	38.9404	30.0092	-19.8798	22.4121	40.67	-268.0	-250.0	-6.0
510	5.054000000000087	-0.0098	-0.0991	0.9678	-21.0571	13.2446	36.7432	29.6466	-19.9512	22.8241	40.65	-266.0	-250.0	-8.0
511	5.073000000000093	0.0317	-0.1802	0.9971	-14.6484	18.9819	34.1187	29.328	-19.9896	23.2196	40.65	-264.0	-249.0	-8.0
512	5.0750000000000455	-0.0391	-0.3418	1.083	1.0986	57.312	34.1187	29.0479	-19.7534	23.7634	40.6	-264.0	-247.0	-9.0
513	5.124000000000024	-0.2358	-0.146	1.0566	23.2544	117.2485	45.9595	28.8885	-19.0063	24.7028	40.66	-262.0	-247.0	-11.0
514	5.125999999999976	-0.3726	0.0254	1.0244	20.3857	96.1914	58.8379	28.7952	-18.2703	25.7904	40.62	-260.0	-245.0	-13.0
515	5.125999999999976	-0.1855	0.001	0.9937	-3.418	8.1177	71.167	28.6194	-18.2813	26.5869	40.62	-259.0	-243.0	-15.0
516	5.125999999999976	-0.002	-0.1104	0.9727	-17.8833	-29.6021	79.895	28.2843	-18.8635	27.1637	40.63	-257.0	-242.0	-16.0
517	5.125999999999976	0.0444	-0.1016	0.9346	-20.0806	-17.2119	83.8623	27.8778	-19.4568	27.7899	40.7	-256.0	-241.0	-15.0
518	5.141000000000076	0.042	-0.0586	0.8936	-27.771	-23.4375	81.665	27.4219	-20.0226	28.4216	40.67	-254.0	-239.0	-15.0
519	5.141000000000076	0.1172	-0.0981	0.8779	-45.2881	-60.4248	72.6929	26.8781	-20.8411	28.8281	40.71	-253.0	-237.0	-15.0
520	5.157999999999902	0.1948	-0.2363	0.8921	-60.0586	-85.6323	57.6782	26.2244	-21.8903	28.949	40.65	-253.0	-237.0	-15.0
521	5.161000000000058	0.3315	-0.333	0.9224	-59.021	-64.5142	40.9546	25.5487	-22.8131	28.938	40.68	-253.0	-235.0	-13.0
522	5.166999999999916	0.2261	-0.272	0.9404	-44.6777	-11.5356	25.9399	24.9719	-23.2141	29.0259	40.59	-254.0	-231.0	-12.0
523	5.207000000000107	0.1128	-0.2539	0.979	-36.2549	4.0894	10.376	24.516	-23.269	29.1193	40.67	-255.0	-229.0	-10.0
524	5.20900000000006	0.0562	-0.271	1.0391	-26.9165	4.1504	0.6104	24.1809	-23.2526	29.1138	40.65	-255.0	-225.0	-8.0
525	5.20900000000006	0.001	-0.231	1.0908	-11.5356	10.1318	-2.4414	24.0106	-23.1537	29.0973	40.64	-253.0	-224.0	-7.0
526	5.211000000000013	-0.0298	-0.2144	1.1118	4.8828	14.2212	-1.9531	24.0051	-23.0054	29.1028	40.69	-252.0	-223.0	-6.0
527	5.217000000000098	-0.0547	-0.2134	1.0952	20.0195	15.564	-0.3662	24.1425	-22.8351	29.1412	40.71	-252.0	-223.0	-6.0
528	5.246000000000095	-0.0439	-0.1997	1.0542	30.1514	10.8643	0.5493	24.3951	-22.6978	29.1742	40.71	-252.0	-223.0	-6.0
529	5.246000000000095	-0.0146	-0.1816	1.0146	32.8369	-0.3052	0.1831	24.7192	-22.6538	29.1577	40.64	-251.0	-223.0	-5.0
530	5.25	0.0151	-0.1631	0.9941	28.5034	-14.0991	-2.1362	25.0488	-22.7362	29.0588	40.66	-251.0	-224.0	-4.0
531	5.294000000000096	0.0425	-0.1553	0.9907	20.0195	-23.1934	-5.3101	25.3345	-22.912	28.8721	40.65	-251.0	-225.0	-4.0
532	5.296000000000049	0.0381	-0.1519	0.9849	11.9629	-23.5596	-7.8735	25.5542	-23.0933	28.6469	40.62	-253.0	-226.0	-5.0
533	5.296000000000049	0.0088	-0.1387	0.9819	8.0566	-21.1182	-8.9722	25.7245	-23.2361	28.4216	40.63	-253.0	-227.0	-6.0
534	5.298000000000002	-0.0278	-0.1201	0.9951	5.127	-19.4702	-9.2773	25.8673	-23.3514	28.2074	40.63	-253.0	-228.0	-5.0
535	5.298000000000002	-0.0264	-0.1284	1.0132	5.127	-16.7236	-8.3618	25.9937	-23.4503	28.0096	40.63	-253.0	-228.0	-5.0
536	5.313000000000102	-0.0181	-0.1343	1.0112	8.9722	-8.9722	-7.4463	26.1365	-23.4888	27.8558	40.61	-252.0	-229.0	-5.0
537	5.3279999999999745	-0.041	-0.125	1.0049	15.4419	2.5635	-6.5308	26.3123	-23.4338	27.7625	40.64	-252.0	-229.0	-4.0
538	5.329999999999927	-0.0586	-0.1167	0.9907	21.6064	12.2681	-5.6152	26.5265	-23.2855	27.7295	40.71	-252.0	-229.0	-4.0
539	5.348999999999933	-0.0864	-0.106	0.9878	25.3906	17.4561	-3.8452	26.7682	-23.0768	27.7515	40.64	-252.0	-230.0	-4.0
540	5.380000000000109	-0.0972	-0.1157	0.9902	23.3765	15.4419	-0.1831	26.9934	-22.879	27.8064	40.55	-253.0	-231.0	-4.0
541	5.392000000000053	-0.1021	-0.1187	0.979	16.1133	9.9487	5.3711	27.1417	-22.7527	27.8888	40.62	-252.0	-231.0	-5.0
542	5.392000000000053	-0.0908	-0.1113	0.9785	6.2866	2.3804	11.2915	27.1912	-22.7142	27.9877	40.62	-252.0	-232.0	-6.0
543	5.392000000000053	-0.0527	-0.1357	0.9927	-2.2583	-4.3335	16.4185	27.1417	-22.7747	28.0975	40.55	-251.0	-233.0	-7.0
544	5.3940000000000055	-0.0264	-0.1543	0.9985	-5.6152	-3.8452	19.7144	27.0209	-22.8735	28.2239	40.61	-251.0	-233.0	-8.0
545	5.414999999999964	0.0024	-0.146	1.0015	-3.9063	1.0376	19.7754	26.9055	-22.9449	28.3832	40.57	-252.0	-233.0	-9.0
546	5.4249999999999545	0.0142	-0.1431	1.0059	0.4883	9.8877	17.8223	26.8176	-22.9504	28.5535	40.62	-251.0	-233.0	-9.0
547	5.435999999999922	-0.0176	-0.1377	1.0151	4.4556	16.7847	15.8691	26.7682	-22.8625	28.7512	40.65	-250.0	-234.0	-9.0
548	5.464999999999918	-0.0508	-0.1401	1.019	5.0659	14.5264	15.625	26.7407	-22.7637	28.938	40.66	-249.0	-234.0	-9.0
549	5.4780000000000655	-0.061	-0.1479	1.0127	4.2725	8.2397	17.4561	26.7023	-22.7142	29.1193	40.66	-247.0	-234.0	-10.0
550	5.4780000000000655	-0.0503	-0.1377	1.0142	4.8218	5.0659	19.5923	26.6748	-22.7197	29.295	40.58	-247.0	-233.0	-10.0
551	5.4780000000000655	-0.0337	-0.1323	1.0195	5.127	4.7607	21.4844	26.6473	-22.7417	29.4818	40.69	-247.0	-232.0	-10.0
552	5.480000000000018	-0.0234	-0.1406	1.0161	4.5776	5.4321	22.644	26.6089	-22.7692	29.6796	40.57	-245.0	-231.0	-12.0
553	5.480000000000018	-0.0293	-0.1348	1.0137	2.5024	3.7842	23.2544	26.554	-22.8076	29.8828	40.62	-244.0	-230.0	-12.0
554	5.488000000000056	-0.0088	-0.1436	1.0186	-0.9155	-5.4932	22.1558	26.4825	-22.912	30.0421	40.62	-244.0	-229.0	-11.0
555	5.5	0.0117	-0.1377	1.0229	-1.8921	-10.437	20.0195	26.4111	-23.0713	30.141	40.62	-245.0	-229.0	-11.0
556	5.5090000000000146	0.0015	-0.1118	1.021	0.3052	-9.1553	17.6392	26.3727	-23.2196	30.2179	40.64	-245.0	-230.0	-12.0
557	5.551999999999907	-0.0122	-0.0981	1.0088	2.8687	-7.7515	15.9302	26.3727	-23.3405	30.2893	40.63	-244.0	-230.0	-14.0
558	5.554000000000087	-0.0283	-0.0898	1.0078	4.7607	-6.6528	15.625	26.3947	-23.4448	30.3552	40.58	-243.0	-229.0	-14.0
559	5.554000000000087	-0.0366	-0.0884	1.0195	5.4321	-7.7515	16.4795	26.4276	-23.5492	30.4321	40.63	-243.0	-229.0	-14.0
560	5.554000000000087	-0.0288	-0.084	1.0361	6.958	-7.019	17.5781	26.4661	-23.6646	30.5145	40.59	-244.0	-230.0	-15.0
561	5.557999999999993	-0.0391	-0.0786	1.0332	10.1929	-2.1362	18.0664	26.5265	-23.7415	30.6244	40.58	-245.0	-229.0	-14.0
562	5.572000000000116	-0.0537	-0.0786	1.0278	14.6484	2.8076	17.7612	26.6144	-23.7744	30.7617	40.57	-245.0	-228.0	-13.0
563	5.587999999999965	-0.0537	-0.0762	1.0288	18.1274	6.2866	17.7612	26.7352	-23.7634	30.9155	40.71	-244.0	-229.0	-14.0
564	5.589999999999918	-0.062	-0.0649	1.0181	18.5547	6.5918	18.2495	26.8671	-23.7469	31.0748	40.62	-243.0	-228.0	-16.0
565	5.597999999999956	-0.0571	-0.0571	0.9961	15.686	1.8921	18.9209	26.9824	-23.7634	31.2286	40.63	-243.0	-227.0	-17.0
566	5.652000000000044	-0.043	-0.0547	0.9775	11.3525	-3.54	19.104	27.0703	-23.8348	31.355	40.63	-243.0	-226.0	-18.0
567	5.652000000000044	-0.0317	-0.0493	0.9766	7.9956	-3.418	18.5547	27.1252	-23.9227	31.4648	40.61	-242.0	-225.0	-20.0
568	5.652000000000044	-0.0483	-0.0557	0.9961	5.4932	0.8545	18.3716	27.1472	-23.9722	31.5857	40.64	-242.0	-226.0	-20.0
569	5.652000000000044	-0.0757	-0.0581	1.0181	2.2583	0.9155	18.9209	27.1362	-23.9996	31.7285	40.64	-242.0	-227.0	-20.0
570	5.654999999999973	-0.0688	-0.0713	1.0278	-0.8545	-6.5308	19.5923	27.0923	-24.082	31.8439	40.66	-242.0	-227.0	-21.0
571	5.657999999999902	-0.0479	-0.0771	1.0269	-1.2817	-10.8032	19.5923	27.0483	-24.2249	31.9318	40.62	-242.0	-226.0	-21.0
572	5.673999999999978	0.064	-0.209	1.0557	0.1831	-15.9302	16.3574	27.0044	-24.4061	31.9702	40.66	-241.0	-225.0	-21.0
573	5.675999999999931	0.1636	-0.1479	1.0352	7.8125	-16.1743	2.7466	27.0758	-24.6204	31.8384	40.62	-239.0	-225.0	-21.0
574	5.699000000000069	-0.1216	-0.083	1.0166	18.1274	9.6436	0.7324	27.2461	-24.5325	31.8164	40.66	-238.0	-223.0	-21.0
575	5.729000000000042	-0.0957	-0.0742	0.9907	16.3574	-2.9297	1.709	27.4329	-24.4666	31.7999	40.63	-238.0	-223.0	-21.0
576	5.7409999999999854	-0.0239	-0.0908	0.9658	13.7939	-12.2681	3.1128	27.6031	-24.538	31.7175	40.67	-238.0	-222.0	-22.0
577	5.741999999999962	0.0107	-0.0796	0.9414	12.5122	-7.3242	2.9907	27.7625	-24.6039	31.6351	40.65	-237.0	-222.0	-23.0
578	5.741999999999962	0.0044	-0.0664	0.915	9.5825	-2.5635	0.7935	27.8943	-24.6149	31.5692	40.67	-237.0	-222.0	-24.0
579	5.7439999999999145	-0.0044	-0.0615	0.916	4.9438	-1.6479	-1.4038	27.9877	-24.5984	31.4923	40.63	-240.0	-223.0	-24.0
580	5.747000000000071	-0.0156	-0.0449	0.9434	0.1831	1.0986	-1.9531	28.0371	-24.5544	31.4154	40.63	-239.0	-224.0	-25.0
581	5.76299999999992	-0.0542	-0.0527	1.0073	-2.4414	8.667	0.4272	28.0316	-24.4611	31.3879	40.69	-239.0	-224.0	-27.0
582	5.816000000000031	-0.1226	-0.0137	1.0161	-1.0986	12.5122	5.5542	28.0096	-24.3073	31.4594	40.69	-239.0	-223.0	-27.0
583	5.816000000000031	-0.0747	-0.0156	1.0137	-4.0283	-2.7466	10.6812	27.9822	-24.2963	31.5143	40.62	-237.0	-222.0	-28.0
584	5.817999999999984	0.0601	-0.0923	1.0254	-7.8735	-18.8599	10.1318	27.9272	-24.4556	31.4813	40.61	-237.0	-223.0	-27.0
585	5.817999999999984	0.084	-0.0986	1.0386	-3.6621	-12.9395	6.1646	27.8998	-24.6313	31.377	40.62	-238.0	-221.0	-28.0
586	5.817999999999984	-0.0625	-0.0396	0.9917	3.1738	4.0283	6.4087	27.9218	-24.6204	31.3879	40.71	-240.0	-220.0	-27.0
587	5.819999999999936	-0.0386	-0.0127	0.98	0.0	-1.6479	9.4604	27.9382	-24.6149	31.4319	40.73	-239.0	-221.0	-28.0
588	5.826000000000022	0.0278	-0.0439	1.001	-5.3101	-9.1553	10.437	27.9108	-24.7028	31.4319	40.6	-239.0	-222.0	-29.0
589	5.833000000000084	0.0371	-0.0864	1.0396	-5.6763	-2.2583	9.8877	27.8448	-24.7852	31.4264	40.69	-239.0	-223.0	-29.0
590	5.849999999999909	-0.0483	-0.0015	1.0498	1.4648	20.9961	14.5264	27.7899	-24.6753	31.5802	40.66	-239.0	-223.0	-29.0
591	5.856999999999971	-0.1226	0.0283	0.9448	-0.7324	3.9063	11.5356	27.7844	-24.5929	31.7065	40.64	-237.0	-223.0	-30.0
592	5.873000000000047	-0.0068	-0.0347	0.9502	-12.4512	-29.2969	11.9019	27.735	-24.8126	31.6351	40.64	-237.0	-223.0	-32.0
593	5.90300000000002	0.0254	-0.0415	0.9614	-13.0005	-12.7563	15.1367	27.6196	-25.0214	31.6187	40.65	-236.0	-222.0	-31.0
594	5.91599999999994	-0.0234	-0.0137	0.9307	-14.0381	-5.3711	14.0381	27.4823	-25.1038	31.6736	40.56	-236.0	-221.0	-32.0
595	5.91800000000012	0.0137	-0.0664	0.9556	-18.7378	-11.5356	13.1836	27.3065	-25.2356	31.6791	40.56	-237.0	-219.0	-34.0
596	5.91800000000012	-0.0068	-0.0581	0.9902	-18.0664	-3.418	14.2822	27.1088	-25.3125	31.734	40.65	-237.0	-218.0	-34.0
597	5.91800000000012	0.0034	-0.0874	1.0234	-19.2871	-7.6904	13.6719	26.9055	-25.4004	31.778	40.68	-236.0	-216.0	-35.0
598	5.9370000000001255	0.0239	-0.0981	1.0225	-16.5405	-8.4229	12.3901	26.7188	-25.5103	31.7944	40.63	-235.0	-216.0	-35.0
599	5.939000000000078	0.0229	-0.0957	1.0195	-12.3901	3.0518	11.5356	26.5594	-25.5377	31.8494	40.63	-236.0	-214.0	-36.0
600	5.944999999999936	-0.0347	-0.0854	1.0215	-9.8877	6.2256	9.7656	26.4276	-25.4938	31.9208	40.61	-235.0	-213.0	-37.0
601	5.98700000000008	-0.0635	-0.0459	0.999	-9.5825	7.0801	12.5122	26.3068	-25.4333	32.0251	40.69	-235.0	-212.0	-37.0
602	5.989000000000033	0.0386	-0.1113	1.0493	-14.2822	-6.5308	11.0474	26.1584	-25.4938	32.0581	40.6	-236.0	-209.0	-39.0
603	5.989000000000033	-0.001	-0.1084	1.0498	-9.1553	3.479	8.9111	26.0321	-25.5103	32.0911	40.7	-234.0	-208.0	-40.0
604	5.989000000000033	-0.0483	-0.0962	1.0522	-4.6997	11.5356	7.5073	25.9442	-25.4059	32.1735	40.64	-234.0	-208.0	-39.0
605	5.995000000000118	-0.042	-0.0894	1.0664	-4.0894	6.8359	6.4087	25.8838	-25.3235	32.2284	40.65	-233.0	-207.0	-39.0
606	6.007000000000062	-0.0205	-0.0957	1.0649	-5.188	1.4648	6.2866	25.8344	-25.2905	32.2449	40.67	-233.0	-208.0	-39.0
607	6.020999999999958	-0.0176	-0.1211	1.0625	-4.9438	-0.3662	5.9204	25.7794	-25.285	32.2504	40.68	-233.0	-207.0	-39.0
608	6.0750000000000455	-0.0444	-0.0981	1.0454	-0.2441	4.9438	5.0659	25.7574	-25.2466	32.2614	40.67	-234.0	-208.0	-39.0
609	6.0750000000000455	-0.0376	-0.52	0.9678	-1.4648	-3.3569	2.0752	25.6805	-25.2081	32.2559	40.67	-233.0	-207.0	-39.0
610	6.076999999999998	0.1533	-0.5044	0.8984	-7.0801	-14.8315	-6.4087	25.5377	-25.318	32.0691	40.64	-232.0	-207.0	-40.0
611	6.076999999999998	-0.1587	-0.0078	0.9658	-1.3428	-2.6245	-5.3101	25.5817	-25.285	31.9318	40.67	-232.0	-206.0	-39.0
612	6.076999999999998	-0.0112	-0.1084	1.0493	-5.127	-20.9961	-6.6528	25.6311	-25.3729	31.7395	40.6	-231.0	-205.0	-40.0
613	6.076999999999998	-0.0352	-0.1323	1.0303	4.7607	8.5449	-7.019	25.6915	-25.307	31.6241	40.62	-231.0	-206.0	-38.0
614	6.095000000000027	-0.0479	-0.0669	0.9893	7.5684	11.4746	-9.2163	25.8069	-25.1147	31.5527	40.72	-230.0	-206.0	-37.0
615	6.095000000000027	-0.0342	-0.063	0.9819	5.249	7.019	-12.2681	25.9387	-24.9609	31.4264	40.67	-230.0	-206.0	-36.0
616	6.108999999999924	-0.0308	-0.0894	1.0054	2.8687	9.0942	-14.9536	26.0431	-24.7852	31.2781	40.7	-229.0	-207.0	-35.0
617	6.117999999999938	-0.0649	-0.0747	0.9932	0.4883	9.6436	-16.3574	26.131	-24.5874	31.1243	40.59	-229.0	-207.0	-35.0
618	6.1340000000000146	-0.0039	-0.1216	1.0347	-3.1128	-1.77	-16.5405	26.1914	-24.4611	30.921	40.74	-231.0	-208.0	-34.0
619	6.164999999999964	0.0381	-0.1035	1.0747	2.8687	3.7842	-17.334	26.2903	-24.3732	30.6903	40.62	-232.0	-209.0	-34.0
620	6.178000000000111	-0.0493	-0.0854	1.002	10.1929	14.4653	-19.165	26.4551	-24.137	30.531	40.63	-230.0	-210.0	-36.0
621	6.178000000000111	-0.0161	-0.1045	0.9902	9.2773	6.4697	-18.8599	26.6309	-23.9447	30.3387	40.66	-229.0	-211.0	-35.0
622	6.180000000000064	-0.0034	-0.0874	0.9966	10.8032	10.6201	-17.334	26.8066	-23.7634	30.1575	40.66	-228.0	-210.0	-36.0
623	6.182999999999993	-0.0283	-0.085	0.9873	12.207	13.4277	-17.1509	26.9934	-23.5382	30.0092	40.57	-228.0	-211.0	-37.0
624	6.184999999999945	-0.0303	-0.0806	0.9834	9.2773	2.9297	-17.1509	27.1692	-23.3734	29.8334	40.67	-228.0	-211.0	-38.0
625	6.2000000000000455	0.0137	-0.0869	1.0171	6.897	-2.0142	-15.625	27.334	-23.302	29.6136	40.62	-227.0	-212.0	-38.0
626	6.207000000000107	-0.0166	-0.0752	1.0313	7.6294	3.2959	-15.2588	27.4878	-23.1866	29.4324	40.69	-228.0	-212.0	-36.0
627	6.25	-0.0391	-0.0684	1.0352	5.249	-5.7373	-15.8081	27.6361	-23.1042	29.2291	40.67	-227.0	-215.0	-37.0
628	6.251999999999953	-0.0063	-0.0811	1.0308	1.9531	-12.9395	-15.686	27.7734	-23.1152	28.9655	40.64	-228.0	-216.0	-37.0
629	6.251999999999953	-0.0146	-0.0752	1.0269	0.8545	-9.5215	-15.8081	27.8833	-23.1042	28.7183	40.67	-228.0	-218.0	-39.0
630	6.255000000000109	-0.0205	-0.0747	1.0132	-0.4883	-8.2397	-16.4795	27.9822	-23.0768	28.4766	40.65	-229.0	-218.0	-39.0
631	6.257000000000062	-0.0273	-0.0811	1.0054	-1.4038	-7.9956	-17.8223	28.0756	-23.0328	28.2294	40.58	-231.0	-221.0	-37.0
632	6.264000000000124	-0.0122	-0.082	1.0029	-0.7935	-6.3477	-20.0195	28.1689	-22.9779	27.9657	40.69	-231.0	-221.0	-37.0
633	6.285000000000082	-0.0176	-0.0859	1.0029	0.8545	-0.4272	-22.583	28.2788	-22.868	27.7075	40.67	-230.0	-220.0	-36.0
634	6.288000000000011	-0.0469	-0.0757	1.0049	2.2583	6.4087	-25.8179	28.3942	-22.6758	27.4658	40.62	-231.0	-219.0	-36.0
635	6.30600000000004	-0.0664	-0.0645	1.0098	2.3193	7.2632	-30.2124	28.5315	-22.4396	27.2021	40.62	-231.0	-219.0	-36.0
636	6.336999999999989	-0.0664	-0.0591	1.0146	1.4648	5.7373	-34.4849	28.6743	-22.1869	26.8945	40.61	-230.0	-220.0	-36.0
637	6.348999999999933	-0.0713	-0.0571	1.0127	0.2441	4.5776	-39.7339	28.8281	-21.9287	26.5375	40.59	-230.0	-221.0	-35.0
638	6.348999999999933	-0.0776	-0.064	1.0117	-0.3662	4.9438	-45.8984	28.9874	-21.6376	26.1255	40.65	-231.0	-222.0	-36.0
639	6.348999999999933	-0.0928	-0.0591	1.0068	-0.7324	5.249	-52.6733	29.1632	-21.3025	25.6641	40.67	-233.0	-223.0	-36.0
640	6.355000000000018	-0.0762	-0.0684	0.9966	-0.061	5.4321	-59.9365	29.3555	-20.9454	25.1367	40.66	-233.0	-224.0	-37.0
641	6.355000000000018	-0.0894	-0.0596	0.9946	2.1973	9.8877	-67.749	29.5862	-20.5115	24.5654	40.66	-233.0	-225.0	-38.0
642	6.372000000000071	-0.083	-0.0562	1.0161	3.1738	8.9111	-75.2563	29.8444	-20.0336	23.9337	40.56	-232.0	-227.0	-38.0
643	6.4220000000000255	-0.0942	-0.0586	1.0195	4.6997	12.3901	-83.1299	30.1355	-19.5007	23.2471	40.66	-231.0	-230.0	-39.0
644	6.4220000000000255	-0.1147	-0.0405	1.0298	2.1973	12.7563	-91.7969	30.4266	-18.9075	22.5	40.65	-229.0	-232.0	-40.0
645	6.423999999999978	-0.3564	0.0532	1.103	-5.5542	6.5308	-102.1729	30.6958	-18.2538	21.687	40.64	-228.0	-233.0	-39.0
646	6.423999999999978	-0.2681	0.0	1.0259	-25.3296	-46.2646	-125.0	30.8936	-17.8033	20.517	40.69	-229.0	-235.0	-39.0
647	6.423999999999978	-0.0156	-0.064	0.96	-34.0576	-94.5435	-138.4888	31.0968	-17.8308	18.8306	40.64	-230.0	-239.0	-38.0
648	6.426999999999907	0.0879	-0.0991	0.9546	-33.0811	-106.5063	-137.085	31.322	-18.0341	17.0123	40.65	-231.0	-244.0	-37.0
649	6.4370000000001255	0.168	-0.1211	0.8931	-21.7896	-75.8667	-139.2822	31.6022	-18.1055	15.2655	40.65	-232.0	-247.0	-36.0
650	6.444999999999936	0.1294	-0.1133	0.9058	-1.4038	-0.061	-144.7754	31.9592	-17.5562	13.8593	40.65	-234.0	-250.0	-34.0
651	6.457000000000107	-0.0767	-0.0605	0.9668	15.1978	48.2178	-153.2593	32.3987	-16.4081	12.7826	40.61	-237.0	-255.0	-33.0
652	6.467000000000098	-0.0859	-0.0342	0.9961	16.9067	29.1748	-161.1938	32.9041	-15.2106	11.662	40.66	-238.0	-260.0	-33.0
653	6.480000000000018	0.04	-0.0791	0.9814	14.8926	5.0049	-168.2129	33.4039	-14.2548	10.3052	40.69	-238.0	-265.0	-32.0
654	6.510999999999967	0.1621	-0.0913	0.9751	19.3481	11.1694	-168.396	33.9203	-13.2935	8.9209	40.56	-238.0	-269.0	-32.0
655	6.522999999999911	0.1118	-0.0898	1.0049	28.0762	36.438	-165.4053	34.4476	-12.1729	7.7014	40.61	-237.0	-273.0	-32.0
656	6.522999999999911	-0.0127	-0.0317	1.0308	32.5928	45.5933	-163.0249	34.9915	-10.9039	6.6467	40.73	-236.0	-279.0	-32.0
657	6.525000000000091	-0.0103	-0.0083	1.064	29.8462	30.0903	-165.0391	35.5188	-9.7009	5.5481	40.58	-233.0	-286.0	-33.0
658	6.527000000000044	-0.0176	-0.0293	0.9839	25.8789	21.7285	-169.9219	35.9912	-8.5583	4.3561	40.64	-231.0	-294.0	-32.0
659	6.546000000000049	-0.0317	-0.0112	1.0308	19.3481	14.8315	-175.4761	36.3867	-7.4213	3.1091	40.63	-229.0	-300.0	-32.0
660	6.548000000000002	0.0083	-0.0015	1.042	17.2729	9.5825	-180.542	36.7383	-6.3116	1.7908	40.63	-227.0	-306.0	-33.0
661	6.553000000000111	0.064	-0.0396	1.0166	15.9302	8.4839	-183.5938	37.0514	-5.202	0.4285	40.67	-225.0	-311.0	-34.0
662	6.597999999999956	0.0596	-0.0171	1.0327	14.3433	12.207	-183.96	37.3206	-4.0649	-0.9064	40.67	-221.0	-317.0	-36.0
663	6.597999999999956	0.0737	-0.0234	1.0557	10.376	7.2632	-181.6406	37.5293	-2.9553	-2.2412	40.63	-218.0	-324.0	-38.0
664	6.597999999999956	0.1216	-0.0337	1.0728	4.2114	2.1973	-176.9409	37.6556	-1.9226	-3.576	40.64	-215.0	-332.0	-39.0
665	6.597999999999956	0.1733	-0.041	1.0596	-0.4883	5.6763	-171.1426	37.7051	-0.9283	-4.8724	40.56	-211.0	-339.0	-39.0
666	6.601000000000113	0.1162	-0.0537	1.0405	-0.9766	18.2495	-165.0391	37.7051	0.1154	-6.0425	40.59	-207.0	-344.0	-40.0
667	6.6159999999999854	0.0581	-0.0479	1.0313	-0.1221	25.1465	-161.5601	37.6886	1.2085	-7.1082	40.61	-203.0	-349.0	-40.0
668	6.6310000000000855	0.0557	-0.0342	1.0151	-0.7324	23.1323	-160.2783	37.6611	2.3071	-8.1519	40.6	-199.0	-354.0	-41.0
669	6.633000000000038	0.124	-0.0796	0.9976	-0.3052	22.522	-158.5693	37.5952	3.3453	-9.2175	40.63	-196.0	-358.0	-40.0
670	6.653999999999996	0.0454	-0.0596	0.98	4.0894	30.6396	-155.9448	37.5568	4.444	-10.1953	40.66	-193.0	-362.0	-40.0
671	6.683999999999969	0.0537	-0.0601	0.9771	4.6387	22.8271	-153.7476	37.5128	5.4932	-11.1841	40.61	-190.0	-365.0	-41.0
672	6.699000000000069	0.0776	-0.0762	0.9863	7.9956	21.7896	-152.0386	37.4744	6.4929	-12.1838	40.69	-185.0	-369.0	-42.0
673	6.699000000000069	0.0815	-0.0879	1.0098	12.8174	27.4658	-149.1699	37.4579	7.4982	-13.1451	40.65	-179.0	-373.0	-42.0
674	6.701999999999998	0.0562	-0.0532	1.0371	15.7471	33.9355	-145.6909	37.4799	8.5529	-14.0186	40.64	-174.0	-376.0	-42.0
675	6.719000000000051	0.0669	-0.0508	1.0635	19.5923	45.7764	-144.2871	37.5348	9.646	-14.837	40.65	-168.0	-379.0	-43.0
676	6.72199999999998	-0.0854	-0.0063	1.0493	13.855	44.6167	-144.2261	37.5732	10.849	-15.5676	40.65	-163.0	-385.0	-44.0
677	6.72199999999998	0.0923	-0.0176	1.0503	-1.9531	13.7939	-141.9678	37.4084	11.7554	-16.5015	40.67	-157.0	-389.0	-44.0
678	6.7409999999999854	0.0737	-0.0981	1.0146	-4.3945	16.8457	-139.6484	37.1503	12.6123	-17.4573	40.66	-152.0	-391.0	-45.0
679	6.741999999999962	0.0596	-0.1455	0.9814	3.1128	29.1138	-136.7798	36.925	13.5242	-18.3252	40.64	-150.0	-395.0	-45.0
680	6.770999999999958	0.0771	-0.0767	0.9165	14.5874	43.8843	-135.9253	36.8372	14.5294	-19.1107	40.63	-146.0	-398.0	-44.0
681	6.782999999999902	-0.0039	-0.0708	0.9902	18.4937	53.833	-131.5308	36.8317	15.661	-19.7534	40.6	-141.0	-401.0	-45.0
682	6.782999999999902	0.0654	-0.0508	1.0313	20.9351	45.7764	-129.6387	36.8372	16.6827	-20.4401	40.65	-137.0	-404.0	-45.0
683	6.785000000000082	0.1157	-0.1445	1.0337	23.4375	45.6543	-124.4507	36.8317	17.655	-21.1212	40.67	-132.0	-405.0	-44.0
684	6.787000000000035	0.0635	-0.0898	1.0132	29.0527	64.5752	-118.103	36.9141	18.7097	-21.6486	40.61	-126.0	-407.0	-44.0
685	6.791999999999916	-0.1084	0.0176	1.0142	24.292	54.4434	-112.0605	37.0349	19.7864	-22.0715	40.62	-121.0	-408.0	-44.0
686	6.805000000000064	0.0127	-0.0356	1.019	13.6108	24.0479	-105.896	36.969	20.5389	-22.6758	40.64	-118.0	-411.0	-46.0
687	6.826999999999998	-0.0068	-0.0679	1.0132	11.1084	21.6675	-103.2104	36.8427	21.2146	-23.2965	40.67	-112.0	-413.0	-46.0
688	6.8559999999999945	0.0054	-0.0776	0.9995	11.1694	21.1792	-99.8535	36.6998	21.8573	-23.9063	40.58	-110.0	-416.0	-46.0
689	6.8689999999999145	-0.0459	-0.0298	0.9639	13.7329	23.9868	-97.229	36.5955	22.5055	-24.4666	40.58	-107.0	-416.0	-45.0
690	6.8689999999999145	0.0132	-0.0625	0.9868	10.6812	7.2632	-92.4683	36.4581	23.0383	-25.0708	40.65	-104.0	-416.0	-42.0
691	6.871000000000095	0.0503	-0.0874	1.0176	10.6201	4.5166	-86.0596	36.2878	23.4503	-25.6915	40.63	-101.0	-418.0	-41.0
692	6.871000000000095	0.0	-0.0532	1.0371	9.3994	5.4932	-78.8574	36.145	23.8348	-26.2354	40.66	-99.0	-421.0	-42.0
693	6.874000000000024	-0.0127	-0.0288	1.0483	1.8921	-5.3711	-72.2656	35.9583	24.1315	-26.7572	40.63	-94.0	-422.0	-43.0
694	6.893000000000029	0.0117	-0.0503	1.0298	-4.2114	-10.437	-67.627	35.6891	24.3127	-27.301	40.64	-89.0	-424.0	-41.0
695	6.894999999999982	0.0127	-0.1138	0.979	-5.9204	-9.7046	-64.0869	35.387	24.483	-27.8064	40.59	-87.0	-424.0	-40.0
696	6.913999999999987	0.0176	-0.123	0.958	-3.6621	-10.2539	-59.1431	35.1013	24.6094	-28.2843	40.65	-85.0	-423.0	-39.0
697	6.942999999999984	0.0332	-0.1514	0.9624	3.479	-3.6011	-56.0913	34.8871	24.7412	-28.7073	40.65	-83.0	-424.0	-38.0
698	6.954999999999927	-0.022	-0.1064	0.9692	13.4277	10.9253	-55.7861	34.8267	24.9994	-29.0149	40.64	-82.0	-425.0	-36.0
699	6.955999999999904	0.0112	-0.0859	1.0078	15.9912	10.3149	-53.2837	34.8322	25.2631	-29.3005	40.66	-79.0	-424.0	-36.0
700	6.955999999999904	-0.022	-0.0288	1.0425	14.2822	8.4229	-49.4995	34.8596	25.5048	-29.5477	40.62	-77.0	-425.0	-37.0
701	6.95900000000006	-0.0015	-0.0503	1.0332	7.6904	-1.1597	-45.8984	34.8157	25.6586	-29.8169	40.61	-75.0	-424.0	-36.0
702	6.962999999999965	0.0288	-0.0781	1.0156	2.6245	-7.0801	-41.3208	34.7058	25.719	-30.1025	40.61	-72.0	-423.0	-35.0
703	6.9780000000000655	0.0024	-0.0884	0.9907	0.0	-11.0474	-35.2173	34.5685	25.7135	-30.3607	40.68	-73.0	-424.0	-35.0
704	7.02800000000002	0.0386	-0.1235	0.9668	0.4272	-15.1978	-29.1138	34.4312	25.6311	-30.5914	40.7	-71.0	-423.0	-34.0
705	7.02800000000002	0.0181	-0.1348	0.9814	7.2021	-6.897	-26.062	34.3652	25.5652	-30.7617	40.71	-68.0	-422.0	-33.0
706	7.029999999999973	-0.0176	-0.1206	0.9995	11.1084	-1.3428	-24.4141	34.3872	25.5597	-30.8496	40.63	-68.0	-422.0	-33.0
707	7.029999999999973	-0.0474	-0.0889	1.0005	12.9395	1.8311	-23.4985	34.4531	25.5872	-30.9045	40.64	-67.0	-423.0	-34.0
708	7.029999999999973	-0.0425	-0.0645	1.0034	11.0474	-2.0752	-23.8647	34.5081	25.6091	-30.9705	40.68	-67.0	-424.0	-34.0
709	7.031999999999925	-0.0044	-0.0566	1.0269	7.4463	-9.3994	-24.0479	34.519	25.5597	-31.0913	40.62	-64.0	-423.0	-34.0
710	7.0620000000001255	-0.0059	-0.061	1.0342	4.5776	-9.2773	-22.7661	34.4971	25.4938	-31.2122	40.74	-63.0	-425.0	-33.0
711	7.0620000000001255	0.0239	-0.0601	1.0186	2.6245	-10.6201	-20.4468	34.4531	25.4004	-31.3275	40.57	-62.0	-424.0	-30.0
712	7.064000000000078	0.0327	-0.0635	1.0181	4.9438	-3.9673	-19.165	34.4421	25.329	-31.4044	40.62	-63.0	-424.0	-28.0
713	7.08400000000006	-0.0269	-0.0762	1.0083	7.3853	3.9673	-18.4326	34.4806	25.34	-31.4044	40.6	-61.0	-422.0	-29.0
714	7.114000000000033	0.0063	-0.0762	1.001	5.9814	0.0	-17.2729	34.5135	25.329	-31.4154	40.66	-61.0	-423.0	-27.0
715	7.126999999999953	0.0049	-0.0767	1.002	6.7139	0.1831	-15.3198	34.5465	25.296	-31.4154	40.61	-60.0	-424.0	-26.0
716	7.126999999999953	0.0059	-0.0679	1.0156	6.958	0.1221	-13.4888	34.5959	25.2576	-31.3989	40.61	-60.0	-423.0	-27.0
717	7.126999999999953	0.0117	-0.0718	1.0103	6.1035	-0.6104	-11.1084	34.6509	25.1971	-31.366	40.66	-61.0	-422.0	-27.0
718	7.128999999999905	0.0005	-0.063	1.0054	5.6152	-0.6714	-8.9111	34.7058	25.1257	-31.311	40.65	-61.0	-422.0	-28.0
719	7.133000000000038	-0.0078	-0.061	1.0059	5.249	-1.8921	-7.5073	34.7607	25.0433	-31.2451	40.68	-62.0	-421.0	-27.0
720	7.139000000000124	0.0	-0.0732	1.0103	4.8828	-2.8076	-6.4697	34.8102	24.939	-31.1792	40.66	-60.0	-422.0	-28.0
721	7.155999999999949	-0.0059	-0.0659	1.0137	4.9438	-1.9531	-5.6152	34.8651	24.8401	-31.1023	40.61	-58.0	-423.0	-27.0
722	7.162000000000035	-0.0137	-0.0601	1.0278	4.3335	-1.3428	-5.188	34.92	24.7467	-31.0144	40.67	-58.0	-423.0	-26.0
723	7.20900000000006	-0.021	-0.0586	1.0205	2.7466	-0.2441	-5.4321	34.964	24.6588	-30.921	40.67	-60.0	-423.0	-26.0
724	7.22199999999998	-0.019	-0.0669	1.0146	1.9531	0.9766	-6.3477	34.9969	24.5874	-30.8276	40.6	-60.0	-423.0	-26.0
725	7.22199999999998	-0.0146	-0.0713	1.0142	2.2583	2.3193	-6.897	35.0299	24.5325	-30.7343	40.59	-59.0	-423.0	-26.0
726	7.223999999999933	-0.0098	-0.0508	1.0039	2.4414	3.1128	-6.7749	35.0739	24.4885	-30.6299	40.64	-59.0	-423.0	-27.0
727	7.223999999999933	-0.0171	-0.063	0.999	1.6479	1.0376	-6.5308	35.1013	24.4281	-30.542	40.69	-59.0	-423.0	-28.0
728	7.223999999999933	-0.0103	-0.063	0.998	1.77	-0.2441	-6.0425	35.1288	24.3512	-30.4541	40.57	-58.0	-425.0	-27.0
729	7.2439999999999145	-0.0093	-0.062	1.001	2.6245	0.0	-5.9204	35.1617	24.2743	-30.3717	40.57	-58.0	-425.0	-27.0
730	7.246000000000095	-0.0117	-0.063	1.0015	3.0518	-0.3662	-5.6152	35.2002	24.1974	-30.2838	40.63	-60.0	-424.0	-26.0
731	7.253999999999905	-0.0171	-0.062	0.999	3.2959	-1.1597	-5.4932	35.2386	24.1095	-30.2014	40.63	-58.0	-423.0	-25.0
732	7.296000000000049	-0.0166	-0.063	1.0039	3.6621	-1.9531	-5.3711	35.2771	24.0216	-30.1245	40.68	-58.0	-424.0	-25.0
733	7.308999999999969	-0.0088	-0.0596	1.0127	3.6621	-2.3804	-5.0659	35.321	23.9227	-30.0476	40.61	-60.0	-424.0	-25.0
734	7.308999999999969	-0.0137	-0.0581	1.0068	3.9063	-1.0376	-5.188	35.3705	23.8293	-29.9652	40.61	-59.0	-423.0	-24.0
735	7.308999999999969	-0.0293	-0.0591	1.001	4.6997	0.5493	-6.2256	35.4199	23.7634	-29.8773	40.66	-57.0	-424.0	-23.0
736	7.308999999999969	-0.0195	-0.0571	1.0029	5.6763	1.8311	-7.6294	35.4803	23.714	-29.8004	40.65	-56.0	-426.0	-24.0
737	7.33400000000006	-0.0293	-0.0508	1.0063	6.3477	2.8076	-8.7891	35.5518	23.6865	-29.7235	40.63	-57.0	-426.0	-24.0
738	7.354000000000042	-0.0498	-0.0547	1.0313	3.6011	-1.3428	-9.4604	35.5957	23.6426	-29.6631	40.67	-55.0	-428.0	-25.0
739	7.382000000000062	0.022	-0.0464	1.0161	-0.8545	-5.7983	-10.6812	35.5737	23.5547	-29.6631	40.63	-55.0	-427.0	-25.0
740	7.383000000000038	0.0464	-0.0918	1.0029	0.7935	4.5166	-10.6201	35.5573	23.4998	-29.6356	40.68	-55.0	-427.0	-24.0
741	7.383000000000038	-0.063	-0.0806	1.0278	2.1973	11.2305	-9.3994	35.5957	23.5492	-29.5148	40.7	-55.0	-428.0	-24.0
742	7.394999999999982	-0.0146	-0.0806	1.0098	0.4272	0.3052	-9.9487	35.5902	23.5272	-29.4489	40.67	-55.0	-428.0	-23.0
743	7.394999999999982	-0.0137	-0.0825	1.0083	2.3193	2.7466	-10.0708	35.5957	23.4943	-29.4049	40.67	-55.0	-427.0	-23.0
744	7.394999999999982	-0.0186	-0.0942	0.9946	2.2583	4.6387	-10.0098	35.6122	23.4833	-29.339	40.64	-54.0	-427.0	-23.0
745	7.3969999999999345	-0.0371	-0.1025	0.9917	1.8311	4.8828	-11.0474	35.6177	23.4833	-29.2731	40.58	-54.0	-426.0	-23.0
746	7.399000000000115	-0.0313	-0.0918	0.9907	0.4272	-0.3662	-11.7798	35.6012	23.4668	-29.2346	40.63	-55.0	-426.0	-23.0
747	7.420000000000073	0.0327	-0.0762	1.0127	-0.7324	-6.1646	-10.5591	35.5627	23.3734	-29.2456	40.69	-55.0	-426.0	-24.0
748	7.4220000000000255	0.0356	-0.0752	1.019	-0.3662	-3.0518	-7.3242	35.5353	23.269	-29.2291	40.62	-54.0	-426.0	-23.0
749	7.440000000000055	-0.0029	-0.0649	1.0029	0.5493	1.5259	-2.9907	35.5518	23.1921	-29.1412	40.63	-54.0	-426.0	-22.0
750	7.495000000000118	0.002	-0.0825	1.0278	1.3428	-0.3662	1.0986	35.5792	23.0933	-29.0094	40.69	-53.0	-426.0	-22.0
751	7.5219999999999345	0.0479	-0.0928	1.0015	2.9297	-2.4414	2.3193	35.6177	22.9395	-28.894	40.63	-53.0	-427.0	-21.0
752	7.522999999999911	-0.0015	-0.0894	1.0142	2.9907	1.5259	2.8076	35.6781	22.8241	-28.7512	40.62	-53.0	-427.0	-20.0
753	7.522999999999911	-0.0439	-0.1113	1.0093	0.6104	-3.2959	4.4556	35.7056	22.6923	-28.5974	40.63	-54.0	-426.0	-19.0
754	7.522999999999911	-0.0288	-0.1064	1.0044	-0.7324	-13.1226	4.5776	35.6946	22.4835	-28.504	40.67	-54.0	-427.0	-19.0
755	7.522999999999911	0.0093	-0.1177	1.02	-0.4272	-16.4795	4.2725	35.6726	22.2198	-28.4491	40.66	-54.0	-427.0	-19.0
756	7.527000000000044	0.0303	-0.1099	1.0068	1.5869	-9.8267	4.0894	35.6726	21.9891	-28.3777	40.66	-55.0	-428.0	-20.0
757	7.527000000000044	-0.0278	-0.1279	1.0029	3.7231	-0.9155	3.2349	35.7056	21.8463	-28.2513	40.65	-55.0	-429.0	-19.0
758	7.554000000000087	-0.0293	-0.0908	0.958	4.0894	-1.3428	3.1738	35.7605	21.7365	-28.103	40.67	-56.0	-430.0	-18.0
759	7.601000000000113	0.0688	-0.0845	0.9834	0.2441	-5.6763	1.9531	35.788	21.5717	-28.0042	40.68	-56.0	-430.0	-16.0
760	7.601000000000113	0.0107	-0.1279	0.9937	-0.7935	1.8311	0.9155	35.777	21.4508	-27.8943	40.57	-56.0	-431.0	-15.0
761	7.601000000000113	-0.0103	-0.0884	0.9678	-4.0894	0.7935	3.3569	35.766	21.3519	-27.746	40.68	-56.0	-432.0	-16.0
762	7.616999999999962	-0.0068	-0.0869	0.9854	-6.4697	-2.6855	4.5166	35.7275	21.2201	-27.6031	40.69	-56.0	-433.0	-15.0
763	7.616999999999962	-0.0039	-0.0864	1.022	-6.6528	-4.3335	4.1504	35.6781	21.0663	-27.4768	40.62	-56.0	-434.0	-14.0
764	7.616999999999962	0.0298	-0.0972	1.0234	-6.5308	-4.4556	4.3945	35.6287	20.907	-27.3615	40.69	-56.0	-434.0	-12.0
765	7.616999999999962	0.0244	-0.1016	1.02	-5.6763	2.8687	4.6997	35.5847	20.7806	-27.2186	40.63	-55.0	-436.0	-12.0
766	7.6189999999999145	0.0161	-0.1025	1.0371	-4.8218	5.0049	5.0049	35.5737	20.7037	-27.0319	40.59	-55.0	-438.0	-13.0
767	7.6189999999999145	-0.0137	-0.1172	1.0215	-3.7842	6.5308	5.188	35.5627	20.6268	-26.8451	40.63	-57.0	-439.0	-12.0
768	7.621000000000095	-0.0117	-0.0889	1.0127	-4.5166	8.1177	6.2256	35.5627	20.5609	-26.6364	40.66	-58.0	-440.0	-11.0
769	7.633000000000038	0.001	-0.0928	1.0098	-5.4321	8.5449	7.019	35.5573	20.5005	-26.4166	40.66	-58.0	-442.0	-9.0
770	7.642000000000053	0.002	-0.1274	1.0396	-5.249	8.5449	8.728	35.5463	20.4291	-26.1969	40.68	-57.0	-442.0	-8.0
771	7.675999999999931	-0.0088	-0.1089	1.0117	-5.127	7.3242	12.0239	35.5518	20.3412	-25.9387	40.66	-56.0	-441.0	-7.0
772	7.675999999999931	-0.0283	-0.1455	1.0122	-3.7231	4.3335	13.855	35.5463	20.2094	-25.697	40.62	-56.0	-441.0	-7.0
773	7.678000000000111	-0.0664	-0.0996	0.9604	-1.3428	3.2959	16.0522	35.5847	20.083	-25.4279	40.66	-55.0	-442.0	-8.0
774	7.695999999999913	0.0029	-0.1045	0.9399	-5.6152	-11.7798	15.564	35.5792	19.8523	-25.2356	40.63	-53.0	-443.0	-8.0
775	7.698000000000093	0.0439	-0.1289	0.9736	-7.2021	-10.9253	15.1978	35.5133	19.5557	-25.1038	40.65	-54.0	-443.0	-7.0
776	7.7029999999999745	0.0259	-0.1172	0.9751	-6.958	-0.9766	14.8315	35.4803	19.3524	-24.9005	40.67	-54.0	-445.0	-8.0
777	7.718000000000075	0.0356	-0.1143	0.9829	-8.3618	0.4883	12.7563	35.4309	19.1821	-24.7028	40.63	-54.0	-446.0	-7.0
778	7.741999999999962	0.0352	-0.1011	1.0088	-8.3008	2.6855	10.2539	35.387	19.0448	-24.516	40.63	-53.0	-447.0	-6.0
779	7.750999999999976	0.0356	-0.0811	1.0176	-6.7749	8.1177	8.4229	35.3595	18.9514	-24.3182	40.71	-52.0	-449.0	-6.0
780	7.750999999999976	0.0098	-0.0513	1.021	-4.2725	13.916	8.606	35.376	18.924	-24.082	40.64	-53.0	-450.0	-6.0
781	7.752999999999929	-0.002	-0.0317	1.0283	-3.1738	13.0005	10.376	35.4199	18.902	-23.8239	40.66	-53.0	-452.0	-6.0
782	7.761999999999944	-0.0005	-0.0288	1.0337	-2.4414	9.7656	13.5498	35.4749	18.8361	-23.5657	40.6	-53.0	-454.0	-5.0
783	7.775000000000091	0.0054	-0.0332	1.0386	-1.1597	8.728	16.7847	35.5518	18.7372	-23.291	40.6	-53.0	-456.0	-6.0
784	7.777000000000044	0.0205	-0.0322	1.0405	0.6104	9.9487	21.3013	35.6506	18.6163	-22.9779	40.58	-54.0	-458.0	-6.0
785	7.807000000000016	0.0366	-0.0249	1.0356	1.4648	13.3667	25.4517	35.777	18.49	-22.6208	40.64	-53.0	-460.0	-8.0
786	7.849999999999909	0.0576	-0.0205	1.0303	1.0376	18.9819	28.5645	35.9253	18.3801	-22.2089	40.66	-52.0	-462.0	-9.0
787	7.849999999999909	0.0703	-0.0186	1.041	-0.9155	25.8789	31.9824	36.0736	18.2977	-21.731	40.66	-52.0	-463.0	-11.0
788	7.870000000000118	0.0728	-0.0322	1.0693	-4.9438	30.0903	35.8887	36.2054	18.2373	-21.1981	40.63	-51.0	-464.0	-11.0
789	7.870000000000118	0.0923	-0.0454	1.1016	-8.1177	34.5459	39.2456	36.3098	18.1824	-20.6213	40.61	-51.0	-466.0	-13.0
790	7.871000000000095	0.1074	-0.0415	1.1221	-6.7139	47.0581	41.9922	36.4417	18.1879	-19.9567	40.63	-51.0	-467.0	-14.0
791	7.871000000000095	0.0977	-0.0659	1.1699	-3.1738	61.4624	46.9971	36.6449	18.2867	-19.1711	40.62	-53.0	-468.0	-14.0
792	7.874000000000024	0.1479	-0.125	1.2212	0.9766	74.2798	55.2368	36.9086	18.4296	-18.2483	40.58	-54.0	-469.0	-14.0
793	7.874000000000024	0.1274	-0.0977	1.2568	11.6577	104.248	65.979	37.348	18.7042	-17.0892	40.63	-54.0	-470.0	-17.0
794	7.893000000000029	0.1577	-0.1309	1.252	21.7285	135.5591	81.7871	37.9962	19.1272	-15.6061	40.68	-53.0	-470.0	-18.0
795	7.895999999999958	0.1953	-0.1582	1.2349	41.0156	184.8145	98.8159	38.9465	19.7534	-13.7109	40.66	-51.0	-471.0	-19.0
796	7.934999999999945	0.1147	-0.0669	1.187	64.5752	242.3096	118.4082	40.3638	20.6763	-11.2445	40.66	-51.0	-470.0	-20.0
797	7.947000000000116	0.1377	-0.0825	1.2563	82.4585	275.2686	137.146	42.182	21.698	-8.3112	40.64	-52.0	-472.0	-21.0
798	7.947000000000116	0.1538	-0.1938	1.1729	110.9619	341.0034	154.9683	44.4672	22.8735	-4.8285	40.67	-51.0	-474.0	-22.0
799	7.947000000000116	-0.0532	0.3989	0.8809	151.062	366.6382	235.4736	47.6862	23.7415	-0.39	40.65	-49.0	-476.0	-23.0
800	7.949000000000069	-0.5127	0.8433	0.8027	161.7432	334.1064	223.8159	51.394	24.2139	4.2737	40.69	-46.0	-480.0	-22.0
801	7.951000000000022	-0.2427	0.5166	0.751	112.793	209.8999	199.3408	54.2175	23.9337	7.7618	40.65	-46.0	-482.0	-18.0
802	7.973999999999933	-0.3555	0.4121	0.6572	81.4209	176.0864	170.105	56.283	23.4668	10.5084	40.63	-47.0	-487.0	-17.0
803	8.018000000000029	-0.4028	0.415	0.6665	30.5176	110.7178	143.6157	57.6453	22.9065	12.6398	40.66	-47.0	-490.0	-16.0
804	8.020999999999958	-0.4712	0.3828	0.6045	-21.6064	49.8047	143.9209	58.2001	22.0221	14.1174	40.66	-49.0	-492.0	-16.0
805	8.020999999999958	-0.0977	0.4453	0.646	-69.7632	-29.1138	146.4233	57.9858	20.6543	14.826	40.66	-52.0	-494.0	-17.0
806	8.020999999999958	-0.1953	0.4312	0.6851	-109.6802	-64.4531	141.9678	57.1893	19.0668	15.0732	40.69	-55.0	-492.0	-19.0
807	8.020999999999958	-0.1753	0.2407	0.7915	-146.3623	-106.9946	130.4321	55.8105	17.3749	14.9194	40.64	-61.0	-490.0	-22.0
808	8.020999999999958	-0.2803	0.126	0.8804	-168.2129	-146.9116	132.0801	54.0582	15.5292	14.491	40.64	-66.0	-489.0	-26.0
809	8.035000000000082	-0.0786	0.0117	0.9717	-175.4761	-185.5469	141.8457	52.0862	13.3154	13.7659	40.64	-72.0	-484.0	-29.0
810	8.037000000000035	-0.0078	-0.063	1.0063	-151.062	-160.9497	145.5078	50.3229	11.1017	13.2111	40.63	-79.0	-479.0	-35.0
811	8.062000000000126	0.0278	0.043	0.9512	-105.7739	-97.229	148.7427	49.0869	9.1956	13.1506	40.65	-87.0	-475.0	-39.0
812	8.065000000000055	0.0879	0.2319	0.9019	-64.3311	-31.7383	159.2407	48.4662	7.663	13.7	40.65	-96.0	-470.0	-44.0
813	8.088999999999942	0.1299	0.2383	1.0586	-68.3594	9.0942	173.1567	47.9938	6.3556	14.7052	40.6	-103.0	-463.0	-49.0
814	8.128999999999905	-0.2861	0.2646	1.1709	-95.3369	33.4473	230.1636	47.2906	4.9438	16.2378	40.67	-108.0	-456.0	-55.0
815	8.128999999999905	-1.001	0.3174	1.0171	-141.7847	8.4839	264.2822	46.214	3.3289	18.2483	40.58	-117.0	-452.0	-60.0
816	8.144000000000005	-0.8828	0.3193	0.9941	-186.4624	-135.9253	270.5078	44.566	0.8899	19.5282	40.63	-126.0	-444.0	-64.0
817	8.144000000000005	-0.459	0.2627	1.0493	-206.9092	-259.6436	291.3818	42.605	-2.6807	19.9896	40.57	-137.0	-434.0	-67.0
818	8.144999999999982	-0.27	0.1836	1.0703	-207.8247	-297.7905	310.2417	40.545	-6.828	20.2917	40.71	-148.0	-424.0	-70.0
819	8.144999999999982	-0.126	0.1353	1.0952	-194.1528	-289.4897	324.2188	38.5236	-11.0742	20.8191	40.64	-160.0	-411.0	-71.0
820	8.14799999999991	-0.1509	0.1309	1.0166	-176.6968	-250.5493	340.3931	36.524	-15.1172	21.8518	40.66	-175.0	-398.0	-69.0
821	8.150000000000091	-0.1777	0.104	0.9233	-161.8042	-236.0229	344.6655	34.519	-18.9459	23.2745	40.61	-190.0	-384.0	-64.0
822	8.17100000000005	-0.1729	-0.001	0.853	-135.376	-243.103	325.6836	32.6019	-22.6648	24.7687	40.67	-205.0	-370.0	-58.0
823	8.17100000000005	0.147	-0.0293	0.9292	-94.1162	-253.1738	303.5278	31.0144	-26.3397	26.0211	40.67	-217.0	-355.0	-50.0
824	8.224999999999909	0.3213	0.1182	1.0229	-65.0024	-203.125	314.209	29.5862	-29.8114	27.6361	40.71	-231.0	-341.0	-39.0
825	8.228000000000065	0.0635	0.2539	1.0405	-51.5137	-117.8589	307.7393	27.9437	-32.4426	29.8883	40.64	-242.0	-327.0	-29.0
826	8.228000000000065	0.0107	0.3218	1.0386	-46.9971	-109.0698	296.875	26.2189	-34.6729	32.3712	40.62	-251.0	-312.0	-21.0
827	8.228000000000065	0.0405	0.3066	1.0059	-55.3589	-124.3286	288.208	24.3842	-36.925	34.8267	40.63	-259.0	-297.0	-10.0
828	8.228000000000065	0.0737	0.251	0.9761	-63.1714	-125.061	282.0435	22.3352	-39.1333	37.326	40.64	-268.0	-284.0	0.0
829	8.228000000000065	-0.0518	0.2188	0.9595	-67.0166	-117.2485	274.9023	20.0775	-41.1273	39.9847	40.62	-275.0	-269.0	10.0
830	8.240000000000009	-0.0195	0.1509	0.9536	-75.8057	-140.1978	263.2446	17.6605	-43.1268	42.6434	40.65	-282.0	-257.0	21.0
831	8.249000000000024	0.1807	0.0483	0.9727	-80.0171	-167.2363	246.2158	15.1721	-45.3076	45.1593	40.68	-286.0	-245.0	32.0
832	8.266000000000076	0.3408	0.002	0.9658	-69.3359	-164.0625	227.6611	12.6947	-47.4664	47.6093	40.56	-289.0	-232.0	43.0
833	8.268000000000029	0.4424	0.0059	0.9414	-46.0205	-134.0332	202.3926	10.3986	-49.2847	50.0098	40.65	-294.0	-218.0	54.0
834	8.322000000000116	0.5356	0.002	0.9424	-18.4326	-91.0034	166.8701	8.5034	-50.6195	52.1741	40.65	-297.0	-208.0	64.0
835	8.32400000000007	0.5	0.0186	0.9517	8.5449	-36.377	127.5024	7.1631	-51.3446	53.9484	40.7	-299.0	-197.0	71.0
836	8.32400000000007	0.5244	0.0244	0.9639	29.6021	10.6201	95.459	6.3721	-51.5039	55.3162	40.7	-301.0	-188.0	78.0
837	8.32400000000007	0.4834	0.0195	0.9907	45.8984	47.3022	68.4814	6.037	-51.2402	56.3104	40.67	-300.0	-181.0	84.0
838	8.327999999999975	0.3989	0.0459	1.0059	56.9458	73.3643	47.3633	6.0919	-50.6415	56.9971	40.65	-300.0	-176.0	86.0
839	8.329999999999927	0.3359	0.0518	1.0151	61.8896	84.2285	32.7759	6.3995	-49.8669	57.453	40.61	-299.0	-173.0	88.0
840	8.336999999999989	0.2881	0.0479	1.0156	65.1245	88.1958	24.9634	6.8445	-49.021	57.7716	40.6	-295.0	-170.0	90.0
841	8.357999999999947	0.1812	0.0371	0.9863	73.8525	98.5107	17.2119	7.4268	-48.0707	58.0078	40.68	-291.0	-168.0	87.0
842	8.3599999999999	0.0732	0.0039	0.9556	80.9937	99.4873	14.2212	8.1189	-47.0325	58.2111	40.65	-289.0	-165.0	85.0
843	8.382000000000062	-0.0186	-0.0088	0.9341	80.3833	84.8999	16.8457	8.8055	-46.0876	58.4363	40.63	-288.0	-164.0	80.0
844	8.419000000000096	-0.0757	-0.0117	0.9189	68.7256	56.8237	20.9961	9.3988	-45.3735	58.6725	40.66	-287.0	-163.0	74.0
845	8.433999999999969	-0.0527	-0.0322	0.8999	52.8564	34.0576	25.2075	9.8218	-44.9286	58.9142	40.67	-286.0	-163.0	69.0
846	8.433999999999969	-0.0317	-0.0332	0.8848	37.4756	20.3247	32.1655	10.058	-44.6484	59.2053	40.67	-282.0	-163.0	66.0
847	8.433999999999969	-0.0015	-0.0161	0.8911	20.4468	8.1787	42.4194	10.0635	-44.5276	59.5844	40.61	-279.0	-164.0	63.0
848	8.435999999999922	0.0293	0.0024	0.9224	2.0752	-0.8545	52.3071	9.8163	-44.5331	60.0677	40.66	-277.0	-164.0	60.0
849	8.435999999999922	0.0767	0.002	0.9487	-12.9395	0.2441	59.8145	9.3384	-44.5825	60.6555	40.61	-274.0	-164.0	58.0
850	8.438000000000102	0.0713	-0.0234	0.957	-19.7144	16.4185	64.6362	8.6902	-44.5166	61.3422	40.61	-272.0	-163.0	56.0
851	8.460000000000036	0.0215	-0.0562	0.9893	-21.7896	31.311	64.8193	7.9706	-44.2639	62.0837	40.63	-271.0	-162.0	53.0
852	8.460000000000036	-0.0049	-0.0781	1.042	-23.1323	33.3252	60.9741	7.2675	-43.9398	62.7814	40.6	-270.0	-161.0	50.0
853	8.464999999999918	-0.019	-0.084	1.0781	-22.4609	26.7944	56.3354	6.6248	-43.6487	63.4021	40.67	-268.0	-160.0	48.0
854	8.517000000000053	-0.0288	-0.1055	1.0747	-19.7754	15.625	52.2461	6.059	-43.4454	63.9404	40.53	-266.0	-158.0	46.0
855	8.531999999999925	-0.0376	-0.1455	1.0625	-14.0381	5.7373	47.5464	5.5865	-43.3301	64.4019	40.67	-264.0	-155.0	45.0
856	8.531999999999925	-0.0522	-0.1191	1.0552	-4.6387	-5.5542	41.9922	5.2625	-43.3136	64.7809	40.64	-262.0	-153.0	44.0
857	8.531999999999925	0.0171	-0.0596	1.0762	-1.77	-20.9351	35.1563	5.0922	-43.4509	65.0336	40.65	-261.0	-151.0	44.0
858	8.531999999999925	0.0835	-0.0649	1.0869	-5.8594	-19.3481	29.1138	4.9438	-43.6487	65.1984	40.67	-260.0	-150.0	44.0
859	8.534000000000106	0.104	-0.0801	1.0762	-3.9063	-8.4839	25.2686	4.8395	-43.7421	65.3082	40.67	-257.0	-149.0	44.0
860	8.538999999999987	0.061	-0.1152	1.0591	1.2207	4.2114	22.7051	4.7791	-43.6981	65.4016	40.65	-255.0	-146.0	44.0
861	8.55600000000004	0.0308	-0.124	1.0532	2.6245	2.3193	22.4609	4.7406	-43.6267	65.4895	40.66	-254.0	-146.0	43.0
862	8.557999999999993	0.0073	-0.0771	1.0532	2.1973	-6.6528	21.9727	4.7296	-43.6212	65.5609	40.65	-252.0	-145.0	41.0
863	8.61200000000008	0.0566	-0.0825	1.0542	-3.9673	-18.7988	21.2402	4.6912	-43.7476	65.6049	40.65	-252.0	-144.0	41.0
864	8.614000000000033	0.0742	-0.1118	1.0425	-7.7515	-19.2261	21.3623	4.5923	-43.9178	65.6488	40.6	-253.0	-143.0	40.0
865	8.614000000000033	0.0503	-0.1304	1.0234	-10.0708	-18.0054	20.5078	4.4659	-44.0607	65.6927	40.6	-254.0	-143.0	40.0
866	8.615999999999985	0.0557	-0.1426	1.0024	-13.1226	-22.0337	16.8457	4.3341	-44.231	65.6982	40.68	-253.0	-143.0	40.0
867	8.623000000000047	0.0825	-0.1353	0.9917	-10.2539	-21.0571	11.6577	4.2572	-44.4122	65.6268	40.67	-252.0	-143.0	41.0
868	8.625999999999976	0.1064	-0.126	1.022	-5.9204	-13.9771	6.8359	4.2792	-44.5386	65.495	40.64	-252.0	-144.0	42.0
869	8.628999999999905	0.0981	-0.1426	1.0391	-3.1738	-5.3711	3.1738	4.3616	-44.5715	65.3137	40.67	-251.0	-145.0	42.0
870	8.650000000000091	0.0884	-0.1787	1.0327	-0.5493	-2.0752	0.6104	4.4824	-44.5551	65.0995	40.61	-252.0	-144.0	42.0
871	8.65300000000002	0.0723	-0.1948	1.0171	3.2959	-2.9907	-1.77	4.6417	-44.5221	64.8688	40.66	-253.0	-142.0	42.0
872	8.659000000000106	0.103	-0.1826	1.0142	6.3477	-7.7515	-4.2114	4.8669	-44.5386	64.5941	40.66	-252.0	-142.0	42.0
873	8.70900000000006	0.1353	-0.1738	0.9941	6.5918	-6.958	-5.8594	5.1251	-44.577	64.292	40.63	-252.0	-142.0	43.0
874	8.726000000000113	0.1421	-0.1738	0.9707	4.5166	-6.1646	-6.897	5.3723	-44.599	63.9789	40.61	-252.0	-142.0	44.0
875	8.729000000000042	0.1563	-0.1733	0.9707	0.6714	-7.3853	-9.0332	5.603	-44.632	63.6383	40.68	-250.0	-141.0	44.0
876	8.729000000000042	0.1743	-0.1636	0.9951	-1.9531	-1.9531	-11.2915	5.8228	-44.6375	63.2648	40.68	-249.0	-142.0	43.0
877	8.729000000000042	0.1338	-0.146	1.0288	-1.5869	9.8877	-10.5591	6.0425	-44.5276	62.9022	40.66	-250.0	-142.0	42.0
878	8.729000000000042	0.0591	-0.1372	1.0557	-0.6714	15.1978	-8.5449	6.2402	-44.3188	62.5946	40.65	-251.0	-143.0	42.0
879	8.729000000000042	0.0273	-0.1245	1.0625	2.6855	5.7983	-4.8828	6.4545	-44.1541	62.3199	40.66	-250.0	-145.0	43.0
880	8.749000000000024	0.063	-0.0977	1.0522	6.7139	-7.5684	0.2441	6.6797	-44.1376	62.0892	40.66	-249.0	-144.0	43.0
881	8.749000000000024	0.1235	-0.0923	1.0142	6.3477	-14.9536	4.2725	6.8774	-44.2365	61.9025	40.65	-249.0	-143.0	43.0
882	8.769000000000005	0.1836	-0.1084	0.9873	4.4556	-14.8315	6.4087	7.0313	-44.3738	61.7432	40.63	-249.0	-143.0	42.0
883	8.82400000000007	0.1973	-0.0889	0.981	3.2959	-5.7373	7.6904	7.1521	-44.4562	61.6168	40.64	-249.0	-143.0	42.0
884	8.82400000000007	0.1587	-0.0605	1.0034	0.5493	-0.1221	8.3008	7.2455	-44.4507	61.507	40.57	-249.0	-144.0	42.0
885	8.82400000000007	0.1279	-0.0542	1.0181	-3.9673	-4.0894	9.7046	7.3004	-44.4562	61.4136	40.56	-250.0	-144.0	43.0
886	8.82400000000007	0.1528	-0.0269	1.0166	-5.4932	-6.6528	14.0381	7.3004	-44.5111	61.3641	40.63	-250.0	-144.0	44.0
887	8.82400000000007	0.1479	-0.0303	1.0122	-2.7466	0.7324	19.8975	7.262	-44.5276	61.3971	40.71	-249.0	-144.0	44.0
888	8.826000000000022	0.104	-0.0562	0.9932	-1.2207	4.9438	23.6206	7.1851	-44.4727	61.507	40.64	-249.0	-144.0	45.0
889	8.830999999999904	0.1245	-0.064	0.9712	0.3662	4.9438	25.5737	7.0917	-44.4177	61.6498	40.66	-249.0	-143.0	45.0
890	8.85200000000009	0.1309	-0.0649	0.939	2.5024	8.3618	25.1465	7.0203	-44.3463	61.8036	40.66	-248.0	-143.0	46.0
891	8.894999999999982	0.1362	-0.0952	0.9453	4.3945	15.564	22.522	6.9653	-44.2145	61.9299	40.64	-247.0	-144.0	46.0
892	8.914999999999964	0.0918	-0.0913	0.9634	5.9204	20.874	19.8364	6.9489	-43.9948	62.0343	40.64	-247.0	-144.0	45.0
893	8.914999999999964	0.1294	-0.1089	0.9824	5.188	16.9678	18.0664	6.9489	-43.808	62.1057	40.62	-247.0	-143.0	45.0
894	8.91599999999994	0.1401	-0.1177	0.9897	6.8359	20.5078	16.6626	6.9708	-43.6102	62.1606	40.64	-247.0	-142.0	45.0
895	8.91599999999994	0.1084	-0.124	0.9717	5.9814	20.4468	15.564	6.9928	-43.385	62.2101	40.59	-246.0	-141.0	44.0
896	8.91599999999994	0.1152	-0.1353	0.9424	1.3428	13.0615	13.4277	6.9983	-43.2202	62.2211	40.66	-246.0	-140.0	42.0
897	8.920000000000073	0.1182	-0.1445	0.9287	-1.9531	11.7188	10.0708	6.9873	-43.0884	62.1826	40.63	-246.0	-139.0	41.0
898	8.920000000000073	0.165	-0.1963	0.9316	-5.7373	13.4277	4.9438	6.9708	-42.9456	62.0892	40.66	-246.0	-139.0	38.0
899	8.935999999999922	0.1216	-0.1978	0.9536	-1.5259	25.7568	2.5024	6.9873	-42.7039	61.9739	40.62	-245.0	-139.0	39.0
900	8.939000000000078	0.083	-0.1909	0.9927	0.6714	28.9917	-2.5635	7.0642	-42.3688	61.8146	40.61	-245.0	-139.0	37.0
901	8.990999999999985	0.106	-0.1665	1.0239	4.2725	27.2827	-7.3242	7.2345	-42.0557	61.5839	40.58	-242.0	-140.0	35.0
902	8.992999999999938	0.103	-0.1353	1.0435	8.4839	28.7476	-11.0474	7.4872	-41.7261	61.2982	40.67	-240.0	-140.0	35.0
903	8.992999999999938	0.0688	-0.1177	1.0615	12.5732	28.9917	-13.4888	7.8168	-41.3855	60.9851	40.67	-238.0	-138.0	34.0
904	8.992999999999938	0.0332	-0.1157	1.0815	15.0757	24.8413	-12.8784	8.1738	-41.0559	60.6665	40.7	-238.0	-139.0	33.0
905	8.992999999999938	0.0264	-0.1323	1.0845	14.4653	14.3433	-9.0942	8.5144	-40.8142	60.3754	40.6	-237.0	-141.0	32.0
906	8.992999999999938	0.0625	-0.1343	1.0601	11.9629	2.8687	-4.5776	8.8	-40.7043	60.1282	40.66	-236.0	-138.0	29.0
907	9.007000000000062	0.1035	-0.1143	1.0356	9.4604	-2.9297	-1.5869	9.0417	-40.6879	59.903	40.65	-235.0	-139.0	28.0
908	9.029999999999973	0.1294	-0.1045	1.0137	7.1411	-4.8218	-0.8545	9.256	-40.7098	59.6887	40.62	-235.0	-139.0	26.0
909	9.032999999999902	0.1362	-0.104	1.0054	5.7983	-2.8076	-2.0142	9.4592	-40.7263	59.4635	40.68	-236.0	-138.0	25.0
910	9.037000000000035	0.1084	-0.0923	1.0132	5.4321	2.8076	-3.3569	9.6625	-40.6824	59.2383	40.64	-235.0	-138.0	24.0
911	9.079999999999927	0.0786	-0.084	1.0342	3.9673	3.418	-2.0752	9.8492	-40.6055	59.024	40.57	-235.0	-138.0	24.0
912	9.089999999999918	0.0596	-0.0796	1.0381	2.1362	-0.9155	0.8545	10.0031	-40.5615	58.8428	40.68	-235.0	-140.0	22.0
913	9.091000000000122	0.0571	-0.0776	1.0239	1.77	-4.8828	3.9063	10.1294	-40.5615	58.6835	40.69	-236.0	-142.0	21.0
914	9.091000000000122	0.0522	-0.0791	1.0073	3.0518	-3.7842	6.3477	10.2448	-40.5725	58.5626	40.67	-235.0	-141.0	20.0
915	9.096000000000004	0.0498	-0.0659	1.0073	4.5166	-0.9155	8.8501	10.3546	-40.556	58.4802	40.63	-235.0	-141.0	19.0
916	9.097999999999956	0.0396	-0.0493	1.0103	4.5776	-0.3662	11.1694	10.448	-40.5286	58.4363	40.63	-235.0	-140.0	17.0
917	9.113000000000056	0.0503	-0.0591	1.0215	1.6479	-5.8594	15.7471	10.4919	-40.5505	58.4308	40.65	-235.0	-141.0	18.0
918	9.125	0.0688	-0.0713	1.0195	-1.4648	-11.0474	19.8364	10.4755	-40.6384	58.4637	40.71	-234.0	-142.0	20.0
919	9.125	0.0923	-0.0825	0.999	-3.9063	-13.5498	22.0947	10.4095	-40.7703	58.5187	40.64	-233.0	-143.0	18.0
920	9.160000000000082	0.1206	-0.0859	0.9834	-5.5542	-12.2681	22.2778	10.3162	-40.9076	58.5791	40.64	-232.0	-144.0	17.0
921	9.170000000000073	0.1377	-0.0801	0.9863	-7.1411	-8.7891	21.4844	10.2118	-41.0229	58.6395	40.57	-233.0	-144.0	17.0
922	9.170000000000073	0.1274	-0.083	1.0127	-8.667	-4.8828	20.2637	10.0964	-41.0889	58.689	40.65	-232.0	-144.0	17.0
923	9.172000000000025	0.1177	-0.1089	1.0386	-8.8501	-3.6621	19.2871	9.9701	-41.1328	58.7384	40.65	-232.0	-143.0	17.0
924	9.176999999999907	0.1021	-0.1084	1.0537	-5.3711	-0.9155	18.4937	9.8712	-41.1438	58.7823	40.66	-231.0	-140.0	15.0
925	9.202999999999975	0.0796	-0.0991	1.061	-0.1831	1.4038	18.0054	9.8273	-41.1273	58.8263	40.6	-229.0	-139.0	17.0
926	9.204999999999927	0.0776	-0.0962	1.0571	3.6011	-1.8921	17.334	9.8383	-41.1218	58.8647	40.61	-229.0	-138.0	17.0
927	9.204999999999927	0.1064	-0.1001	1.0469	6.7749	-5.188	16.4185	9.8877	-41.1603	58.8812	40.68	-230.0	-138.0	16.0
928	9.250999999999976	0.1055	-0.0928	1.022	10.0708	-2.9907	14.9536	9.9811	-41.1877	58.8812	40.64	-230.0	-137.0	14.0
929	9.264000000000124	0.124	-0.0947	1.0054	10.5591	-3.2959	13.3667	10.0964	-41.2152	58.8593	40.68	-230.0	-137.0	14.0
930	9.264000000000124	0.1343	-0.0977	0.9849	8.2397	-3.8452	11.5967	10.2118	-41.2482	58.8098	40.68	-231.0	-137.0	12.0
931	9.266000000000076	0.1313	-0.1011	0.9702	4.3945	-4.4556	9.5215	10.3107	-41.2866	58.7384	40.6	-230.0	-135.0	12.0
932	9.266000000000076	0.1279	-0.104	0.9761	1.1597	-2.2583	7.5684	10.3821	-41.3031	58.645	40.57	-231.0	-134.0	13.0
933	9.268000000000029	0.0996	-0.0962	0.9897	-0.4272	2.1362	6.6528	10.437	-41.2756	58.5461	40.76	-230.0	-134.0	12.0
934	9.29099999999994	0.0698	-0.0874	1.0068	-1.4648	2.9907	7.0801	10.4865	-41.2152	58.4583	40.66	-228.0	-135.0	11.0
935	9.29300000000012	0.0591	-0.0898	1.0249	-0.9766	2.5635	7.9346	10.5249	-41.1548	58.3813	40.67	-230.0	-135.0	11.0
936	9.295000000000073	0.0415	-0.0776	1.0405	1.77	2.6855	9.3994	10.5798	-41.0944	58.3209	40.64	-227.0	-134.0	9.0
937	9.342000000000098	0.0503	-0.0649	1.0308	4.8828	-0.3662	10.9253	10.6622	-41.0614	58.2825	40.65	-227.0	-132.0	9.0
938	9.345000000000027	0.1475	-0.1328	0.9946	7.3853	-4.5776	9.5215	10.7556	-41.0779	58.2275	40.64	-228.0	-130.0	7.0
939	9.345000000000027	0.1045	-0.0825	0.9736	12.146	5.8594	4.2114	10.9314	-41.0614	58.1067	40.73	-229.0	-128.0	5.0
940	9.345000000000027	-0.022	-0.0918	0.9277	9.7656	10.2539	7.5684	11.0852	-40.8801	58.0682	40.59	-228.0	-128.0	4.0
941	9.345000000000027	0.1631	-0.1357	0.957	-1.5869	-5.4932	7.019	11.1346	-40.9076	57.9694	40.62	-227.0	-127.0	4.0
942	9.355000000000018	0.0991	-0.1162	1.0107	-1.709	9.0942	6.5308	11.1456	-40.8362	57.8979	40.72	-227.0	-125.0	2.0
943	9.361000000000104	-0.0093	-0.022	0.9844	-0.6104	15.5029	7.3242	11.1896	-40.6604	57.854	40.72	-227.0	-126.0	3.0
944	9.384000000000015	-0.0176	-0.0361	0.9932	-5.6152	5.8594	12.8784	11.1676	-40.5121	57.865	40.67	-226.0	-126.0	0.0
945	9.384000000000015	0.1206	-0.0806	1.0098	-6.7749	-3.1738	12.9395	11.1127	-40.5341	57.854	40.66	-225.0	-124.0	-1.0
946	9.432000000000016	0.0649	-0.0815	0.9985	-0.1831	9.3994	11.2915	11.1017	-40.4626	57.8485	40.69	-224.0	-125.0	-3.0
947	9.433999999999969	0.0313	-0.0542	0.999	3.479	12.8174	10.3149	11.1401	-40.3088	57.8485	40.62	-222.0	-122.0	-3.0
948	9.433999999999969	0.1001	-0.1016	1.0156	4.2725	8.606	7.3242	11.2115	-40.199	57.8101	40.67	-221.0	-122.0	-5.0
949	9.433999999999969	0.0874	-0.0918	1.0117	10.8643	20.5078	4.2725	11.3379	-40.0287	57.7332	40.67	-219.0	-122.0	-8.0
950	9.442999999999984	-0.0112	-0.0313	0.9731	12.2681	22.583	4.5166	11.5192	-39.7266	57.7002	40.67	-218.0	-120.0	-10.0
951	9.442999999999984	0.1484	-0.1055	0.9922	6.5308	7.8125	2.8687	11.6565	-39.6277	57.5848	40.65	-217.0	-120.0	-12.0
952	9.458000000000084	0.0386	-0.0283	1.0073	7.9956	20.0195	4.2725	11.7938	-39.4299	57.5134	40.68	-216.0	-120.0	-13.0
953	9.516000000000076	0.0366	-0.0625	1.0117	4.3335	9.0332	4.5166	11.9147	-39.2651	57.442	40.65	-214.0	-119.0	-15.0
954	9.516000000000076	0.1191	-0.1025	1.0107	3.54	3.6621	4.2114	12.0081	-39.2157	57.3322	40.65	-213.0	-119.0	-16.0
955	9.516000000000076	0.0283	-0.0356	0.9668	6.1035	13.1226	5.4932	12.1234	-39.0839	57.2607	40.58	-213.0	-119.0	-18.0
956	9.529999999999973	0.0854	-0.0522	0.9814	-0.4883	1.5869	6.5308	12.2003	-39.0125	57.1838	40.62	-213.0	-118.0	-19.0
957	9.529999999999973	0.0376	-0.021	0.9917	-3.1738	5.249	9.0332	12.2223	-38.9685	57.1344	40.62	-212.0	-117.0	-20.0
958	9.529999999999973	0.0879	-0.0376	1.0029	-6.1035	-1.4038	10.8032	12.2058	-38.9465	57.1069	40.65	-211.0	-116.0	-21.0
959	9.531999999999925	0.0625	-0.0352	0.9751	-3.2349	3.479	8.3008	12.2058	-38.941	57.052	40.65	-210.0	-116.0	-23.0
960	9.555000000000064	0.0605	-0.0313	0.9556	-6.958	-3.1738	8.728	12.2168	-38.8971	57.0026	40.67	-210.0	-116.0	-23.0
961	9.555000000000064	0.0972	-0.0513	0.9849	-8.4839	6.1646	8.728	12.1674	-38.9081	56.9421	40.61	-210.0	-116.0	-24.0
962	9.557000000000016	0.0122	-0.0171	0.9653	-6.7139	10.1929	7.3242	12.1509	-38.7598	56.9147	40.67	-208.0	-115.0	-25.0
963	9.560999999999922	0.0938	-0.0649	0.9966	-9.3384	3.2959	6.897	12.1179	-38.7048	56.8488	40.66	-207.0	-115.0	-28.0
964	9.604000000000042	0.0225	-0.0435	0.9814	-4.5776	13.9771	5.9204	12.1014	-38.584	56.7883	40.6	-207.0	-114.0	-29.0
965	9.605999999999995	0.0137	-0.0229	0.9751	-5.127	11.4746	6.4087	12.1124	-38.4137	56.7554	40.66	-206.0	-114.0	-30.0
966	9.605999999999995	0.0996	-0.0747	1.0088	-6.7749	5.6763	5.0049	12.1069	-38.3423	56.6675	40.62	-206.0	-115.0	-30.0
967	9.605999999999995	0.0361	-0.0723	1.0215	-3.3569	15.564	3.7231	12.1179	-38.1885	56.5906	40.56	-206.0	-115.0	-29.0
968	9.614000000000033	0.0161	-0.0864	1.0513	-3.1738	12.7563	3.8452	12.1454	-38.0072	56.5192	40.62	-205.0	-116.0	-29.0
969	9.624000000000024	-0.0391	-0.7412	1.1621	-2.6855	4.5776	3.9063	12.0905	-37.8918	56.4478	40.68	-204.0	-116.0	-30.0
970	9.639000000000124	0.1802	-0.6045	1.0366	3.2349	-11.9629	-18.5547	12.085	-37.9028	56.1566	40.68	-203.0	-118.0	-29.0
971	9.661000000000058	-0.0679	-0.0229	0.9829	11.5356	-13.6719	-29.9683	12.5629	-37.8918	55.5963	40.68	-204.0	-118.0	-28.0
972	9.691000000000031	-0.085	-0.0801	1.0723	11.5967	7.8125	-13.6108	12.9034	-37.7875	55.2393	40.68	-203.0	-119.0	-27.0
973	9.691000000000031	-0.0303	-0.0815	1.0107	10.376	-5.4932	-14.0991	13.2166	-37.6721	54.9426	40.64	-202.0	-120.0	-28.0
974	9.704999999999927	0.0894	-0.0938	0.9595	9.0942	-17.1509	-19.7754	13.5736	-37.76	54.4977	40.62	-202.0	-121.0	-28.0
975	9.704999999999927	0.084	-0.0566	0.9604	12.8174	3.7231	-24.1699	13.9801	-37.7106	54.0363	40.61	-201.0	-122.0	-27.0
976	9.704999999999927	0.0156	-0.0537	1.019	15.686	21.6675	-26.4893	14.3976	-37.4249	53.6188	40.64	-201.0	-122.0	-28.0
977	9.707000000000107	0.0269	-0.0767	1.0332	16.9678	19.9585	-28.1372	14.826	-37.1063	53.2013	40.62	-202.0	-123.0	-29.0
978	9.711999999999989	-0.0166	-0.062	1.0361	17.4561	16.9067	-30.5176	15.2765	-36.8042	52.7563	40.73	-201.0	-124.0	-30.0
979	9.7349999999999	-0.1924	-0.0181	1.0371	8.7891	-0.9766	-39.0625	15.7544	-36.5515	52.2235	40.61	-201.0	-126.0	-31.0
980	9.748000000000047	0.2153	-0.1167	1.0161	-1.5259	-38.3301	-40.8325	16.1993	-36.7218	51.46	40.69	-202.0	-126.0	-30.0
981	9.779999999999973	0.2222	-0.0889	1.0132	11.4746	5.8594	-31.25	16.6168	-36.7273	50.8447	40.73	-203.0	-127.0	-28.0
982	9.794000000000096	-0.0566	-0.0537	1.0293	17.7612	32.2266	-25.3906	17.0068	-36.3043	50.5096	40.6	-203.0	-127.0	-27.0
983	9.794000000000096	0.0112	-0.0977	1.062	12.7563	11.5967	-23.6206	17.3474	-36.0187	50.1636	40.6	-203.0	-128.0	-27.0
984	9.794000000000096	0.04	-0.0459	1.02	13.7939	6.7749	-23.0103	17.71	-35.8374	49.7845	40.66	-204.0	-129.0	-29.0
985	9.79600000000005	0.1001	-0.0352	1.0239	11.1084	3.9063	-22.0337	18.067	-35.6946	49.4055	40.64	-205.0	-131.0	-30.0
986	9.79600000000005	0.1274	-0.0645	1.0483	10.0098	0.6104	-26.9775	18.4241	-35.6012	48.9606	40.65	-204.0	-132.0	-30.0
987	9.816000000000031	-0.04	-0.0322	1.0278	11.1084	9.3384	-29.7241	18.7976	-35.376	48.5321	40.67	-204.0	-133.0	-29.0
988	9.817999999999984	0.0645	-0.0669	1.0176	4.0894	-6.4087	-29.0527	19.1382	-35.2551	48.0597	40.67	-204.0	-135.0	-29.0
989	9.819999999999936	0.1221	-0.0747	1.0259	4.0894	-2.8076	-25.0854	19.4348	-35.2057	47.5928	40.63	-204.0	-136.0	-30.0
990	9.865000000000009	0.0244	-0.0439	1.0186	7.5684	10.8032	-22.4609	19.715	-35.0134	47.2357	40.72	-204.0	-138.0	-31.0
991	9.866999999999962	0.0439	-0.0444	1.0254	5.5542	3.6621	-22.3999	19.9841	-34.8322	46.8842	40.67	-205.0	-139.0	-30.0
992	9.866999999999962	0.0542	-0.0483	1.0244	3.9673	1.77	-21.4233	20.2423	-34.7113	46.5161	40.68	-206.0	-140.0	-30.0
993	9.866999999999962	0.0156	-0.0347	1.0132	3.0518	2.5024	-20.874	20.4785	-34.5685	46.17	40.59	-206.0	-141.0	-30.0
994	9.901000000000067	0.0347	-0.0444	1.0381	-0.6714	-5.6152	-21.5454	20.7037	-34.4806	45.7965	40.73	-207.0	-142.0	-31.0
995	9.90300000000002	-0.0435	0.0029	1.0273	-4.1504	-4.5166	-23.9258	20.9125	-34.3927	45.4065	40.69	-208.0	-143.0	-31.0
996	9.904999999999973	-0.0073	-0.0337	1.001	-13.3057	-25.2686	-28.0151	21.0992	-34.4037	44.9176	40.65	-208.0	-144.0	-30.0
997	9.906999999999925	0.1006	-0.0908	1.0063	-15.5029	-30.3955	-28.0762	21.264	-34.5685	44.3408	40.65	-209.0	-146.0	-30.0
998	9.952999999999975	0.0708	-0.0503	1.0142	-11.3525	-10.7422	-31.1279	21.4398	-34.574	43.8135	40.65	-210.0	-146.0	-29.0
999	9.952999999999975	0.0049	-0.0479	1.0278	-8.728	1.3428	-35.3394	21.6321	-34.4037	43.3246	40.63	-212.0	-146.0	-28.0
1000	9.954999999999927	-0.0278	-0.063	1.041	-7.3853	2.7466	-40.9546	21.8518	-34.1785	42.8027	40.74	-214.0	-147.0	-28.0
1001	9.954999999999927	-0.0215	-0.0366	1.0068	-6.0425	2.1362	-47.1191	22.1265	-33.9203	42.2205	40.72	-216.0	-149.0	-28.0
1002	9.954999999999927	-0.0103	-0.041	1.002	-5.8594	1.6479	-54.3823	22.4506	-33.6566	41.5613	40.71	-217.0	-149.0	-27.0
1003	9.962999999999965	-0.0615	-0.0298	1.0098	-5.5542	1.2817	-62.6831	22.8131	-33.3435	40.8307	40.71	-215.0	-150.0	-26.0
1004	9.97199999999998	-0.1895	0.0347	1.0264	-10.5591	-12.4512	-74.1577	23.2361	-33.0414	39.9683	40.63	-218.0	-150.0	-28.0
1005	9.991999999999962	0.0249	-0.0552	0.9712	-19.7144	-45.6543	-82.1533	23.692	-33.0139	38.8477	40.68	-220.0	-151.0	-26.0
1006	9.993999999999915	0.1865	-0.106	1.0205	-17.2729	-33.1421	-87.6465	24.1534	-33.0194	37.6227	40.63	-222.0	-152.0	-24.0
1007	10.011999999999944	0.0542	-0.0493	1.0313	-6.1035	6.5918	-93.2617	24.6588	-32.6404	36.5515	40.65	-225.0	-154.0	-24.0
1008	10.041999999999916	0.0127	-0.041	1.0205	-3.7842	18.0664	-98.877	25.1697	-32.0416	35.5353	40.65	-225.0	-157.0	-24.0
1009	10.05600000000004	-0.064	-0.0024	1.0244	-5.127	19.2261	-106.6284	25.697	-31.366	34.4971	40.65	-227.0	-156.0	-22.0
1010	10.05600000000004	-0.0889	-0.0127	0.999	-10.9863	2.9907	-118.4082	26.2408	-30.7068	33.3215	40.65	-229.0	-161.0	-21.0
1011	10.057999999999993	0.0771	-0.0601	0.9814	-12.4512	-11.4746	-126.6479	26.8231	-30.2234	31.9373	40.71	-231.0	-165.0	-18.0
1012	10.057999999999993	0.1196	-0.0723	0.9849	-5.9204	3.7842	-131.4087	27.4438	-29.6191	30.553	40.67	-233.0	-169.0	-17.0
1013	10.062000000000126	0.0234	-0.0537	1.0	3.9063	31.7993	-138.3057	28.0865	-28.7347	29.2841	40.63	-234.0	-173.0	-17.0
1014	10.082000000000107	-0.0166	-0.0269	1.0063	6.958	38.6963	-147.2168	28.7567	-27.691	28.0316	40.67	-233.0	-177.0	-16.0
1015	10.08400000000006	-0.085	0.0078	1.0278	5.5542	33.5083	-156.5552	29.4434	-26.5704	26.7297	40.62	-235.0	-181.0	-17.0
1016	10.118999999999915	0.1021	-0.0488	1.0225	3.3569	21.9727	-163.3911	30.1245	-25.5707	25.2795	40.62	-238.0	-185.0	-18.0
1017	10.121000000000095	0.0747	0.0024	1.1172	8.8501	35.9497	-167.6636	30.8167	-24.4446	23.8733	40.63	-238.0	-190.0	-18.0
1018	10.121000000000095	0.0674	-0.0205	1.1289	18.3716	52.124	-166.8701	31.5198	-23.1921	22.5659	40.6	-238.0	-195.0	-18.0
1019	10.123000000000047	0.0688	-0.0762	1.0171	29.541	77.5757	-166.9312	32.2174	-21.7145	21.4563	40.62	-239.0	-198.0	-17.0
1020	10.128999999999905	-0.0771	0.0146	0.9102	25.7568	75.3174	-177.1851	32.9041	-20.0995	20.3741	40.69	-242.0	-204.0	-19.0
1021	10.139000000000124	-0.0757	0.0771	1.0117	9.8267	45.8984	-182.0068	33.4973	-18.6823	19.0997	40.67	-242.0	-211.0	-21.0
1022	10.154999999999973	-0.0918	0.0273	0.9868	-2.6245	16.5405	-188.5376	33.9752	-17.3859	17.6935	40.67	-243.0	-217.0	-24.0
1023	10.161000000000058	0.1089	-0.0483	0.9663	-0.8545	8.1177	-193.7256	34.4257	-16.3202	16.0565	40.67	-241.0	-223.0	-24.0
1024	10.197000000000116	0.0454	-0.0313	0.9707	6.897	17.0288	-190.1245	34.8926	-15.1282	14.5514	40.7	-241.0	-229.0	-27.0
1025	10.197000000000116	0.0596	-0.04	0.9858	12.7563	17.0898	-187.0728	35.376	-13.9581	13.0902	40.55	-241.0	-235.0	-26.0
1026	10.19900000000007	0.292	-0.1191	1.1133	26.7944	31.8604	-183.4717	35.9088	-12.7496	11.7059	40.72	-239.0	-241.0	-27.0
1027	10.201000000000022	0.3247	-0.1416	1.1646	68.2983	112.793	-178.1616	36.6504	-11.0907	10.7336	40.75	-237.0	-247.0	-29.0
1028	10.211000000000013	-0.6592	0.1875	0.6235	83.1909	128.9673	-171.4478	37.6282	-8.8385	10.3381	40.62	-235.0	-255.0	-32.0
1029	10.230000000000018	0.1621	0.04	1.0542	16.1743	-36.9873	-177.9175	38.161	-7.7948	8.9923	40.6	-235.0	-263.0	-35.0
1030	10.243999999999915	0.0752	0.0083	1.0303	20.813	2.8687	-177.6733	38.5236	-6.8555	7.5366	40.63	-233.0	-270.0	-36.0
1031	10.264000000000124	-0.0298	-0.0029	1.0249	25.5127	10.0098	-173.645	38.9136	-5.7458	6.2897	40.69	-231.0	-275.0	-37.0
1032	10.307000000000016	0.0142	0.0137	1.0112	22.7661	2.9297	-173.8281	39.2706	-4.6747	5.0262	40.68	-229.0	-283.0	-37.0
1033	10.307999999999993	0.0249	0.0127	1.0005	22.7051	2.9907	-172.9126	39.5947	-3.62	3.7573	40.67	-227.0	-289.0	-39.0
1034	10.33400000000006	0.0122	0.0039	0.9927	24.1089	2.4414	-171.3867	39.8969	-2.5763	2.5159	40.67	-224.0	-295.0	-41.0
1035	10.33400000000006	0.0283	-0.0073	0.9746	25.8789	1.1597	-169.7388	40.1935	-1.5436	1.2799	40.66	-221.0	-303.0	-43.0
1036	10.335000000000036	0.0166	-0.0083	0.9751	29.2969	2.0752	-167.4194	40.4901	-0.5219	0.0769	40.66	-217.0	-310.0	-44.0
1037	10.335000000000036	0.0137	0.0142	0.9692	32.6538	0.8545	-165.7715	40.8087	0.4834	-1.1041	40.66	-215.0	-317.0	-44.0
1038	10.338999999999942	-0.0469	0.0498	1.0024	36.499	0.6714	-166.1377	41.1493	1.5051	-2.2687	40.66	-214.0	-325.0	-45.0
1039	10.338999999999942	-0.0449	0.085	1.0283	36.9263	-1.4648	-171.5698	41.4899	2.5543	-3.4552	40.65	-211.0	-332.0	-43.0
1040	10.338999999999942	0.0327	0.0015	1.0288	35.0342	-4.8218	-175.7813	41.7755	3.6035	-4.7131	40.65	-208.0	-338.0	-46.0
1041	10.357999999999947	0.0908	0.0107	1.0547	35.3394	2.4414	-173.7671	42.0282	4.6637	-5.9491	40.73	-204.0	-347.0	-44.0
1042	10.386999999999944	0.0586	0.0488	1.0308	34.729	8.9111	-167.2974	42.2809	5.7513	-7.0862	40.71	-199.0	-353.0	-43.0
1043	10.399000000000115	0.1035	0.0317	1.0562	27.771	-2.6245	-158.4473	42.4567	6.7291	-8.2123	40.64	-196.0	-359.0	-43.0
1044	10.399000000000115	0.0942	0.0161	1.0654	22.644	-4.8218	-149.231	42.55	7.6025	-9.2999	40.64	-193.0	-364.0	-42.0
1045	10.399000000000115	0.0728	0.0229	1.0562	18.0664	-1.5869	-140.9302	42.594	8.4375	-10.3052	40.65	-191.0	-372.0	-42.0
1046	10.402000000000044	0.0508	0.0352	1.0396	14.8315	-0.061	-135.1318	42.5995	9.245	-11.239	40.66	-187.0	-375.0	-39.0
1047	10.403999999999996	0.0366	0.0225	1.0371	11.4136	-2.0752	-131.1035	42.5665	10.025	-12.1399	40.64	-183.0	-382.0	-38.0
1048	10.422000000000025	0.0688	0.0044	1.0068	9.7046	-1.2207	-127.2583	42.4841	10.7611	-13.0298	40.63	-181.0	-386.0	-38.0
1049	10.423999999999978	0.0381	0.0269	1.0142	11.1694	1.5869	-122.9248	42.4292	11.4917	-13.8593	40.64	-177.0	-389.0	-37.0
1050	10.426999999999907	0.0425	0.0127	1.0254	10.1318	-1.2817	-119.751	42.3523	12.1838	-14.6722	40.64	-174.0	-393.0	-36.0
1051	10.469000000000051	0.0688	-0.0034	1.0122	7.9956	-4.2114	-114.7461	42.2424	12.8156	-15.4852	40.62	-171.0	-397.0	-36.0
1052	10.471000000000004	0.0762	-0.0063	0.9932	7.6904	-5.127	-107.8491	42.1271	13.3868	-16.2598	40.64	-168.0	-401.0	-36.0
1053	10.471000000000004	0.0635	-0.0132	0.9971	9.8267	-3.8452	-101.5015	42.0227	13.9142	-16.9849	40.61	-164.0	-403.0	-36.0
1054	10.472999999999956	-0.0469	0.0332	1.0073	11.5967	-1.1597	-97.5952	41.9623	14.458	-17.6276	40.7	-162.0	-407.0	-34.0
1055	10.478000000000065	-0.0815	0.0913	1.0347	3.9673	-17.6392	-98.2666	41.8524	14.9304	-18.3252	40.68	-157.0	-410.0	-34.0
1056	10.490000000000009	-0.0986	0.0859	1.0386	-10.5591	-41.1987	-100.9521	41.5558	15.249	-19.1931	40.67	-154.0	-413.0	-35.0
1057	10.502999999999929	-0.0146	0.0552	1.0537	-26.001	-63.7207	-104.3701	41.0449	15.3918	-20.2643	40.66	-151.0	-415.0	-34.0
1058	10.55600000000004	0.0391	0.0322	1.0601	-33.6304	-66.4673	-108.2153	40.4077	15.4742	-21.4343	40.65	-149.0	-416.0	-32.0
1059	10.557999999999993	0.0801	-0.0771	1.0537	-34.1187	-57.1289	-110.3516	39.7321	15.5951	-22.5934	40.61	-148.0	-418.0	-31.0
1060	10.557999999999993	0.1362	-0.043	1.001	-28.8086	-36.2549	-110.4736	39.1223	15.8313	-23.6426	40.63	-147.0	-420.0	-29.0
1061	10.557999999999993	0.1543	-0.0264	1.0059	-20.0806	-17.2729	-108.5205	38.6389	16.2048	-24.5599	40.6	-145.0	-421.0	-29.0
1062	10.559999999999945	0.1836	-0.0806	1.0117	-10.2539	1.3428	-105.5298	38.2764	16.6772	-25.34	40.67	-144.0	-421.0	-30.0
1063	10.559999999999945	0.1416	-0.1211	0.9956	2.8076	27.8931	-101.6235	38.0621	17.3199	-25.9387	40.62	-142.0	-422.0	-28.0
1064	10.57400000000007	0.0459	-0.0361	1.0	11.6577	40.2832	-97.29	38.0127	18.1	-26.3562	40.62	-140.0	-424.0	-26.0
1065	10.589999999999918	0.0313	-0.0156	1.0278	9.0942	21.7285	-93.3228	37.9578	18.7756	-26.8066	40.63	-137.0	-425.0	-24.0
1066	10.592000000000098	0.0864	-0.0005	1.0049	2.4414	5.6152	-89.1113	37.8149	19.259	-27.3615	40.64	-134.0	-425.0	-24.0
1067	10.611000000000104	0.0747	0.0229	1.0171	-2.9907	1.4648	-82.7637	37.6227	19.66	-27.9053	40.66	-129.0	-426.0	-24.0
1068	10.639000000000124	0.0991	-0.0034	0.9907	-7.2021	-9.6436	-76.6602	37.3645	19.9402	-28.4656	40.67	-126.0	-426.0	-23.0
1069	10.652000000000044	0.0972	-0.001	0.9927	-8.3618	-9.6436	-72.7539	37.1008	20.1599	-29.0094	40.72	-124.0	-426.0	-24.0
1070	10.65300000000002	0.106	-0.0317	0.9897	-6.3477	-8.1177	-69.0308	36.8481	20.3687	-29.5148	40.67	-122.0	-426.0	-23.0
1071	10.65300000000002	0.127	-0.0557	0.9839	-0.6104	-2.0142	-66.2231	36.6504	20.5829	-29.9707	40.7	-120.0	-426.0	-22.0
1072	10.654999999999973	0.1045	-0.0757	0.998	7.5073	8.2397	-62.6831	36.557	20.8575	-30.3333	40.72	-117.0	-427.0	-21.0
1073	10.656999999999925	0.0308	-0.1128	1.0269	13.6719	11.9629	-58.96	36.535	21.1707	-30.6189	40.69	-115.0	-428.0	-19.0
1074	10.673000000000002	0.0107	-0.0298	1.0088	15.9302	4.2725	-55.8472	36.568	21.4398	-30.8936	40.64	-112.0	-428.0	-19.0
1075	10.721000000000004	0.103	0.0044	1.0088	10.1929	-8.9111	-53.894	36.557	21.5771	-31.2451	40.62	-109.0	-428.0	-18.0
1076	10.722999999999956	0.1489	-0.0391	1.0161	4.3335	-5.0659	-50.354	36.4801	21.6705	-31.5967	40.53	-106.0	-428.0	-17.0
1077	10.722999999999956	0.124	-0.0645	1.0186	5.0049	6.2866	-44.4946	36.4197	21.8243	-31.8274	40.53	-105.0	-429.0	-17.0
1078	10.722999999999956	0.1152	-0.0503	1.0088	7.6294	10.2539	-38.208	36.4197	21.9836	-31.9592	40.63	-104.0	-429.0	-16.0
1079	10.722999999999956	0.0874	-0.0259	1.0166	9.4604	10.6201	-32.2876	36.4746	22.1265	-32.0306	40.66	-104.0	-430.0	-15.0
1080	10.729000000000042	0.061	-0.0288	1.0547	10.437	8.3618	-27.9541	36.546	22.2363	-32.0636	40.63	-101.0	-430.0	-15.0
1081	10.740000000000009	0.0513	-0.0195	1.0776	11.9019	3.0518	-24.5361	36.6339	22.2968	-32.0911	40.69	-99.0	-430.0	-14.0
1082	10.753999999999905	0.0518	-0.0039	1.0742	10.8032	-2.4414	-21.5454	36.7218	22.2858	-32.135	40.62	-99.0	-430.0	-13.0
1083	10.761999999999944	0.0566	-0.0195	1.1089	9.0942	-9.0942	-17.6392	36.7877	22.2144	-32.1735	40.64	-99.0	-429.0	-12.0
1084	10.775000000000091	0.0381	-0.0889	1.0913	12.0239	-11.5967	-14.0991	36.8481	22.0715	-32.2229	40.68	-99.0	-429.0	-12.0
1085	10.798999999999978	0.0405	-0.0767	0.9961	13.855	-16.2354	-12.5732	36.9305	21.9012	-32.2668	40.73	-99.0	-430.0	-12.0
1086	10.809999999999945	0.0737	-0.0171	1.0317	11.7188	-23.5596	-11.9019	37.0074	21.6815	-32.3438	40.58	-99.0	-431.0	-10.0
1087	10.809999999999945	0.0313	-0.04	1.0728	15.3809	-18.1274	-9.5215	37.1008	21.4453	-32.4097	40.68	-99.0	-431.0	-10.0
1088	10.81899999999996	0.0356	-0.0132	1.0698	18.0054	-15.7471	-8.0566	37.2601	21.2476	-32.4152	40.7	-98.0	-432.0	-11.0
1089	10.81899999999996	0.0928	0.0049	1.0483	17.7612	-20.1416	-10.0098	37.4139	21.0223	-32.4591	40.63	-98.0	-433.0	-12.0
1090	10.830999999999904	0.1255	-0.0303	0.9551	14.9536	-13.2446	-12.5122	37.5403	20.8191	-32.525	40.63	-98.0	-433.0	-11.0
1091	10.854000000000042	-0.042	0.0176	0.9971	10.6812	-2.5635	-12.8784	37.6501	20.7806	-32.4811	40.72	-97.0	-433.0	-10.0
1092	10.854000000000042	0.0898	0.0107	0.9653	9.5215	-14.8315	-10.1929	37.7325	20.6158	-32.4976	40.62	-95.0	-435.0	-10.0
1093	10.877999999999929	0.1367	0.0117	0.9619	8.4839	-12.8784	-11.5967	37.804	20.4456	-32.536	40.65	-94.0	-437.0	-11.0
1094	10.889000000000124	0.1191	0.0225	0.9238	7.6904	0.0	-11.8408	37.8918	20.3522	-32.525	40.68	-93.0	-438.0	-12.0
1095	10.889000000000124	0.0601	0.0347	0.9316	5.127	7.2021	-10.6201	37.9852	20.3467	-32.4261	40.7	-93.0	-438.0	-11.0
1096	10.891000000000076	0.0869	0.0347	0.9419	-0.061	0.6104	-8.606	38.0292	20.2972	-32.3383	40.63	-93.0	-439.0	-11.0
1097	10.900000000000091	0.0742	-0.0015	1.0083	-3.7842	-2.1973	-6.1035	38.0182	20.2094	-32.2504	40.66	-94.0	-439.0	-10.0
1098	10.910000000000082	0.0835	-0.0088	1.0122	-3.9673	-6.0425	-4.0894	37.9907	20.0665	-32.179	40.68	-94.0	-439.0	-9.0
1099	10.919000000000096	0.0645	0.0083	1.0073	-3.8452	-7.2632	-2.3193	37.9688	19.9127	-32.0966	40.74	-94.0	-438.0	-9.0
1100	10.957000000000107	0.0669	0.0098	1.0015	-4.7607	-9.3384	-1.8311	37.9413	19.7369	-32.0197	40.67	-94.0	-438.0	-10.0
1101	10.95900000000006	0.0879	-0.0142	1.0171	-2.4414	-4.8828	-3.2349	37.9248	19.5776	-31.9373	40.67	-94.0	-437.0	-11.0
1102	10.95900000000006	0.0757	-0.021	1.0239	2.2583	4.6997	-5.6152	37.9578	19.5062	-31.8164	40.59	-95.0	-437.0	-12.0
1103	10.95900000000006	0.0654	-0.0054	1.0142	4.2725	9.3994	-7.2021	38.0347	19.5007	-31.6736	40.62	-94.0	-438.0	-12.0
1104	10.966000000000122	0.0625	-0.0137	1.0107	2.5635	8.1177	-6.8359	38.1006	19.4952	-31.5253	40.62	-94.0	-437.0	-11.0
1105	10.979000000000042	0.0439	-0.0112	1.0142	1.2207	4.3335	-5.7983	38.1445	19.4623	-31.3879	40.63	-95.0	-436.0	-11.0
1106	10.989000000000033	0.0781	-0.0005	0.9951	2.0142	2.0142	-6.958	38.183	19.4019	-31.2836	40.61	-94.0	-435.0	-12.0
1107	11.032999999999902	0.0605	-0.0083	1.0024	2.5635	6.3477	-8.9111	38.2324	19.3799	-31.1792	40.67	-92.0	-435.0	-12.0
1108	11.035000000000082	0.0513	0.0151	1.0073	2.4414	9.1553	-10.498	38.2874	19.4073	-31.0583	40.68	-92.0	-437.0	-10.0
1109	11.035000000000082	0.0752	0.0332	1.0073	0.5493	5.9204	-10.8643	38.3258	19.4128	-30.9595	40.62	-93.0	-435.0	-8.0
1110	11.038000000000011	0.0757	0.0269	1.0225	-1.9531	6.7749	-10.0098	38.3423	19.4073	-30.8606	40.6	-93.0	-435.0	-9.0
1111	11.039999999999964	0.0776	0.0229	1.0342	-3.3569	8.3618	-9.1553	38.3478	19.4128	-30.7452	40.65	-92.0	-437.0	-9.0
1112	11.048000000000002	0.0493	-0.0044	1.0518	-1.77	9.7656	-8.606	38.3588	19.4238	-30.6134	40.65	-93.0	-436.0	-7.0
1113	11.064000000000078	0.0737	0.0034	1.0083	1.1597	8.606	-8.4229	38.3917	19.4293	-30.4871	40.67	-92.0	-437.0	-8.0
1114	11.066000000000031	0.0576	0.0	0.9985	1.1597	11.4136	-8.3008	38.4412	19.4513	-30.3442	40.68	-89.0	-437.0	-9.0
1115	11.086999999999989	0.0566	-0.0098	0.9956	0.6714	10.9863	-7.9346	38.4796	19.4788	-30.2014	40.65	-89.0	-436.0	-10.0
1116	11.111000000000104	0.0459	-0.0195	0.9902	0.4883	11.3525	-7.9346	38.5181	19.5007	-30.0531	40.62	-91.0	-438.0	-11.0
1117	11.122000000000071	0.0337	-0.0293	0.9902	0.0	8.4839	-7.5684	38.54	19.5117	-29.9158	40.62	-91.0	-439.0	-11.0
1118	11.122000000000071	0.0508	-0.0078	0.9951	0.1221	6.3477	-6.958	38.562	19.4952	-29.7894	40.62	-91.0	-437.0	-10.0
1119	11.124000000000024	0.0771	0.001	1.0166	0.6714	6.7139	-7.4463	38.595	19.4733	-29.6741	40.62	-91.0	-439.0	-10.0
1120	11.124000000000024	0.0547	-0.0195	1.0171	2.0752	11.3525	-7.4463	38.6389	19.4843	-29.5422	40.68	-89.0	-439.0	-11.0
1121	11.144000000000005	0.0449	-0.0137	1.0039	1.5869	10.8032	-6.4087	38.6884	19.5062	-29.3829	40.63	-88.0	-440.0	-11.0
1122	11.149000000000115	0.0396	-0.0151	1.0054	-0.3662	7.3242	-5.7983	38.7158	19.4952	-29.2456	40.66	-89.0	-439.0	-11.0
1123	11.188000000000102	0.0522	-0.0249	1.0034	-1.2817	4.8218	-5.5542	38.7213	19.4623	-29.1248	40.62	-87.0	-440.0	-11.0
1124	11.188000000000102	0.0513	-0.0273	1.0166	-2.1973	7.6904	-5.249	38.7213	19.4348	-28.9984	40.63	-88.0	-439.0	-13.0
1125	11.188000000000102	0.0342	-0.0186	1.0513	-3.479	8.4229	-4.2725	38.7213	19.4183	-28.8501	40.63	-88.0	-441.0	-13.0
1126	11.201000000000022	0.0259	-0.0205	1.0669	-2.0752	5.7983	-3.9673	38.7213	19.3909	-28.7073	40.72	-88.0	-440.0	-13.0
1127	11.201000000000022	0.0508	-0.0156	1.0415	0.6104	3.7231	-3.7231	38.7433	19.3359	-28.5809	40.68	-87.0	-439.0	-14.0
1128	11.218000000000075	0.0225	-0.0269	1.0425	0.1831	4.0283	-4.3945	38.7653	19.2865	-28.4601	40.65	-86.0	-439.0	-13.0
1129	11.220000000000027	0.0337	-0.0498	1.0132	0.6104	5.0659	-4.2114	38.7762	19.2426	-28.3392	40.64	-86.0	-440.0	-13.0
1130	11.22700000000009	0.0386	-0.042	1.0039	0.3052	9.4604	-5.0659	38.8037	19.2261	-28.2019	40.64	-85.0	-439.0	-12.0
1131	11.29300000000012	0.002	-0.0356	1.0068	0.1221	11.5967	-5.9814	38.8257	19.2535	-28.0426	40.63	-87.0	-439.0	-10.0
1132	11.295000000000073	0.0391	-0.0884	1.0088	0.6714	9.7656	-6.1646	38.8367	19.259	-27.8998	40.67	-87.0	-438.0	-11.0
1133	11.295000000000073	0.0254	-0.042	0.9946	1.8311	9.3384	-7.9346	38.8641	19.2755	-27.7734	40.64	-87.0	-438.0	-10.0
1134	11.295000000000073	0.041	-0.0376	0.9697	1.9531	7.7515	-8.3008	38.8916	19.281	-27.6636	40.61	-85.0	-438.0	-11.0
1135	11.295000000000073	0.0181	-0.0635	0.9937	1.4038	8.5449	-7.7515	38.9081	19.292	-27.5537	40.68	-85.0	-439.0	-10.0
1136	11.295000000000073	0.0371	-0.0454	0.9976	1.4648	5.0049	-6.2866	38.9246	19.27	-27.4493	40.65	-83.0	-441.0	-9.0
1137	11.297000000000025	0.0298	-0.0332	1.0205	0.4272	-3.0518	-5.0659	38.9301	19.1931	-27.3779	40.69	-84.0	-440.0	-7.0
1138	11.307000000000016	0.0547	-0.0869	1.0425	-0.4272	-9.7046	-2.6245	38.8971	19.0393	-27.3505	40.62	-82.0	-441.0	-7.0
1139	11.337999999999965	0.0371	-0.0522	1.0093	0.3052	-6.958	-1.0986	38.8806	18.8745	-27.2955	40.67	-82.0	-441.0	-9.0
1140	11.341000000000122	0.0264	-0.0239	1.0044	-0.1831	-5.249	-0.2441	38.8806	18.7372	-27.2186	40.64	-81.0	-442.0	-8.0
1141	11.341000000000122	0.043	-0.0806	1.0449	-0.1221	-4.5776	-1.6479	38.8641	18.5999	-27.1472	40.7	-81.0	-443.0	-8.0
1142	11.394999999999982	0.0366	-0.0898	1.0273	2.1973	1.0376	-2.2583	38.8696	18.5065	-27.0538	40.71	-81.0	-442.0	-8.0
1143	11.394999999999982	0.0483	-0.0532	1.0137	3.418	2.0142	-2.6855	38.9026	18.4351	-26.9495	40.68	-80.0	-445.0	-9.0
1144	11.411000000000058	0.0034	-0.0889	1.02	4.0283	-0.1831	-2.7466	38.9301	18.3636	-26.8561	40.68	-80.0	-446.0	-7.0
1145	11.411000000000058	0.0298	-0.0542	0.9951	2.6855	-6.2256	-1.0986	38.9465	18.2318	-26.7902	40.69	-80.0	-450.0	-6.0
1146	11.411000000000058	0.0322	-0.0605	0.9756	-0.3052	-12.0239	-0.5493	38.9301	18.056	-26.7517	40.7	-80.0	-452.0	-5.0
1147	11.413000000000011	0.0088	-0.0518	0.9604	1.0986	-6.1035	0.1221	38.9191	17.8857	-26.7023	40.63	-81.0	-454.0	-4.0
1148	11.413000000000011	0.0229	-0.0381	0.9844	-0.7324	-10.8032	1.4038	38.9136	17.7374	-26.6254	40.66	-81.0	-455.0	-2.0
1149	11.414999999999964	0.0361	-0.0366	0.9741	-1.5259	-10.6201	2.1362	38.8861	17.5342	-26.5759	40.67	-80.0	-458.0	0.0
1150	11.430000000000064	0.0142	-0.0352	0.9663	-4.5776	-9.5825	3.9673	38.8477	17.3474	-26.5045	40.74	-82.0	-457.0	-2.0
1151	11.437000000000126	-0.0015	-0.0366	0.9771	-8.1787	-9.9487	7.019	38.7817	17.1497	-26.4001	40.65	-82.0	-460.0	-2.0
1152	11.480999999999995	0.0117	-0.0405	0.9932	-8.4229	-5.9814	7.5684	38.7048	16.9629	-26.2738	40.65	-81.0	-461.0	-3.0
1153	11.480999999999995	0.0234	-0.0396	0.9927	-7.1411	3.1738	6.4697	38.6554	16.8365	-26.1035	40.66	-80.0	-462.0	-2.0
1154	11.482999999999947	0.0117	-0.0293	0.9888	-7.0801	11.0474	6.1035	38.6279	16.7926	-25.8838	40.67	-79.0	-463.0	0.0
1155	11.48700000000008	0.0112	-0.0361	0.9971	-9.3384	13.0005	6.897	38.5895	16.7706	-25.6366	40.63	-79.0	-465.0	0.0
1156	11.48700000000008	0.0083	-0.0303	0.9971	-10.8643	14.7705	8.5449	38.54	16.7487	-25.3729	40.66	-78.0	-466.0	0.0
1157	11.496000000000095	-0.0098	0.001	0.9961	-10.9863	16.1743	10.437	38.5016	16.7377	-25.0763	40.66	-76.0	-468.0	0.0
1158	11.529999999999973	-0.0078	0.0181	1.0073	-12.8784	8.5449	12.8174	38.4576	16.6772	-24.7961	40.65	-77.0	-467.0	0.0
1159	11.529999999999973	0.0171	0.0117	1.0239	-15.1978	-2.6855	16.1133	38.3698	16.507	-24.5709	40.63	-77.0	-468.0	-1.0
1160	11.575000000000045	0.0371	0.0146	1.0415	-14.4043	-6.4087	18.6768	38.2764	16.2653	-24.3677	40.71	-78.0	-470.0	-1.0
1161	11.59699999999998	0.0537	0.0186	1.0439	-11.5967	-3.9063	20.5078	38.2214	16.0181	-24.1425	40.7	-79.0	-472.0	0.0
1162	11.59699999999998	0.0508	0.021	1.0366	-8.1787	-0.6714	21.6675	38.205	15.7928	-23.8843	40.69	-79.0	-473.0	0.0
1163	11.59699999999998	0.064	0.0186	1.0366	-6.8359	-1.9531	22.0947	38.205	15.5621	-23.6261	40.65	-79.0	-475.0	0.0
1164	11.59699999999998	0.0908	0.0142	1.0386	-6.4087	-3.2959	22.0947	38.2104	15.3149	-23.3899	40.68	-79.0	-476.0	-1.0
1165	11.59699999999998	0.1172	0.0088	1.0435	-4.7607	-0.1221	21.0571	38.2214	15.0732	-23.1537	40.68	-81.0	-477.0	-1.0
1166	11.599999999999909	0.1235	0.0166	1.0488	-1.709	8.9111	18.9209	38.2764	14.9084	-22.8845	40.67	-82.0	-478.0	-3.0
1167	11.599999999999909	0.1001	0.0425	1.0425	0.8545	19.7144	17.8833	38.3752	14.8425	-22.5549	40.7	-82.0	-480.0	-4.0
1168	11.617999999999938	0.0601	0.0742	1.0376	0.9155	21.6064	18.9819	38.5016	14.8151	-22.1869	40.6	-83.0	-480.0	-4.0
1169	11.620000000000118	0.0366	0.0718	1.0474	-2.3804	10.6201	21.7285	38.595	14.7217	-21.8463	40.64	-84.0	-482.0	-4.0
1170	11.634000000000015	0.0596	0.0659	1.0537	-4.4556	-0.5493	26.2451	38.6444	14.502	-21.5552	40.61	-84.0	-483.0	-5.0
1171	11.673000000000002	0.0566	0.0728	1.062	-3.2349	-2.3193	33.3252	38.7048	14.2163	-21.2421	40.61	-84.0	-484.0	-5.0
1172	11.673000000000002	0.0479	0.0747	1.0679	-1.4648	-2.8687	40.6494	38.7982	13.8757	-20.874	40.68	-86.0	-484.0	-5.0
1173	11.673000000000002	0.0439	0.0771	1.0747	-0.1221	-5.5542	46.9971	38.9136	13.4912	-20.462	40.69	-86.0	-484.0	-4.0
1174	11.678000000000111	0.0811	0.0425	1.0918	0.061	-13.0005	53.2227	39.0179	13.0078	-20.0555	40.63	-86.0	-484.0	-5.0
1175	11.678000000000111	0.105	-0.0054	1.106	0.9766	-16.5405	60.791	39.1223	12.431	-19.6381	40.66	-89.0	-485.0	-5.0
1176	11.694999999999936	0.1089	-0.0396	1.1138	2.6855	-18.2495	69.1528	39.2322	11.7938	-19.1656	40.67	-92.0	-486.0	-6.0
1177	11.697000000000116	0.0894	-0.043	1.1206	5.0659	-27.4048	78.0029	39.3585	11.0522	-18.6713	40.68	-95.0	-485.0	-7.0
1178	11.702999999999975	0.2065	-0.0864	1.1235	5.3101	-46.2036	87.0972	39.4739	10.1019	-18.2373	40.64	-97.0	-486.0	-7.0
1179	11.741999999999962	0.3247	-0.0435	1.1333	10.9253	-39.2456	95.7642	39.6277	9.0637	-17.7704	40.73	-100.0	-486.0	-8.0
1180	11.745000000000118	0.4819	0.0186	1.1831	21.7896	-9.5825	103.3325	39.9243	8.1464	-17.1222	40.7	-104.0	-486.0	-9.0
1181	11.745000000000118	0.3013	-0.1162	1.0894	36.7432	34.3628	105.5908	40.3693	7.5366	-16.1499	40.66	-108.0	-487.0	-10.0
1182	11.747000000000071	0.3071	-0.1987	1.1289	41.3818	29.0527	103.8818	40.8527	7.0093	-15.1282	40.69	-112.0	-487.0	-11.0
1183	11.757000000000062	0.3579	-0.1411	1.0762	45.3491	21.9116	103.0273	41.347	6.3721	-14.2163	40.69	-115.0	-487.0	-11.0
1184	11.77800000000002	0.2778	-0.0327	1.0239	49.7437	15.8081	102.417	41.8964	5.7294	-13.3319	40.69	-119.0	-487.0	-12.0
1185	11.77800000000002	0.2603	0.0645	0.9956	45.5933	-29.3579	101.0742	42.4347	4.8395	-12.7002	40.67	-124.0	-486.0	-12.0
1186	11.782999999999902	0.3267	0.063	0.9478	37.4146	-79.1626	99.9146	42.8632	3.5706	-12.4475	40.7	-128.0	-486.0	-13.0
1187	11.826000000000022	0.3984	0.0557	0.8975	34.1797	-99.1211	101.8066	43.2147	2.0709	-12.4146	40.63	-133.0	-485.0	-13.0
1188	11.827999999999975	0.4043	0.0688	0.8125	35.2173	-86.2427	107.9712	43.5773	0.5658	-12.3267	40.69	-139.0	-484.0	-13.0
1189	11.827999999999975	0.374	0.1445	0.7192	34.4849	-57.7393	118.1641	43.9618	-0.802	-12.019	40.66	-145.0	-483.0	-12.0
1190	11.837999999999965	0.3027	0.1792	0.6665	23.6206	-36.377	132.6904	44.2804	-2.0764	-11.4368	40.67	-152.0	-481.0	-11.0
1191	11.837999999999965	0.3428	0.1338	0.6919	2.3804	-32.0435	146.2402	44.3683	-3.3948	-10.7062	40.69	-157.0	-478.0	-11.0
1192	11.845000000000027	0.4365	0.1343	0.7446	-15.625	-21.8506	155.7617	44.2255	-4.7461	-9.8657	40.65	-163.0	-476.0	-11.0
1193	11.863000000000056	0.4746	0.2139	0.7915	-25.3296	5.7983	157.4707	43.9508	-5.9546	-8.8385	40.63	-171.0	-474.0	-12.0
1194	11.867999999999938	0.4966	0.3188	0.8374	-30.9448	38.5742	150.3906	43.5992	-6.8774	-7.619	40.7	-178.0	-470.0	-14.0
1195	11.882000000000062	0.4307	0.373	0.8838	-38.8184	58.4106	141.4185	43.1708	-7.5311	-6.2787	40.64	-184.0	-465.0	-16.0
1196	11.909000000000106	0.4365	0.2427	0.9468	-54.5044	47.3633	139.4653	42.572	-8.1683	-4.9658	40.67	-190.0	-460.0	-19.0
1197	11.922000000000025	0.5254	0.0322	1.0703	-56.7627	67.5659	147.2778	41.803	-8.7946	-3.576	40.67	-195.0	-455.0	-22.0
1198	11.922000000000025	0.478	-0.064	1.1992	-35.8276	156.25	159.9731	41.0504	-8.9264	-1.582	40.55	-199.0	-447.0	-25.0
1199	11.923999999999978	0.1606	0.042	1.2832	-6.4087	257.7515	171.0205	40.4956	-8.2782	1.225	40.6	-203.0	-442.0	-29.0
1200	11.923999999999978	-0.209	0.1323	1.2891	9.2773	289.2456	174.9268	40.1495	-7.1906	4.4659	40.65	-206.0	-437.0	-34.0
1201	11.942999999999984	-0.4912	0.2632	1.3105	15.3809	252.8687	170.5933	39.9792	-6.1963	7.5696	40.63	-207.0	-430.0	-40.0
1202	11.944999999999936	-0.3774	0.3252	1.2646	0.0	159.5459	168.8843	39.8474	-5.7733	10.1349	40.66	-206.0	-422.0	-46.0
1203	11.964999999999918	-0.0879	0.2959	1.1938	-22.8271	82.5806	184.5093	39.5288	-6.2018	12.1289	40.67	-205.0	-415.0	-51.0
1204	11.992999999999938	0.0508	0.2437	1.2471	-44.0063	30.3955	223.5718	38.985	-7.2565	13.9911	40.66	-206.0	-408.0	-54.0
1205	12.006000000000085	-0.1846	0.1865	1.2876	-56.1523	24.8413	276.2451	38.1995	-8.6847	16.1884	40.59	-206.0	-399.0	-56.0
1206	12.006000000000085	-0.3667	0.1626	1.2231	-67.8711	23.8647	323.1812	37.1613	-10.3326	18.8361	40.62	-208.0	-389.0	-58.0
1207	12.006000000000085	-0.5112	0.2056	1.125	-80.0781	11.8408	355.2246	35.8813	-12.1619	21.7969	40.69	-211.0	-378.0	-59.0
1208	12.008000000000038	-0.5942	0.2183	1.0928	-98.6938	-39.0015	377.9297	34.3433	-14.3591	24.8071	40.71	-213.0	-366.0	-60.0
1209	12.02800000000002	-0.5161	0.1479	1.104	-122.5586	-112.9761	397.8882	32.4811	-17.1716	27.6636	40.64	-218.0	-353.0	-60.0
1210	12.029999999999973	-0.3291	0.1416	1.0107	-133.4839	-143.2495	417.2363	30.3003	-20.3851	30.564	40.57	-223.0	-340.0	-55.0
1211	12.038999999999987	-0.2217	0.1626	0.9092	-129.5166	-127.7466	430.8472	27.8613	-23.5162	33.8214	40.57	-229.0	-326.0	-49.0
1212	12.117999999999938	-0.1499	0.0747	0.8677	-126.6479	-116.2109	437.1338	25.1422	-26.4166	37.4304	40.72	-234.0	-311.0	-42.0
1213	12.144000000000005	-0.1069	-0.042	0.8721	-126.6479	-113.1592	435.6689	22.1155	-29.1083	41.2811	40.61	-239.0	-296.0	-35.0
1214	12.144000000000005	-0.1016	-0.0156	0.8984	-126.2207	-107.5439	424.1943	18.8525	-31.5198	45.3131	40.66	-244.0	-281.0	-29.0
1215	12.144000000000005	-0.0352	0.0278	0.9185	-128.9063	-112.1216	402.71	15.4413	-33.7061	49.3616	40.67	-246.0	-265.0	-22.0
1216	12.144000000000005	-0.0566	0.0923	0.8535	-122.0703	-90.5762	361.6333	12.052	-35.4803	53.2672	40.6	-249.0	-250.0	-15.0
1217	12.144000000000005	-0.0298	0.2764	0.8013	-117.0044	-88.9282	282.4097	9.1077	-36.8097	56.5411	40.71	-250.0	-233.0	-5.0
1218	12.144000000000005	0.4995	0.1963	0.9087	-132.6294	-146.4844	206.8481	6.5259	-38.5291	58.8318	40.62	-252.0	-217.0	3.0
1219	12.14799999999991	0.8555	-0.0054	0.9731	-118.4082	-84.1675	160.2783	4.1858	-39.9408	60.5457	40.62	-251.0	-203.0	14.0
1220	12.14799999999991	0.5859	0.001	0.9482	-81.1768	43.457	130.3711	2.3181	-40.0232	62.0343	40.67	-252.0	-190.0	23.0
1221	12.14799999999991	0.3169	-0.0034	1.0151	-51.5747	106.5063	91.7358	1.0767	-39.1882	63.1219	40.7	-251.0	-179.0	29.0
1222	12.174999999999955	0.2095	-0.0127	1.041	-30.8228	126.5259	60.1196	0.412	-37.9962	63.7262	40.63	-249.0	-169.0	34.0
1223	12.174999999999955	0.0635	-0.0435	1.0635	-2.3804	133.1177	26.1841	0.2527	-36.6833	63.9294	40.72	-247.0	-161.0	39.0
1224	12.212999999999965	-0.0811	-0.0415	1.0571	22.522	119.751	5.4932	0.5383	-35.4089	63.8525	40.72	-243.0	-154.0	40.0
1225	12.212999999999965	-0.2271	0.0024	1.0439	40.5884	90.8203	-3.54	1.1261	-34.3542	63.6383	40.63	-239.0	-149.0	40.0
1226	12.229000000000042	-0.2515	0.041	1.0034	52.124	54.5044	-6.2256	1.8677	-33.6401	63.3856	40.66	-235.0	-145.0	40.0
1227	12.229000000000042	-0.2676	0.0586	0.9712	62.7441	25.6958	-1.6479	2.7136	-33.2281	63.1604	40.66	-233.0	-142.0	39.0
1228	12.229000000000042	-0.2427	0.0249	0.9355	68.5425	-1.0376	9.1553	3.5596	-33.0963	63.0505	40.59	-230.0	-140.0	37.0
1229	12.229000000000042	-0.2446	-0.0107	0.8823	70.1294	-14.8315	20.3857	4.3451	-33.1403	63.0615	40.67	-227.0	-140.0	34.0
1230	12.230999999999995	-0.2646	-0.0195	0.8574	64.9414	-28.8696	29.6021	5.0317	-33.3051	63.1714	40.66	-223.0	-139.0	31.0
1231	12.233999999999924	-0.2114	-0.0107	0.8701	54.8706	-46.5088	36.0718	5.592	-33.6621	63.3472	40.65	-222.0	-140.0	28.0
1232	12.25500000000011	-0.1333	-0.0146	0.8833	46.9971	-53.5278	41.3208	6.0205	-34.162	63.5614	40.65	-220.0	-141.0	28.0
1233	12.25500000000011	-0.1187	0.0161	0.8906	41.687	-52.4902	46.2646	6.3721	-34.6783	63.8306	40.67	-220.0	-141.0	27.0
1234	12.307999999999993	-0.0918	0.0332	0.9014	34.5459	-55.6641	48.645	6.6357	-35.2222	64.1272	40.68	-220.0	-143.0	26.0
1235	12.309999999999945	-0.0557	0.0376	0.918	27.6489	-56.4575	47.6685	6.828	-35.8044	64.4128	40.61	-221.0	-142.0	24.0
1236	12.309999999999945	0.0083	0.0122	0.9277	20.9351	-53.833	44.2505	6.9543	-36.3757	64.6655	40.7	-221.0	-140.0	25.0
1237	12.309999999999945	0.0601	-0.0127	0.916	17.0898	-45.7764	39.3677	7.0477	-36.8921	64.8688	40.7	-223.0	-141.0	24.0
1238	12.313000000000102	0.0415	-0.0322	0.9155	18.4326	-31.6772	31.4331	7.1686	-37.2766	65.0061	40.64	-223.0	-142.0	22.0
1239	12.315000000000055	0.001	-0.0542	0.917	23.0103	-17.8833	19.3481	7.3883	-37.4799	65.0281	40.66	-223.0	-144.0	22.0
1240	12.325000000000045	-0.0186	-0.064	0.9248	28.6255	-8.1177	5.8594	7.7563	-37.5568	64.9017	40.67	-221.0	-143.0	21.0
1241	12.355999999999995	-0.0361	-0.0591	0.9443	32.8979	-1.4648	-3.2959	8.2452	-37.5293	64.6545	40.73	-225.0	-144.0	20.0
1242	12.393000000000029	-0.0518	-0.0488	0.9844	36.0107	3.2959	-11.9019	8.822	-37.4359	64.314	40.67	-224.0	-143.0	20.0
1243	12.393000000000029	-0.0483	-0.0176	1.0122	34.4238	1.5869	-14.7095	9.4373	-37.337	63.924	40.65	-224.0	-142.0	17.0
1244	12.409000000000106	-0.064	0.0107	1.0308	30.2124	-2.6855	-13.4277	10.025	-37.2766	63.5339	40.68	-223.0	-143.0	18.0
1245	12.409000000000106	-0.0669	0.0063	1.0479	24.353	-9.8877	-9.9487	10.5414	-37.2766	63.1659	40.67	-222.0	-144.0	16.0
1246	12.409000000000106	-0.0684	-0.0103	1.0581	18.4326	-18.6768	-4.5776	10.9644	-37.3645	62.8363	40.67	-222.0	-146.0	15.0
1247	12.409000000000106	-0.0864	-0.019	1.0488	12.8784	-29.48	0.3052	11.3049	-37.5568	62.5562	40.66	-225.0	-147.0	14.0
1248	12.412000000000035	-0.0503	-0.0215	1.0215	8.1787	-42.6025	3.2959	11.5851	-37.8864	62.2815	40.63	-226.0	-148.0	12.0
1249	12.413999999999987	0.0132	-0.0103	0.9951	7.5684	-46.5088	3.9063	11.8542	-38.3038	61.9904	40.61	-226.0	-150.0	11.0
1250	12.437000000000126	0.0361	-0.001	0.9829	12.207	-33.4473	2.0142	12.1564	-38.6389	61.6992	40.66	-225.0	-152.0	9.0
1251	12.493999999999915	0.0342	-0.0063	0.9775	18.4937	-14.0381	-0.4883	12.5079	-38.7817	61.4301	40.66	-227.0	-151.0	8.0
1252	12.493999999999915	0.0093	0.002	0.9888	22.644	-0.7935	-1.2817	12.8925	-38.7653	61.1884	40.71	-228.0	-152.0	7.0
1253	12.493999999999915	-0.002	0.0083	1.0083	22.1558	2.5024	-0.4883	13.2715	-38.6938	60.9741	40.67	-229.0	-152.0	8.0
1254	12.493999999999915	0.0205	0.022	1.0332	18.6157	2.6855	1.4648	13.6066	-38.6224	60.7764	40.62	-230.0	-153.0	7.0
1255	12.493999999999915	0.0239	0.0439	1.0366	14.5874	6.0425	5.4932	13.8757	-38.5455	60.6335	40.6	-232.0	-154.0	6.0
1256	12.493999999999915	0.0049	0.0566	1.0405	10.437	9.2163	10.5591	14.0625	-38.4357	60.5621	40.67	-233.0	-154.0	5.0
1257	12.493999999999915	-0.0156	0.0537	1.0347	5.7373	8.9722	15.8691	14.1669	-38.3313	60.5621	40.72	-233.0	-154.0	5.0
1258	12.501999999999953	-0.0059	0.0278	1.0254	-0.061	3.7231	23.0103	14.1614	-38.2819	60.6281	40.62	-233.0	-155.0	6.0
1259	12.524000000000115	0.0044	0.0146	1.0225	-5.6763	0.4883	31.1279	14.0405	-38.2928	60.7819	40.68	-231.0	-157.0	6.0
1260	12.526000000000067	0.0122	0.0098	1.0176	-9.7656	-0.7935	36.1938	13.8263	-38.3368	61.0016	40.67	-229.0	-156.0	7.0
1261	12.531999999999925	0.0317	-0.0127	1.0093	-13.5498	-1.0986	40.7715	13.5406	-38.3972	61.2708	40.66	-230.0	-158.0	5.0
1262	12.573000000000093	0.0503	-0.0225	1.021	-13.9771	3.6621	42.2363	13.2111	-38.4357	61.5729	40.68	-230.0	-159.0	7.0
1263	12.575000000000045	0.0586	-0.0142	1.0347	-13.0005	9.7046	41.8701	12.887	-38.4137	61.886	40.63	-228.0	-158.0	7.0
1264	12.575000000000045	0.0718	-0.021	1.0503	-12.8174	9.5215	40.4053	12.5739	-38.3752	62.1881	40.63	-227.0	-158.0	7.0
1265	12.575000000000045	0.0762	-0.021	1.0679	-12.0239	7.7515	37.5366	12.2882	-38.3533	62.4573	40.65	-226.0	-157.0	6.0
1266	12.580999999999904	0.0708	-0.0122	1.0757	-9.9487	6.7749	33.2642	12.0575	-38.3258	62.666	40.7	-226.0	-156.0	7.0
1267	12.605000000000018	0.0649	-0.0156	1.0737	-6.0425	6.1646	29.4189	11.8927	-38.2983	62.8253	40.69	-224.0	-154.0	6.0
1268	12.607999999999947	0.0513	-0.0254	1.0703	-1.0376	5.127	27.0996	11.7993	-38.2709	62.9462	40.65	-222.0	-154.0	6.0
1269	12.61200000000008	0.0454	-0.0391	1.0596	2.9907	3.418	25.6958	11.7609	-38.2489	63.045	40.59	-222.0	-154.0	6.0
1270	12.651000000000067	0.0454	-0.0513	1.0454	5.249	0.061	24.292	11.7609	-38.2544	63.1219	40.66	-221.0	-152.0	5.0
1271	12.652000000000044	0.0562	-0.0522	1.0293	5.7983	-3.54	22.4609	11.7883	-38.2928	63.1659	40.66	-220.0	-151.0	5.0
1272	12.653999999999996	0.0527	-0.0361	1.0288	5.7373	-3.1128	20.2637	11.8323	-38.3368	63.1824	40.62	-219.0	-150.0	3.0
1273	12.653999999999996	0.0601	-0.0337	1.0264	4.9438	-2.0752	17.8833	11.8927	-38.3643	63.1714	40.64	-220.0	-149.0	3.0
1274	12.660000000000082	0.0503	-0.0308	1.021	4.8218	-0.2441	15.8691	11.9586	-38.3752	63.1384	40.67	-220.0	-149.0	3.0
1275	12.682999999999993	0.0239	-0.0176	1.0137	5.0659	-2.0142	13.916	12.052	-38.3752	63.0835	40.66	-219.0	-148.0	2.0
1276	12.684999999999945	0.0391	-0.0151	1.0088	5.3711	-6.6528	12.085	12.1619	-38.4192	62.9956	40.67	-218.0	-147.0	2.0
1277	12.690000000000055	0.0308	-0.0024	0.9888	7.3242	-4.2114	10.6812	12.3102	-38.4576	62.8857	40.62	-216.0	-147.0	1.0
1278	12.749000000000024	0.0093	0.0068	0.9771	9.0942	-1.2207	9.3994	12.4805	-38.4521	62.7759	40.62	-215.0	-147.0	1.0
1279	12.750999999999976	0.0151	0.0078	0.98	9.5215	-0.5493	9.1553	12.6617	-38.4357	62.655	40.64	-215.0	-147.0	1.0
1280	12.750999999999976	0.0195	0.0176	0.9839	9.3384	1.4648	10.0098	12.8375	-38.4082	62.5507	40.69	-215.0	-147.0	1.0
1281	12.750999999999976	0.0239	0.0278	0.9834	7.8125	2.6245	11.1694	12.9968	-38.3643	62.4628	40.64	-214.0	-148.0	0.0
1282	12.750999999999976	0.0308	0.0215	0.9902	5.7373	3.6011	11.9629	13.1232	-38.3258	62.3804	40.64	-212.0	-149.0	-2.0
1283	12.760999999999967	0.0146	0.0176	0.9888	4.5166	7.4463	12.3291	13.222	-38.2489	62.3199	40.63	-212.0	-148.0	-2.0
1284	12.764000000000124	0.0151	0.0171	0.9956	3.2349	7.5684	13.2446	13.3044	-38.1555	62.276	40.71	-212.0	-148.0	-3.0
1285	12.769999999999982	0.0156	0.0103	0.9961	2.1973	6.7139	15.0757	13.3594	-38.0786	62.243	40.64	-213.0	-148.0	-6.0
1286	12.805000000000064	0.0107	-0.0103	0.9873	1.0376	4.8218	16.9678	13.3868	-38.0182	62.2375	40.65	-214.0	-148.0	-7.0
1287	12.836999999999989	0.0171	-0.0298	0.9795	0.7324	3.7231	16.8457	13.3978	-37.9742	62.2375	40.62	-214.0	-146.0	-9.0
1288	12.836999999999989	0.0288	-0.04	0.978	2.0142	5.188	15.3809	13.4198	-37.9248	62.2156	40.62	-213.0	-146.0	-9.0
1289	12.851000000000113	0.0337	-0.043	0.9771	3.1738	7.4463	13.916	13.4637	-37.8479	62.1881	40.67	-211.0	-147.0	-10.0
1290	12.851000000000113	0.0342	-0.0322	0.9771	2.3804	8.5449	12.0239	13.5187	-37.7545	62.1332	40.56	-210.0	-148.0	-11.0
1291	12.851000000000113	0.0229	-0.0239	0.9731	0.7324	10.437	9.9487	13.5736	-37.6447	62.0618	40.56	-209.0	-148.0	-10.0
1292	12.854000000000042	-0.0122	-0.0186	0.9814	0.1831	14.6484	9.5825	13.623	-37.4854	61.9849	40.66	-207.0	-150.0	-11.0
1293	12.854000000000042	-0.0332	-0.0098	0.9854	-0.6714	15.1978	10.498	13.6615	-37.2986	61.9299	40.68	-207.0	-149.0	-11.0
1294	12.873000000000047	-0.0151	-0.0098	0.9883	-2.7466	10.9253	12.085	13.678	-37.1558	61.886	40.63	-206.0	-149.0	-11.0
1295	12.875	0.0049	-0.0166	0.9927	-3.9063	9.7046	13.2446	13.6725	-37.0459	61.842	40.63	-205.0	-149.0	-12.0
1296	12.923000000000002	0.0103	-0.022	1.0073	-4.6997	9.1553	13.4888	13.656	-36.9415	61.8036	40.68	-205.0	-148.0	-13.0
1297	12.923000000000002	0.0205	-0.0146	1.02	-5.3711	9.3994	12.5732	13.634	-36.8427	61.7596	40.66	-205.0	-147.0	-13.0
1298	12.924999999999955	0.0181	-0.0073	1.022	-5.6152	10.1929	11.9019	13.6176	-36.7328	61.7047	40.64	-204.0	-145.0	-14.0
1299	12.924999999999955	0.0112	-0.0034	1.0283	-5.6763	10.6812	11.6577	13.6066	-36.6229	61.6553	40.66	-203.0	-144.0	-16.0
1300	12.924999999999955	-0.0054	0.0063	1.0215	-5.3101	12.6953	12.2681	13.5901	-36.4911	61.6168	40.6	-201.0	-143.0	-16.0
1301	12.930000000000064	-0.0151	0.0103	1.0142	-6.0425	12.146	14.0991	13.5626	-36.3538	61.5948	40.63	-199.0	-142.0	-16.0
1302	12.969000000000051	-0.0093	0.0063	1.0117	-8.2397	10.1318	16.4795	13.5077	-36.2439	61.5948	40.66	-198.0	-142.0	-17.0
1303	12.969000000000051	0.0	-0.0088	1.0049	-11.1694	8.667	18.7378	13.4033	-36.1615	61.6168	40.62	-197.0	-141.0	-19.0
1304	12.971000000000004	0.0039	-0.0195	0.9937	-13.9771	8.5449	20.4468	13.255	-36.0846	61.6553	40.62	-196.0	-141.0	-19.0
1305	13.024000000000115	0.0044	-0.022	0.9829	-16.2354	9.5215	21.1182	13.0737	-36.0022	61.7157	40.71	-196.0	-139.0	-20.0
1306	13.037000000000035	0.0044	-0.0288	0.9824	-17.2119	13.1836	20.9961	12.876	-35.8923	61.7816	40.67	-195.0	-137.0	-22.0
1307	13.037000000000035	-0.0029	-0.0317	0.9966	-18.7378	14.6484	20.813	12.6617	-35.755	61.853	40.59	-192.0	-135.0	-23.0
1308	13.038000000000011	0.0815	-0.1138	1.0479	-22.7661	8.2397	19.3481	12.4091	-35.6671	61.897	40.67	-191.0	-133.0	-24.0
1309	13.038000000000011	0.104	-0.1421	1.2432	-21.4844	4.5166	8.1177	12.2058	-35.6561	61.8036	40.61	-190.0	-131.0	-25.0
1310	13.038000000000011	-0.1616	-0.0068	1.1929	-2.1362	5.0659	6.3477	12.2058	-35.5023	61.6992	40.67	-188.0	-129.0	-27.0
1311	13.039999999999964	0.1563	0.019	0.9473	4.6997	-25.1465	3.7231	12.4091	-35.733	61.474	40.63	-186.0	-128.0	-30.0
1312	13.039999999999964	0.04	-0.0586	1.0513	5.9204	1.4648	0.4272	12.5903	-35.7605	61.2488	40.64	-185.0	-127.0	-31.0
1313	13.059999999999945	-0.0161	-0.0254	1.0029	7.9956	2.3193	-1.0376	12.8046	-35.6836	61.04	40.68	-184.0	-126.0	-30.0
1314	13.063000000000102	0.0405	-0.0122	0.9863	4.5166	-7.4463	-3.6011	13.0243	-35.6946	60.7764	40.67	-183.0	-126.0	-31.0
1315	13.1099999999999	0.0449	-0.002	1.0083	3.9063	-0.7324	-5.249	13.244	-35.7001	60.4907	40.6	-183.0	-126.0	-32.0
1316	13.11200000000008	0.0171	0.0083	1.0132	3.479	7.7515	-5.188	13.4528	-35.6067	60.238	40.67	-183.0	-127.0	-32.0
1317	13.11200000000008	-0.021	0.0264	1.0229	1.8921	10.6812	-3.479	13.634	-35.4529	60.0128	40.64	-182.0	-128.0	-32.0
1318	13.11200000000008	-0.0327	0.0361	0.9805	-0.9155	10.3149	-0.4272	13.7769	-35.3046	59.8206	40.64	-182.0	-128.0	-33.0
1319	13.11200000000008	-0.0625	0.0229	0.979	-6.1035	10.1929	4.0894	13.8373	-35.1617	59.6887	40.74	-182.0	-128.0	-34.0
1320	13.123000000000047	-0.0952	-0.0063	0.9912	-8.0566	10.0098	8.7891	13.8318	-35.0189	59.6173	40.66	-184.0	-128.0	-34.0
1321	13.134000000000015	-0.1504	0.0547	0.9673	-6.3477	13.1226	17.0288	13.7878	-34.8541	59.6503	40.66	-184.0	-126.0	-36.0
1322	13.146999999999935	-0.082	0.0415	0.9609	-11.5967	-5.249	21.2402	13.7054	-34.8376	59.7107	40.6	-183.0	-126.0	-37.0
1323	13.152000000000044	-0.0244	0.0205	0.9473	-11.9019	-1.2817	24.9634	13.5681	-34.8981	59.7876	40.7	-184.0	-126.0	-36.0
1324	13.169000000000096	-0.0039	0.0093	0.9341	-12.9395	4.9438	26.9165	13.4033	-34.8761	59.9194	40.69	-182.0	-126.0	-38.0
1325	13.201999999999998	-0.0479	0.0015	0.9072	-18.7988	2.9907	25.1465	13.1891	-34.8651	60.0348	40.66	-181.0	-124.0	-37.0
1326	13.218000000000075	0.0698	-0.0474	0.9316	-27.771	2.3804	26.9775	12.876	-34.8871	60.1447	40.7	-180.0	-121.0	-39.0
1327	13.218000000000075	-0.0083	-0.0244	0.9663	-29.7241	22.522	26.9165	12.5024	-34.7388	60.3149	40.64	-179.0	-120.0	-41.0
1328	13.220000000000027	-0.0137	-0.0664	1.0083	-35.7056	16.0522	23.9258	12.0959	-34.574	60.4523	40.63	-176.0	-119.0	-43.0
1329	13.220000000000027	-0.0391	-0.0811	1.042	-35.5835	17.7612	22.2778	11.6785	-34.4147	60.5676	40.59	-175.0	-114.0	-44.0
1330	13.223999999999933	-0.0684	-0.0962	1.0557	-32.6538	11.2305	19.3481	11.3049	-34.2719	60.6555	40.65	-174.0	-112.0	-47.0
1331	13.240000000000009	-0.0464	-0.1089	1.0801	-26.8555	2.6245	16.2964	11.0083	-34.2169	60.672	40.65	-172.0	-111.0	-48.0
1332	13.240000000000009	-0.0435	-0.0737	1.0596	-18.1274	5.6763	14.8926	10.8215	-34.1565	60.6775	40.7	-171.0	-108.0	-49.0
1333	13.260999999999967	-0.0762	-0.0771	1.0483	-13.5498	5.188	14.2212	10.6952	-34.0796	60.6775	40.7	-170.0	-107.0	-47.0
1334	13.308999999999969	-0.0322	-0.0923	1.042	-9.5215	-2.0752	12.6343	10.6183	-34.0686	60.6445	40.62	-169.0	-105.0	-48.0
1335	13.308999999999969	-0.0654	-0.0737	1.0054	-2.6245	4.2114	11.3525	10.6128	-34.0247	60.6061	40.59	-167.0	-105.0	-50.0
1336	13.309999999999945	-0.1362	-0.7266	1.0371	-2.3804	-10.1318	4.6997	10.5304	-33.9807	60.5127	40.69	-166.0	-104.0	-49.0
1337	13.309999999999945	0.0059	-0.2534	1.0415	-1.1597	-24.5972	-10.2539	10.5798	-34.1235	60.2161	40.7	-167.0	-103.0	-50.0
1338	13.312000000000126	-0.1416	0.0161	1.0654	8.3618	-6.8359	-7.1411	10.8655	-34.118	59.9249	40.74	-166.0	-105.0	-50.0
1339	13.312000000000126	-0.0005	-0.0825	1.0435	8.8501	-17.0898	-5.6152	11.1237	-34.2554	59.6393	40.68	-165.0	-103.0	-51.0
1340	13.329999999999927	-0.0356	-0.0679	0.9976	10.6812	-9.2163	-9.6436	11.4203	-34.2938	59.3262	40.59	-163.0	-103.0	-50.0
1341	13.332000000000107	-0.0566	-0.0684	0.9927	11.7188	-6.2256	-12.4512	11.7334	-34.2938	59.0021	40.57	-166.0	-102.0	-50.0
1342	13.338999999999942	-0.0337	-0.0776	0.9985	13.5498	-7.3853	-16.2964	12.085	-34.2828	58.634	40.68	-165.0	-100.0	-50.0
1343	13.384000000000015	-0.0356	-0.0439	0.9868	16.7236	-2.3193	-19.4702	12.486	-34.2499	58.233	40.64	-166.0	-102.0	-51.0
1344	13.396999999999935	-0.0396	-0.0366	0.9897	17.395	0.2441	-22.1558	12.9254	-34.1565	57.8156	40.64	-165.0	-102.0	-50.0
1345	13.396999999999935	-0.0249	-0.0352	1.002	16.6016	4.8828	-23.4985	13.3539	-34.0356	57.3871	40.62	-166.0	-103.0	-51.0
1346	13.396999999999935	-0.019	-0.0391	1.0303	15.2588	9.3994	-23.3765	13.7604	-33.8599	56.9696	40.7	-166.0	-104.0	-53.0
1347	13.401000000000067	-0.0239	-0.0425	1.0391	12.3901	6.5308	-23.4375	14.1394	-33.6951	56.5631	40.65	-168.0	-105.0	-53.0
1348	13.401000000000067	-0.0029	-0.0439	1.0391	9.0332	1.5869	-23.0103	14.4855	-33.5797	56.1401	40.66	-168.0	-105.0	-54.0
1349	13.420000000000073	-0.0205	-0.0425	1.0356	7.3853	1.5869	-22.644	14.8096	-33.4753	55.7227	40.58	-168.0	-105.0	-54.0
1350	13.441000000000031	-0.0278	-0.0342	1.0298	5.3711	-0.7935	-22.2168	15.1172	-33.3765	55.3107	40.63	-170.0	-107.0	-53.0
1351	13.471000000000004	0.001	-0.042	1.0366	2.7466	-5.0049	-21.7896	15.3918	-33.3325	54.8932	40.62	-170.0	-106.0	-53.0
1352	13.471000000000004	-0.0161	-0.0537	1.0254	1.4038	-5.9204	-21.9727	15.6555	-33.2941	54.4702	40.6	-170.0	-109.0	-54.0
1353	13.48700000000008	-0.0283	-0.0313	1.0059	0.7935	-7.2632	-22.4609	15.9137	-33.2611	54.0472	40.67	-172.0	-109.0	-54.0
1354	13.48700000000008	-0.0342	-0.0283	1.002	0.7324	-6.8359	-22.8271	16.1774	-33.2227	53.6243	40.62	-173.0	-109.0	-52.0
1355	13.48700000000008	-0.0396	-0.0435	1.0034	0.0	-8.2397	-24.7192	16.4355	-33.1842	53.1848	40.67	-174.0	-111.0	-52.0
1356	13.489000000000033	-0.0317	-0.04	1.0142	-1.0986	-10.8032	-26.7944	16.7047	-33.1677	52.7069	40.64	-174.0	-114.0	-50.0
1357	13.489000000000033	-0.0356	-0.0327	1.0161	-2.2583	-11.4136	-28.9307	16.9794	-33.1512	52.2015	40.68	-174.0	-116.0	-52.0
1358	13.511999999999944	-0.0308	-0.0259	1.0298	-5.3101	-14.0381	-31.311	17.243	-33.1403	51.6687	40.68	-178.0	-117.0	-51.0
1359	13.514000000000124	0.0361	-0.0479	1.0479	-9.2163	-15.1978	-34.5459	17.4902	-33.1567	51.0864	40.67	-176.0	-118.0	-51.0
1360	13.557999999999993	-0.0161	-0.0391	1.0542	-9.3384	-0.4883	-37.3535	17.7264	-33.0524	50.5151	40.63	-178.0	-120.0	-51.0
1361	13.557999999999993	-0.0806	-0.0088	1.0332	-11.8408	-1.0376	-39.6118	17.9462	-32.8711	49.9548	40.67	-179.0	-119.0	-52.0
1362	13.559999999999945	-0.0708	-0.0215	1.0259	-19.4702	-15.8691	-42.5415	18.1439	-32.8052	49.3231	40.66	-181.0	-121.0	-49.0
1363	13.559999999999945	0.0122	-0.0674	1.0459	-24.7803	-24.231	-47.0581	18.3087	-32.8381	48.598	40.57	-182.0	-122.0	-49.0
1364	13.559999999999945	-0.0146	-0.061	1.0122	-19.6533	-6.2256	-49.8047	18.4955	-32.7557	47.8784	40.68	-184.0	-123.0	-47.0
1365	13.567999999999984	-0.0771	-0.04	0.9941	-18.7378	-2.2583	-55.3589	18.7207	-32.5415	47.1643	40.62	-186.0	-124.0	-45.0
1366	13.614000000000033	-0.0938	-0.0298	1.0171	-22.522	-9.5825	-64.209	18.9679	-32.3602	46.3458	40.65	-188.0	-124.0	-45.0
1367	13.614000000000033	-0.104	-0.0308	1.0015	-24.9634	-14.0991	-72.6929	19.2426	-32.179	45.4285	40.72	-190.0	-126.0	-44.0
1368	13.653999999999996	-0.0337	-0.085	1.0356	-27.832	-20.752	-81.3599	19.5447	-32.0416	44.3848	40.68	-190.0	-128.0	-40.0
1369	13.653999999999996	-0.001	-0.0864	1.0176	-22.1558	-0.7324	-89.0503	19.8853	-31.7889	43.2916	40.66	-193.0	-129.0	-38.0
1370	13.67100000000005	-0.0923	-0.0498	1.0215	-21.1792	6.2866	-98.999	20.2753	-31.3275	42.193	40.72	-195.0	-129.0	-37.0
1371	13.67100000000005	-0.0703	-0.0557	1.0015	-24.292	-4.7607	-108.3984	20.6982	-30.932	40.9625	40.72	-196.0	-129.0	-35.0
1372	13.67100000000005	-0.0786	-0.0444	0.9878	-26.1841	-8.3008	-117.4927	21.1487	-30.5365	39.6332	40.72	-198.0	-130.0	-34.0
1373	13.67100000000005	-0.1016	-0.0435	0.9834	-27.5269	-15.8081	-127.5024	21.6376	-30.1465	38.194	40.62	-200.0	-132.0	-33.0
1374	13.673000000000002	-0.1099	-0.0547	0.9917	-27.6489	-23.3765	-138.3057	22.1704	-29.7894	36.6174	40.65	-203.0	-134.0	-31.0
1375	13.673000000000002	-0.0771	-0.0732	0.9976	-31.5552	-33.02	-147.8271	22.7307	-29.4598	34.9146	40.7	-205.0	-137.0	-28.0
1376	13.692999999999984	0.0898	-0.0781	0.9517	-29.2358	-27.2827	-158.1421	23.3295	-29.1522	33.0798	40.66	-209.0	-140.0	-26.0
1377	13.694999999999936	0.0039	-0.0283	0.9058	-18.0664	-2.4414	-162.9639	24.0051	-28.537	31.344	40.66	-214.0	-142.0	-23.0
1378	13.701000000000022	0.106	-0.1401	1.0146	-11.8408	0.6714	-164.4287	24.6808	-27.8723	29.6246	40.57	-217.0	-146.0	-21.0
1379	13.750999999999976	0.0273	-0.0698	1.0239	-6.1646	12.5732	-171.1426	25.4114	-27.0593	27.9437	40.56	-220.0	-150.0	-19.0
1380	13.750999999999976	0.0703	-0.0835	1.0029	-6.7139	10.9253	-175.6592	26.1255	-26.2024	26.2408	40.63	-222.0	-153.0	-18.0
1381	13.750999999999976	0.103	-0.0938	0.9844	-5.0049	13.7939	-177.5513	26.8231	-25.318	24.549	40.65	-224.0	-155.0	-16.0
1382	13.752999999999929	0.1152	-0.0977	0.9604	-0.6714	18.4326	-177.7954	27.5153	-24.3842	22.8955	40.68	-227.0	-160.0	-14.0
1383	13.752999999999929	0.0132	-0.0815	0.9766	6.897	28.1372	-179.8096	28.2129	-23.335	21.33	40.67	-230.0	-165.0	-15.0
1384	13.761999999999944	0.0024	-0.0508	0.9995	8.606	20.6299	-185.5469	28.938	-22.2528	19.7479	40.63	-233.0	-169.0	-16.0
1385	13.771999999999935	0.0557	-0.0645	1.0117	8.606	18.0054	-191.4673	29.6576	-21.1871	18.1	40.63	-234.0	-175.0	-17.0
1386	13.775000000000091	0.0469	-0.0571	1.0166	7.8735	15.564	-197.1436	30.3552	-20.0885	16.4301	40.66	-237.0	-182.0	-17.0
1387	13.826999999999998	0.1191	-0.0605	1.0273	4.0283	6.1035	-198.9136	31.0089	-19.0503	14.6997	40.66	-240.0	-189.0	-17.0
1388	13.82899999999995	0.1602	-0.0552	1.0337	3.2349	17.8223	-194.519	31.5967	-17.9846	13.0463	40.7	-242.0	-196.0	-17.0
1389	13.82899999999995	0.0981	-0.0894	1.0557	1.9531	23.9868	-189.6973	32.0911	-16.8256	11.5356	40.61	-243.0	-204.0	-16.0
1390	13.82899999999995	0.1504	-0.0747	1.0371	-7.5684	-1.1597	-188.6597	32.5085	-15.8313	9.9536	40.63	-244.0	-211.0	-15.0
1391	13.830999999999904	0.2041	-0.0869	1.0278	-10.498	4.0283	-183.2886	32.8436	-14.9139	8.3826	40.68	-246.0	-218.0	-15.0
1392	13.849999999999909	0.1279	-0.0952	0.9873	-6.897	19.104	-178.4058	33.1293	-13.8812	6.9708	40.63	-247.0	-223.0	-13.0
1393	13.849999999999909	0.1182	-0.0913	0.9814	-4.0894	21.3623	-174.8047	33.3984	-12.8156	5.647	40.66	-249.0	-230.0	-12.0
1394	13.863000000000056	0.0889	-0.0806	0.9927	-1.6479	24.7192	-174.4385	33.6676	-11.7224	4.3781	40.63	-250.0	-238.0	-12.0
1395	13.905999999999949	0.1255	-0.1074	0.9683	2.0752	26.9165	-174.6216	33.9313	-10.6183	3.1201	40.65	-250.0	-245.0	-13.0
1396	13.905999999999949	0.1387	-0.1055	0.9702	7.1411	29.7241	-172.8516	34.2114	-9.4977	1.9006	40.6	-250.0	-251.0	-14.0
1397	13.907999999999902	0.1567	-0.1016	1.0054	11.2915	30.3955	-168.396	34.5081	-8.3881	0.7251	40.65	-248.0	-258.0	-15.0
1398	13.907999999999902	0.1709	-0.106	1.022	10.5591	21.7285	-164.1235	34.7882	-7.3444	-0.4285	40.65	-247.0	-266.0	-17.0
1399	13.907999999999902	0.1851	-0.1035	1.0298	9.3994	20.9961	-156.4941	35.0299	-6.3831	-1.5491	40.68	-245.0	-273.0	-17.0
1400	13.919000000000096	0.126	-0.0913	1.0347	7.6904	22.583	-149.1089	35.2277	-5.4327	-2.5763	40.63	-244.0	-280.0	-19.0
1401	13.928000000000111	0.0488	-0.0635	1.0317	2.0142	14.4653	-145.2637	35.365	-4.5319	-3.576	40.63	-242.0	-285.0	-21.0
1402	13.938000000000102	0.1152	-0.0747	1.0527	-6.8359	2.6855	-143.7988	35.4144	-3.7408	-4.6198	40.62	-241.0	-290.0	-22.0
1403	13.948000000000093	0.208	-0.0815	1.019	-6.4697	7.9956	-145.813	35.4199	-2.9828	-5.6964	40.6	-241.0	-296.0	-23.0
1404	13.980999999999995	0.0586	-0.1172	0.9731	1.2207	29.2969	-146.7285	35.4584	-2.038	-6.6577	40.63	-238.0	-302.0	-23.0
1405	13.982999999999947	0.1016	-0.1025	0.9912	1.4648	23.1323	-143.7988	35.5023	-1.0767	-7.5751	40.58	-234.0	-306.0	-24.0
1406	13.982999999999947	0.1523	-0.0864	0.9932	3.1128	20.874	-143.1274	35.5463	-0.2032	-8.5254	40.62	-231.0	-312.0	-24.0
1407	13.98700000000008	0.1611	-0.1279	1.002	6.958	25.7568	-141.1743	35.6067	0.6976	-9.4482	40.55	-228.0	-318.0	-25.0
1408	13.995000000000118	0.1846	-0.1133	1.0	13.4277	37.7808	-136.8408	35.7056	1.6479	-10.2832	40.66	-223.0	-324.0	-27.0
1409	14.01299999999992	0.0659	-0.0996	0.9722	18.0054	46.2036	-132.9346	35.8539	2.6862	-10.9973	40.66	-220.0	-328.0	-28.0
1410	14.017000000000053	-0.0122	-0.0801	1.0034	14.2822	26.6113	-129.9438	35.9637	3.631	-11.7389	40.7	-218.0	-333.0	-30.0
1411	14.057000000000016	0.0625	-0.0459	1.0391	7.6294	2.6855	-128.6621	36.0077	4.3506	-12.6123	40.7	-216.0	-337.0	-31.0
1412	14.057000000000016	0.0864	-0.0767	1.0552	2.5024	-2.3193	-130.249	35.9747	4.9823	-13.5571	40.65	-212.0	-341.0	-33.0
1413	14.058999999999969	0.0981	-0.0649	1.0444	0.2441	2.8076	-131.4697	35.9033	5.6525	-14.4965	40.66	-209.0	-345.0	-34.0
1414	14.065000000000055	0.0928	-0.0571	1.0229	-1.9531	6.8359	-134.3384	35.8044	6.3721	-15.4303	40.7	-205.0	-349.0	-34.0
1415	14.067000000000007	0.1255	-0.1069	1.0083	-0.9155	13.3057	-135.9863	35.6781	7.1246	-16.3586	40.63	-202.0	-354.0	-34.0
1416	14.080999999999904	0.0054	-0.0752	0.9937	3.479	26.3672	-137.207	35.5957	8.009	-17.2046	40.62	-199.0	-357.0	-34.0
1417	14.10200000000009	0.0874	-0.063	0.9995	0.3662	9.4604	-137.9395	35.4803	8.822	-18.111	40.69	-195.0	-360.0	-35.0
1418	14.105000000000018	0.1792	-0.083	1.021	1.1597	10.9863	-138.4277	35.3375	9.5416	-19.0942	40.57	-191.0	-364.0	-35.0
1419	14.125	0.1436	-0.0879	1.0039	5.3101	25.8789	-136.4746	35.2386	10.3821	-19.9731	40.64	-189.0	-368.0	-36.0
1420	14.157999999999902	0.1021	-0.123	0.9897	6.1646	25.0854	-132.8735	35.1343	11.228	-20.8081	40.66	-185.0	-371.0	-36.0
1421	14.157999999999902	0.1421	-0.0864	1.0	6.7139	20.813	-126.5259	35.0354	12.0026	-21.6156	40.67	-181.0	-375.0	-35.0
1422	14.170000000000073	0.1221	-0.0806	1.022	6.897	18.6157	-122.0093	34.942	12.7222	-22.4066	40.65	-178.0	-378.0	-36.0
1423	14.170000000000073	0.1362	-0.0962	1.0225	5.3711	16.4185	-117.2485	34.8267	13.3923	-23.1702	40.69	-175.0	-382.0	-37.0
1424	14.172000000000025	0.1558	-0.1055	1.0122	6.7139	22.0947	-113.0981	34.7113	14.057	-23.8843	40.64	-170.0	-386.0	-37.0
1425	14.172000000000025	0.146	-0.1079	1.002	12.8174	36.438	-109.6802	34.6674	14.7986	-24.505	40.64	-165.0	-389.0	-38.0
1426	14.174999999999955	0.1089	-0.1021	0.9966	20.6299	51.3916	-107.9712	34.7113	15.6555	-25.0049	40.64	-163.0	-389.0	-38.0
1427	14.197000000000116	0.0742	-0.0874	0.9902	26.123	56.8848	-106.8115	34.8376	16.5948	-25.4333	40.62	-159.0	-394.0	-38.0
1428	14.197000000000116	0.001	-0.0845	0.9751	28.3203	52.5513	-105.5908	34.975	17.5177	-25.8563	40.64	-154.0	-396.0	-38.0
1429	14.214999999999918	0.0693	-0.0752	1.0122	24.0479	33.02	-103.6377	35.0574	18.2867	-26.3672	40.68	-151.0	-399.0	-37.0
1430	14.25500000000011	0.0576	-0.0601	1.02	23.8647	31.0059	-101.8677	35.1178	18.9899	-26.9055	40.69	-147.0	-402.0	-38.0
1431	14.25500000000011	0.103	-0.0527	1.022	24.6582	37.1094	-100.9521	35.1837	19.704	-27.4164	40.61	-144.0	-405.0	-36.0
1432	14.25500000000011	0.0332	-0.0225	1.0054	27.5269	54.0161	-101.0132	35.3156	20.5609	-27.8229	40.6	-140.0	-406.0	-35.0
1433	14.257000000000062	-0.104	0.0	1.0283	18.7988	39.0015	-102.2339	35.387	21.4343	-28.2184	40.66	-135.0	-410.0	-33.0
1434	14.257000000000062	0.0386	-0.0811	1.0532	8.0566	7.8125	-101.7456	35.2222	21.9891	-28.8666	40.72	-130.0	-410.0	-31.0
1435	14.277000000000044	0.0591	-0.0479	1.0317	6.897	7.6294	-101.0742	35.0244	22.4835	-29.5532	40.65	-127.0	-412.0	-31.0
1436	14.278999999999996	0.0889	-0.063	1.0117	4.8218	5.7373	-97.5952	34.8047	22.9449	-30.2289	40.63	-124.0	-413.0	-31.0
1437	14.281999999999925	0.1294	-0.1021	1.0039	4.6387	4.7607	-90.7593	34.574	23.3459	-30.8716	40.64	-121.0	-416.0	-32.0
1438	14.32400000000007	0.1372	-0.0835	1.0063	6.4087	8.3618	-81.4819	34.3927	23.703	-31.4319	40.64	-117.0	-416.0	-32.0
1439	14.326000000000022	0.1196	-0.0859	1.0049	7.019	8.3008	-71.0449	34.2664	24.0271	-31.8878	40.63	-115.0	-418.0	-31.0
1440	14.326000000000022	0.0903	-0.0713	1.0112	6.897	5.6152	-61.0962	34.162	24.2688	-32.2614	40.63	-111.0	-419.0	-32.0
1441	14.327999999999975	0.0596	-0.0693	1.0215	5.9204	2.6245	-54.1992	34.0796	24.4556	-32.5745	40.74	-109.0	-418.0	-33.0
1442	14.335000000000036	0.0664	-0.0723	1.0103	5.0049	1.77	-50.6592	33.9917	24.6094	-32.8601	40.66	-106.0	-420.0	-32.0
1443	14.344000000000051	0.0732	-0.0693	1.0151	4.6997	2.1362	-46.6919	33.9148	24.7412	-33.1128	40.66	-105.0	-420.0	-33.0
1444	14.374000000000024	0.0708	-0.0732	1.0146	3.6621	1.1597	-41.8701	33.8489	24.8401	-33.327	40.67	-104.0	-421.0	-30.0
1445	14.401000000000067	0.0542	-0.0688	1.0073	3.0518	-0.3662	-37.4756	33.7885	24.9005	-33.5083	40.7	-102.0	-423.0	-29.0
1446	14.410000000000082	0.0571	-0.0737	1.0	3.0518	-1.8311	-34.3018	33.7335	24.939	-33.6566	40.62	-102.0	-422.0	-27.0
1447	14.410000000000082	0.0869	-0.0884	1.0098	3.1128	-2.8687	-30.1514	33.6841	24.9335	-33.7939	40.66	-99.0	-423.0	-29.0
1448	14.410000000000082	0.0674	-0.0742	1.0171	3.479	-1.0986	-24.5972	33.6676	24.9115	-33.8708	40.65	-99.0	-423.0	-28.0
1449	14.412000000000035	0.0474	-0.0723	1.0103	3.6011	-0.3052	-21.1182	33.6676	24.884	-33.8983	40.59	-98.0	-423.0	-29.0
1450	14.414999999999964	0.0444	-0.0679	1.0044	3.9673	-0.3662	-18.9819	33.6841	24.8456	-33.9038	40.62	-97.0	-421.0	-27.0
1451	14.432000000000016	0.0391	-0.0659	1.0103	4.1504	-0.7324	-17.6392	33.7115	24.7961	-33.8928	40.62	-94.0	-419.0	-26.0
1452	14.435999999999922	0.0337	-0.0625	1.0176	4.0283	-0.6714	-16.2964	33.739	24.7467	-33.8708	40.67	-93.0	-421.0	-25.0
1453	14.44399999999996	0.0313	-0.0605	1.0176	3.7231	0.0	-15.8081	33.772	24.6973	-33.8379	40.62	-94.0	-421.0	-24.0
1454	14.480000000000018	0.0332	-0.0601	1.0244	2.8076	-0.1831	-15.564	33.7994	24.6423	-33.8049	40.66	-93.0	-420.0	-24.0
1455	14.491999999999962	0.0215	-0.061	1.0229	1.5259	0.061	-15.3809	33.8159	24.5929	-33.772	40.67	-92.0	-420.0	-24.0
1456	14.493999999999915	0.0195	-0.0615	1.0112	1.5869	2.7466	-16.6016	33.8269	24.5709	-33.728	40.68	-91.0	-422.0	-23.0
1457	14.493999999999915	0.0171	-0.0684	1.0186	1.4038	2.9907	-17.2119	33.8324	24.5599	-33.6896	40.65	-89.0	-422.0	-23.0
1458	14.497000000000071	0.0181	-0.0825	1.0107	0.7935	2.9907	-17.9443	33.8324	24.549	-33.6566	40.6	-88.0	-424.0	-23.0
1459	14.516000000000076	0.021	-0.0718	1.0068	1.709	5.3711	-18.9819	33.8324	24.5599	-33.6292	40.65	-88.0	-425.0	-23.0
1460	14.518000000000029	0.0156	-0.0459	1.0039	1.4648	2.8687	-18.7378	33.8434	24.5764	-33.6017	40.58	-88.0	-423.0	-23.0
1461	14.525000000000091	0.0537	-0.0527	1.0215	-0.061	-1.3428	-17.5171	33.8324	24.527	-33.6017	40.62	-88.0	-423.0	-22.0
1462	14.573000000000093	0.0371	-0.0732	1.0244	1.0986	4.1504	-17.2729	33.8324	24.505	-33.5742	40.59	-88.0	-423.0	-21.0
1463	14.57400000000007	0.0137	-0.0747	1.0161	2.7466	10.1318	-18.1274	33.8544	24.549	-33.5083	40.63	-87.0	-426.0	-20.0
1464	14.57400000000007	-0.0039	-0.0615	1.0103	3.7231	13.3667	-19.8364	33.8983	24.6368	-33.4314	40.66	-85.0	-426.0	-21.0
1465	14.576000000000022	0.0024	-0.0562	1.0112	3.6621	13.6719	-21.9727	33.9423	24.7467	-33.371	40.66	-85.0	-426.0	-21.0
1466	14.576000000000022	0.0176	-0.0459	1.0234	2.5024	12.2681	-23.2544	33.9697	24.8511	-33.327	40.63	-83.0	-425.0	-22.0
1467	14.594000000000051	0.043	-0.0601	1.0244	1.8921	13.916	-23.5596	33.9862	24.9554	-33.2996	40.7	-84.0	-423.0	-21.0
1468	14.596000000000004	0.0254	-0.0605	1.021	2.1362	17.2729	-21.8506	34.0137	25.0873	-33.2336	40.65	-82.0	-425.0	-22.0
1469	14.601000000000113	0.002	-0.0396	1.0073	0.1221	14.1602	-20.0195	34.0356	25.2026	-33.1512	40.68	-82.0	-425.0	-20.0
1470	14.641000000000076	0.0156	-0.0303	1.0024	-1.8921	9.1553	-19.104	34.0302	25.2631	-33.0963	40.68	-81.0	-425.0	-21.0
1471	14.643000000000029	0.0249	-0.0439	1.0054	-2.6245	5.9204	-18.1274	34.0082	25.2905	-33.0634	40.7	-80.0	-425.0	-21.0
1472	14.643000000000029	0.0112	-0.0635	1.0142	-1.709	7.4463	-17.395	33.9862	25.3125	-33.0139	40.68	-81.0	-426.0	-22.0
1473	14.64799999999991	-0.0083	-0.0635	1.001	-2.8076	5.7983	-16.9678	33.9642	25.34	-32.959	40.64	-80.0	-426.0	-24.0
1474	14.65300000000002	0.0273	-0.0552	1.0015	-5.4321	-2.1973	-15.1978	33.9038	25.296	-32.937	40.61	-79.0	-425.0	-24.0
1475	14.672000000000025	0.041	-0.0811	1.0073	-6.1035	-5.0049	-12.5122	33.8269	25.1917	-32.926	40.62	-77.0	-425.0	-24.0
1476	14.673999999999978	0.0366	-0.0977	1.0073	-4.6387	-1.9531	-10.1929	33.761	25.0873	-32.8876	40.67	-76.0	-424.0	-21.0
1477	14.683999999999969	0.0137	-0.0708	1.0093	-2.5024	3.418	-9.3384	33.7445	25.0323	-32.8052	40.67	-73.0	-423.0	-21.0
1478	14.72700000000009	0.0093	-0.0659	1.0088	-2.4414	3.6011	-8.8501	33.739	24.9884	-32.7008	40.67	-74.0	-423.0	-22.0
1479	14.72700000000009	0.0112	-0.0723	1.0024	-1.9531	4.0894	-9.0332	33.739	24.9445	-32.5964	40.61	-74.0	-424.0	-22.0
1480	14.72700000000009	0.0142	-0.0747	1.0	-0.7935	5.4932	-9.2163	33.75	24.9115	-32.4921	40.65	-74.0	-423.0	-22.0
1481	14.730000000000018	0.0098	-0.0703	0.9922	0.2441	6.7139	-8.9111	33.7775	24.8895	-32.3767	40.69	-74.0	-421.0	-22.0
1482	14.731999999999971	0.0171	-0.0679	1.0	0.8545	4.3335	-7.7515	33.8104	24.8511	-32.2614	40.68	-74.0	-421.0	-21.0
1483	14.751999999999953	0.0356	-0.0752	1.0137	0.1831	0.6104	-5.188	33.8379	24.7687	-32.1515	40.63	-73.0	-422.0	-21.0
1484	14.756000000000085	0.0166	-0.0732	1.001	-0.3052	-0.1831	-2.1362	33.8654	24.6533	-32.0306	40.71	-71.0	-422.0	-21.0
1485	14.775000000000091	-0.0078	-0.0791	0.9971	0.3662	-0.7324	-0.9766	33.8983	24.538	-31.8878	40.65	-71.0	-422.0	-21.0
1486	14.80099999999993	0.0073	-0.0781	0.999	1.9531	-1.4648	-1.5869	33.9423	24.4116	-31.7505	40.66	-70.0	-421.0	-22.0
1487	14.814000000000078	0.0078	-0.0605	1.0	3.2959	0.8545	-2.0142	34.0082	24.3073	-31.6187	40.65	-71.0	-421.0	-22.0
1488	14.814000000000078	-0.0063	-0.0537	1.0063	3.418	0.7935	-2.1973	34.0851	24.2139	-31.4758	40.68	-71.0	-423.0	-23.0
1489	14.816000000000031	0.0112	-0.064	1.0156	2.1362	-2.5635	-1.8311	34.14	24.0875	-31.355	40.62	-69.0	-424.0	-22.0
1490	14.816000000000031	0.0166	-0.0688	1.0137	1.5869	-3.7231	-0.9766	34.184	23.9502	-31.2396	40.66	-69.0	-425.0	-22.0
1491	14.836000000000013	0.0083	-0.0703	1.0103	1.4038	-3.7842	-0.2441	34.2224	23.8019	-31.1188	40.64	-71.0	-424.0	-22.0
1492	14.836000000000013	0.0122	-0.082	1.0068	2.0142	-2.0142	-0.5493	34.2664	23.6646	-30.9924	40.64	-73.0	-424.0	-22.0
1493	14.845000000000027	0.0073	-0.0874	1.0029	3.2959	0.7324	-0.7935	34.3268	23.5492	-30.8551	40.67	-73.0	-424.0	-21.0
1494	14.884999999999991	0.0044	-0.0767	1.0054	4.2725	1.2817	-0.4272	34.3982	23.4448	-30.7068	40.59	-74.0	-424.0	-21.0
1495	14.896999999999935	-0.0054	-0.0854	1.0015	3.6621	-0.2441	0.0	34.4696	23.335	-30.553	40.66	-75.0	-424.0	-22.0
1496	14.896999999999935	0.0093	-0.0825	1.0068	2.4414	-4.3335	0.4272	34.519	23.1866	-30.4266	40.66	-76.0	-424.0	-23.0
1497	14.896999999999935	0.02	-0.0767	1.0112	2.0752	-7.019	0.3662	34.563	23.0109	-30.3223	40.68	-76.0	-423.0	-23.0
1498	14.899000000000115	0.0156	-0.0913	1.0044	1.8921	-5.4932	0.061	34.5959	22.8406	-30.2124	40.69	-75.0	-423.0	-22.0
1499	14.903999999999996	0.0083	-0.1045	1.0044	2.5635	-1.8311	-0.7324	34.6289	22.7032	-30.097	40.67	-74.0	-423.0	-21.0
1500	14.919000000000096	0.0112	-0.1113	1.0034	3.7842	0.2441	-1.4038	34.6783	22.5989	-29.9707	40.63	-74.0	-423.0	-20.0
1501	14.92100000000005	0.02	-0.1128	1.0	2.8076	-1.3428	-1.2207	34.7223	22.478	-29.8499	40.68	-76.0	-423.0	-20.0
1502	14.966000000000122	0.0088	-0.1313	1.0132	0.1221	-6.897	-1.1597	34.7278	22.3242	-29.751	40.68	-77.0	-422.0	-21.0
1503	14.968000000000075	-0.0103	-0.1406	1.0132	-0.4272	-10.498	-1.1597	34.7003	22.1375	-29.6851	40.69	-76.0	-423.0	-21.0
1504	14.968000000000075	0.0049	-0.1118	1.0015	1.3428	-8.4229	-0.3052	34.7058	21.9562	-29.6027	40.61	-75.0	-424.0	-20.0
1505	14.968000000000075	-0.0122	-0.1333	1.0078	2.1362	-11.6577	-2.4414	34.7058	21.7694	-29.5532	40.61	-74.0	-425.0	-20.0
1506	14.973999999999933	0.0234	-0.1367	1.0083	2.4414	-15.1978	-3.3569	34.6893	21.5552	-29.5367	40.64	-73.0	-426.0	-19.0
1507	14.980999999999995	0.0571	-0.124	0.9893	5.0659	-9.2163	-3.9063	34.7058	21.3629	-29.5093	40.66	-74.0	-426.0	-19.0
1508	15.014000000000124	0.0181	-0.1079	0.9771	5.9814	-4.8828	-3.7842	34.7552	21.2256	-29.4489	40.62	-74.0	-427.0	-18.0
1509	15.04300000000012	0.022	-0.1138	0.9746	4.2114	-5.6763	-3.3569	34.7937	21.0883	-29.3829	40.65	-75.0	-427.0	-18.0
1510	15.05600000000004	0.0376	-0.0977	0.9551	1.6479	-6.897	-2.9297	34.8047	20.9399	-29.3225	40.69	-73.0	-429.0	-18.0
1511	15.05600000000004	0.0654	-0.0767	0.9844	0.1221	-4.9438	-2.3804	34.8157	20.7861	-29.2566	40.69	-72.0	-431.0	-17.0
1512	15.05600000000004	0.041	-0.1074	1.0054	-1.1597	-2.0142	0.1221	34.8157	20.6598	-29.1522	40.68	-72.0	-432.0	-14.0
1513	15.057999999999993	0.0449	-0.1045	1.0054	-4.3945	-4.3945	2.6245	34.7937	20.5005	-29.0369	40.58	-71.0	-433.0	-13.0
1514	15.057999999999993	0.0288	-0.1143	1.0244	-5.249	-5.7373	3.418	34.7552	20.3357	-28.916	40.63	-72.0	-433.0	-11.0
1515	15.066000000000031	0.0103	-0.1045	1.0435	-2.7466	-8.3618	2.3804	34.7223	20.1489	-28.8171	40.66	-72.0	-433.0	-10.0
1516	15.076999999999998	0.0342	-0.0981	1.0474	0.1221	-10.9253	3.6621	34.7278	19.9512	-28.7238	40.61	-71.0	-434.0	-9.0
1517	15.079999999999927	0.0688	-0.1099	1.0322	1.0986	-11.1084	5.188	34.7388	19.715	-28.6359	40.69	-71.0	-435.0	-8.0
1518	15.128999999999905	0.0537	-0.0894	1.0562	1.8921	-9.0942	7.8125	34.7772	19.4843	-28.515	40.69	-71.0	-438.0	-7.0
1519	15.131000000000085	0.0151	-0.0923	1.0283	2.5635	-12.085	10.5591	34.8267	19.2426	-28.3722	40.68	-71.0	-440.0	-8.0
1520	15.131000000000085	0.0371	-0.1021	1.019	3.1738	-18.9209	11.1694	34.8651	18.9404	-28.2623	40.67	-72.0	-440.0	-7.0
1521	15.131000000000085	0.0552	-0.0796	1.0063	5.9814	-17.1509	11.6577	34.931	18.6273	-28.1525	40.64	-72.0	-442.0	-6.0
1522	15.134000000000015	0.0449	-0.0718	0.9873	6.7749	-16.5405	11.6577	35.0244	18.3252	-28.0371	40.6	-72.0	-444.0	-7.0
1523	15.163000000000011	0.0552	-0.064	0.9775	4.8218	-17.7612	11.2305	35.0958	18.0176	-27.9327	40.66	-74.0	-447.0	-7.0
1524	15.164999999999964	0.0737	-0.0479	0.9717	2.6245	-13.855	10.8032	35.1563	17.7319	-27.8229	40.63	-75.0	-449.0	-6.0
1525	15.164999999999964	0.0791	-0.0298	0.9746	0.6104	-7.019	10.5591	35.2112	17.4957	-27.6746	40.68	-74.0	-450.0	-6.0
1526	15.211999999999989	0.0913	-0.0283	0.9985	-2.2583	-2.3193	10.8643	35.2496	17.309	-27.4988	40.65	-75.0	-451.0	-7.0
1527	15.213999999999942	0.1206	-0.0381	1.0225	-5.7373	-0.3662	11.4746	35.2606	17.1277	-27.3065	40.62	-75.0	-452.0	-8.0
1528	15.213999999999942	0.1328	-0.0381	1.0356	-6.7749	1.8311	11.5356	35.2551	16.9629	-27.1088	40.6	-75.0	-453.0	-8.0
1529	15.213999999999942	0.1348	-0.0352	1.0508	-6.2256	3.6621	10.3149	35.2551	16.8201	-26.9055	40.67	-76.0	-454.0	-8.0
1530	15.213999999999942	0.1543	-0.0444	1.0664	-4.8828	4.9438	7.6294	35.2606	16.6992	-26.7188	40.63	-75.0	-456.0	-8.0
1531	15.223999999999933	0.1665	-0.0557	1.084	-2.9907	11.5967	5.7983	35.2826	16.6278	-26.521	40.72	-75.0	-458.0	-9.0
1532	15.230000000000018	0.1655	-0.0659	1.0923	-1.4648	22.3389	6.897	35.332	16.6333	-26.2683	40.72	-74.0	-459.0	-9.0
1533	15.245000000000118	0.1362	-0.0547	1.0796	0.4272	34.4238	11.6577	35.4364	16.7212	-25.9113	40.62	-72.0	-460.0	-10.0
1534	15.252999999999929	0.1035	-0.0288	1.0571	1.3428	40.4663	19.4092	35.5847	16.842	-25.4388	40.66	-73.0	-460.0	-10.0
1535	15.29300000000012	0.1133	-0.0078	1.043	0.0	40.0391	29.1138	35.7605	16.9135	-24.884	40.66	-73.0	-463.0	-12.0
1536	15.295000000000073	0.146	-0.0068	1.0356	-1.4038	41.748	41.0156	35.9528	16.9135	-24.2358	40.63	-74.0	-464.0	-13.0
1537	15.295000000000073	0.1665	-0.042	1.0391	-1.8921	50.1099	55.542	36.167	16.875	-23.4448	40.66	-74.0	-464.0	-15.0
1538	15.295000000000073	0.145	-0.021	1.0386	-1.0986	68.1152	71.8994	36.4526	16.875	-22.4286	40.72	-74.0	-464.0	-18.0
1539	15.313000000000102	0.0483	0.0615	1.0322	-8.606	65.4297	89.9658	36.7712	16.8256	-21.2091	40.7	-74.0	-465.0	-19.0
1540	15.313000000000102	0.0796	0.0566	0.9775	-25.6958	27.771	106.9946	36.9196	16.4246	-20.05	40.67	-74.0	-463.0	-20.0
1541	15.326999999999998	0.125	-0.0059	0.9722	-31.9824	-0.1221	119.3237	36.9141	15.6665	-19.0009	40.63	-77.0	-463.0	-21.0
1542	15.351000000000113	0.1602	-0.0571	1.0112	-29.48	-11.8408	126.5869	36.8756	14.7327	-17.9956	40.61	-80.0	-463.0	-23.0
1543	15.378999999999905	0.2236	-0.0967	1.0088	-22.7051	-10.1318	131.3477	36.8646	13.7439	-16.9794	40.67	-82.0	-463.0	-26.0
1544	15.378999999999905	0.2432	-0.1113	0.9932	-13.2446	0.4883	136.6577	36.947	12.7881	-15.8807	40.61	-86.0	-465.0	-28.0
1545	15.392000000000053	0.2529	-0.106	1.0005	-5.6152	6.958	142.9443	37.1118	11.8652	-14.6942	40.61	-90.0	-464.0	-30.0
1546	15.392000000000053	0.3086	-0.0874	1.0098	0.6714	13.3667	151.9775	37.337	10.9259	-13.4363	40.68	-95.0	-464.0	-32.0
1547	15.394000000000005	0.2969	-0.0708	1.0107	7.3242	25.3296	160.1563	37.6501	10.0195	-12.041	40.67	-98.0	-463.0	-35.0
1548	15.394000000000005	0.271	-0.0171	1.0078	16.7236	42.2974	170.6543	38.0566	9.1791	-10.4919	40.62	-102.0	-463.0	-39.0
1549	15.401000000000067	0.2446	0.0557	0.9912	23.4375	54.6265	184.2651	38.562	8.3661	-8.7726	40.64	-106.0	-460.0	-42.0
1550	15.41599999999994	0.209	0.1055	1.001	26.6724	65.3076	203.3691	39.1333	7.5201	-6.8555	40.69	-110.0	-457.0	-46.0
1551	15.423000000000002	0.1616	0.165	1.0396	25.7568	78.9795	228.2715	39.7156	6.6248	-4.6802	40.59	-116.0	-454.0	-50.0
1552	15.455999999999904	0.0601	0.2305	1.0659	19.2871	87.5244	256.0425	40.2594	5.625	-2.2302	40.63	-120.0	-451.0	-52.0
1553	15.466000000000122	-0.0825	0.2842	1.0698	6.7139	79.4067	277.1606	40.6769	4.4659	0.3955	40.71	-126.0	-448.0	-55.0
1554	15.466000000000122	-0.106	0.2568	1.0771	-11.4746	42.4805	284.9731	40.8527	3.0048	2.9004	40.66	-132.0	-445.0	-58.0
1555	15.471000000000004	-0.0459	0.1724	1.1309	-28.1982	-4.0283	285.2173	40.7483	1.1865	5.0922	40.69	-139.0	-441.0	-60.0
1556	15.473999999999933	0.0439	0.103	1.1606	-36.7432	-32.4707	284.729	40.4297	-0.8844	7.0313	40.7	-146.0	-438.0	-61.0
1557	15.492999999999938	0.0747	0.1187	1.1621	-35.6445	-35.3394	284.0576	40.0342	-3.0157	8.8989	40.67	-153.0	-432.0	-61.0
1558	15.519999999999982	0.0469	0.1792	1.186	-30.8228	-26.3062	281.8604	39.6222	-5.0537	10.8215	40.67	-161.0	-426.0	-63.0
1559	15.566000000000031	-0.0469	0.2173	1.2124	-27.8931	-20.3247	277.5269	39.1882	-6.9763	12.7936	40.69	-169.0	-418.0	-64.0
1560	15.566000000000031	-0.1309	0.2222	1.1802	-29.7241	-31.4941	270.9351	38.6938	-8.8715	14.7217	40.66	-178.0	-410.0	-63.0
1561	15.593000000000075	-0.1499	0.2036	1.1636	-33.6304	-60.9131	261.7188	38.1335	-10.882	16.452	40.73	-187.0	-401.0	-63.0
1562	15.593000000000075	-0.1069	0.1924	1.1592	-35.8276	-90.271	252.6245	37.5293	-13.0573	17.9352	40.68	-197.0	-391.0	-60.0
1563	15.593000000000075	-0.0742	0.2051	1.1411	-34.8511	-106.5063	246.3989	36.9141	-15.3314	19.27	40.68	-205.0	-383.0	-55.0
1564	15.593000000000075	0.0107	0.2231	1.1177	-28.6255	-106.2012	242.4927	36.3043	-17.6056	20.5664	40.64	-215.0	-373.0	-51.0
1565	15.593000000000075	0.0645	0.2393	1.0981	-17.9443	-83.5571	242.6758	35.7111	-19.7369	21.9781	40.66	-221.0	-364.0	-49.0
1566	15.596000000000004	0.0313	0.2603	1.0952	-12.0239	-61.5845	245.6665	35.0793	-21.6486	23.6206	40.63	-229.0	-353.0	-43.0
1567	15.596000000000004	-0.0571	0.2827	1.063	-11.9019	-44.5557	250.9766	34.3433	-23.4064	25.4718	40.67	-237.0	-343.0	-36.0
1568	15.596000000000004	-0.127	0.2817	1.0068	-19.8975	-50.1099	255.6763	33.4589	-25.1367	27.4384	40.68	-244.0	-333.0	-34.0
1569	15.623000000000047	-0.1172	0.2603	0.9536	-30.2734	-67.0776	260.498	32.4097	-26.9879	29.4104	40.64	-249.0	-324.0	-30.0
1570	15.669000000000096	-0.0273	0.2476	0.9268	-34.729	-70.1294	266.9067	31.2122	-28.9105	31.4429	40.69	-254.0	-313.0	-25.0
1571	15.69399999999996	0.0298	0.2656	0.9258	-31.7993	-44.6167	276.1841	29.8389	-30.6958	33.7335	40.63	-258.0	-303.0	-21.0
1572	15.69399999999996	-0.0142	0.2646	0.9097	-30.5176	-13.7329	286.499	28.2404	-32.1899	36.3977	40.63	-261.0	-292.0	-17.0
1573	15.69399999999996	-0.1328	0.2466	0.8608	-35.7666	3.1128	295.0439	26.3947	-33.4369	39.375	40.66	-261.0	-280.0	-11.0
1574	15.69399999999996	-0.2466	0.187	0.8013	-49.8657	-10.498	297.3022	24.3073	-34.6069	42.4786	40.63	-264.0	-269.0	-8.0
1575	15.69399999999996	-0.251	0.1187	0.7725	-72.0215	-60.1196	287.0483	22.0496	-36.0022	45.401	40.62	-266.0	-259.0	-5.0
1576	15.710000000000036	-0.0786	0.0352	0.7964	-96.0083	-122.0093	269.5923	19.6655	-37.8534	47.9608	40.67	-267.0	-248.0	0.0
1577	15.710000000000036	0.1123	-0.0142	0.8218	-107.9712	-148.0103	252.8687	17.1442	-39.9738	50.3009	40.66	-268.0	-236.0	6.0
1578	15.710000000000036	0.2349	0.0273	0.8252	-103.2104	-131.897	231.0181	14.6118	-41.9348	52.5751	40.63	-270.0	-223.0	13.0
1579	15.711999999999989	0.3472	0.0557	0.8906	-87.4634	-97.3511	199.8901	12.2552	-43.4784	54.7229	40.66	-272.0	-214.0	21.0
1580	15.740999999999985	0.4976	0.0229	0.9775	-64.8193	-47.3633	164.6729	10.2228	-44.4672	56.6345	40.69	-271.0	-203.0	29.0
1581	15.757000000000062	0.4937	0.0132	1.0239	-36.377	16.9067	131.897	8.6298	-44.7528	58.288	40.64	-271.0	-192.0	36.0
1582	15.757000000000062	0.3369	0.0122	1.0327	-11.9629	65.0024	101.5015	7.5146	-44.3903	59.6448	40.67	-271.0	-186.0	41.0
1583	15.759000000000015	0.1885	-0.02	1.0474	1.6479	74.5239	73.5474	6.839	-43.7476	60.6335	40.72	-269.0	-178.0	45.0
1584	15.759000000000015	0.1299	-0.0186	1.0483	8.667	60.73	50.8423	6.5039	-43.1433	61.2653	40.7	-265.0	-172.0	45.0
1585	15.761999999999944	0.1069	0.0063	1.041	13.4888	51.6968	38.6353	6.3995	-42.6324	61.6608	40.7	-261.0	-167.0	44.0
1586	15.782999999999902	0.0664	0.0205	1.0288	20.874	46.814	27.9541	6.4655	-42.16	61.908	40.67	-258.0	-162.0	43.0
1587	15.799999999999955	0.0293	0.0181	1.0122	29.1138	45.9595	21.6064	6.6852	-41.6876	62.0563	40.64	-256.0	-159.0	42.0
1588	15.799999999999955	-0.0317	0.0264	0.9971	36.2549	47.1802	18.8599	7.0093	-41.1823	62.1716	40.66	-253.0	-156.0	42.0
1589	15.829999999999927	-0.043	0.0234	0.9976	37.9028	39.978	20.2026	7.3718	-40.7263	62.2815	40.67	-251.0	-153.0	41.0
1590	15.846000000000004	-0.0728	0.0483	0.9917	34.8511	30.9448	23.3154	7.7014	-40.3583	62.4188	40.61	-249.0	-152.0	40.0
1591	15.846000000000004	-0.0854	0.0518	0.9717	26.1841	16.7236	26.9775	7.9486	-40.1111	62.5781	40.66	-247.0	-151.0	38.0
1592	15.846000000000004	-0.0303	0.0278	0.9585	13.916	0.4883	32.7148	8.0475	-40.0562	62.7704	40.64	-246.0	-151.0	35.0
1593	15.847999999999956	0.0391	0.0034	0.937	5.9204	0.6714	37.9028	7.998	-40.0726	63.0231	40.68	-245.0	-151.0	32.0
1594	15.849999999999909	0.0298	-0.0444	0.9307	5.3711	21.1792	41.2598	7.8552	-39.9463	63.3527	40.72	-244.0	-152.0	29.0
1595	15.865999999999985	-0.0728	-0.0244	0.9507	6.5308	39.7339	42.4194	7.6959	-39.5782	63.7482	40.61	-242.0	-151.0	27.0
1596	15.871000000000095	-0.1143	0.0127	0.9785	2.4414	33.8135	38.3911	7.5641	-39.1882	64.0997	40.68	-240.0	-151.0	26.0
1597	15.885999999999967	-0.0674	-0.0059	0.9946	-1.1597	23.1934	31.4331	7.4487	-38.9136	64.3414	40.67	-237.0	-150.0	24.0
1598	15.910000000000082	-0.0454	-0.0176	1.0073	0.5493	26.4282	26.3062	7.3773	-38.6499	64.5062	40.71	-234.0	-149.0	23.0
1599	15.923000000000002	-0.0508	-0.0024	1.0073	2.9907	30.3955	24.353	7.3608	-38.3313	64.6436	40.71	-232.0	-147.0	22.0
1600	15.924999999999955	-0.0693	-0.0044	1.0068	4.6997	29.0527	23.8647	7.3608	-38.0182	64.7699	40.64	-232.0	-145.0	21.0
1601	15.924999999999955	-0.1016	-0.0171	1.0068	7.7515	26.6724	23.1323	7.3993	-37.7106	64.8907	40.62	-232.0	-144.0	18.0
1602	15.930000000000064	-0.1406	-0.0234	0.9956	12.146	25.3296	22.1558	7.4872	-37.4139	65.0006	40.64	-230.0	-144.0	15.0
1603	15.950000000000045	-0.1714	-0.0176	0.9878	16.6016	22.9492	22.0947	7.6245	-37.1173	65.094	40.63	-228.0	-144.0	13.0
1604	15.950000000000045	-0.1792	0.0024	0.9819	18.7378	19.5923	23.3765	7.8003	-36.8646	65.2039	40.66	-227.0	-143.0	12.0
1605	15.964999999999918	-0.1602	0.0146	0.9893	18.7378	13.5498	26.4893	7.9651	-36.6724	65.3302	40.61	-226.0	-143.0	10.0
1606	16.001999999999953	-0.1182	0.0093	0.9863	16.1743	9.1553	30.6396	8.0914	-36.546	65.4895	40.64	-225.0	-145.0	9.0
1607	16.00299999999993	-0.104	0.0127	0.9741	9.8267	3.9063	34.9121	8.1299	-36.4801	65.6927	40.66	-223.0	-144.0	8.0
1608	16.00299999999993	-0.0957	0.0234	0.9678	1.5869	-1.4648	37.9639	8.0804	-36.4801	65.9235	40.66	-221.0	-144.0	7.0
1609	16.00500000000011	-0.1172	0.0347	0.9683	-3.7231	0.0	40.4663	7.9541	-36.4801	66.1816	40.58	-219.0	-143.0	5.0
1610	16.009000000000015	-0.124	0.0181	0.9731	-6.4697	-0.1221	43.8232	7.7673	-36.4746	66.4838	40.66	-218.0	-142.0	3.0
1611	16.027000000000044	-0.1162	-0.0137	0.9688	-7.5684	-4.1504	48.0957	7.5311	-36.5021	66.8298	40.67	-217.0	-142.0	2.0
1612	16.035000000000082	-0.0879	-0.0522	0.959	-8.3618	-10.376	51.6357	7.251	-36.5955	67.2034	40.67	-214.0	-141.0	1.0
1613	16.04600000000005	-0.0381	-0.1021	0.9312	-9.5215	-15.1367	51.8799	6.9379	-36.7493	67.5879	40.6	-213.0	-138.0	1.0
1614	16.070999999999913	0.0063	-0.1533	0.9243	-9.2163	-13.0615	49.3164	6.6083	-36.9141	67.9504	40.62	-212.0	-136.0	1.0
1615	16.083000000000084	0.0137	-0.1377	0.9414	-7.7515	-2.5024	44.1895	6.3171	-36.9855	68.269	40.68	-211.0	-137.0	-1.0
1616	16.083000000000084	0.0098	-0.1143	0.9668	-8.4839	5.127	37.3535	6.0809	-36.958	68.5107	40.6	-211.0	-136.0	-2.0
1617	16.085000000000036	0.0322	-0.1245	0.9922	-10.8032	8.4839	30.6396	5.8722	-36.8976	68.6755	40.72	-210.0	-134.0	-2.0
1618	16.088999999999942	0.0161	-0.1338	1.0176	-12.5122	12.4512	25.0244	5.6854	-36.7822	68.7689	40.69	-207.0	-133.0	-2.0
1619	16.111000000000104	0.0083	-0.1338	1.0547	-13.6108	13.0615	20.5688	5.5261	-36.6449	68.8019	40.66	-205.0	-134.0	-2.0
1620	16.11200000000008	-0.0068	-0.1104	1.0713	-11.4746	13.3667	17.2729	5.4108	-36.4966	68.7909	40.67	-203.0	-134.0	-2.0
1621	16.126999999999953	-0.0259	-0.1221	1.0747	-6.2256	8.1177	15.2588	5.3668	-36.3812	68.7469	40.66	-201.0	-132.0	-2.0
1622	16.16300000000001	-0.0317	-0.1396	1.0513	-0.1831	-2.3804	12.5122	5.3998	-36.3483	68.67	40.66	-200.0	-132.0	0.0
1623	16.16300000000001	0.0015	-0.146	1.0347	3.2349	-12.7563	8.9111	5.5042	-36.4362	68.5272	40.63	-199.0	-131.0	0.0
1624	16.16300000000001	0.0654	-0.1289	1.02	6.0425	-23.0713	3.479	5.6744	-36.6339	68.3075	40.6	-197.0	-131.0	-1.0
1625	16.164999999999964	0.1265	-0.1089	1.0278	6.3477	-25.3296	-2.3804	5.9106	-36.8866	68.0109	40.6	-197.0	-129.0	-1.0
1626	16.16800000000012	0.146	-0.0669	1.0488	9.3384	-6.7139	-9.2163	6.2128	-37.0239	67.6428	40.66	-197.0	-128.0	-2.0
1627	16.185999999999922	0.0371	-0.0244	1.0645	15.8691	18.0664	-13.3057	6.6028	-36.8756	67.2528	40.63	-196.0	-128.0	-2.0
1628	16.188000000000102	-0.0498	-0.0278	1.0679	19.165	17.7002	-12.7563	7.0422	-36.6339	66.8793	40.69	-196.0	-128.0	-2.0
1629	16.208000000000084	-0.0752	-0.0396	1.0513	20.1416	2.3804	-9.0332	7.4817	-36.5076	66.5332	40.65	-196.0	-128.0	-5.0
1630	16.23199999999997	-0.0347	-0.0493	1.0151	20.0195	-14.6484	-5.9204	7.8992	-36.557	66.2036	40.65	-196.0	-129.0	-8.0
1631	16.243999999999915	0.022	-0.0444	0.981	21.4233	-18.7378	-5.0049	8.3221	-36.7108	65.8685	40.65	-195.0	-130.0	-10.0
1632	16.246000000000095	0.0303	-0.0347	0.9565	23.3154	-10.0708	-5.6152	8.7671	-36.8042	65.5334	40.63	-195.0	-130.0	-11.0
1633	16.246000000000095	0.0249	-0.0259	0.9453	22.3389	-2.3804	-5.8594	9.1956	-36.8097	65.2203	40.62	-196.0	-129.0	-12.0
1634	16.25	0.0093	-0.0166	0.939	19.2871	5.6763	-5.9814	9.5966	-36.7383	64.9182	40.66	-195.0	-130.0	-13.0
1635	16.269000000000005	-0.0269	-0.0059	0.9502	15.5029	13.6108	-4.9438	9.9481	-36.579	64.649	40.66	-194.0	-130.0	-13.0
1636	16.319999999999936	-0.0386	0.0044	0.9756	10.6812	16.4795	-1.2817	10.2228	-36.3702	64.4293	40.65	-196.0	-130.0	-13.0
1637	16.322000000000116	-0.0503	0.0093	1.001	4.6387	13.1836	4.9438	10.4095	-36.189	64.281	40.62	-196.0	-130.0	-13.0
1638	16.322000000000116	-0.0518	0.0039	1.0161	-3.9673	1.4038	11.8408	10.4755	-36.1176	64.1931	40.69	-196.0	-132.0	-14.0
1639	16.322000000000116	-0.0234	-0.0054	1.0259	-12.2681	-10.376	17.334	10.426	-36.1835	64.1492	40.69	-196.0	-132.0	-17.0
1640	16.322000000000116	-0.0078	-0.0176	1.019	-16.0522	-12.8784	20.9351	10.2997	-36.3098	64.1382	40.63	-195.0	-132.0	-19.0
1641	16.32400000000007	-0.0068	-0.0864	1.2388	-15.9912	-13.0005	22.0947	10.1349	-36.4307	64.1492	40.67	-193.0	-131.0	-20.0
1642	16.326000000000022	0.0649	-0.0967	1.1099	-3.2959	-32.0435	14.0991	10.1294	-36.7108	64.0503	40.62	-192.0	-129.0	-22.0
1643	16.338999999999942	0.0532	-0.0112	0.939	10.0098	-14.8926	9.7656	10.3162	-36.9525	63.88	40.66	-193.0	-128.0	-22.0
1644	16.354000000000042	-0.0479	-0.0283	0.96	2.0752	1.0376	13.9771	10.426	-36.925	63.8196	40.69	-194.0	-128.0	-23.0
1645	16.355999999999995	-0.0376	-0.0532	1.0107	-8.606	-7.9956	16.9678	10.3986	-36.958	63.7811	40.72	-193.0	-128.0	-26.0
1646	16.375999999999976	-0.0059	-0.0381	1.0215	-12.0239	-13.6108	19.9585	10.2942	-37.0734	63.7701	40.71	-194.0	-126.0	-28.0
1647	16.412000000000035	-0.0278	0.0298	0.9639	-12.5732	-8.728	24.292	10.1843	-37.1722	63.8141	40.67	-192.0	-125.0	-28.0
1648	16.412000000000035	0.0571	-0.0552	0.9873	-20.3857	-11.6577	27.3438	9.9646	-37.3041	63.891	40.68	-192.0	-123.0	-31.0
1649	16.412000000000035	-0.001	-0.0654	0.981	-22.522	-0.7935	29.48	9.668	-37.3535	64.0228	40.66	-191.0	-121.0	-32.0
1650	16.413999999999987	0.0044	-0.0806	0.9854	-29.1748	-9.7656	29.7852	9.3164	-37.4194	64.1602	40.67	-191.0	-120.0	-33.0
1651	16.416999999999916	0.0625	-0.0933	0.9966	-33.4473	-11.7188	28.1372	8.9209	-37.5677	64.259	40.6	-188.0	-120.0	-35.0
1652	16.43399999999997	0.0342	-0.0737	0.9819	-31.0059	3.2349	25.7568	8.5474	-37.5842	64.3579	40.6	-187.0	-118.0	-36.0
1653	16.438000000000102	0.0215	-0.0947	0.9893	-27.5269	12.7563	22.7661	8.2123	-37.4799	64.4458	40.65	-186.0	-115.0	-37.0
1654	16.48199999999997	-0.0269	-0.1021	0.9937	-23.1323	20.1416	20.2637	7.9266	-37.2876	64.5172	40.63	-184.0	-114.0	-37.0
1655	16.48199999999997	-0.0508	-0.1064	1.0098	-20.813	18.6157	18.2495	7.6904	-37.0569	64.5667	40.63	-181.0	-112.0	-38.0
1656	16.483999999999924	-0.0249	-0.1211	1.0269	-19.2871	10.6812	15.625	7.4982	-36.9086	64.5721	40.65	-181.0	-112.0	-38.0
1657	16.483999999999924	-0.0054	-0.1143	1.0337	-17.0898	7.019	14.3433	7.3389	-36.8097	64.5502	40.66	-181.0	-111.0	-38.0
1658	16.486000000000104	0.001	-0.1162	1.0474	-17.1509	1.3428	13.9771	7.196	-36.7657	64.5062	40.64	-179.0	-109.0	-41.0
1659	16.499000000000024	0.0005	-0.1201	1.0469	-17.5781	-2.0142	13.4277	7.0587	-36.7603	64.4568	40.69	-177.0	-108.0	-38.0
1660	16.516000000000076	-0.002	-0.1167	1.0342	-15.625	-1.3428	12.207	6.9379	-36.7603	64.3909	40.62	-177.0	-107.0	-36.0
1661	16.51800000000003	-0.0444	-0.0952	1.0146	-12.6343	3.54	12.3291	6.8555	-36.6998	64.3359	40.66	-174.0	-106.0	-37.0
1662	16.537000000000035	-0.0376	-0.1021	1.0264	-11.7188	0.061	11.8408	6.7896	-36.6504	64.2755	40.71	-173.0	-104.0	-37.0
1663	16.562000000000126	0.0142	-0.1055	1.0581	-10.6812	-6.2256	9.0942	6.7511	-36.6779	64.1766	40.69	-172.0	-105.0	-36.0
1664	16.575000000000045	-0.0005	-0.083	1.0679	-6.6528	-5.8594	6.5308	6.7676	-36.7163	64.0393	40.67	-172.0	-104.0	-37.0
1665	16.575000000000045	0.0112	-0.3633	1.0913	-1.0986	-7.9956	4.0894	6.8115	-36.7493	63.8745	40.67	-173.0	-104.0	-37.0
1666	16.576999999999998	0.0122	-0.2471	1.0293	7.5073	-12.3291	-9.6436	6.9763	-36.8097	63.5834	40.67	-172.0	-103.0	-37.0
1667	16.596000000000004	-0.1147	-0.1099	1.0171	9.9487	-20.1416	-17.8833	7.3553	-36.9031	63.1384	40.67	-173.0	-103.0	-36.0
1668	16.597999999999956	-0.0249	-0.0986	0.9746	10.7422	-11.9019	-7.8735	7.6904	-36.9635	62.7924	40.66	-171.0	-104.0	-36.0
1669	16.59999999999991	0.0493	-0.0767	1.0107	11.9019	-0.7324	-6.2866	7.9926	-36.9855	62.5012	40.63	-172.0	-103.0	-35.0
1670	16.644999999999982	-0.0137	-0.0908	1.0195	13.4277	4.6387	-10.7422	8.3276	-36.8921	62.1881	40.64	-171.0	-101.0	-35.0
1671	16.644999999999982	-0.0049	-0.0835	1.0449	13.9771	1.4648	-10.9253	8.6737	-36.8097	61.8585	40.66	-171.0	-100.0	-36.0
1672	16.646999999999935	0.0	-0.0713	1.0688	13.0005	-6.2256	-11.3525	9.0308	-36.7932	61.5234	40.68	-172.0	-102.0	-36.0
1673	16.646999999999935	0.0015	-0.0825	1.0547	10.1318	-16.4185	-11.7798	9.3713	-36.8811	61.1554	40.62	-173.0	-102.0	-36.0
1674	16.646999999999935	0.0352	-0.0835	1.0166	8.9111	-17.9443	-10.437	9.6899	-37.0074	60.7983	40.64	-173.0	-101.0	-37.0
1675	16.661000000000058	0.0366	-0.0894	0.9741	9.2163	-9.8877	-11.2915	9.9976	-37.0789	60.4413	40.6	-174.0	-103.0	-38.0
1676	16.680000000000064	0.064	-0.0742	1.0107	9.0332	0.1831	-13.1226	10.3107	-37.0624	60.0787	40.6	-175.0	-106.0	-38.0
1677	16.682000000000016	0.0103	-0.0737	1.0142	10.7422	10.2539	-13.7329	10.6293	-36.9196	59.7382	40.64	-176.0	-107.0	-38.0
1678	16.689000000000078	0.0034	-0.0786	1.0273	9.1553	4.6997	-13.1226	10.9369	-36.7877	59.4086	40.59	-178.0	-107.0	-39.0
1679	16.72499999999991	0.0034	-0.0815	1.0205	8.7891	0.7935	-11.5356	11.228	-36.7053	59.079	40.59	-178.0	-108.0	-38.0
1680	16.738000000000056	0.0005	-0.0723	1.0132	9.0332	-1.4648	-10.376	11.5192	-36.6504	58.7659	40.63	-178.0	-109.0	-40.0
1681	16.738000000000056	0.0254	-0.0723	1.0063	8.7891	-5.9204	-9.6436	11.8048	-36.6449	58.4528	40.68	-178.0	-111.0	-40.0
1682	16.738000000000056	0.0459	-0.0503	1.0132	8.728	-5.7373	-10.1929	12.0959	-36.6504	58.1287	40.67	-179.0	-112.0	-40.0
1683	16.74000000000001	0.0957	-0.0557	0.9937	8.0566	-4.1504	-12.207	12.3926	-36.6559	57.7826	40.67	-179.0	-111.0	-39.0
1684	16.748000000000047	0.043	-0.064	1.0225	7.8735	4.8218	-15.4419	12.6947	-36.5735	57.4255	40.63	-179.0	-113.0	-39.0
1685	16.76299999999992	-0.0381	-0.061	1.0347	7.6904	4.6997	-15.0757	12.9913	-36.4307	57.085	40.64	-179.0	-113.0	-39.0
1686	16.805000000000064	0.0186	-0.0591	1.0366	4.3335	-9.1553	-13.5498	13.266	-36.4087	56.7224	40.61	-179.0	-114.0	-39.0
1687	16.807000000000016	0.0645	-0.0537	1.0215	2.6245	-10.498	-13.3057	13.5297	-36.4581	56.3489	40.66	-181.0	-116.0	-38.0
1688	16.807000000000016	0.0635	-0.0527	0.9951	1.77	-3.6621	-14.1602	13.7769	-36.4526	55.9808	40.62	-180.0	-117.0	-38.0
1689	16.807000000000016	-0.0366	-0.0522	0.9961	-0.1221	0.2441	-15.5029	14.0021	-36.3647	55.6348	40.61	-183.0	-117.0	-39.0
1690	16.807000000000016	0.0088	-0.0444	0.9834	-5.5542	-11.2915	-15.4419	14.1998	-36.3483	55.2612	40.6	-184.0	-118.0	-39.0
1691	16.817999999999984	0.0957	-0.0645	1.0029	-7.5073	-5.188	-16.4185	14.3591	-36.3812	54.8602	40.68	-186.0	-118.0	-39.0
1692	16.845000000000027	-0.0566	-0.0483	1.0073	-5.5542	7.6904	-20.0806	14.5349	-36.2109	54.4977	40.68	-186.0	-117.0	-39.0
1693	16.84699999999998	-0.0122	-0.0571	1.0078	-8.8501	-7.6904	-21.8506	14.7162	-36.134	54.0802	40.65	-186.0	-117.0	-40.0
1694	16.851000000000113	0.0122	-0.0537	1.0181	-9.6436	-10.9253	-24.9023	14.9139	-36.1395	53.6023	40.62	-186.0	-117.0	-41.0
1695	16.919000000000096	-0.019	-0.0503	1.0166	-10.5591	-9.0332	-29.2358	15.1337	-36.1011	53.0914	40.54	-186.0	-116.0	-41.0
1696	16.919000000000096	-0.0044	-0.0562	1.0049	-12.6953	-12.6953	-33.8135	15.3589	-36.0791	52.5201	40.65	-186.0	-116.0	-40.0
1697	16.94399999999996	-0.0161	-0.0571	1.0073	-13.1836	-13.9771	-39.3066	15.6171	-36.0626	51.8884	40.72	-186.0	-116.0	-40.0
1698	16.94399999999996	-0.0137	-0.062	0.9927	-13.0615	-12.3291	-47.0581	15.9192	-36.0077	51.1798	40.69	-188.0	-116.0	-38.0
1699	16.94399999999996	0.0024	-0.0698	0.9761	-11.5967	-9.5825	-53.1006	16.2708	-35.9088	50.3998	40.68	-190.0	-117.0	-37.0
1700	16.94399999999996	-0.0098	-0.0723	0.9902	-7.6294	-2.9907	-58.8989	16.6718	-35.7385	49.5813	40.69	-192.0	-118.0	-36.0
1701	16.948000000000093	-0.0356	-0.0522	0.9844	-4.7607	-0.2441	-65.0635	17.1332	-35.5023	48.7244	40.59	-195.0	-119.0	-34.0
1702	16.948000000000093	-0.0352	-0.043	0.9941	-5.249	-4.3945	-72.5098	17.6495	-35.2606	47.785	40.66	-196.0	-120.0	-33.0
1703	16.972999999999956	-0.0303	-0.0381	1.0142	-6.2256	-7.019	-81.1157	18.2098	-35.0299	46.7468	40.67	-198.0	-121.0	-31.0
1704	17.006000000000085	0.0005	-0.0908	1.0093	-7.6294	-10.8643	-90.0879	18.8031	-34.7882	45.6042	40.68	-200.0	-123.0	-29.0
1705	17.006000000000085	-0.0005	-0.0669	1.0078	-2.0752	-4.4556	-95.0317	19.4513	-34.5026	44.4122	40.68	-202.0	-123.0	-29.0
1706	17.006000000000085	-0.0122	-0.0273	1.0166	-1.77	-7.019	-101.5625	20.1599	-34.1675	43.1763	40.66	-204.0	-125.0	-28.0
1707	17.02299999999991	0.0063	-0.0557	0.9897	-5.6152	-7.3853	-111.8164	20.874	-33.8159	41.8414	40.6	-207.0	-127.0	-27.0
1708	17.02299999999991	0.0459	-0.0679	0.9829	-2.6855	2.6245	-119.751	21.6156	-33.371	40.4517	40.69	-210.0	-129.0	-25.0
1709	17.02299999999991	-0.0015	-0.0532	1.0317	3.2959	15.9912	-124.3896	22.3901	-32.7393	39.1003	40.67	-212.0	-132.0	-24.0
1710	17.02299999999991	0.0103	-0.0498	1.02	4.7607	13.5498	-130.4321	23.1976	-32.0691	37.7106	40.63	-215.0	-136.0	-23.0
1711	17.026000000000067	0.0244	-0.0376	1.0254	4.7607	10.437	-135.8643	24.0216	-31.4044	36.2714	40.63	-217.0	-139.0	-22.0
1712	17.044000000000096	0.0293	-0.0293	1.0469	2.5024	9.5825	-140.7471	24.8346	-30.7123	34.8047	40.66	-219.0	-141.0	-21.0
1713	17.044000000000096	0.0771	-0.0483	1.0239	-0.4272	7.6294	-143.5547	25.6036	-30.0256	33.3105	40.68	-223.0	-144.0	-20.0
1714	17.05099999999993	0.0562	-0.0449	1.0249	-1.77	8.0566	-144.165	26.3397	-29.306	31.8384	40.65	-226.0	-148.0	-19.0
1715	17.067000000000007	0.0664	-0.0527	1.0068	-3.2959	3.3569	-144.9585	27.0319	-28.6139	30.3662	40.71	-229.0	-151.0	-19.0
1716	17.1099999999999	0.0552	-0.0547	0.9727	-2.2583	2.6855	-146.4844	27.713	-27.9218	28.8995	40.65	-231.0	-155.0	-19.0
1717	17.13499999999999	0.0078	-0.0396	0.9761	1.8311	7.6294	-150.7568	28.4052	-27.1527	27.4493	40.74	-233.0	-161.0	-19.0
1718	17.13499999999999	-0.0156	-0.0234	0.9995	5.249	10.1318	-159.0576	29.1357	-26.2903	25.9827	40.62	-235.0	-166.0	-20.0
1719	17.13499999999999	0.0098	-0.0186	1.0098	6.4087	10.1318	-166.5039	29.8773	-25.3839	24.472	40.62	-237.0	-171.0	-20.0
1720	17.13499999999999	0.0273	-0.0044	1.0303	6.5918	11.9019	-175.5371	30.6299	-24.4116	22.9065	40.65	-238.0	-177.0	-19.0
1721	17.13799999999992	0.0615	-0.0132	1.0449	3.6621	10.0708	-181.1523	31.3495	-23.4064	21.297	40.62	-239.0	-182.0	-18.0
1722	17.13799999999992	0.0869	-0.019	1.0464	0.3052	7.7515	-182.8613	32.0142	-22.3956	19.682	40.65	-240.0	-187.0	-16.0
1723	17.162000000000035	0.1406	-0.0327	1.019	-3.3569	2.2583	-181.3354	32.6129	-21.4233	18.0615	40.62	-241.0	-193.0	-15.0
1724	17.192999999999984	0.168	-0.0449	1.0059	-4.9438	3.7842	-176.6968	33.1458	-20.4895	16.485	40.64	-242.0	-199.0	-15.0
1725	17.192999999999984	0.1177	-0.0449	0.981	-6.2866	0.7935	-171.0205	33.6127	-19.5612	14.9963	40.63	-243.0	-205.0	-14.0
1726	17.20900000000006	0.1431	-0.0605	0.9731	-8.3618	-10.8643	-165.5884	34.0302	-18.7537	13.5022	40.61	-244.0	-212.0	-12.0
1727	17.20900000000006	0.1299	-0.0684	0.981	-4.0283	-6.4087	-162.9028	34.4366	-17.9572	12.063	40.7	-245.0	-218.0	-12.0
1728	17.20900000000006	0.0708	-0.0469	0.9878	3.6621	5.249	-163.9404	34.8706	-17.0508	10.7172	40.62	-245.0	-223.0	-12.0
1729	17.211000000000013	0.0786	-0.0391	0.9844	7.7515	5.249	-166.8091	35.332	-16.0895	9.3878	40.56	-246.0	-228.0	-12.0
1730	17.211000000000013	0.0742	-0.0259	1.0	10.6201	5.0659	-169.9219	35.8099	-15.1117	8.0475	40.62	-247.0	-236.0	-12.0
1731	17.230999999999995	0.0996	-0.0195	1.0117	11.4136	4.9438	-173.2178	36.2823	-14.1064	6.7017	40.65	-247.0	-244.0	-12.0
1732	17.232999999999947	0.1235	-0.0254	1.0313	11.2915	5.249	-175.0488	36.7328	-13.0902	5.3448	40.65	-246.0	-250.0	-12.0
1733	17.232999999999947	0.1123	-0.0088	1.0361	10.3149	5.9814	-175.8423	37.1503	-12.0465	4.0045	40.69	-246.0	-256.0	-12.0
1734	17.28099999999995	0.104	-0.0024	1.0371	6.897	3.1128	-176.4526	37.5183	-11.0083	2.6697	40.68	-245.0	-263.0	-13.0
1735	17.28099999999995	0.106	0.0049	1.0313	1.709	-0.5493	-175.7202	37.8149	-10.0031	1.3239	40.73	-245.0	-270.0	-14.0
1736	17.28099999999995	0.082	0.02	1.0117	-5.3101	-8.5449	-174.6216	38.0347	-9.0363	-0.022	40.66	-244.0	-277.0	-15.0
1737	17.28099999999995	0.1338	-0.0254	1.0483	-12.5122	-19.4702	-174.8657	38.1555	-8.1683	-1.4447	40.64	-244.0	-284.0	-16.0
1738	17.2829999999999	0.1992	-0.0483	1.0386	-11.3525	-13.855	-174.5605	38.2379	-7.3114	-2.8674	40.57	-244.0	-291.0	-16.0
1739	17.29600000000005	0.1685	-0.0259	1.0171	-5.249	5.7983	-174.3164	38.3423	-6.3171	-4.1638	40.73	-242.0	-298.0	-16.0
1740	17.31600000000003	0.1274	-0.0264	1.0103	-3.3569	11.9019	-174.1943	38.4467	-5.2405	-5.3833	40.68	-240.0	-306.0	-16.0
1741	17.317999999999984	0.1548	-0.0229	1.0156	-3.54	8.728	-173.4619	38.5291	-4.1748	-6.6028	40.64	-239.0	-313.0	-16.0
1742	17.337999999999965	0.1826	-0.0313	1.0259	-4.0894	9.0332	-170.3491	38.584	-3.1421	-7.8058	40.66	-239.0	-317.0	-16.0
1743	17.365999999999985	0.21	-0.0513	1.0264	-3.9673	12.3291	-165.8325	38.6115	-2.1313	-8.9594	40.66	-237.0	-322.0	-16.0
1744	17.386999999999944	0.2124	-0.0674	1.0054	0.4272	25.6958	-160.9497	38.6334	-1.0767	-10.0195	40.66	-234.0	-329.0	-18.0
1745	17.386999999999944	0.0781	-0.0415	1.0039	7.5684	43.457	-157.1655	38.7103	0.1208	-10.8929	40.65	-231.0	-335.0	-19.0
1746	17.386999999999944	0.1245	0.021	1.0273	5.188	28.0151	-155.9448	38.7817	1.2469	-11.7938	40.65	-227.0	-341.0	-20.0
1747	17.3900000000001	0.0806	0.0103	1.0371	-0.6104	15.0146	-157.4097	38.7817	2.2797	-12.7881	40.69	-223.0	-347.0	-22.0
1748	17.3900000000001	0.0952	-0.0195	1.0342	-7.0801	6.897	-158.4473	38.6884	3.23	-13.8538	40.67	-221.0	-353.0	-24.0
1749	17.410000000000082	0.1616	-0.0005	1.0259	-10.3149	3.7231	-158.6304	38.54	4.1364	-14.9634	40.72	-216.0	-359.0	-26.0
1750	17.429000000000087	0.1567	-0.0137	1.0181	-8.667	12.8174	-160.0342	38.3807	5.0812	-16.051	40.62	-210.0	-362.0	-26.0
1751	17.455999999999904	0.1006	-0.0361	1.0137	-8.1787	18.3716	-160.4004	38.205	6.0974	-17.0837	40.72	-208.0	-369.0	-27.0
1752	17.457000000000107	0.1313	-0.0244	1.0107	-10.9863	11.6577	-157.7759	37.9962	7.0697	-18.1274	40.64	-203.0	-372.0	-28.0
1753	17.471000000000004	0.1899	-0.0361	1.0273	-13.1836	7.2021	-154.2358	37.738	7.9486	-19.2096	40.73	-199.0	-377.0	-28.0
1754	17.471000000000004	0.167	-0.0488	1.0117	-13.1226	11.7798	-149.0479	37.4689	8.811	-20.2313	40.69	-196.0	-380.0	-30.0
1755	17.471000000000004	0.2188	-0.0654	0.9932	-16.4795	11.0474	-141.1743	37.1613	9.624	-21.2091	40.63	-191.0	-382.0	-32.0
1756	17.472999999999956	0.2261	-0.063	1.0127	-14.5874	21.0571	-133.667	36.8646	10.426	-22.088	40.58	-186.0	-386.0	-30.0
1757	17.472999999999956	0.1328	-0.0703	0.9922	-9.8877	31.7383	-130.249	36.6064	11.2939	-22.8625	40.6	-180.0	-389.0	-30.0
1758	17.492999999999938	0.1387	-0.0527	0.9863	-10.0098	33.2642	-125.3052	36.3702	12.1783	-23.5657	40.65	-177.0	-390.0	-30.0
1759	17.49500000000012	0.145	-0.0337	1.0518	-11.6577	35.6445	-124.5728	36.123	13.0627	-24.2468	40.65	-172.0	-392.0	-31.0
1760	17.5150000000001	0.0571	-0.0859	1.0718	-7.5684	37.8418	-126.6479	35.8649	13.9746	-24.9225	40.68	-169.0	-396.0	-32.0
1761	17.541999999999916	0.0405	-0.0483	1.0015	-7.3853	24.231	-125.6104	35.6177	14.8315	-25.6366	40.62	-164.0	-399.0	-33.0
1762	17.55600000000004	0.1499	-0.0493	1.0239	-13.855	8.3008	-123.5962	35.2826	15.4962	-26.4771	40.61	-160.0	-403.0	-33.0
1763	17.557999999999993	0.1987	-0.0933	1.0278	-12.3291	18.2495	-120.6665	34.931	16.1499	-27.29	40.66	-157.0	-406.0	-32.0
1764	17.557999999999993	0.1235	-0.0884	1.0195	-9.8267	31.9214	-116.5161	34.6289	16.9189	-27.9767	40.65	-153.0	-409.0	-31.0
1765	17.582000000000107	0.1172	-0.0869	1.0132	-11.4136	28.5034	-110.7788	34.3213	17.6495	-28.6139	40.75	-149.0	-410.0	-31.0
1766	17.58400000000006	0.1299	-0.0981	1.0015	-12.4512	22.7051	-104.3701	34.0027	18.2922	-29.2401	40.68	-144.0	-412.0	-32.0
1767	17.587999999999965	0.124	-0.1191	0.9917	-11.7188	19.8364	-97.9614	33.6786	18.8635	-29.8444	40.62	-141.0	-413.0	-32.0
1768	17.603000000000065	0.1284	-0.1396	0.9844	-8.667	18.9819	-92.3462	33.3765	19.3799	-30.3992	40.65	-139.0	-415.0	-33.0
1769	17.641000000000076	0.1084	-0.1265	0.9858	-4.5166	21.9116	-87.8906	33.1293	19.8853	-30.91	40.66	-135.0	-415.0	-34.0
1770	17.641000000000076	0.1157	-0.0361	0.9766	-0.9766	26.7944	-85.3882	32.959	20.4181	-31.3605	40.62	-132.0	-414.0	-33.0
1771	17.673000000000002	0.1079	-0.064	1.0215	1.77	33.8745	-85.9375	32.8326	21.0004	-31.778	40.64	-130.0	-415.0	-33.0
1772	17.673000000000002	0.1147	-0.0908	1.0352	8.3008	44.6777	-85.7544	32.7557	21.665	-32.1405	40.64	-126.0	-415.0	-34.0
1773	17.673000000000002	0.0996	-0.0625	1.0205	14.9536	55.4199	-85.7544	32.7777	22.4176	-32.4426	40.66	-123.0	-414.0	-33.0
1774	17.674999999999955	0.0771	-0.0786	1.0166	17.1509	61.0352	-83.5571	32.8491	23.2251	-32.6788	40.66	-119.0	-414.0	-33.0
1775	17.674999999999955	0.0454	-0.103	0.9883	14.7705	55.6641	-79.1016	32.8986	23.9996	-32.8931	40.72	-115.0	-414.0	-33.0
1776	17.674999999999955	0.0205	-0.1143	0.9692	11.6577	47.3633	-74.646	32.8986	24.6698	-33.1183	40.66	-110.0	-415.0	-34.0
1777	17.674999999999955	-0.0176	-0.0981	1.0034	5.6763	30.0293	-69.1528	32.8326	25.2081	-33.371	40.67	-106.0	-416.0	-34.0
1778	17.71900000000005	-0.0181	-0.0552	1.0352	-2.6855	5.5542	-64.0869	32.6624	25.5322	-33.7115	40.63	-104.0	-417.0	-34.0
1779	17.71900000000005	0.0293	-0.0293	1.0532	-13.3057	-16.3574	-60.1196	32.3547	25.6256	-34.1565	40.69	-101.0	-418.0	-34.0
1780	17.7349999999999	0.061	-0.0669	1.0444	-20.813	-24.6582	-57.1899	31.9427	25.5872	-34.6509	40.65	-98.0	-417.0	-34.0
1781	17.7349999999999	0.0835	-0.106	1.0093	-23.0103	-23.1934	-54.3823	31.4923	25.5212	-35.1343	40.69	-95.0	-418.0	-33.0
1782	17.73700000000008	0.0913	-0.1421	0.978	-18.9209	-13.4888	-52.6123	31.0803	25.4938	-35.5518	40.62	-94.0	-418.0	-33.0
1783	17.73700000000008	0.0825	-0.1489	0.9575	-9.0942	2.4414	-52.5513	30.7892	25.5872	-35.8868	40.62	-92.0	-417.0	-32.0
1784	17.759000000000015	0.0771	-0.147	0.9609	3.0518	19.4092	-53.833	30.6519	25.8344	-36.1285	40.64	-89.0	-418.0	-34.0
1785	17.760999999999967	0.0723	-0.1157	0.9673	11.2915	30.6396	-53.3447	30.6519	26.1969	-36.3043	40.69	-85.0	-418.0	-36.0
1786	17.76299999999992	0.0259	-0.0615	0.9995	9.3384	28.6255	-49.9878	30.6848	26.5759	-36.4307	40.69	-85.0	-417.0	-37.0
1787	17.807000000000016	-0.0308	-0.0322	1.0439	0.1221	5.5542	-43.6401	30.6354	26.7957	-36.5845	40.7	-83.0	-416.0	-34.0
1788	17.80899999999997	0.0513	-0.0552	1.0283	-11.1084	-28.1982	-36.7432	30.4211	26.6803	-36.8756	40.55	-82.0	-415.0	-33.0
1789	17.80899999999997	0.1064	-0.0913	1.0215	-17.7002	-36.9873	-31.7993	30.097	26.3782	-37.2162	40.59	-80.0	-415.0	-34.0
1790	17.80899999999997	0.1274	-0.1392	1.0088	-15.5029	-27.2827	-28.6865	29.7949	26.098	-37.4908	40.63	-80.0	-415.0	-34.0
1791	17.814000000000078	0.0767	-0.144	0.9976	-11.8408	-18.7378	-24.4751	29.5697	25.9003	-37.6666	40.66	-79.0	-415.0	-35.0
1792	17.820999999999913	0.0928	-0.1875	0.9839	-12.3901	-25.3296	-19.8364	29.3445	25.6366	-37.8149	40.65	-77.0	-414.0	-35.0
1793	17.841000000000122	0.1069	-0.2163	0.9658	-3.3569	-14.5874	-18.6768	29.1962	25.4114	-37.9193	40.67	-78.0	-413.0	-35.0
1794	17.84400000000005	0.0396	-0.1426	0.9736	4.3945	-6.6528	-16.2354	29.1907	25.285	-37.9358	40.68	-78.0	-412.0	-35.0
1795	17.886999999999944	0.0435	-0.0986	0.9629	3.6011	-12.5122	-14.6484	29.2126	25.1257	-37.9468	40.67	-79.0	-414.0	-36.0
1796	17.889000000000124	0.0889	-0.085	0.9678	-0.1221	-20.5688	-12.0239	29.1962	24.884	-37.9852	40.65	-79.0	-414.0	-36.0
1797	17.889000000000124	0.1216	-0.1465	1.0059	-0.6104	-21.4844	-8.3618	29.1687	24.5874	-38.0072	40.69	-78.0	-413.0	-35.0
1798	17.891000000000076	0.1196	-0.1289	1.0332	5.188	-12.5122	-8.1787	29.1962	24.3402	-37.9907	40.66	-77.0	-412.0	-35.0
1799	17.894000000000005	0.1118	-0.0811	0.9971	9.3994	-4.6387	-6.2256	29.317	24.1809	-37.9138	40.66	-77.0	-412.0	-33.0
1800	17.906999999999925	0.0928	-0.1143	1.0156	9.3384	-1.77	-2.6245	29.4598	24.0381	-37.7765	40.62	-77.0	-413.0	-31.0
1801	17.932999999999993	0.0654	-0.1157	1.0063	8.5449	-4.7607	-0.3052	29.5972	23.8733	-37.6172	40.71	-78.0	-414.0	-31.0
1802	17.935999999999922	0.0732	-0.1157	1.0103	6.8359	-9.0332	0.8545	29.718	23.67	-37.4744	40.63	-77.0	-414.0	-30.0
1803	17.935999999999922	0.0859	-0.123	1.0117	6.8359	-5.6152	0.2441	29.8279	23.4668	-37.326	40.68	-77.0	-414.0	-29.0
1804	18.036000000000058	0.0801	-0.1206	1.0186	7.9346	5.249	-1.6479	29.9652	23.3624	-37.1503	40.65	-76.0	-415.0	-29.0
1805	18.036000000000058	0.0605	-0.0972	1.0449	7.7515	11.7798	-3.7231	30.1135	23.3405	-36.9415	40.62	-76.0	-415.0	-29.0
1806	18.036000000000058	0.062	-0.0923	1.0322	7.2021	9.3384	-4.0283	30.2618	23.324	-36.7438	40.61	-77.0	-413.0	-30.0
1807	18.036000000000058	0.0479	-0.1172	1.0083	5.0659	4.0894	-3.2959	30.3717	23.269	-36.5625	40.64	-78.0	-413.0	-30.0
1808	18.036000000000058	0.0625	-0.0962	1.0073	0.9766	-3.7231	-2.9297	30.4376	23.1372	-36.4197	40.64	-79.0	-415.0	-30.0
1809	18.036000000000058	0.1001	-0.0879	1.0088	0.0	-6.3477	-2.5635	30.4761	22.9614	-36.3098	40.69	-80.0	-416.0	-30.0
1810	18.036000000000058	0.0898	-0.1021	1.0063	2.6855	2.2583	-2.0142	30.5475	22.8351	-36.1615	40.66	-78.0	-416.0	-31.0
1811	18.038999999999987	0.0576	-0.0913	1.001	4.4556	7.8735	-2.0142	30.6519	22.7802	-35.9637	40.57	-78.0	-418.0	-30.0
1812	18.038999999999987	0.0483	-0.0835	1.0039	3.9673	4.5776	-1.8921	30.7617	22.7197	-35.777	40.57	-78.0	-418.0	-29.0
1813	18.038999999999987	0.0742	-0.0815	1.0127	3.479	0.9766	-1.8921	30.8551	22.6208	-35.6122	40.7	-78.0	-418.0	-28.0
1814	18.095000000000027	0.0796	-0.0889	1.0254	3.7842	2.5024	-1.8921	30.9485	22.5165	-35.4529	40.7	-78.0	-418.0	-27.0
1815	18.095000000000027	0.0791	-0.0962	1.0327	3.7231	5.4321	-1.4038	31.0474	22.4396	-35.2716	40.72	-77.0	-417.0	-25.0
1816	18.095000000000027	0.0791	-0.0977	1.0239	2.3804	6.8359	-0.5493	31.1407	22.3737	-35.0793	40.62	-77.0	-416.0	-26.0
1817	18.11200000000008	0.0615	-0.0977	1.0039	2.0752	8.1787	0.0	31.2286	22.3132	-34.8706	40.6	-78.0	-416.0	-26.0
1818	18.11200000000008	0.0469	-0.0923	0.9961	1.9531	6.8359	-0.1831	31.3165	22.2583	-34.6619	40.69	-79.0	-416.0	-25.0
1819	18.11200000000008	0.0522	-0.0947	0.9976	1.1597	2.7466	0.0	31.3879	22.1704	-34.4751	40.66	-80.0	-416.0	-24.0
1820	18.114000000000033	0.0635	-0.104	0.9937	0.9155	0.061	0.061	31.4484	22.0496	-34.3048	40.64	-79.0	-415.0	-24.0
1821	18.114000000000033	0.0664	-0.1021	0.9937	2.1362	0.4883	0.1221	31.5088	21.9232	-34.1455	40.67	-77.0	-415.0	-23.0
1822	18.134000000000015	0.0659	-0.1025	1.0015	3.1738	0.7324	0.4883	31.5912	21.8079	-33.9807	40.7	-77.0	-413.0	-23.0
1823	18.135999999999967	0.0703	-0.1143	1.0146	2.6855	-0.4883	1.3428	31.6626	21.676	-33.8104	40.66	-78.0	-414.0	-24.0
1824	18.154999999999973	0.0693	-0.1333	1.0142	0.9766	-1.709	2.3804	31.7175	21.5277	-33.6456	40.68	-77.0	-415.0	-24.0
1825	18.182999999999993	0.0693	-0.1392	1.0166	-0.061	-2.3193	2.6245	31.756	21.3684	-33.4808	40.64	-77.0	-415.0	-23.0
1826	18.200000000000045	0.0537	-0.1519	1.0078	0.3052	-1.77	2.5024	31.7889	21.2146	-33.316	40.64	-76.0	-416.0	-23.0
1827	18.201999999999998	0.0356	-0.1533	1.0063	1.5259	-2.3804	2.1362	31.8274	21.0718	-33.1512	40.7	-77.0	-418.0	-23.0
1828	18.201999999999998	0.0796	-0.1304	0.9907	2.2583	-4.8828	0.9155	31.8713	20.907	-33.0139	40.61	-76.0	-418.0	-23.0
1829	18.201999999999998	0.0815	-0.1426	0.9917	2.9297	-0.2441	-0.4883	31.9263	20.7642	-32.8876	40.62	-75.0	-418.0	-24.0
1830	18.223999999999933	0.0513	-0.1475	1.0083	4.0894	5.188	0.061	31.9922	20.6818	-32.7173	40.67	-75.0	-417.0	-23.0
1831	18.223999999999933	0.0664	-0.1284	1.0039	3.418	0.1221	0.0	32.0636	20.5829	-32.558	40.7	-74.0	-418.0	-21.0
1832	18.228000000000065	0.0742	-0.1411	1.001	3.2349	-1.8921	0.0	32.1185	20.4456	-32.4261	40.66	-74.0	-420.0	-21.0
1833	18.274000000000115	0.0664	-0.1494	1.0107	4.4556	-0.4883	0.4272	32.179	20.3192	-32.2888	40.66	-75.0	-420.0	-20.0
1834	18.286000000000058	0.0713	-0.1255	1.0073	5.4321	-0.061	1.2207	32.2614	20.1929	-32.135	40.68	-76.0	-419.0	-20.0
1835	18.287000000000035	0.0991	-0.1104	0.9946	4.7607	-1.1597	1.4648	32.3492	20.0555	-31.9922	40.7	-75.0	-420.0	-20.0
1836	18.287000000000035	0.0664	-0.1304	1.0151	4.6387	-0.061	2.5635	32.4261	19.9237	-31.8329	40.65	-75.0	-421.0	-19.0
1837	18.287000000000035	0.0747	-0.1274	1.0166	3.1128	-5.4321	4.5776	32.4921	19.7534	-31.6846	40.72	-75.0	-421.0	-19.0
1838	18.288999999999987	0.0693	-0.127	1.0264	1.4038	-7.2021	6.1035	32.5415	19.5502	-31.5308	40.63	-75.0	-421.0	-18.0
1839	18.29300000000012	0.0874	-0.1323	1.022	-0.4272	-12.3291	5.7983	32.5635	19.314	-31.4099	40.63	-74.0	-422.0	-17.0
1840	18.307999999999993	0.0752	-0.1445	1.0122	0.061	-10.498	6.6528	32.5745	19.0668	-31.2891	40.69	-74.0	-423.0	-17.0
1841	18.312000000000126	0.0464	-0.1255	1.0107	2.1973	-5.5542	7.8735	32.6239	18.8635	-31.1188	40.62	-74.0	-425.0	-17.0
1842	18.329999999999927	0.0269	-0.1323	1.0142	-1.1597	-17.6392	5.8594	32.6404	18.6218	-30.9979	40.68	-74.0	-427.0	-17.0
1843	18.365999999999985	0.1133	-0.1616	1.0063	-2.1973	-22.522	4.6387	32.6019	18.2813	-30.9595	40.64	-75.0	-428.0	-17.0
1844	18.366999999999962	0.1094	-0.1416	1.0137	2.6855	-5.6763	5.7373	32.6239	18.0505	-30.8441	40.67	-76.0	-430.0	-16.0
1845	18.366999999999962	0.1289	-0.1187	1.0103	4.8218	3.9063	5.7373	32.7173	17.9132	-30.6573	40.68	-77.0	-431.0	-16.0
1846	18.371000000000095	0.0605	-0.1182	0.9907	4.4556	6.958	4.3945	32.8052	17.8418	-30.4541	40.67	-78.0	-432.0	-16.0
1847	18.371000000000095	0.0713	-0.1089	0.9932	3.3569	4.8218	6.1035	32.8931	17.7484	-30.2454	40.67	-79.0	-433.0	-16.0
1848	18.38799999999992	0.043	-0.0972	0.9966	2.9907	5.3101	9.0332	32.981	17.6605	-30.0037	40.72	-80.0	-434.0	-15.0
1849	18.39300000000003	0.0854	-0.103	0.9941	0.3662	-0.9766	10.8643	33.0524	17.5012	-29.7839	40.66	-80.0	-435.0	-14.0
1850	18.410000000000082	0.0986	-0.1162	1.0073	-0.8545	-2.3804	11.1694	33.0908	17.3035	-29.5862	40.72	-80.0	-436.0	-12.0
1851	18.432999999999993	0.0791	-0.1133	1.0015	-1.4648	-1.1597	13.6108	33.1293	17.1167	-29.3555	40.66	-81.0	-436.0	-12.0
1852	18.444999999999936	0.063	-0.1035	0.9873	-2.3193	-3.0518	13.3057	33.1622	16.9244	-29.1302	40.6	-79.0	-437.0	-12.0
1853	18.444999999999936	0.0542	-0.0957	0.9795	-2.0752	-4.0283	12.146	33.1897	16.7267	-28.916	40.6	-80.0	-438.0	-12.0
1854	18.447000000000116	0.0747	-0.0869	0.9814	-1.1597	-1.709	12.085	33.2281	16.5454	-28.7073	40.68	-80.0	-438.0	-14.0
1855	18.451000000000022	0.0928	-0.0796	0.9766	-0.9155	3.1738	12.3291	33.2776	16.3916	-28.4766	40.67	-79.0	-439.0	-15.0
1856	18.466000000000122	0.0986	-0.0703	0.9878	-2.0752	6.6528	12.3291	33.3325	16.2762	-28.2239	40.68	-80.0	-442.0	-13.0
1857	18.472999999999956	0.1118	-0.0776	0.998	-4.8218	5.6763	10.9863	33.36	16.1554	-27.9822	40.64	-80.0	-442.0	-12.0
1858	18.488000000000056	0.1279	-0.0767	1.0186	-5.8594	8.1177	7.7515	33.3655	16.062	-27.7625	40.65	-79.0	-444.0	-14.0
1859	18.524000000000115	0.1357	-0.0737	1.0415	-4.5776	15.564	4.2725	33.3765	16.04	-27.5427	40.66	-79.0	-446.0	-14.0
1860	18.52500000000009	0.126	-0.0723	1.0459	-1.4038	26.001	1.9531	33.4314	16.1169	-27.29	40.67	-79.0	-447.0	-14.0
1861	18.52500000000009	0.1021	-0.0537	1.041	2.7466	36.3159	1.2207	33.5413	16.2872	-26.9824	40.69	-78.0	-449.0	-15.0
1862	18.529999999999973	0.0791	-0.0391	1.0337	5.127	39.5508	1.8311	33.6896	16.5125	-26.6418	40.63	-76.0	-452.0	-17.0
1863	18.531999999999925	0.0728	-0.0396	1.0396	4.7607	35.6445	3.7842	33.8489	16.7102	-26.2958	40.6	-74.0	-452.0	-17.0
1864	18.54600000000005	0.0918	-0.0586	1.0488	3.6621	32.4097	6.7749	33.9917	16.8585	-25.9607	40.66	-73.0	-454.0	-15.0
1865	18.55099999999993	0.0991	-0.0654	1.0669	4.2114	34.9731	10.5591	34.14	16.9849	-25.5872	40.66	-73.0	-457.0	-18.0
1866	18.567000000000007	0.1011	-0.0718	1.0815	6.4697	39.0015	14.0381	34.3213	17.1222	-25.1587	40.66	-74.0	-457.0	-18.0
1867	18.591000000000122	0.0991	-0.0723	1.0806	10.5591	43.7622	17.9443	34.552	17.276	-24.6808	40.63	-71.0	-458.0	-18.0
1868	18.604000000000042	0.083	-0.0669	1.0815	15.686	47.7295	22.583	34.8541	17.4408	-24.137	40.59	-69.0	-460.0	-17.0
1869	18.604000000000042	0.0786	-0.0566	1.085	20.3247	51.0864	29.1138	35.2332	17.6001	-23.5217	40.74	-69.0	-462.0	-18.0
1870	18.605999999999995	0.0708	-0.0483	1.0659	25.8789	58.3496	37.9639	35.6891	17.7539	-22.8021	40.65	-69.0	-463.0	-17.0
1871	18.613000000000056	0.0425	-0.0215	1.0493	30.7007	66.1011	46.814	36.2549	17.9187	-21.9397	40.64	-68.0	-463.0	-19.0
1872	18.632000000000062	0.0005	0.0122	1.0371	33.2031	68.4814	61.4014	36.8976	18.0505	-20.9454	40.66	-69.0	-465.0	-22.0
1873	18.632000000000062	-0.0298	0.0215	1.0068	29.8462	57.9834	76.416	37.5513	18.0231	-19.8688	40.7	-70.0	-466.0	-22.0
1874	18.646999999999935	-0.0366	-0.0078	0.9717	25.2075	42.2974	88.4399	38.1445	17.7924	-18.7811	40.67	-70.0	-467.0	-23.0
1875	18.68399999999997	0.0078	-0.0342	0.9771	21.7896	29.7241	96.9238	38.6774	17.3804	-17.7264	40.53	-71.0	-468.0	-23.0
1876	18.68399999999997	0.1152	-0.0068	0.9624	18.4937	18.1885	108.3984	39.1608	16.7816	-16.7047	40.67	-72.0	-468.0	-24.0
1877	18.68399999999997	0.1235	-0.019	0.937	18.4937	16.4795	126.2817	39.6552	16.0345	-15.6061	40.63	-73.0	-471.0	-24.0
1878	18.690000000000055	0.1016	-0.0337	0.9297	18.3716	12.5732	145.1416	40.155	15.1447	-14.3811	40.68	-74.0	-472.0	-27.0
1879	18.690000000000055	0.0781	-0.041	0.9282	16.1133	-1.4038	162.1094	40.6219	14.0515	-13.1122	40.68	-78.0	-474.0	-25.0
1880	18.704999999999927	0.1108	-0.0962	0.9448	15.625	-13.7329	177.4902	41.0339	12.7441	-11.8378	40.65	-82.0	-475.0	-26.0
1881	18.70900000000006	0.1768	-0.1377	0.9692	22.2778	-1.8311	195.6787	41.4789	11.3434	-10.437	40.64	-86.0	-474.0	-27.0
1882	18.728000000000065	0.209	-0.0723	0.9927	33.4473	34.3018	218.2617	42.0667	10.0085	-8.6957	40.55	-91.0	-474.0	-27.0
1883	18.75299999999993	0.2061	0.0234	1.0283	38.208	61.7676	247.3755	42.7753	8.7231	-6.5643	40.61	-98.0	-474.0	-28.0
1884	18.7650000000001	0.2798	0.0342	1.0054	37.9028	86.4258	282.4097	43.5004	7.3389	-4.0759	40.67	-105.0	-473.0	-29.0
1885	18.7650000000001	0.2974	0.0195	0.9712	39.6118	135.9253	319.2139	44.2255	5.9656	-1.0712	40.7	-113.0	-471.0	-30.0
1886	18.766000000000076	0.0967	0.0723	0.9722	36.6821	196.7773	351.6846	44.9451	4.79	2.5928	40.65	-119.0	-469.0	-31.0
1887	18.770999999999958	-0.2158	0.1333	0.9829	13.9771	210.2051	371.521	45.4669	3.6804	6.6742	40.68	-124.0	-467.0	-34.0
1888	18.787000000000035	-0.5146	0.1724	0.9761	-28.9307	135.8032	371.521	45.5219	2.2192	10.47	40.69	-129.0	-463.0	-36.0
1889	18.789999999999964	-0.4507	0.1299	1.0566	-73.2422	-3.9063	347.29	44.978	0.022	13.2166	40.6	-138.0	-458.0	-38.0
1890	18.807999999999993	-0.2456	0.1333	1.1396	-96.4966	-95.3979	326.9043	44.0222	-2.8125	14.9634	40.7	-147.0	-454.0	-40.0
1891	18.84400000000005	0.0508	0.1772	1.165	-109.8633	-155.3345	308.8989	42.8741	-6.0095	16.1444	40.68	-159.0	-446.0	-41.0
1892	18.845000000000027	0.1841	0.1978	1.1333	-102.417	-145.3857	297.4854	41.7096	-9.1571	17.2266	40.69	-170.0	-439.0	-41.0
1893	18.845000000000027	0.1641	0.2021	1.1333	-83.5571	-111.5723	285.7056	40.6219	-11.9641	18.4955	40.69	-182.0	-430.0	-41.0
1894	18.868999999999915	0.144	0.1968	1.144	-65.2466	-88.4399	270.0806	39.6442	-14.436	19.9017	40.62	-193.0	-420.0	-42.0
1895	18.871000000000095	0.1826	0.1411	1.1362	-48.8281	-75.5615	252.2583	38.7598	-16.6553	21.3135	40.67	-203.0	-409.0	-40.0
1896	18.871000000000095	0.2515	0.0654	1.1147	-31.9824	-58.8379	235.8398	37.9688	-18.6383	22.7142	40.7	-211.0	-402.0	-38.0
1897	18.871000000000095	0.2798	0.0771	1.0752	-13.5498	-26.4282	221.4355	37.2821	-20.2917	24.2084	40.68	-221.0	-392.0	-33.0
1898	18.87799999999993	0.249	0.1567	1.0278	1.8311	6.0425	207.2144	36.6998	-21.5717	25.8344	40.67	-230.0	-381.0	-33.0
1899	18.91300000000001	0.2334	0.1943	1.0186	8.667	26.1841	193.4814	36.1725	-22.5714	27.5153	40.65	-237.0	-371.0	-29.0
1900	18.914999999999964	0.2085	0.2051	1.0342	7.5073	41.5039	182.0679	35.6287	-23.3459	29.2181	40.65	-243.0	-361.0	-28.0
1901	18.914999999999964	0.1533	0.2124	1.0498	-0.9155	44.7388	172.0581	35.0134	-23.9777	30.8936	40.7	-248.0	-353.0	-27.0
1902	18.919000000000096	0.0796	0.2739	1.0625	-13.3667	36.7432	162.1094	34.3213	-24.5654	32.4811	40.61	-252.0	-344.0	-26.0
1903	18.930000000000064	0.0596	0.3252	1.0806	-26.123	19.7754	153.0762	33.5632	-25.2081	33.9148	40.67	-256.0	-335.0	-25.0
1904	18.94900000000007	0.0605	0.3379	1.0894	-34.668	9.0942	147.644	32.7557	-25.9003	35.2222	40.74	-258.0	-327.0	-24.0
1905	18.94900000000007	0.0576	0.3198	1.0669	-36.0718	7.3853	144.8975	31.9153	-26.5924	36.4911	40.72	-259.0	-319.0	-23.0
1906	18.95900000000006	0.103	0.2241	1.0562	-30.3955	13.4277	142.7002	31.0803	-27.2241	37.771	40.72	-260.0	-312.0	-23.0
1907	19.001999999999953	0.1309	0.0898	1.0298	-23.3154	34.8511	144.8364	30.2124	-27.6965	39.1553	40.72	-261.0	-304.0	-23.0
1908	19.001999999999953	0.0352	0.0591	0.9736	-23.0103	51.0864	152.8931	29.2566	-27.9767	40.7428	40.64	-262.0	-296.0	-23.0
1909	19.001999999999953	-0.022	0.0791	0.9663	-32.1045	40.4663	158.9966	28.1964	-28.3063	42.3962	40.72	-261.0	-288.0	-23.0
1910	19.008000000000038	-0.0601	0.1382	0.978	-52.4902	11.2305	165.1611	27.0044	-28.8336	43.9948	40.57	-259.0	-280.0	-22.0
1911	19.008000000000038	-0.105	0.2217	0.96	-76.0498	-22.2168	168.9453	25.6421	-29.6356	45.4944	40.59	-257.0	-272.0	-20.0
1912	19.02299999999991	-0.0879	0.3105	0.9199	-89.9048	-42.7246	162.4756	24.1809	-30.6244	46.8842	40.66	-256.0	-264.0	-19.0
1913	19.028999999999996	0.021	0.3638	0.9199	-96.0693	-51.0864	140.564	22.7637	-31.6351	48.0487	40.66	-257.0	-255.0	-17.0
1914	19.045000000000073	0.1191	0.3213	0.9404	-100.0366	-47.9126	116.0889	21.4014	-32.558	48.9716	40.7	-257.0	-246.0	-14.0
1915	19.06899999999996	0.1455	0.2451	0.9424	-96.2524	-17.395	96.8628	20.083	-33.1787	49.7736	40.62	-255.0	-239.0	-11.0
1916	19.077999999999975	0.064	0.1865	0.9307	-89.9658	19.5313	84.2896	18.7976	-33.3545	50.592	40.66	-252.0	-231.0	-8.0
1917	19.077999999999975	-0.0537	0.1211	0.9175	-86.5479	33.8745	73.9746	17.5616	-33.2391	51.394	40.66	-251.0	-223.0	-5.0
1918	19.079999999999927	-0.0977	0.0542	0.9209	-82.4585	29.48	62.9883	16.4191	-33.0688	52.0752	40.62	-250.0	-215.0	-3.0
1919	19.089999999999918	-0.0903	0.0542	0.9341	-71.4111	28.8086	51.6357	15.4358	-32.8711	52.6135	40.62	-248.0	-209.0	-2.0
1920	19.101000000000113	-0.1289	0.0864	0.9531	-55.3589	33.3252	41.0767	14.6887	-32.6074	53.042	40.62	-247.0	-203.0	0.0
1921	19.108999999999924	-0.1719	0.1392	0.9731	-43.0908	27.1606	30.4565	14.1669	-32.3163	53.3386	40.66	-245.0	-198.0	1.0
1922	19.123000000000047	-0.0796	0.1606	0.9951	-31.6772	19.5313	22.583	13.8373	-32.1295	53.5034	40.66	-243.0	-194.0	3.0
1923	19.149000000000115	-0.1045	0.1387	1.0034	-16.6016	29.6021	20.813	13.656	-31.8768	53.6407	40.69	-241.0	-190.0	4.0
1924	19.159000000000106	-0.1714	0.1274	0.9883	-3.9673	35.0952	21.6064	13.5956	-31.5253	53.822	40.63	-239.0	-184.0	4.0
1925	19.159000000000106	-0.2271	0.0981	0.9814	3.479	27.9541	22.522	13.6176	-31.2012	53.9978	40.63	-236.0	-182.0	3.0
1926	19.169000000000096	-0.2534	0.0767	0.9717	6.5918	14.7705	23.3765	13.689	-30.976	54.1571	40.61	-233.0	-180.0	1.0
1927	19.169000000000096	-0.231	0.0527	0.9492	6.7749	0.3662	25.2075	13.7659	-30.9045	54.2944	40.67	-232.0	-177.0	1.0
1928	19.18100000000004	-0.2295	0.0347	0.9199	4.8218	-12.7563	28.6255	13.8263	-30.9705	54.4263	40.67	-230.0	-176.0	0.0
1929	19.189000000000078	-0.2319	0.0181	0.9004	2.6245	-23.0103	31.0669	13.8647	-31.1298	54.5581	40.7	-228.0	-175.0	0.0
1930	19.201999999999998	-0.1997	-0.0088	0.8931	-0.1831	-36.2549	32.8369	13.8647	-31.4319	54.679	40.68	-227.0	-174.0	0.0
1931	19.223999999999933	-0.1455	0.0005	0.9141	-1.4038	-41.3208	32.5928	13.8538	-31.8219	54.7778	40.72	-227.0	-172.0	0.0
1932	19.2349999999999	-0.105	0.0435	0.9648	-1.6479	-37.4756	30.3345	13.8593	-32.2119	54.8547	40.62	-226.0	-172.0	0.0
1933	19.2349999999999	-0.0786	0.0737	1.0098	-3.479	-32.5317	27.832	13.8647	-32.558	54.9097	40.62	-225.0	-172.0	0.0
1934	19.239000000000033	-0.0674	0.085	1.0415	-6.958	-30.2734	27.3438	13.8483	-32.8766	54.9591	40.71	-226.0	-170.0	0.0
1935	19.24700000000007	-0.0801	0.0942	1.061	-9.9487	-28.4424	28.1372	13.7933	-33.1732	55.025	40.67	-227.0	-167.0	1.0
1936	19.256000000000085	-0.083	0.0762	1.0845	-11.4136	-30.3345	29.48	13.7054	-33.4808	55.1074	40.64	-227.0	-166.0	3.0
1937	19.26800000000003	-0.0732	0.0518	1.0874	-9.5215	-33.02	31.7383	13.6066	-33.8159	55.2063	40.65	-227.0	-166.0	3.0
1938	19.30300000000011	-0.0781	0.0405	1.062	-3.9673	-35.8276	33.9966	13.5461	-34.1785	55.3217	40.63	-228.0	-166.0	3.0
1939	19.305000000000064	-0.0503	0.0342	1.0376	3.2349	-38.3301	35.1563	13.5406	-34.574	55.4535	40.62	-229.0	-164.0	5.0
1940	19.305000000000064	-0.0303	0.0342	1.0332	10.498	-36.8042	35.6445	13.5956	-34.9805	55.5908	40.66	-231.0	-162.0	6.0
1941	19.307000000000016	-0.0405	0.0483	1.021	15.3198	-32.4707	36.3159	13.7	-35.3375	55.7446	40.63	-231.0	-162.0	6.0
1942	19.33400000000006	-0.0459	0.0615	1.0117	15.625	-31.9824	38.6353	13.8098	-35.6891	55.9259	40.6	-231.0	-162.0	6.0
1943	19.33400000000006	-0.043	0.0698	1.0049	12.8174	-33.8745	42.7246	13.8757	-36.0571	56.1401	40.66	-231.0	-162.0	6.0
1944	19.338999999999942	-0.0361	0.0562	0.9956	7.9956	-36.1938	48.9502	13.8593	-36.4636	56.4203	40.66	-231.0	-163.0	6.0
1945	19.35699999999997	-0.0293	0.0327	0.9893	1.9531	-38.269	56.2134	13.7219	-36.9031	56.7773	40.72	-232.0	-164.0	5.0
1946	19.381000000000085	-0.0161	0.0186	0.978	-5.4321	-42.5415	62.1338	13.4692	-37.392	57.2003	40.72	-232.0	-164.0	5.0
1947	19.3900000000001	0.0093	-0.001	0.9731	-13.4888	-47.4854	65.7959	13.0957	-37.9413	57.6672	40.69	-233.0	-163.0	7.0
1948	19.3900000000001	0.0313	-0.0073	0.959	-18.3105	-48.0347	67.5659	12.6398	-38.5126	58.1616	40.66	-234.0	-162.0	9.0
1949	19.392000000000053	0.0576	-0.0059	0.9453	-22.0947	-44.6777	67.8711	12.1234	-39.0674	58.678	40.71	-236.0	-161.0	12.0
1950	19.39799999999991	0.084	-0.0322	0.9629	-22.8271	-36.2549	66.5283	11.5741	-39.5508	59.2053	40.64	-236.0	-159.0	14.0
1951	19.411000000000058	0.084	-0.0566	0.9668	-21.3013	-23.8037	64.0259	11.0138	-39.9078	59.7491	40.69	-236.0	-158.0	16.0
1952	19.414999999999964	0.0801	-0.0708	0.9751	-19.3481	-14.2822	59.5703	10.481	-40.144	60.271	40.68	-237.0	-156.0	19.0
1953	19.432999999999993	0.1025	-0.1128	1.0093	-16.8457	-8.1177	54.4434	9.9866	-40.3088	60.7544	40.64	-237.0	-153.0	21.0
1954	19.468000000000075	0.0967	-0.1245	1.019	-12.8174	-1.2207	48.7061	9.5526	-40.3857	61.1829	40.67	-235.0	-151.0	20.0
1955	19.468000000000075	0.085	-0.1357	1.02	-8.5449	1.4038	41.687	9.212	-40.4132	61.5344	40.64	-234.0	-149.0	20.0
1956	19.468000000000075	0.0845	-0.1587	1.019	-2.8687	3.6621	34.0576	8.9813	-40.4022	61.7926	40.66	-234.0	-149.0	21.0
1957	19.470000000000027	0.0649	-0.165	1.0103	3.7231	6.5918	27.0386	8.8605	-40.3473	61.9684	40.63	-234.0	-147.0	22.0
1958	19.499000000000024	0.0527	-0.1543	1.0068	9.4604	7.3853	20.5078	8.8605	-40.2649	62.0618	40.6	-234.0	-147.0	23.0
1959	19.500999999999976	0.0522	-0.1372	1.0049	14.8926	9.8267	15.1367	8.9648	-40.155	62.0837	40.66	-233.0	-146.0	22.0
1960	19.511999999999944	0.042	-0.1357	1.0132	19.4092	12.5732	12.2681	9.1516	-40.0122	62.0618	40.66	-231.0	-146.0	22.0
1961	19.537000000000035	0.0103	-0.1289	1.0024	21.6675	11.8408	10.9863	9.3713	-39.8529	62.0288	40.66	-233.0	-147.0	20.0
1962	19.547000000000025	0.0103	-0.126	1.0015	21.0571	4.0894	9.7656	9.6185	-39.7485	61.9629	40.67	-231.0	-146.0	18.0
1963	19.547000000000025	0.04	-0.127	0.9902	20.3247	-0.7935	8.8501	9.8657	-39.7156	61.875	40.66	-232.0	-144.0	17.0
1964	19.547000000000025	0.0459	-0.1284	0.9771	20.0195	0.9155	8.1177	10.1129	-39.6826	61.7761	40.61	-229.0	-143.0	16.0
1965	19.548999999999978	0.0391	-0.1162	0.979	18.1885	2.9297	6.2866	10.3546	-39.6277	61.6608	40.62	-228.0	-143.0	15.0
1966	19.55899999999997	0.0386	-0.0952	0.9761	15.2588	4.3335	4.3945	10.5908	-39.5508	61.5289	40.72	-227.0	-141.0	14.0
1967	19.569999999999936	0.0278	-0.082	0.9819	13.0615	5.3711	3.9063	10.8105	-39.4629	61.3861	40.59	-228.0	-141.0	12.0
1968	19.575000000000045	0.0181	-0.0684	0.9824	10.498	7.3242	4.0894	11.0083	-39.353	61.2488	40.62	-229.0	-141.0	10.0
1969	19.61500000000001	0.0068	-0.0728	0.9702	8.3618	7.8735	6.1035	11.1676	-39.2322	61.1389	40.68	-228.0	-142.0	9.0
1970	19.616999999999962	-0.0093	-0.0918	0.9556	6.2866	5.9814	9.7046	11.2775	-39.1278	61.0675	40.62	-227.0	-142.0	7.0
1971	19.616999999999962	-0.0068	-0.1055	0.9438	3.0518	2.6245	13.1226	11.3269	-39.0564	61.0345	40.63	-226.0	-143.0	4.0
1972	19.618999999999915	0.0044	-0.0962	0.9497	-2.1362	-1.8311	16.1743	11.3159	-39.0344	61.0236	40.66	-225.0	-143.0	4.0
1973	19.62799999999993	0.0342	-0.082	0.9653	-9.8267	-7.4463	18.1274	11.2335	-39.0839	61.0291	40.66	-222.0	-142.0	1.0
1974	19.646999999999935	0.0713	-0.083	0.979	-17.1509	-8.2397	18.9819	11.0687	-39.1663	61.0345	40.66	-220.0	-140.0	0.0
1975	19.649000000000115	0.0693	-0.0791	0.9868	-21.4233	-0.9155	19.104	10.8435	-39.1992	61.0565	40.62	-220.0	-138.0	0.0
1976	19.656999999999925	0.0532	-0.0859	0.9917	-23.7427	4.6387	18.7988	10.5798	-39.1663	61.095	40.68	-220.0	-137.0	0.0
1977	19.692000000000007	0.0386	-0.1016	0.998	-24.6582	6.2866	18.3716	10.3052	-39.0948	61.1389	40.68	-217.0	-139.0	-1.0
1978	19.69399999999996	0.0269	-0.0981	0.9951	-24.353	5.249	17.5781	10.036	-39.0234	61.1664	40.62	-217.0	-138.0	-2.0
1979	19.69399999999996	0.0337	-0.0952	0.999	-22.9492	3.7842	16.6016	9.7888	-38.9685	61.1829	40.65	-218.0	-137.0	-2.0
1980	19.695999999999913	0.0459	-0.0938	1.0093	-20.3247	5.127	15.686	9.5801	-38.9081	61.1884	40.67	-217.0	-138.0	-4.0
1981	19.704999999999927	0.0469	-0.0859	1.0132	-17.1509	8.728	14.3433	9.4043	-38.8202	61.1774	40.74	-214.0	-136.0	-6.0
1982	19.723999999999933	0.0337	-0.0801	1.0205	-14.5264	11.6577	12.9395	9.2725	-38.6938	61.1609	40.69	-213.0	-136.0	-5.0
1983	19.726000000000113	-0.1704	-0.1982	1.502	-7.9346	7.4463	12.2681	9.1791	-38.54	61.1444	40.62	-212.0	-134.0	-5.0
1984	19.77299999999991	0.126	-0.0317	0.9575	22.8882	-64.0259	8.606	9.4592	-38.941	60.9741	40.65	-213.0	-131.0	-6.0
1985	19.77299999999991	0.2437	-0.0835	0.9126	16.3574	-41.2598	3.9673	9.8273	-39.5233	60.683	40.66	-212.0	-131.0	-7.0
1986	19.77500000000009	0.1768	-0.1094	0.9053	11.8408	2.9907	3.479	10.047	-39.5728	60.5017	40.66	-213.0	-130.0	-9.0
1987	19.77500000000009	0.0342	-0.1074	0.9663	4.2114	25.0854	2.3193	10.1843	-39.3146	60.3864	40.66	-213.0	-130.0	-11.0
1988	19.777000000000044	0.0244	-0.1514	1.0107	-4.0283	8.1177	-0.4883	10.2393	-39.1333	60.2216	40.61	-213.0	-128.0	-11.0
1989	19.784000000000106	-0.0352	-0.0386	0.9253	-4.7607	16.3574	7.3242	10.2722	-38.963	60.1227	40.65	-211.0	-129.0	-12.0
1990	19.80600000000004	-0.0713	-0.0054	0.9385	-18.3716	12.9395	16.9067	10.1459	-38.7543	60.1611	40.65	-211.0	-127.0	-15.0
1991	19.807999999999993	0.0332	-0.0713	0.9512	-30.8228	4.5776	22.3999	9.8218	-38.6993	60.249	40.7	-209.0	-125.0	-17.0
1992	19.826999999999998	0.0288	-0.1011	0.9492	-36.8652	9.2773	26.7944	9.3768	-38.6169	60.4028	40.65	-209.0	-124.0	-18.0
1993	19.851000000000113	0.1074	-0.1523	1.0005	-41.9312	7.6294	25.5127	8.8605	-38.562	60.5457	40.69	-207.0	-122.0	-19.0
1994	19.861000000000104	0.0259	-0.1147	0.9673	-37.1704	27.1606	24.6582	8.3771	-38.3533	60.705	40.61	-204.0	-120.0	-21.0
1995	19.861000000000104	0.021	-0.144	1.0015	-37.9639	25.6958	24.1699	7.8992	-38.0621	60.8752	40.62	-204.0	-117.0	-23.0
1996	19.863000000000056	0.1118	-0.1694	1.0645	-35.1563	22.9492	19.043	7.4652	-37.8534	60.9741	40.68	-202.0	-118.0	-23.0
1997	19.863000000000056	0.0391	-0.1343	1.0806	-27.2827	31.7993	14.8926	7.1411	-37.5513	61.0236	40.66	-200.0	-117.0	-24.0
1998	19.883000000000038	-0.0459	-0.1025	1.0986	-23.1323	29.48	15.0757	6.8994	-37.2107	61.0675	40.7	-199.0	-116.0	-22.0
[truncated: 6,525 more rows]
