# Supplementary material for: Measuring Labor Input: Construction Activity Counting Using IMU on Hand Tools
Source: Sensors (Basel). 2023 Nov 26;23(23):9420. doi: 10.3390/s23239420 (PMC10708667; doi:10.3390/s23239420)
Supplement: Supplementary file 1 [file sensors-23-09420-s001.zip › Spanner05.csv]

	time	ax	ay	az	wx	wy	wz	rx	ry	rz	temper	hx	hy	hz
0	0.0	0.0488	-0.0459	1.0122	0.0	0.0	0.0	32.7283	-23.7964	22.9559	40.77	-282.0	-234.0	4.0
1	0.0	0.0479	-0.0474	1.0112	0.0	0.0	0.0	32.7283	-23.7964	22.9559	40.78	-281.0	-235.0	5.0
2	0.00200000000018008	0.0483	-0.0449	1.0117	0.0	0.0	0.0	32.7283	-23.7964	22.9559	40.81	-280.0	-235.0	4.0
3	0.00200000000018008	0.0498	-0.0454	1.0132	0.0	0.0	0.0	32.7283	-23.7964	22.9559	40.82	-279.0	-234.0	4.0
4	0.008000000000038199	0.0503	-0.0459	1.0127	0.0	0.0	0.0	32.7283	-23.7964	22.9559	40.83	-278.0	-236.0	5.0
5	0.03000000000020009	0.0498	-0.0444	1.0103	0.0	0.0	0.0	32.7283	-23.7964	22.9504	40.72	-278.0	-237.0	7.0
6	0.032000000000152795	0.0464	-0.0464	1.0107	0.0	0.0	0.0	32.7283	-23.7909	22.9504	40.83	-279.0	-237.0	7.0
7	0.038000000000010914	0.0479	-0.0459	1.0112	0.0	0.0	0.0	32.7283	-23.7909	22.9449	40.76	-280.0	-236.0	7.0
8	0.07100000000014006	0.0459	-0.0425	1.0093	0.0	0.0	0.0	32.7283	-23.7909	22.9504	40.77	-281.0	-234.0	5.0
9	0.08200000000010732	0.0459	-0.0439	1.0132	0.0	0.0	0.0	32.7338	-23.7909	22.9449	40.77	-278.0	-235.0	7.0
10	0.08400000000006003	0.0488	-0.0474	1.0117	0.0	0.0	0.0	32.7338	-23.7909	22.9449	40.77	-278.0	-235.0	6.0
11	0.09100000000012187	0.0488	-0.0449	1.0112	0.0	0.0	0.0	32.7338	-23.7909	22.9449	40.84	-279.0	-236.0	5.0
12	0.10400000000004184	0.0479	-0.0483	1.0132	0.0	0.0	0.0	32.7338	-23.7909	22.9449	40.8	-280.0	-235.0	4.0
13	0.10599999999999454	0.0488	-0.0479	1.0112	0.0	0.0	0.0	32.7283	-23.7909	22.9449	40.8	-278.0	-234.0	4.0
14	0.10800000000017462	0.0474	-0.0454	1.0117	0.0	0.0	0.0	32.7283	-23.7909	22.9449	40.76	-279.0	-233.0	3.0
15	0.15200000000004366	0.0483	-0.0483	1.0088	0.0	0.0	0.0	32.7283	-23.7909	22.9449	40.78	-281.0	-233.0	4.0
16	0.15200000000004366	0.0483	-0.0464	1.0093	0.0	0.0	0.0	32.7283	-23.7909	22.9449	40.76	-280.0	-234.0	3.0
17	0.15399999999999636	0.0483	-0.0454	1.0142	0.0	0.0	0.0	32.7283	-23.7909	22.9449	40.75	-283.0	-232.0	3.0
18	0.1570000000001528	0.0488	-0.0435	1.0142	0.0	0.0	0.0	32.7283	-23.7964	22.9504	40.84	-280.0	-233.0	4.0
19	0.1590000000001055	0.0469	-0.0435	1.0132	0.0	0.0	0.0	32.7283	-23.7964	22.9504	40.8	-280.0	-233.0	7.0
20	0.1690000000000964	0.0459	-0.0425	1.0122	0.0	0.0	0.0	32.7283	-23.7964	22.9504	40.77	-282.0	-234.0	5.0
21	0.20100000000002183	0.0488	-0.0444	1.0107	0.0	0.0	0.0	32.7283	-23.7964	22.9504	40.84	-283.0	-234.0	5.0
22	0.20100000000002183	0.0493	-0.0449	1.0107	0.0	0.0	0.0	32.7283	-23.7964	22.9559	40.83	-282.0	-233.0	6.0
23	0.20100000000002183	0.0493	-0.0425	1.0146	0.0	0.0	0.0	32.7283	-23.8019	22.9559	40.82	-282.0	-231.0	6.0
24	0.27899999999999636	0.0503	-0.0439	1.0132	0.0	0.0	0.0	32.7283	-23.8019	22.9559	40.84	-281.0	-231.0	6.0
25	0.27899999999999636	0.0483	-0.0454	1.0117	0.0	0.0	0.0	32.7283	-23.8074	22.9614	40.8	-281.0	-232.0	4.0
26	0.27899999999999636	0.0488	-0.0444	1.0137	0.0	0.0	0.0	32.7283	-23.8074	22.9614	40.8	-281.0	-231.0	5.0
27	0.27899999999999636	0.0474	-0.0444	1.0103	0.0	0.0	0.0	32.7228	-23.8074	22.9669	40.8	-280.0	-231.0	4.0
28	0.27899999999999636	0.0474	-0.0469	1.0122	0.0	0.0	0.0	32.7228	-23.8074	22.9669	40.81	-279.0	-232.0	4.0
29	0.28300000000012915	0.0503	-0.0464	1.0142	0.0	0.0	0.0	32.7228	-23.8129	22.9669	40.82	-279.0	-233.0	4.0
30	0.28300000000012915	0.0493	-0.0454	1.0127	0.0	0.0	0.0	32.7228	-23.8129	22.9669	40.84	-278.0	-234.0	4.0
31	0.28300000000012915	0.0479	-0.0444	1.0122	0.0	0.0	0.0	32.7228	-23.8129	22.9669	40.82	-279.0	-233.0	4.0
32	0.3040000000000873	0.0469	-0.0464	1.0132	0.0	0.0	0.0	32.7228	-23.8129	22.9669	40.88	-280.0	-231.0	3.0
33	0.34600000000000364	0.0469	-0.0449	1.0132	0.0	0.0	0.0	32.7228	-23.8129	22.9669	40.83	-279.0	-233.0	2.0
34	0.34600000000000364	0.0464	-0.0444	1.0122	0.0	0.0	0.0	32.7228	-23.8129	22.9669	40.8	-281.0	-235.0	1.0
35	0.3690000000001419	0.0469	-0.0469	1.0137	0.0	0.0	0.0	32.7228	-23.8129	22.9669	40.75	-282.0	-234.0	4.0
36	0.3690000000001419	0.0479	-0.0459	1.0146	0.0	0.0	0.0	32.7228	-23.8129	22.9724	40.74	-282.0	-233.0	3.0
37	0.3690000000001419	0.0483	-0.0454	1.0127	0.0	0.0	0.0	32.7228	-23.8129	22.9724	40.81	-281.0	-233.0	2.0
38	0.37200000000007094	0.0479	-0.0464	1.0107	0.0	0.0	0.0	32.7228	-23.8129	22.9724	40.79	-281.0	-233.0	1.0
39	0.37200000000007094	0.0469	-0.0459	1.0142	0.0	0.0	0.0	32.7173	-23.8184	22.9779	40.8	-283.0	-232.0	1.0
40	0.37200000000007094	0.0479	-0.0439	1.0122	0.0	0.0	0.0	32.7173	-23.8184	22.9779	40.8	-283.0	-231.0	0.0
41	0.39000000000010004	0.0483	-0.0449	1.0107	0.0	0.0	0.0	32.7173	-23.8184	22.9834	40.81	-283.0	-232.0	1.0
42	0.39200000000005275	0.0488	-0.0444	1.0098	0.0	0.0	0.0	32.7173	-23.8239	22.9834	40.86	-282.0	-233.0	1.0
43	0.42000000000007276	0.0469	-0.043	1.0117	0.0	0.0	0.0	32.7173	-23.8239	22.9834	40.84	-280.0	-231.0	1.0
44	0.4329999999999927	0.0474	-0.0449	1.0117	0.0	0.0	0.0	32.7173	-23.8239	22.9889	40.84	-279.0	-232.0	0.0
45	0.4329999999999927	0.0488	-0.0464	1.0117	0.0	0.0	0.0	32.7173	-23.8239	22.9889	40.82	-282.0	-234.0	2.0
46	0.4350000000001728	0.0479	-0.0449	1.0132	0.0	0.0	0.0	32.7173	-23.8239	22.9889	40.84	-281.0	-234.0	3.0
47	0.45600000000013097	0.0474	-0.0435	1.0122	0.0	0.0	0.0	32.7173	-23.8239	22.9889	40.79	-279.0	-235.0	4.0
48	0.45600000000013097	0.0474	-0.0435	1.0093	0.0	0.0	0.0	32.7173	-23.8239	22.9834	40.81	-277.0	-235.0	3.0
49	0.4580000000000837	0.0464	-0.0425	1.0117	0.0	0.0	0.0	32.7173	-23.8184	22.9834	40.78	-277.0	-237.0	3.0
50	0.5040000000001328	0.0483	-0.0454	1.0098	0.0	0.0	0.0	32.7228	-23.8184	22.9779	40.75	-278.0	-238.0	4.0
51	0.5060000000000855	0.0464	-0.0454	1.0098	0.0	0.0	0.0	32.7228	-23.8129	22.9724	40.79	-278.0	-239.0	4.0
52	0.5320000000001528	0.0469	-0.0449	1.0122	0.0	0.0	0.0	32.7228	-23.8129	22.9724	40.8	-280.0	-240.0	3.0
53	0.5380000000000109	0.0479	-0.0449	1.0132	0.0	0.0	0.0	32.7228	-23.8129	22.9669	40.8	-278.0	-239.0	4.0
54	0.5380000000000109	0.0488	-0.0439	1.0122	0.0	0.0	0.0	32.7283	-23.8074	22.9669	40.8	-279.0	-238.0	5.0
55	0.5380000000000109	0.0474	-0.0449	1.0098	0.0	0.0	0.0	32.7283	-23.8074	22.9614	40.78	-280.0	-236.0	6.0
56	0.5380000000000109	0.0474	-0.0454	1.0112	0.0	0.0	0.0	32.7283	-23.8074	22.9614	40.81	-280.0	-234.0	5.0
57	0.5389999999999873	0.0464	-0.0454	1.0122	0.0	0.0	0.0	32.7283	-23.8074	22.9614	40.81	-280.0	-235.0	4.0
58	0.581000000000131	0.0479	-0.0454	1.0103	0.0	0.0	0.0	32.7283	-23.8074	22.9614	40.76	-278.0	-234.0	5.0
59	0.6360000000001946	0.0479	-0.0459	1.0127	0.0	0.0	0.0	32.7283	-23.8074	22.9614	40.79	-278.0	-235.0	5.0
60	0.6360000000001946	0.0469	-0.0459	1.0117	0.0	0.0	0.0	32.7283	-23.8074	22.9614	40.75	-279.0	-234.0	4.0
61	0.6360000000001946	0.0469	-0.0459	1.0098	0.0	0.0	0.0	32.7283	-23.8019	22.9614	40.68	-278.0	-234.0	5.0
62	0.6639999999999873	0.0474	-0.0474	1.0107	0.0	0.0	0.0	32.7283	-23.8019	22.9559	40.74	-278.0	-234.0	4.0
63	0.6639999999999873	0.0479	-0.0459	1.0127	0.0	0.0	0.0	32.7283	-23.8019	22.9559	40.77	-279.0	-235.0	4.0
64	0.6639999999999873	0.0479	-0.0449	1.0122	0.0	0.0	0.0	32.7283	-23.8019	22.9559	40.81	-279.0	-236.0	3.0
65	0.6639999999999873	0.0459	-0.0459	1.0098	0.0	0.0	0.0	32.7283	-23.8019	22.9559	40.78	-279.0	-235.0	3.0
66	0.6639999999999873	0.0474	-0.0459	1.0117	0.0	0.0	0.0	32.7283	-23.8019	22.9559	40.83	-279.0	-234.0	3.0
67	0.6639999999999873	0.0508	-0.0454	1.0127	0.0	0.0	0.0	32.7283	-23.8019	22.9559	40.83	-279.0	-233.0	3.0
68	0.6690000000000964	0.0474	-0.0454	1.0107	0.0	0.0	0.0	32.7283	-23.8019	22.9559	40.86	-279.0	-232.0	3.0
69	0.6690000000000964	0.0464	-0.0459	1.0132	0.0	0.0	0.0	32.7283	-23.8019	22.9559	40.82	-280.0	-231.0	4.0
70	0.6960000000001401	0.0498	-0.0459	1.0122	0.0	0.0	0.0	32.7228	-23.8074	22.9614	40.79	-281.0	-229.0	4.0
71	0.7470000000000709	0.0488	-0.0464	1.0127	0.0	0.0	0.0	32.7228	-23.8074	22.9614	40.8	-282.0	-230.0	3.0
72	0.7470000000000709	0.0474	-0.0464	1.0107	0.0	0.0	0.0	32.7228	-23.8129	22.9669	40.83	-283.0	-230.0	1.0
73	0.7470000000000709	0.0464	-0.0449	1.0142	0.0	0.0	0.0	32.7173	-23.8129	22.9724	40.89	-284.0	-229.0	0.0
74	0.7730000000001382	0.0498	-0.0454	1.0137	0.0	0.0	0.0	32.7173	-23.8184	22.9779	40.86	-284.0	-230.0	1.0
75	0.7730000000001382	0.0459	-0.0439	1.0103	0.0	0.0	0.0	32.7173	-23.8184	22.9834	40.77	-284.0	-232.0	1.0
76	0.7730000000001382	0.0459	-0.0464	1.0107	0.0	0.0	0.0	32.7173	-23.8239	22.9834	40.74	-284.0	-232.0	1.0
77	0.7730000000001382	0.0479	-0.0464	1.0122	0.0	0.0	0.0	32.7118	-23.8239	22.9889	40.79	-283.0	-232.0	1.0
78	0.7730000000001382	0.0469	-0.0474	1.0122	0.0	0.0	0.0	32.7118	-23.8239	22.9889	40.77	-283.0	-234.0	2.0
79	0.77800000000002	0.0479	-0.0459	1.0112	0.0	0.0	0.0	32.7118	-23.8239	22.9889	40.83	-282.0	-235.0	3.0
80	0.77800000000002	0.0479	-0.0439	1.0122	0.0	0.0	0.0	32.7118	-23.8239	22.9889	40.83	-281.0	-234.0	4.0
81	0.8020000000001346	0.0474	-0.0444	1.0122	0.0	0.0	0.0	32.7118	-23.8239	22.9944	40.82	-280.0	-233.0	5.0
82	0.8530000000000655	0.0479	-0.0454	1.0142	0.0	0.0	0.0	32.7118	-23.8239	22.9944	40.82	-281.0	-233.0	4.0
83	0.8530000000000655	0.0469	-0.0459	1.0132	0.0	0.0	0.0	32.7118	-23.8293	22.9944	40.86	-280.0	-233.0	3.0
84	0.8530000000000655	0.0474	-0.0435	1.0112	0.0	0.0	0.0	32.7118	-23.8293	22.9944	40.83	-279.0	-233.0	3.0
85	0.8780000000001564	0.0459	-0.0425	1.0103	0.0	0.0	0.0	32.7118	-23.8239	22.9944	40.81	-278.0	-233.0	2.0
86	0.8780000000001564	0.0483	-0.0439	1.0137	0.0	0.0	0.0	32.7118	-23.8239	22.9944	40.83	-277.0	-234.0	2.0
87	0.8780000000001564	0.0503	-0.0439	1.0122	0.0	0.0	0.0	32.7173	-23.8239	22.9889	40.85	-276.0	-235.0	3.0
88	0.8780000000001564	0.0483	-0.0439	1.0122	0.0	0.0	0.0	32.7173	-23.8239	22.9834	40.84	-277.0	-235.0	3.0
89	0.8780000000001564	0.0464	-0.0449	1.0151	0.0	0.0	0.0	32.7173	-23.8239	22.9834	40.83	-277.0	-234.0	4.0
90	0.8820000000000618	0.0474	-0.0435	1.0122	0.0	0.0	0.0	32.7173	-23.8184	22.9834	40.81	-278.0	-234.0	4.0
91	0.8820000000000618	0.0488	-0.0444	1.0117	0.0	0.0	0.0	32.7173	-23.8184	22.9834	40.85	-279.0	-234.0	5.0
92	0.9060000000001764	0.0488	-0.0449	1.0127	0.0	0.0	0.0	32.7173	-23.8184	22.9834	40.83	-279.0	-233.0	5.0
93	0.9550000000001546	0.0483	-0.0459	1.0132	0.0	0.0	0.0	32.7173	-23.8184	22.9834	40.79	-280.0	-234.0	6.0
94	0.956000000000131	0.0479	-0.0439	1.0107	0.0	0.0	0.0	32.7173	-23.8239	22.9834	40.79	-281.0	-234.0	7.0
95	0.9809999999999945	0.0464	-0.042	1.0117	0.0	0.0	0.0	32.7173	-23.8239	22.9834	40.88	-282.0	-234.0	7.0
96	0.9820000000001983	0.0469	-0.0464	1.0142	0.0	0.0	0.0	32.7173	-23.8239	22.9834	40.86	-282.0	-234.0	8.0
97	0.9820000000001983	0.0469	-0.0449	1.0117	0.0	0.0	0.0	32.7173	-23.8239	22.9889	40.78	-282.0	-235.0	7.0
98	0.9820000000001983	0.0469	-0.0439	1.0103	0.0	0.0	0.0	32.7173	-23.8239	22.9889	40.8	-282.0	-234.0	7.0
99	0.9820000000001983	0.0464	-0.0469	1.0112	0.0	0.0	0.0	32.7173	-23.8239	22.9889	40.74	-281.0	-234.0	7.0
100	0.9860000000001037	0.0459	-0.0439	1.0112	0.0	0.0	0.0	32.7173	-23.8239	22.9889	40.83	-279.0	-235.0	7.0
101	1.0130000000001473	0.0469	-0.0459	1.0146	0.0	0.0	0.0	32.7173	-23.8239	22.9889	40.8	-279.0	-236.0	6.0
102	1.0130000000001473	0.0488	-0.0459	1.0112	0.0	0.0	0.0	32.7173	-23.8184	22.9834	40.84	-280.0	-236.0	4.0
103	1.0590000000001965	0.0479	-0.0435	1.0122	0.0	0.0	0.0	32.7173	-23.8184	22.9834	40.8	-281.0	-236.0	4.0
104	1.0590000000001965	0.0483	-0.0439	1.0103	0.0	0.0	0.0	32.7173	-23.8184	22.9834	40.83	-281.0	-236.0	5.0
105	1.0760000000000218	0.0469	-0.0439	1.0112	0.0	0.0	0.0	32.7228	-23.8184	22.9834	40.78	-282.0	-235.0	6.0
106	1.0760000000000218	0.0474	-0.0444	1.0146	0.0	0.0	0.0	32.7173	-23.8184	22.9834	40.77	-281.0	-234.0	6.0
107	1.0760000000000218	0.0474	-0.0425	1.0137	0.0	0.0	0.0	32.7228	-23.8184	22.9834	40.77	-281.0	-235.0	7.0
108	1.0769999999999982	0.0483	-0.0464	1.0117	0.0	0.0	0.0	32.7228	-23.8184	22.9834	40.79	-280.0	-235.0	6.0
109	1.0769999999999982	0.0503	-0.0435	1.0117	0.0	0.0	0.0	32.7228	-23.8184	22.9834	40.77	-280.0	-235.0	6.0
110	1.081000000000131	0.0488	-0.0435	1.0132	0.0	0.0	0.0	32.7228	-23.8239	22.9834	40.75	-280.0	-234.0	5.0
111	1.081000000000131	0.0483	-0.0459	1.0132	0.0	0.0	0.0	32.7228	-23.8239	22.9834	40.82	-281.0	-234.0	4.0
112	1.09699999999998	0.0459	-0.043	1.0117	0.0	0.0	0.0	32.7228	-23.8239	22.9834	40.81	-281.0	-234.0	3.0
113	1.09900000000016	0.0474	-0.0435	1.0107	0.0	0.0	0.0	32.7228	-23.8239	22.9834	40.85	-280.0	-234.0	3.0
114	1.1380000000001473	0.0479	-0.0469	1.0112	0.0	0.0	0.0	32.7228	-23.8239	22.9834	40.83	-278.0	-234.0	2.0
115	1.1550000000002	0.0479	-0.0459	1.0112	0.0	0.0	0.0	32.7228	-23.8184	22.9834	40.83	-278.0	-235.0	1.0
116	1.1560000000001764	0.0479	-0.0454	1.0107	0.0	0.0	0.0	32.7228	-23.8184	22.9834	40.79	-279.0	-235.0	1.0
117	1.1600000000000819	0.0469	-0.0454	1.0122	0.0	0.0	0.0	32.7228	-23.8184	22.9779	40.79	-280.0	-235.0	2.0
118	1.1600000000000819	0.0488	-0.0435	1.0122	0.0	0.0	0.0	32.7228	-23.8184	22.9779	40.88	-280.0	-234.0	2.0
119	1.1600000000000819	0.0479	-0.0435	1.0137	0.0	0.0	0.0	32.7228	-23.8184	22.9779	40.87	-279.0	-233.0	4.0
120	1.175000000000182	0.0479	-0.0454	1.0137	0.0	0.0	0.0	32.7228	-23.8184	22.9779	40.87	-278.0	-235.0	5.0
121	1.1770000000001346	0.0469	-0.0449	1.0122	0.0	0.0	0.0	32.7228	-23.8184	22.9779	40.8	-278.0	-234.0	5.0
122	1.1980000000000928	0.0454	-0.0459	1.0078	0.0	0.0	0.0	32.7228	-23.8184	22.9779	40.76	-278.0	-235.0	5.0
123	1.2309999999999945	0.0464	-0.0444	1.0127	0.0	0.0	0.0	32.7228	-23.8184	22.9779	40.78	-280.0	-233.0	5.0
124	1.2460000000000946	0.0479	-0.0449	1.0127	0.0	0.0	0.0	32.7228	-23.8184	22.9779	40.85	-281.0	-232.0	5.0
125	1.2460000000000946	0.0483	-0.0459	1.0088	0.0	0.0	0.0	32.7228	-23.8184	22.9779	40.82	-279.0	-234.0	4.0
126	1.2460000000000946	0.0469	-0.0444	1.0073	0.0	0.0	0.0	32.7228	-23.8184	22.9779	40.83	-278.0	-233.0	4.0
127	1.2480000000000473	0.0459	-0.0425	1.0083	0.0	0.0	0.0	32.7283	-23.8184	22.9779	40.72	-277.0	-234.0	4.0
128	1.2480000000000473	0.0488	-0.0439	1.0127	0.0	0.0	0.0	32.7283	-23.8129	22.9724	40.81	-276.0	-236.0	2.0
129	1.2530000000001564	0.0479	-0.0454	1.0146	0.0	0.0	0.0	32.7283	-23.8129	22.9724	40.73	-276.0	-236.0	2.0
130	1.2760000000000673	0.0479	-0.0474	1.0078	0.0	0.0	0.0	32.7283	-23.8074	22.9669	40.79	-276.0	-238.0	3.0
131	1.2760000000000673	0.0474	-0.0483	1.0117	0.0	0.0	0.0	32.7283	-23.8074	22.9614	40.84	-276.0	-237.0	3.0
132	1.3140000000000782	0.0474	-0.043	1.0151	0.0	0.0	0.0	32.7338	-23.8019	22.9559	40.81	-277.0	-238.0	3.0
133	1.3260000000000218	0.0474	-0.0425	1.0117	0.0	0.0	0.0	32.7338	-23.8019	22.9559	40.8	-277.0	-238.0	4.0
134	1.3260000000000218	0.0498	-0.0454	1.0112	0.0	0.0	0.0	32.7338	-23.8019	22.9504	40.8	-277.0	-236.0	3.0
135	1.3260000000000218	0.0479	-0.0449	1.0112	0.0	0.0	0.0	32.7338	-23.7964	22.9504	40.82	-277.0	-237.0	4.0
136	1.328000000000202	0.0474	-0.0435	1.0127	0.0	0.0	0.0	32.7393	-23.7964	22.9449	40.77	-278.0	-235.0	4.0
137	1.3320000000001073	0.0444	-0.0464	1.0122	0.0	0.0	0.0	32.7393	-23.7964	22.9449	40.8	-279.0	-236.0	4.0
138	1.3860000000001946	0.0464	-0.0454	1.0142	0.0	0.0	0.0	32.7393	-23.7909	22.9449	40.84	-278.0	-236.0	4.0
139	1.3880000000001473	0.0498	-0.0435	1.0103	0.0	0.0	0.0	32.7393	-23.7909	22.9395	40.76	-279.0	-236.0	3.0
140	1.3880000000001473	0.0464	-0.0444	1.0093	0.0	0.0	0.0	32.7393	-23.7909	22.9395	40.82	-276.0	-236.0	3.0
141	1.3880000000001473	0.0459	-0.0459	1.0132	0.0	0.0	0.0	32.7393	-23.7854	22.934	40.81	-277.0	-237.0	3.0
142	1.3880000000001473	0.0483	-0.0459	1.0112	0.0	0.0	0.0	32.7393	-23.7854	22.934	40.78	-277.0	-237.0	5.0
143	1.3910000000000764	0.0474	-0.0444	1.0151	0.0	0.0	0.0	32.7448	-23.7854	22.9285	40.78	-276.0	-237.0	4.0
144	1.4060000000001764	0.0479	-0.043	1.0137	0.0	0.0	0.0	32.7448	-23.7854	22.9285	40.81	-278.0	-235.0	4.0
145	1.4190000000000964	0.0464	-0.0444	1.0112	0.0	0.0	0.0	32.7448	-23.7799	22.9285	40.79	-277.0	-234.0	4.0
146	1.4400000000000546	0.0479	-0.0464	1.0142	0.0	0.0	0.0	32.7448	-23.7799	22.923	40.81	-278.0	-235.0	3.0
147	1.4640000000001692	0.0464	-0.0469	1.0132	0.0	0.0	0.0	32.7448	-23.7799	22.923	40.81	-280.0	-234.0	4.0
148	1.4640000000001692	0.0479	-0.0449	1.0117	0.0	0.0	0.0	32.7448	-23.7799	22.9285	40.81	-280.0	-234.0	5.0
149	1.4770000000000891	0.0479	-0.0479	1.0127	0.0	0.0	0.0	32.7448	-23.7799	22.9285	40.79	-280.0	-234.0	6.0
150	1.4770000000000891	0.0469	-0.0459	1.0142	0.0	0.0	0.0	32.7448	-23.7799	22.9285	40.78	-281.0	-235.0	6.0
151	1.4770000000000891	0.0469	-0.0444	1.0122	0.0	0.0	0.0	32.7448	-23.7799	22.9285	40.78	-281.0	-236.0	6.0
152	1.4860000000001037	0.0479	-0.0415	1.0132	0.0	0.0	0.0	32.7448	-23.7799	22.9285	40.82	-282.0	-236.0	5.0
153	1.4960000000000946	0.0474	-0.0425	1.0103	0.0	0.0	0.0	32.7448	-23.7799	22.9285	40.81	-283.0	-236.0	4.0
154	1.5040000000001328	0.0488	-0.0459	1.0137	0.0	0.0	0.0	32.7448	-23.7799	22.9285	40.76	-282.0	-237.0	5.0
155	1.553000000000111	0.0488	-0.0449	1.0093	0.0	0.0	0.0	32.7448	-23.7799	22.9285	40.81	-282.0	-236.0	3.0
156	1.5550000000000637	0.0483	-0.0459	1.0078	0.0	0.0	0.0	32.7448	-23.7799	22.9285	40.77	-281.0	-237.0	4.0
157	1.5550000000000637	0.0483	-0.0444	1.0122	0.0	0.0	0.0	32.7448	-23.7799	22.923	40.81	-281.0	-238.0	4.0
158	1.5550000000000637	0.0479	-0.0464	1.0107	0.0	0.0	0.0	32.7448	-23.7799	22.923	40.85	-279.0	-238.0	3.0
159	1.5650000000000546	0.0474	-0.0474	1.0103	0.0	0.0	0.0	32.7448	-23.7799	22.923	40.76	-279.0	-237.0	3.0
160	1.566000000000031	0.0479	-0.0444	1.0127	0.0	0.0	0.0	32.7448	-23.7799	22.923	40.79	-281.0	-235.0	2.0
161	1.5720000000001164	0.0498	-0.0439	1.0127	0.0	0.0	0.0	32.7448	-23.7799	22.923	40.79	-281.0	-234.0	2.0
162	1.5960000000000036	0.0469	-0.0464	1.0103	0.0	0.0	0.0	32.7448	-23.7799	22.9175	40.81	-280.0	-235.0	3.0
163	1.5960000000000036	0.0479	-0.0464	1.0137	0.0	0.0	0.0	32.7448	-23.7799	22.9175	40.77	-280.0	-235.0	4.0
164	1.61200000000008	0.0488	-0.0464	1.0103	0.0	0.0	0.0	32.7448	-23.7799	22.9175	40.82	-279.0	-237.0	4.0
165	1.634999999999991	0.0474	-0.0464	1.0112	0.0	0.0	0.0	32.7448	-23.7799	22.9175	40.87	-278.0	-235.0	4.0
166	1.6460000000001855	0.0474	-0.0439	1.0107	0.0	0.0	0.0	32.7448	-23.7744	22.9175	40.83	-278.0	-235.0	3.0
167	1.6480000000001382	0.0454	-0.0449	1.0088	0.0	0.0	0.0	32.7448	-23.7744	22.912	40.83	-278.0	-236.0	2.0
168	1.6480000000001382	0.0493	-0.0454	1.0117	0.0	0.0	0.0	32.7448	-23.7744	22.912	40.84	-278.0	-236.0	2.0
169	1.650000000000091	0.0474	-0.0464	1.0127	0.0	0.0	0.0	32.7502	-23.7744	22.912	40.8	-278.0	-236.0	3.0
170	1.66800000000012	0.0479	-0.0469	1.0112	0.0	0.0	0.0	32.7502	-23.7689	22.9065	40.78	-277.0	-235.0	4.0
171	1.6710000000000491	0.0483	-0.0464	1.0107	0.0	0.0	0.0	32.7502	-23.7689	22.9065	40.81	-278.0	-235.0	3.0
172	1.6890000000000782	0.0479	-0.0439	1.0151	0.0	0.0	0.0	32.7502	-23.7689	22.9065	40.8	-279.0	-234.0	2.0
173	1.7130000000001928	0.0474	-0.0449	1.0117	0.0	0.0	0.0	32.7502	-23.7689	22.9065	40.84	-280.0	-234.0	3.0
174	1.72400000000016	0.0483	-0.0435	1.0107	0.0	0.0	0.0	32.7502	-23.7689	22.9065	40.84	-281.0	-235.0	3.0
175	1.72400000000016	0.0469	-0.0439	1.0117	0.0	0.0	0.0	32.7502	-23.7689	22.9065	40.81	-280.0	-235.0	2.0
176	1.7260000000001128	0.0483	-0.0449	1.0137	0.0	0.0	0.0	32.7502	-23.7689	22.9065	40.81	-279.0	-235.0	2.0
177	1.7320000000001983	0.0498	-0.0474	1.0127	0.0	0.0	0.0	32.7502	-23.7689	22.9065	40.81	-279.0	-235.0	2.0
178	1.7510000000002037	0.0483	-0.0488	1.0127	0.0	0.0	0.0	32.7502	-23.7689	22.901	40.77	-279.0	-235.0	2.0
179	1.7510000000002037	0.0479	-0.0469	1.0142	0.0	0.0	0.0	32.7502	-23.7689	22.901	40.76	-280.0	-234.0	2.0
180	1.7690000000000055	0.0493	-0.0444	1.0137	0.0	0.0	0.0	32.7502	-23.7689	22.901	40.83	-279.0	-233.0	1.0
181	1.8020000000001346	0.0483	-0.043	1.0122	0.0	0.0	0.0	32.7502	-23.7689	22.901	40.81	-279.0	-234.0	1.0
182	1.803000000000111	0.0488	-0.0425	1.0103	0.0	0.0	0.0	32.7502	-23.7744	22.901	40.76	-280.0	-233.0	2.0
183	1.803000000000111	0.0479	-0.0454	1.0137	0.0	0.0	0.0	32.7502	-23.7744	22.9065	40.88	-280.0	-233.0	2.0
184	1.8050000000000637	0.0488	-0.0449	1.0117	0.0	0.0	0.0	32.7502	-23.7744	22.9065	40.81	-281.0	-234.0	3.0
185	1.8079999999999927	0.0479	-0.0444	1.0098	0.0	0.0	0.0	32.7502	-23.7744	22.9065	40.8	-281.0	-234.0	6.0
186	1.8240000000000691	0.0479	-0.0459	1.0103	0.0	0.0	0.0	32.7502	-23.7744	22.9065	40.77	-282.0	-235.0	6.0
187	1.8320000000001073	0.0479	-0.0435	1.0137	0.0	0.0	0.0	32.7502	-23.7744	22.9065	40.77	-282.0	-235.0	5.0
188	1.8460000000000036	0.0454	-0.0454	1.0132	0.0	0.0	0.0	32.7502	-23.7744	22.9065	40.77	-281.0	-236.0	4.0
189	1.8690000000001419	0.0503	-0.0439	1.0122	0.0	0.0	0.0	32.7502	-23.7744	22.9065	40.81	-281.0	-236.0	4.0
190	1.8800000000001091	0.0474	-0.0449	1.0122	0.0	0.0	0.0	32.7502	-23.7744	22.9065	40.83	-281.0	-235.0	4.0
191	1.8820000000000618	0.0474	-0.0459	1.0122	0.0	0.0	0.0	32.7502	-23.7744	22.9065	40.85	-280.0	-233.0	4.0
192	1.8820000000000618	0.0479	-0.0439	1.0107	0.0	0.0	0.0	32.7502	-23.7744	22.912	40.79	-280.0	-233.0	4.0
193	1.8910000000000764	0.0498	-0.0444	1.0088	0.0	0.0	0.0	32.7502	-23.7799	22.912	40.77	-280.0	-234.0	5.0
194	1.9110000000000582	0.0474	-0.0444	1.0107	0.0	0.0	0.0	32.7502	-23.7799	22.912	40.81	-281.0	-235.0	5.0
195	1.9110000000000582	0.0493	-0.0439	1.0107	0.0	0.0	0.0	32.7502	-23.7799	22.912	40.77	-281.0	-235.0	6.0
196	1.9470000000001164	0.0488	-0.0439	1.0117	0.0	0.0	0.0	32.7502	-23.7799	22.912	40.81	-280.0	-236.0	6.0
197	1.9490000000000691	0.0474	-0.0444	1.0112	0.0	0.0	0.0	32.7502	-23.7799	22.912	40.86	-281.0	-236.0	6.0
198	1.9490000000000691	0.0464	-0.0464	1.0112	0.0	0.0	0.0	32.7502	-23.7799	22.912	40.82	-281.0	-237.0	6.0
199	1.953000000000202	0.0474	-0.0444	1.0093	0.0	0.0	0.0	32.7502	-23.7799	22.9065	40.72	-280.0	-236.0	6.0
200	1.95900000000006	0.0474	-0.0454	1.0112	0.0	0.0	0.0	32.7502	-23.7799	22.9065	40.76	-280.0	-235.0	5.0
201	1.9730000000001837	0.0479	-0.0454	1.0137	0.0	0.0	0.0	32.7502	-23.7799	22.9065	40.76	-280.0	-235.0	4.0
202	2.0370000000000346	0.0483	-0.0459	1.0146	0.0	0.0	0.0	32.7502	-23.7799	22.9065	40.83	-282.0	-235.0	4.0
203	2.0389999999999873	0.0464	-0.0459	1.0093	0.0	0.0	0.0	32.7502	-23.7799	22.912	40.81	-282.0	-236.0	4.0
204	2.0389999999999873	0.0444	-0.0454	1.0107	0.0	0.0	0.0	32.7502	-23.7744	22.912	40.79	-282.0	-237.0	4.0
205	2.0389999999999873	0.0469	-0.0454	1.0103	0.0	0.0	0.0	32.7502	-23.7744	22.912	40.86	-281.0	-236.0	4.0
206	2.0389999999999873	0.0454	-0.0439	1.0137	0.0	0.0	0.0	32.7502	-23.7744	22.912	40.79	-281.0	-236.0	3.0
207	2.0410000000001673	0.0469	-0.0444	1.0112	0.0	0.0	0.0	32.7502	-23.7744	22.912	40.86	-282.0	-236.0	3.0
208	2.0410000000001673	0.0498	-0.0464	1.0122	0.0	0.0	0.0	32.7448	-23.7744	22.912	40.81	-283.0	-234.0	4.0
209	2.050000000000182	0.0488	-0.0469	1.0161	0.0	0.0	0.0	32.7448	-23.7799	22.912	40.8	-282.0	-234.0	4.0
210	2.07100000000014	0.0474	-0.0459	1.0132	0.0	0.0	0.0	32.7448	-23.7799	22.912	40.81	-281.0	-233.0	4.0
211	2.07100000000014	0.0474	-0.043	1.0156	0.0	0.0	0.0	32.7448	-23.7799	22.9175	40.81	-280.0	-234.0	4.0
212	2.081000000000131	0.0454	-0.0479	1.0137	0.0	0.0	0.0	32.7448	-23.7799	22.9175	40.8	-279.0	-234.0	3.0
213	2.1140000000000327	0.0469	-0.0454	1.0112	0.0	0.0	0.0	32.7448	-23.7799	22.9175	40.84	-280.0	-234.0	4.0
214	2.125	0.0474	-0.0444	1.0098	0.0	0.0	0.0	32.7448	-23.7799	22.9175	40.84	-280.0	-234.0	4.0
215	2.125	0.0469	-0.0444	1.0117	0.0	0.0	0.0	32.7448	-23.7799	22.9175	40.74	-280.0	-234.0	3.0
216	2.12700000000018	0.0474	-0.0439	1.0107	0.0	0.0	0.0	32.7448	-23.7799	22.9175	40.8	-280.0	-234.0	2.0
217	2.129000000000133	0.0469	-0.0469	1.0103	0.0	0.0	0.0	32.7448	-23.7799	22.9175	40.86	-280.0	-234.0	2.0
218	2.1480000000001382	0.0459	-0.0439	1.0083	0.0	0.0	0.0	32.7448	-23.7799	22.9175	40.81	-281.0	-234.0	2.0
219	2.1520000000000437	0.0474	-0.0444	1.0107	0.0	0.0	0.0	32.7448	-23.7799	22.923	40.81	-282.0	-234.0	3.0
220	2.1590000000001055	0.0449	-0.0454	1.0112	0.0	0.0	0.0	32.7448	-23.7799	22.923	40.79	-281.0	-235.0	2.0
221	2.1920000000000073	0.0469	-0.0459	1.0151	0.0	0.0	0.0	32.7448	-23.7799	22.923	40.76	-282.0	-234.0	3.0
222	2.203000000000202	0.0464	-0.0479	1.0107	0.0	0.0	0.0	32.7393	-23.7799	22.923	40.86	-281.0	-236.0	3.0
223	2.203000000000202	0.0469	-0.0439	1.0117	0.0	0.0	0.0	32.7393	-23.7799	22.923	40.81	-280.0	-237.0	2.0
224	2.2050000000001546	0.0459	-0.0444	1.0107	0.0	0.0	0.0	32.7448	-23.7799	22.923	40.86	-280.0	-237.0	1.0
225	2.2100000000000364	0.0474	-0.0459	1.0146	0.0	0.0	0.0	32.7448	-23.7799	22.923	40.87	-280.0	-235.0	1.0
226	2.2320000000001983	0.0469	-0.0454	1.0137	0.0	0.0	0.0	32.7448	-23.7799	22.923	40.82	-281.0	-235.0	2.0
227	2.2320000000001983	0.0483	-0.0469	1.0107	0.0	0.0	0.0	32.7393	-23.7799	22.923	40.81	-281.0	-235.0	3.0
228	2.2460000000000946	0.0483	-0.0454	1.0127	0.0	0.0	0.0	32.7393	-23.7799	22.923	40.81	-279.0	-234.0	4.0
229	2.2789999999999964	0.0474	-0.0444	1.0146	0.0	0.0	0.0	32.7393	-23.7799	22.923	40.81	-278.0	-234.0	3.0
230	2.2789999999999964	0.0474	-0.0464	1.0098	0.0	0.0	0.0	32.7393	-23.7744	22.9175	40.84	-278.0	-234.0	2.0
231	2.282000000000153	0.0474	-0.0474	1.0117	0.0	0.0	0.0	32.7393	-23.7744	22.923	40.88	-277.0	-231.0	3.0
232	2.282000000000153	0.0493	-0.0459	1.0151	0.0	0.0	0.0	32.7393	-23.7799	22.923	40.86	-278.0	-231.0	2.0
233	2.288000000000011	0.0488	-0.0464	1.0103	0.0	0.0	0.0	32.7393	-23.7799	22.923	40.75	-278.0	-232.0	1.0
234	2.3020000000001346	0.0479	-0.0474	1.0122	0.0	0.0	0.0	32.7393	-23.7799	22.923	40.86	-279.0	-233.0	3.0
235	2.3090000000001965	0.0464	-0.0449	1.0098	0.0	0.0	0.0	32.7393	-23.7799	22.923	40.83	-279.0	-234.0	2.0
236	2.3230000000000928	0.0479	-0.0435	1.0093	0.0	0.0	0.0	32.7393	-23.7799	22.923	40.83	-278.0	-234.0	2.0
237	2.3480000000001837	0.0479	-0.0444	1.0146	0.0	0.0	0.0	32.7393	-23.7799	22.923	40.78	-276.0	-232.0	2.0
238	2.3610000000001037	0.0469	-0.0459	1.0132	0.0	0.0	0.0	32.7393	-23.7744	22.9175	40.76	-275.0	-235.0	3.0
239	2.3610000000001037	0.0474	-0.0454	1.0112	0.0	0.0	0.0	32.7393	-23.7744	22.9175	40.78	-277.0	-234.0	3.0
240	2.3640000000000327	0.0483	-0.0444	1.0112	0.0	0.0	0.0	32.7393	-23.7744	22.9175	40.79	-277.0	-233.0	4.0
241	2.3659999999999854	0.0469	-0.0439	1.0107	0.0	0.0	0.0	32.7393	-23.7744	22.9175	40.79	-276.0	-233.0	5.0
242	2.3810000000000855	0.0454	-0.0439	1.0142	0.0	0.0	0.0	32.7448	-23.7744	22.9175	40.81	-275.0	-233.0	5.0
243	2.3880000000001473	0.0474	-0.0435	1.0142	0.0	0.0	0.0	32.7448	-23.7744	22.9175	40.75	-278.0	-233.0	4.0
244	2.423999999999978	0.0483	-0.043	1.0098	0.0	0.0	0.0	32.7448	-23.7744	22.912	40.8	-278.0	-235.0	3.0
245	2.4260000000001583	0.0474	-0.0454	1.0137	0.0	0.0	0.0	32.7448	-23.7689	22.912	40.81	-279.0	-236.0	3.0
246	2.4260000000001583	0.0483	-0.0454	1.0137	0.0	0.0	0.0	32.7448	-23.7689	22.912	40.84	-280.0	-235.0	2.0
247	2.428000000000111	0.0469	-0.0444	1.0112	0.0	0.0	0.0	32.7448	-23.7689	22.912	40.8	-280.0	-235.0	3.0
248	2.441000000000031	0.0459	-0.0435	1.0107	0.0	0.0	0.0	32.7448	-23.7689	22.912	40.83	-280.0	-235.0	2.0
249	2.4440000000001874	0.0493	-0.0439	1.0132	0.0	0.0	0.0	32.7448	-23.7689	22.912	40.78	-279.0	-232.0	1.0
250	2.461999999999989	0.0464	-0.0449	1.0098	0.0	0.0	0.0	32.7448	-23.7744	22.912	40.81	-279.0	-232.0	3.0
251	2.4780000000000655	0.0449	-0.0435	1.0137	0.0	0.0	0.0	32.7448	-23.7744	22.9175	40.76	-279.0	-230.0	6.0
252	2.5010000000002037	0.0474	-0.043	1.0117	0.0	0.0	0.0	32.7448	-23.7744	22.9175	40.79	-279.0	-231.0	5.0
253	2.512000000000171	0.0464	-0.0449	1.0098	0.0	0.0	0.0	32.7448	-23.7744	22.9175	40.82	-278.0	-232.0	5.0
254	2.512000000000171	0.0474	-0.0469	1.0112	0.0	0.0	0.0	32.7448	-23.7744	22.9175	40.82	-278.0	-234.0	4.0
255	2.5140000000001237	0.0474	-0.0469	1.0117	0.0	0.0	0.0	32.7448	-23.7744	22.9175	40.82	-277.0	-234.0	4.0
256	2.5190000000000055	0.0479	-0.0454	1.0117	0.0	0.0	0.0	32.7448	-23.7744	22.9175	40.83	-278.0	-235.0	3.0
257	2.5340000000001055	0.0464	-0.0454	1.0127	0.0	0.0	0.0	32.7448	-23.7744	22.9175	40.81	-280.0	-234.0	3.0
258	2.5550000000000637	0.0488	-0.0459	1.0112	0.0	0.0	0.0	32.7448	-23.7744	22.9175	40.86	-280.0	-234.0	3.0
259	2.5800000000001546	0.0483	-0.0444	1.0137	0.0	0.0	0.0	32.7448	-23.7744	22.9175	40.78	-281.0	-235.0	3.0
260	2.5900000000001455	0.0469	-0.0449	1.0142	0.0	0.0	0.0	32.7448	-23.7744	22.9175	40.83	-281.0	-237.0	4.0
261	2.5900000000001455	0.0483	-0.0439	1.0107	0.0	0.0	0.0	32.7448	-23.7744	22.9175	40.82	-281.0	-236.0	2.0
262	2.5900000000001455	0.0469	-0.0459	1.0132	0.0	0.0	0.0	32.7448	-23.7689	22.912	40.83	-279.0	-237.0	4.0
263	2.5920000000000982	0.0474	-0.0435	1.0137	0.0	0.0	0.0	32.7448	-23.7689	22.912	40.83	-279.0	-236.0	6.0
264	2.602000000000089	0.0483	-0.042	1.0122	0.0	0.0	0.0	32.7448	-23.7689	22.912	40.79	-278.0	-236.0	5.0
265	2.6110000000001037	0.0474	-0.0444	1.0151	0.0	0.0	0.0	32.7502	-23.7689	22.912	40.84	-279.0	-236.0	3.0
266	2.619000000000142	0.0474	-0.0444	1.0122	0.0	0.0	0.0	32.7502	-23.7689	22.912	40.77	-279.0	-235.0	3.0
267	2.6550000000002	0.0479	-0.041	1.0107	0.0	0.0	0.0	32.7502	-23.7689	22.9065	40.81	-278.0	-236.0	4.0
268	2.657000000000153	0.0498	-0.0435	1.0146	0.0	0.0	0.0	32.7502	-23.7689	22.9065	40.81	-279.0	-233.0	6.0
269	2.657000000000153	0.0479	-0.0464	1.0146	0.0	0.0	0.0	32.7502	-23.7689	22.9065	40.83	-279.0	-234.0	5.0
270	2.661000000000058	0.0469	-0.0454	1.0132	0.0	0.0	0.0	32.7502	-23.7689	22.9065	40.8	-280.0	-233.0	5.0
271	2.663000000000011	0.0474	-0.0449	1.0127	0.0	0.0	0.0	32.7502	-23.7689	22.912	40.79	-281.0	-232.0	5.0
272	2.689000000000078	0.0483	-0.0444	1.0146	0.0	0.0	0.0	32.7502	-23.7689	22.912	40.84	-282.0	-231.0	6.0
273	2.6920000000000073	0.0459	-0.0435	1.0117	0.0	0.0	0.0	32.7502	-23.7744	22.9175	40.8	-282.0	-231.0	6.0
274	2.6950000000001637	0.0464	-0.0425	1.0122	0.0	0.0	0.0	32.7502	-23.7744	22.923	40.79	-281.0	-232.0	5.0
275	2.7309999999999945	0.0469	-0.0435	1.0112	0.0	0.0	0.0	32.7502	-23.7744	22.923	40.86	-279.0	-232.0	5.0
276	2.7330000000001746	0.0464	-0.0435	1.0122	0.0	0.0	0.0	32.7502	-23.7744	22.923	40.78	-278.0	-233.0	5.0
277	2.73700000000008	0.0474	-0.0479	1.0132	0.0	0.0	0.0	32.7502	-23.7744	22.923	40.87	-278.0	-233.0	4.0
278	2.742000000000189	0.0488	-0.0459	1.0112	0.0	0.0	0.0	32.7448	-23.7744	22.923	40.78	-279.0	-233.0	6.0
279	2.7490000000000236	0.0479	-0.0459	1.0137	0.0	0.0	0.0	32.7448	-23.7744	22.923	40.85	-279.0	-233.0	7.0
280	2.7630000000001473	0.0469	-0.0479	1.0122	0.0	0.0	0.0	32.7448	-23.7799	22.923	40.79	-279.0	-232.0	7.0
281	2.7660000000000764	0.0469	-0.0454	1.0083	0.0	0.0	0.0	32.7448	-23.7799	22.9285	40.79	-279.0	-233.0	8.0
282	2.785000000000082	0.0474	-0.0425	1.0083	0.0	0.0	0.0	32.7448	-23.7799	22.9285	40.78	-279.0	-233.0	7.0
283	2.8220000000001164	0.0479	-0.0444	1.0146	0.0	0.0	0.0	32.7448	-23.7799	22.9285	40.84	-280.0	-233.0	7.0
284	2.8220000000001164	0.0503	-0.0469	1.0132	0.0	0.0	0.0	32.7448	-23.7799	22.9285	40.86	-280.0	-234.0	6.0
285	2.8220000000001164	0.0474	-0.0449	1.0117	0.0	0.0	0.0	32.7448	-23.7799	22.9285	40.76	-281.0	-233.0	5.0
286	2.824000000000069	0.0479	-0.0444	1.0112	0.0	0.0	0.0	32.7448	-23.7799	22.9285	40.75	-281.0	-234.0	5.0
287	2.826000000000022	0.0479	-0.0449	1.0112	0.0	0.0	0.0	32.7448	-23.7799	22.934	40.8	-282.0	-235.0	5.0
288	2.844000000000051	0.0474	-0.0454	1.0142	0.0	0.0	0.0	32.7448	-23.7854	22.934	40.78	-283.0	-234.0	4.0
289	2.84900000000016	0.0483	-0.0444	1.0093	0.0	0.0	0.0	32.7448	-23.7854	22.934	40.81	-284.0	-234.0	3.0
290	2.8860000000001946	0.0493	-0.0444	1.0083	0.0	0.0	0.0	32.7393	-23.7854	22.9395	40.81	-284.0	-235.0	4.0
291	2.8880000000001473	0.0488	-0.0469	1.0132	0.0	0.0	0.0	32.7393	-23.7909	22.9395	40.84	-283.0	-234.0	5.0
292	2.8880000000001473	0.0483	-0.0488	1.0151	0.0	0.0	0.0	32.7393	-23.7909	22.9395	40.82	-283.0	-234.0	4.0
293	2.897000000000162	0.0469	-0.0454	1.0137	0.0	0.0	0.0	32.7393	-23.7909	22.9449	40.8	-283.0	-233.0	5.0
294	2.897000000000162	0.0479	-0.0435	1.0132	0.0	0.0	0.0	32.7393	-23.7909	22.9449	40.8	-282.0	-233.0	5.0
295	2.9190000000000964	0.0483	-0.0435	1.0117	0.0	0.0	0.0	32.7393	-23.7964	22.9449	40.79	-280.0	-234.0	5.0
296	2.921000000000049	0.0479	-0.0449	1.0117	0.0	0.0	0.0	32.7393	-23.7909	22.9449	40.76	-279.0	-235.0	6.0
297	2.9260000000001583	0.0498	-0.0464	1.0112	0.0	0.0	0.0	32.7393	-23.7964	22.9449	40.82	-279.0	-234.0	6.0
298	2.9880000000000564	0.0493	-0.0425	1.0112	0.0	0.0	0.0	32.7393	-23.7964	22.9449	40.81	-281.0	-235.0	6.0
299	2.9909999999999854	0.0469	-0.0435	1.0132	0.0	0.0	0.0	32.7393	-23.7964	22.9449	40.8	-282.0	-236.0	6.0
300	2.9909999999999854	0.0483	-0.0439	1.0112	0.0	0.0	0.0	32.7393	-23.7964	22.9449	40.81	-282.0	-236.0	6.0
301	2.9909999999999854	0.0479	-0.043	1.0142	0.0	0.0	0.0	32.7393	-23.7964	22.9449	40.78	-282.0	-235.0	6.0
302	2.9909999999999854	0.0488	-0.0435	1.0161	0.0	0.0	0.0	32.7393	-23.7964	22.9449	40.84	-282.0	-234.0	7.0
303	2.997000000000071	0.0483	-0.0454	1.0127	0.0	0.0	0.0	32.7393	-23.7964	22.9504	40.81	-280.0	-234.0	7.0
304	2.997000000000071	0.0474	-0.0444	1.0127	0.0	0.0	0.0	32.7393	-23.7964	22.9449	40.78	-280.0	-236.0	7.0
305	3.008000000000038	0.0493	-0.0439	1.0117	0.0	0.0	0.0	32.7393	-23.7964	22.9449	40.77	-280.0	-237.0	6.0
306	3.0140000000001237	0.0488	-0.0444	1.0122	0.0	0.0	0.0	32.7393	-23.7964	22.9449	40.82	-280.0	-236.0	6.0
307	3.036000000000058	0.0459	-0.0474	1.0112	0.0	0.0	0.0	32.7393	-23.7964	22.9449	40.82	-279.0	-234.0	7.0
308	3.0389999999999873	0.0469	-0.0464	1.0146	0.0	0.0	0.0	32.7393	-23.7964	22.9449	40.82	-278.0	-234.0	6.0
309	3.0830000000000837	0.0469	-0.0444	1.0142	0.0	0.0	0.0	32.7393	-23.7964	22.9449	40.83	-278.0	-235.0	5.0
310	3.0830000000000837	0.0479	-0.0435	1.0117	0.0	0.0	0.0	32.7393	-23.7909	22.9395	40.83	-278.0	-235.0	5.0
311	3.0830000000000837	0.0474	-0.0459	1.0107	0.0	0.0	0.0	32.7448	-23.7909	22.9395	40.74	-278.0	-236.0	4.0
312	3.0860000000000127	0.0479	-0.0449	1.0142	0.0	0.0	0.0	32.7448	-23.7909	22.9395	40.8	-278.0	-236.0	5.0
313	3.0860000000000127	0.0469	-0.0449	1.0146	0.0	0.0	0.0	32.7448	-23.7909	22.934	40.84	-278.0	-235.0	7.0
314	3.1030000000000655	0.0493	-0.0444	1.0137	0.0	0.0	0.0	32.7448	-23.7909	22.934	40.79	-278.0	-233.0	8.0
315	3.1080000000001746	0.0483	-0.0435	1.0117	0.0	0.0	0.0	32.7448	-23.7909	22.9395	40.84	-278.0	-232.0	8.0
316	3.1140000000000327	0.0488	-0.0449	1.0098	0.0	0.0	0.0	32.7448	-23.7909	22.9395	40.82	-278.0	-232.0	8.0
317	3.1460000000001855	0.0469	-0.0454	1.0122	0.0	0.0	0.0	32.7448	-23.7909	22.9395	40.77	-279.0	-231.0	7.0
318	3.157000000000153	0.0474	-0.0479	1.0137	0.0	0.0	0.0	32.7393	-23.7909	22.9395	40.84	-279.0	-231.0	6.0
319	3.157000000000153	0.0474	-0.0454	1.0137	0.0	0.0	0.0	32.7393	-23.7964	22.9395	40.87	-278.0	-232.0	5.0
320	3.1590000000001055	0.0488	-0.0454	1.0122	0.0	0.0	0.0	32.7393	-23.7964	22.9449	40.82	-278.0	-232.0	4.0
321	3.165000000000191	0.0488	-0.0439	1.0117	0.0	0.0	0.0	32.7393	-23.7964	22.9449	40.82	-279.0	-232.0	3.0
322	3.189000000000078	0.0449	-0.0464	1.0098	0.0	0.0	0.0	32.7393	-23.7964	22.9449	40.84	-280.0	-232.0	2.0
323	3.191000000000031	0.0479	-0.0439	1.0127	0.0	0.0	0.0	32.7393	-23.7964	22.9449	40.81	-280.0	-232.0	3.0
324	3.201999999999998	0.0493	-0.0459	1.0117	0.0	0.0	0.0	32.7393	-23.7964	22.9449	40.8	-280.0	-233.0	3.0
325	3.2350000000001273	0.0469	-0.0459	1.0127	0.0	0.0	0.0	32.7393	-23.7964	22.9504	40.81	-280.0	-232.0	5.0
326	3.2350000000001273	0.0464	-0.0454	1.0132	0.0	0.0	0.0	32.7393	-23.7964	22.9504	40.8	-280.0	-233.0	5.0
327	3.2350000000001273	0.0498	-0.0449	1.0107	0.0	0.0	0.0	32.7393	-23.8019	22.9504	40.83	-279.0	-233.0	5.0
328	3.240000000000009	0.0479	-0.0459	1.0132	0.0	0.0	0.0	32.7393	-23.8019	22.9504	40.84	-278.0	-232.0	5.0
329	3.242000000000189	0.0464	-0.0459	1.0132	0.0	0.0	0.0	32.7393	-23.8019	22.9504	40.79	-278.0	-233.0	6.0
330	3.2560000000000855	0.0464	-0.0469	1.0122	0.0	0.0	0.0	32.7338	-23.8019	22.9504	40.76	-279.0	-234.0	6.0
331	3.3040000000000873	0.0464	-0.0449	1.0098	0.0	0.0	0.0	32.7338	-23.8019	22.9504	40.78	-280.0	-233.0	5.0
332	3.30600000000004	0.0454	-0.0459	1.0127	0.0	0.0	0.0	32.7338	-23.8019	22.9559	40.8	-280.0	-232.0	6.0
333	3.30600000000004	0.0469	-0.0459	1.0137	0.0	0.0	0.0	32.7338	-23.8019	22.9559	40.83	-279.0	-232.0	4.0
334	3.30600000000004	0.0479	-0.0444	1.0127	0.0	0.0	0.0	32.7338	-23.8019	22.9559	40.82	-279.0	-235.0	5.0
335	3.3170000000000073	0.0493	-0.0454	1.0117	0.0	0.0	0.0	32.7338	-23.8019	22.9559	40.82	-279.0	-235.0	6.0
336	3.3170000000000073	0.0449	-0.0435	1.0098	0.0	0.0	0.0	32.7338	-23.8019	22.9559	40.84	-279.0	-233.0	5.0
337	3.344000000000051	0.0488	-0.0464	1.0117	0.0	0.0	0.0	32.7338	-23.8019	22.9559	40.8	-278.0	-232.0	6.0
338	3.3480000000001837	0.0483	-0.0439	1.0132	0.0	0.0	0.0	32.7338	-23.8019	22.9559	40.85	-278.0	-233.0	5.0
339	3.3480000000001837	0.0479	-0.043	1.0132	0.0	0.0	0.0	32.7338	-23.8019	22.9559	40.81	-278.0	-231.0	5.0
340	3.394999999999982	0.0488	-0.0449	1.0127	0.0	0.0	0.0	32.7338	-23.8019	22.9559	40.79	-279.0	-232.0	4.0
341	3.4090000000001055	0.0493	-0.0454	1.0137	0.0	0.0	0.0	32.7338	-23.8019	22.9559	40.78	-281.0	-233.0	3.0
342	3.4090000000001055	0.0474	-0.0449	1.0142	0.0	0.0	0.0	32.7338	-23.8019	22.9559	40.81	-280.0	-233.0	3.0
343	3.4090000000001055	0.0483	-0.0464	1.0127	0.0	0.0	0.0	32.7338	-23.8019	22.9559	40.82	-280.0	-234.0	2.0
344	3.4090000000001055	0.0488	-0.0469	1.0103	0.0	0.0	0.0	32.7338	-23.8019	22.9559	40.77	-278.0	-237.0	3.0
345	3.411000000000058	0.0479	-0.0439	1.0107	0.0	0.0	0.0	32.7338	-23.8019	22.9504	40.82	-277.0	-237.0	2.0
346	3.4170000000001437	0.0488	-0.0435	1.0117	0.0	0.0	0.0	32.7393	-23.8019	22.9504	40.8	-278.0	-235.0	3.0
347	3.43100000000004	0.0454	-0.0474	1.0103	0.0	0.0	0.0	32.7393	-23.8019	22.9504	40.86	-279.0	-235.0	3.0
348	3.4329999999999927	0.0479	-0.0439	1.0103	0.0	0.0	0.0	32.7393	-23.7964	22.9504	40.86	-279.0	-235.0	2.0
349	3.477000000000089	0.0488	-0.0454	1.0107	0.0	0.0	0.0	32.7393	-23.7964	22.9449	40.84	-279.0	-233.0	3.0
350	3.479000000000042	0.0483	-0.0459	1.0122	0.0	0.0	0.0	32.7393	-23.8019	22.9504	40.81	-279.0	-232.0	2.0
351	3.479000000000042	0.0474	-0.0464	1.0142	0.0	0.0	0.0	32.7338	-23.8019	22.9504	40.78	-283.0	-232.0	2.0
352	3.479000000000042	0.0479	-0.0469	1.0127	0.0	0.0	0.0	32.7338	-23.8019	22.9559	40.88	-282.0	-231.0	3.0
353	3.4860000000001037	0.0479	-0.0449	1.0103	0.0	0.0	0.0	32.7338	-23.8074	22.9559	40.85	-281.0	-230.0	3.0
354	3.5140000000001237	0.0483	-0.0464	1.0098	0.0	0.0	0.0	32.7283	-23.8074	22.9614	40.8	-282.0	-229.0	3.0
355	3.5170000000000528	0.0483	-0.0464	1.0112	0.0	0.0	0.0	32.7283	-23.8129	22.9669	40.8	-281.0	-231.0	4.0
356	3.5170000000000528	0.0464	-0.0449	1.0127	0.0	0.0	0.0	32.7283	-23.8129	22.9669	40.79	-282.0	-232.0	2.0
357	3.563000000000102	0.0474	-0.0425	1.0137	0.0	0.0	0.0	32.7283	-23.8129	22.9724	40.84	-283.0	-234.0	3.0
358	3.5650000000000546	0.0469	-0.0449	1.0156	0.0	0.0	0.0	32.7283	-23.8129	22.9724	40.81	-283.0	-235.0	3.0
359	3.5650000000000546	0.0474	-0.0444	1.0127	0.0	0.0	0.0	32.7283	-23.8184	22.9724	40.8	-284.0	-232.0	3.0
360	3.5650000000000546	0.0483	-0.0459	1.0103	0.0	0.0	0.0	32.7283	-23.8184	22.9779	40.88	-282.0	-233.0	2.0
361	3.5650000000000546	0.0488	-0.0469	1.0112	0.0	0.0	0.0	32.7228	-23.8184	22.9779	40.88	-281.0	-235.0	4.0
362	3.576000000000022	0.0464	-0.0464	1.0142	0.0	0.0	0.0	32.7228	-23.8184	22.9779	40.79	-281.0	-235.0	3.0
363	3.5860000000000127	0.0464	-0.0464	1.0142	0.0	0.0	0.0	32.7228	-23.8184	22.9779	40.84	-281.0	-234.0	3.0
364	3.5980000000001837	0.0474	-0.0454	1.0151	0.0	0.0	0.0	32.7228	-23.8184	22.9779	40.81	-281.0	-233.0	2.0
365	3.605000000000018	0.0474	-0.0479	1.0127	0.0	0.0	0.0	32.7228	-23.8184	22.9779	40.76	-281.0	-235.0	2.0
366	3.647000000000162	0.0459	-0.0454	1.0117	0.0	0.0	0.0	32.7228	-23.8184	22.9779	40.81	-282.0	-234.0	2.0
367	3.6490000000001146	0.0459	-0.0449	1.0122	0.0	0.0	0.0	32.7228	-23.8184	22.9779	40.84	-281.0	-235.0	2.0
368	3.6490000000001146	0.0469	-0.0439	1.0146	0.0	0.0	0.0	32.7228	-23.8184	22.9779	40.9	-280.0	-234.0	3.0
369	3.6490000000001146	0.0474	-0.0464	1.0137	0.0	0.0	0.0	32.7228	-23.8184	22.9779	40.72	-281.0	-234.0	3.0
370	3.665000000000191	0.043	-0.0449	1.0137	0.0	0.0	0.0	32.7228	-23.8184	22.9779	40.78	-281.0	-237.0	3.0
371	3.665000000000191	0.0454	-0.0425	1.0156	0.0	0.0	0.0	32.7228	-23.8129	22.9779	40.81	-281.0	-235.0	2.0
372	3.6840000000001965	0.0479	-0.0425	1.0137	0.0	0.0	0.0	32.7228	-23.8129	22.9779	40.84	-279.0	-237.0	3.0
373	3.7050000000001546	0.0474	-0.0464	1.0112	0.0	0.0	0.0	32.7228	-23.8129	22.9779	40.87	-279.0	-237.0	3.0
374	3.7050000000001546	0.0479	-0.0464	1.0112	0.0	0.0	0.0	32.7228	-23.8129	22.9724	40.78	-278.0	-234.0	2.0
375	3.7350000000001273	0.0474	-0.0464	1.0132	0.0	0.0	0.0	32.7228	-23.8129	22.9724	40.78	-279.0	-234.0	3.0
376	3.7480000000000473	0.0488	-0.0464	1.0137	0.0	0.0	0.0	32.7228	-23.8129	22.9724	40.88	-279.0	-235.0	3.0
377	3.7480000000000473	0.0459	-0.0444	1.0146	0.0	0.0	0.0	32.7228	-23.8074	22.9724	40.74	-279.0	-235.0	3.0
378	3.75	0.0459	-0.0459	1.0083	0.0	0.0	0.0	32.7228	-23.8074	22.9724	40.84	-279.0	-236.0	5.0
379	3.75	0.0469	-0.0454	1.0122	0.0	0.0	0.0	32.7228	-23.8074	22.9669	40.83	-278.0	-235.0	6.0
380	3.7530000000001564	0.0474	-0.0415	1.0137	0.0	0.0	0.0	32.7283	-23.8074	22.9669	40.86	-279.0	-234.0	6.0
381	3.769999999999982	0.0483	-0.0444	1.0112	0.0	0.0	0.0	32.7283	-23.8074	22.9669	40.82	-280.0	-234.0	7.0
382	3.7740000000001146	0.0479	-0.0454	1.0146	0.0	0.0	0.0	32.7283	-23.8074	22.9669	40.77	-281.0	-234.0	7.0
383	3.816000000000031	0.0474	-0.0459	1.0132	0.0	0.0	0.0	32.7283	-23.8074	22.9724	40.82	-282.0	-235.0	7.0
384	3.8190000000001874	0.0488	-0.0459	1.0122	0.0	0.0	0.0	32.7283	-23.8074	22.9724	40.82	-281.0	-236.0	8.0
385	3.8190000000001874	0.0459	-0.0415	1.0137	0.0	0.0	0.0	32.7283	-23.8074	22.9669	40.81	-280.0	-235.0	8.0
386	3.824000000000069	0.0483	-0.0449	1.0112	0.0	0.0	0.0	32.7283	-23.8074	22.9669	40.85	-279.0	-235.0	8.0
387	3.824000000000069	0.0479	-0.0459	1.0127	0.0	0.0	0.0	32.7283	-23.8074	22.9669	40.81	-279.0	-233.0	7.0
388	3.8320000000001073	0.0474	-0.0425	1.0117	0.0	0.0	0.0	32.7283	-23.8074	22.9669	40.81	-279.0	-232.0	6.0
389	3.867000000000189	0.0488	-0.043	1.0122	0.0	0.0	0.0	32.7283	-23.8074	22.9724	40.77	-280.0	-231.0	5.0
390	3.867000000000189	0.0479	-0.0449	1.0103	0.0	0.0	0.0	32.7283	-23.8129	22.9724	40.81	-279.0	-230.0	5.0
391	3.867000000000189	0.0464	-0.0425	1.0127	0.0	0.0	0.0	32.7283	-23.8129	22.9724	40.77	-279.0	-232.0	4.0
392	3.9190000000000964	0.0474	-0.0469	1.0127	0.0	0.0	0.0	32.7283	-23.8129	22.9779	40.81	-280.0	-233.0	4.0
393	3.9450000000001637	0.0498	-0.0483	1.0117	0.0	0.0	0.0	32.7283	-23.8129	22.9779	40.8	-282.0	-233.0	5.0
394	3.9450000000001637	0.0488	-0.0444	1.0112	0.0	0.0	0.0	32.7228	-23.8129	22.9779	40.8	-282.0	-233.0	5.0
395	3.9480000000000928	0.0464	-0.043	1.0122	0.0	0.0	0.0	32.7228	-23.8129	22.9779	40.81	-282.0	-234.0	4.0
396	3.9480000000000928	0.0464	-0.0449	1.0127	0.0	0.0	0.0	32.7228	-23.8184	22.9834	40.91	-283.0	-233.0	4.0
397	3.9480000000000928	0.0483	-0.0449	1.0098	0.0	0.0	0.0	32.7228	-23.8184	22.9834	40.77	-282.0	-233.0	4.0
398	3.9480000000000928	0.0474	-0.0449	1.0117	0.0	0.0	0.0	32.7228	-23.8184	22.9834	40.79	-281.0	-234.0	3.0
399	3.949000000000069	0.0459	-0.0449	1.0122	0.0	0.0	0.0	32.7228	-23.8184	22.9834	40.85	-281.0	-234.0	3.0
400	3.97400000000016	0.0459	-0.0459	1.0151	0.0	0.0	0.0	32.7228	-23.8184	22.9834	40.84	-279.0	-233.0	3.0
401	4.0090000000000146	0.0479	-0.0449	1.0122	0.0	0.0	0.0	32.7228	-23.8184	22.9834	40.82	-277.0	-233.0	3.0
402	4.024000000000115	0.0488	-0.0444	1.0093	0.0	0.0	0.0	32.7228	-23.8184	22.9834	40.82	-277.0	-232.0	4.0
403	4.024000000000115	0.0454	-0.0464	1.0132	0.0	0.0	0.0	32.7228	-23.8184	22.9834	40.86	-278.0	-232.0	3.0
404	4.024000000000115	0.0503	-0.0459	1.0127	0.0	0.0	0.0	32.7228	-23.8184	22.9834	40.85	-279.0	-234.0	2.0
405	4.025000000000091	0.0469	-0.0454	1.0151	0.0	0.0	0.0	32.7228	-23.8184	22.9834	40.83	-280.0	-233.0	3.0
406	4.025000000000091	0.0474	-0.0439	1.0122	0.0	0.0	0.0	32.7228	-23.8184	22.9834	40.84	-279.0	-233.0	4.0
407	4.025000000000091	0.0469	-0.043	1.0127	0.0	0.0	0.0	32.7228	-23.8184	22.9834	40.82	-278.0	-233.0	5.0
408	4.046000000000049	0.0474	-0.0425	1.0142	0.0	0.0	0.0	32.7228	-23.8184	22.9834	40.83	-278.0	-233.0	5.0
409	4.048999999999978	0.0479	-0.0435	1.0112	0.0	0.0	0.0	32.7228	-23.8184	22.9834	40.88	-279.0	-233.0	5.0
410	4.067000000000007	0.0469	-0.0459	1.0098	0.0	0.0	0.0	32.7228	-23.8184	22.9834	40.88	-281.0	-233.0	5.0
411	4.09900000000016	0.0488	-0.0449	1.0107	0.0	0.0	0.0	32.7228	-23.8184	22.9889	40.78	-281.0	-233.0	5.0
412	4.117000000000189	0.0483	-0.0444	1.0112	0.0	0.0	0.0	32.7228	-23.8184	22.9889	40.78	-280.0	-231.0	4.0
413	4.117000000000189	0.0479	-0.0459	1.0112	0.0	0.0	0.0	32.7228	-23.8239	22.9889	40.77	-281.0	-230.0	5.0
414	4.117000000000189	0.0454	-0.0444	1.0112	0.0	0.0	0.0	32.7228	-23.8239	22.9944	40.8	-280.0	-231.0	5.0
415	4.119000000000142	0.0464	-0.0439	1.0112	0.0	0.0	0.0	32.7228	-23.8239	22.9944	40.8	-279.0	-232.0	5.0
416	4.119000000000142	0.0479	-0.0444	1.0098	0.0	0.0	0.0	32.7228	-23.8239	22.9944	40.83	-278.0	-232.0	5.0
417	4.137000000000171	0.0479	-0.0464	1.0093	0.0	0.0	0.0	32.7228	-23.8239	22.9944	40.81	-277.0	-233.0	5.0
418	4.1400000000001	0.0479	-0.0479	1.0112	0.0	0.0	0.0	32.7228	-23.8239	22.9944	40.74	-278.0	-233.0	5.0
419	4.160000000000082	0.0474	-0.0459	1.0098	0.0	0.0	0.0	32.7173	-23.8239	22.9944	40.73	-279.0	-233.0	3.0
420	4.191000000000031	0.0483	-0.0439	1.0122	0.0	0.0	0.0	32.7228	-23.8239	22.9944	40.88	-279.0	-233.0	2.0
421	4.207000000000107	0.0488	-0.0469	1.0132	0.0	0.0	0.0	32.7173	-23.8239	22.9944	40.86	-280.0	-233.0	2.0
422	4.207000000000107	0.0479	-0.0435	1.0103	0.0	0.0	0.0	32.7173	-23.8239	22.9944	40.76	-280.0	-234.0	2.0
423	4.207000000000107	0.0483	-0.043	1.0117	0.0	0.0	0.0	32.7228	-23.8239	22.9944	40.85	-280.0	-234.0	3.0
424	4.20900000000006	0.0469	-0.0439	1.0127	0.0	0.0	0.0	32.7228	-23.8239	22.9944	40.8	-279.0	-234.0	3.0
425	4.20900000000006	0.0464	-0.0464	1.0137	0.0	0.0	0.0	32.7228	-23.8239	22.9944	40.81	-279.0	-234.0	3.0
426	4.2150000000001455	0.0483	-0.0459	1.0132	0.0	0.0	0.0	32.7228	-23.8239	22.9944	40.81	-280.0	-234.0	3.0
427	4.233000000000175	0.0474	-0.0454	1.0088	0.0	0.0	0.0	32.7228	-23.8239	22.9944	40.86	-280.0	-235.0	2.0
428	4.233000000000175	0.0464	-0.0454	1.0098	0.0	0.0	0.0	32.7228	-23.8239	22.9944	40.86	-280.0	-234.0	2.0
429	4.281000000000176	0.0483	-0.0469	1.0117	0.0	0.0	0.0	32.7173	-23.8239	22.9944	40.79	-280.0	-232.0	3.0
430	4.283000000000129	0.0483	-0.0454	1.0137	0.0	0.0	0.0	32.7173	-23.8239	22.9944	40.81	-281.0	-230.0	5.0
431	4.283000000000129	0.0469	-0.0459	1.0107	0.0	0.0	0.0	32.7173	-23.8293	22.9999	40.84	-279.0	-230.0	5.0
432	4.283000000000129	0.0488	-0.0454	1.0142	0.0	0.0	0.0	32.7173	-23.8293	22.9999	40.78	-279.0	-230.0	4.0
433	4.285000000000082	0.0479	-0.0449	1.0103	0.0	0.0	0.0	32.7173	-23.8293	22.9999	40.79	-279.0	-233.0	4.0
434	4.304000000000087	0.0493	-0.0459	1.0142	0.0	0.0	0.0	32.7173	-23.8293	22.9999	40.81	-280.0	-234.0	3.0
435	4.324000000000069	0.0483	-0.0439	1.0151	0.0	0.0	0.0	32.7173	-23.8293	22.9999	40.78	-280.0	-234.0	4.0
436	4.330000000000155	0.0459	-0.0449	1.0107	0.0	0.0	0.0	32.7173	-23.8293	22.9999	40.85	-281.0	-235.0	3.0
437	4.402000000000044	0.0479	-0.0439	1.0122	0.0	0.0	0.0	32.7173	-23.8293	22.9999	40.79	-281.0	-234.0	3.0
438	4.402000000000044	0.0479	-0.0449	1.0117	0.0	0.0	0.0	32.7173	-23.8293	22.9999	40.85	-279.0	-234.0	4.0
439	4.43100000000004	0.0479	-0.0449	1.0132	0.0	0.0	0.0	32.7173	-23.8293	22.9999	40.81	-279.0	-233.0	3.0
440	4.43100000000004	0.0488	-0.0439	1.0112	0.0	0.0	0.0	32.7173	-23.8293	22.9999	40.87	-280.0	-232.0	5.0
441	4.43100000000004	0.0459	-0.0464	1.0122	0.0	0.0	0.0	32.7173	-23.8293	22.9999	40.85	-279.0	-232.0	5.0
442	4.43100000000004	0.0474	-0.0435	1.0098	0.0	0.0	0.0	32.7173	-23.8293	22.9999	40.85	-279.0	-233.0	4.0
443	4.432000000000016	0.0469	-0.043	1.0103	0.0	0.0	0.0	32.7173	-23.8293	22.9999	40.79	-279.0	-234.0	4.0
444	4.432000000000016	0.0479	-0.0454	1.0107	0.0	0.0	0.0	32.7173	-23.8293	22.9999	40.76	-279.0	-234.0	4.0
445	4.432000000000016	0.0469	-0.0449	1.0117	0.0	0.0	0.0	32.7173	-23.8293	22.9999	40.8	-279.0	-235.0	3.0
446	4.438000000000102	0.0479	-0.0449	1.0117	0.0	0.0	0.0	32.7173	-23.8293	22.9999	40.81	-279.0	-236.0	4.0
447	4.438000000000102	0.0464	-0.0454	1.0112	0.0	0.0	0.0	32.7173	-23.8239	22.9999	40.81	-280.0	-235.0	3.0
448	4.438000000000102	0.0479	-0.0444	1.0107	0.0	0.0	0.0	32.7173	-23.8239	22.9944	40.78	-280.0	-235.0	3.0
449	4.496000000000095	0.0503	-0.0435	1.0132	0.0	0.0	0.0	32.7228	-23.8239	22.9944	40.85	-279.0	-234.0	4.0
450	4.496000000000095	0.0474	-0.0469	1.0112	0.0	0.0	0.0	32.7228	-23.8239	22.9944	40.77	-278.0	-233.0	4.0
451	4.496000000000095	0.0469	-0.0454	1.0117	0.0	0.0	0.0	32.7228	-23.8239	22.9944	40.8	-278.0	-233.0	4.0
452	4.512000000000171	0.0474	-0.0454	1.0146	0.0	0.0	0.0	32.7228	-23.8239	22.9944	40.8	-279.0	-234.0	5.0
453	4.512000000000171	0.0479	-0.0454	1.0142	0.0	0.0	0.0	32.7228	-23.8239	22.9944	40.85	-279.0	-234.0	4.0
454	4.512000000000171	0.0464	-0.0464	1.0112	0.0	0.0	0.0	32.7228	-23.8239	22.9944	40.76	-279.0	-233.0	2.0
455	4.514000000000124	0.0479	-0.0459	1.0093	0.0	0.0	0.0	32.7228	-23.8239	22.9944	40.76	-277.0	-234.0	1.0
456	4.514000000000124	0.0454	-0.0435	1.0117	0.0	0.0	0.0	32.7228	-23.8239	22.9944	40.85	-279.0	-235.0	1.0
457	4.533000000000129	0.0454	-0.0474	1.0112	0.0	0.0	0.0	32.7228	-23.8239	22.9944	40.82	-280.0	-234.0	2.0
458	4.535000000000082	0.0483	-0.0459	1.0122	0.0	0.0	0.0	32.7173	-23.8239	22.9944	40.8	-281.0	-235.0	3.0
459	4.591000000000122	0.0483	-0.0459	1.0103	0.0	0.0	0.0	32.7173	-23.8239	22.9889	40.83	-280.0	-235.0	4.0
460	4.593000000000075	0.0469	-0.0449	1.0093	0.0	0.0	0.0	32.7173	-23.8239	22.9889	40.83	-281.0	-235.0	5.0
461	4.593000000000075	0.0459	-0.0435	1.0112	0.0	0.0	0.0	32.7228	-23.8239	22.9889	40.88	-281.0	-236.0	3.0
462	4.593000000000075	0.0479	-0.0464	1.0137	0.0	0.0	0.0	32.7228	-23.8184	22.9889	40.77	-280.0	-236.0	3.0
463	4.593000000000075	0.0469	-0.0469	1.0107	0.0	0.0	0.0	32.7228	-23.8184	22.9889	40.81	-280.0	-236.0	4.0
464	4.593000000000075	0.0474	-0.0474	1.0107	0.0	0.0	0.0	32.7173	-23.8184	22.9889	40.72	-280.0	-234.0	3.0
465	4.602000000000089	0.0493	-0.0449	1.0083	0.0	0.0	0.0	32.7173	-23.8184	22.9889	40.81	-281.0	-232.0	4.0
466	4.639000000000124	0.0483	-0.0459	1.0107	0.0	0.0	0.0	32.7173	-23.8239	22.9944	40.84	-282.0	-231.0	4.0
467	4.6720000000000255	0.0483	-0.0439	1.0127	0.0	0.0	0.0	32.7173	-23.8239	22.9944	40.86	-280.0	-233.0	3.0
468	4.6720000000000255	0.0483	-0.043	1.0127	0.0	0.0	0.0	32.7173	-23.8239	22.9944	40.84	-281.0	-233.0	5.0
469	4.688000000000102	0.0488	-0.0444	1.0103	0.0	0.0	0.0	32.7173	-23.8239	22.9944	40.84	-280.0	-234.0	3.0
470	4.688000000000102	0.0479	-0.0444	1.0117	0.0	0.0	0.0	32.7173	-23.8239	22.9944	40.8	-280.0	-235.0	3.0
471	4.688000000000102	0.0474	-0.0454	1.0132	0.0	0.0	0.0	32.7173	-23.8239	22.9944	40.86	-279.0	-234.0	3.0
472	4.688000000000102	0.0479	-0.0439	1.0146	0.0	0.0	0.0	32.7173	-23.8239	22.9944	40.78	-280.0	-233.0	3.0
473	4.691000000000031	0.0479	-0.0454	1.0151	0.0	0.0	0.0	32.7173	-23.8239	22.9944	40.82	-280.0	-231.0	3.0
474	4.692999999999984	0.0449	-0.0439	1.0117	0.0	0.0	0.0	32.7173	-23.8239	22.9944	40.86	-280.0	-231.0	3.0
475	4.711000000000013	0.0474	-0.0454	1.0093	0.0	0.0	0.0	32.7173	-23.8293	22.9999	40.8	-278.0	-229.0	5.0
476	4.714000000000169	0.0479	-0.0449	1.0122	0.0	0.0	0.0	32.7173	-23.8293	22.9999	40.76	-278.0	-231.0	4.0
477	4.734000000000151	0.0483	-0.0454	1.0156	0.0	0.0	0.0	32.7173	-23.8293	22.9999	40.84	-279.0	-231.0	5.0
478	4.7690000000000055	0.0479	-0.0444	1.0142	0.0	0.0	0.0	32.7173	-23.8293	22.9999	40.84	-280.0	-232.0	5.0
479	4.7840000000001055	0.0483	-0.0439	1.0142	0.0	0.0	0.0	32.7173	-23.8293	22.9999	40.85	-278.0	-235.0	6.0
480	4.7840000000001055	0.0488	-0.0454	1.0127	0.0	0.0	0.0	32.7173	-23.8293	22.9999	40.85	-278.0	-234.0	6.0
481	4.7840000000001055	0.0459	-0.0454	1.0137	0.0	0.0	0.0	32.7173	-23.8293	22.9999	40.82	-278.0	-234.0	6.0
482	4.786000000000058	0.0474	-0.0464	1.0137	0.0	0.0	0.0	32.7173	-23.8293	22.9999	40.82	-276.0	-233.0	6.0
483	4.786000000000058	0.0479	-0.0469	1.0122	0.0	0.0	0.0	32.7173	-23.8239	22.9999	40.84	-276.0	-232.0	6.0
484	4.791000000000167	0.0459	-0.0444	1.0137	0.0	0.0	0.0	32.7173	-23.8239	22.9944	40.81	-275.0	-231.0	5.0
485	4.810000000000173	0.0483	-0.0483	1.0117	0.0	0.0	0.0	32.7173	-23.8239	22.9944	40.81	-275.0	-231.0	4.0
486	4.814000000000078	0.0474	-0.0483	1.0098	0.0	0.0	0.0	32.7173	-23.8239	22.9944	40.83	-277.0	-231.0	4.0
487	4.859000000000151	0.0464	-0.0459	1.0122	0.0	0.0	0.0	32.7173	-23.8239	22.9944	40.81	-277.0	-231.0	4.0
488	4.871000000000095	0.0488	-0.0439	1.0117	0.0	0.0	0.0	32.7173	-23.8239	22.9944	40.87	-277.0	-231.0	4.0
489	4.871000000000095	0.0479	-0.0469	1.0098	0.0	0.0	0.0	32.7173	-23.8239	22.9944	40.79	-277.0	-232.0	4.0
490	4.871000000000095	0.0479	-0.0454	1.0098	0.0	0.0	0.0	32.7173	-23.8239	22.9944	40.85	-278.0	-234.0	5.0
491	4.871000000000095	0.0479	-0.0454	1.0117	0.0	0.0	0.0	32.7173	-23.8239	22.9944	40.78	-278.0	-235.0	4.0
492	4.874000000000024	0.0474	-0.0449	1.0132	0.0	0.0	0.0	32.7173	-23.8239	22.9944	40.87	-278.0	-234.0	3.0
493	4.882000000000062	0.0483	-0.0444	1.0098	0.0	0.0	0.0	32.7173	-23.8239	22.9889	40.82	-278.0	-235.0	3.0
494	4.894999999999982	0.0444	-0.0444	1.0083	0.0	0.0	0.0	32.7173	-23.8239	22.9889	40.81	-279.0	-236.0	3.0
495	4.899000000000115	0.0635	-0.0527	1.0151	1.1597	0.2441	-0.4883	32.7228	-23.8184	22.9834	40.81	-279.0	-237.0	3.0
496	4.936000000000149	0.041	-0.0396	1.0059	2.0142	2.4414	-0.6104	32.7448	-23.7964	22.9889	40.85	-278.0	-237.0	3.0
497	4.938000000000102	0.0444	-0.041	1.0195	1.2817	2.3193	-0.061	32.7557	-23.7799	22.9944	40.77	-278.0	-237.0	3.0
498	4.940000000000055	0.0435	-0.0459	1.0122	-0.3052	-0.9155	0.0	32.7557	-23.7634	22.9999	40.84	-279.0	-237.0	3.0
499	4.942000000000007	0.0479	-0.0439	1.0112	0.0	-0.061	-0.1831	32.7557	-23.7799	22.9834	40.81	-279.0	-237.0	3.0
500	4.948000000000093	0.0425	-0.0449	1.0132	0.1221	0.1221	-0.1221	32.7612	-23.7689	22.9889	40.81	-278.0	-236.0	3.0
501	4.970000000000027	0.0386	-0.04	1.0161	-0.4272	-0.4883	-0.061	32.7612	-23.7689	22.9834	40.81	-280.0	-235.0	3.0
502	4.97199999999998	0.042	-0.0425	1.0078	-1.8311	-3.54	-0.1221	32.7502	-23.7854	22.9724	40.87	-282.0	-233.0	4.0
503	4.980000000000018	0.0645	-0.0503	1.0142	-1.2207	-2.3193	0.0	32.7393	-23.8239	22.9449	40.8	-281.0	-234.0	5.0
504	5.013000000000147	0.0337	-0.041	1.0107	-0.6714	-1.1597	-0.1221	32.7393	-23.8239	22.9449	40.85	-280.0	-235.0	4.0
505	5.0150000000001	0.0684	-0.0537	1.0142	-1.2817	-3.418	-0.061	32.7338	-23.8568	22.923	40.78	-280.0	-235.0	4.0
506	5.0150000000001	0.0518	-0.0483	1.0142	0.0	0.2441	-0.1221	32.7338	-23.8623	22.912	40.76	-281.0	-236.0	4.0
507	5.022000000000162	0.0537	-0.0479	1.0142	0.2441	0.5493	0.0	32.7338	-23.8568	22.9175	40.77	-282.0	-236.0	4.0
508	5.026000000000067	0.0479	-0.0459	1.0107	0.6104	1.4648	0.1221	32.7338	-23.8513	22.923	40.85	-283.0	-235.0	4.0
509	5.046000000000049	0.0483	-0.0444	1.0112	0.7935	1.6479	0.061	32.7393	-23.8348	22.934	40.85	-282.0	-235.0	5.0
510	5.052000000000135	0.0498	-0.0479	1.0146	0.7935	1.6479	0.061	32.7393	-23.8239	22.9449	40.83	-281.0	-235.0	5.0
511	5.067000000000007	0.0571	-0.0493	1.0142	1.0986	2.2583	0.1221	32.7448	-23.8074	22.9614	40.78	-282.0	-235.0	4.0
512	5.092000000000098	0.0537	-0.0439	1.0215	2.5635	5.3101	0.3662	32.7557	-23.7799	22.9834	40.8	-282.0	-235.0	4.0
513	5.102000000000089	-0.001	-0.0278	1.0068	1.6479	3.9673	0.061	32.7667	-23.725	23.0273	40.83	-282.0	-235.0	4.0
514	5.104000000000042	0.062	-0.0498	1.0088	-1.5869	-3.7231	0.0	32.7612	-23.7469	23.0109	40.82	-281.0	-235.0	4.0
515	5.104000000000042	0.0474	-0.043	1.0112	-0.5493	-0.8545	-0.061	32.7557	-23.7634	22.9999	40.87	-280.0	-236.0	5.0
516	5.109000000000151	0.0391	-0.04	1.0103	-0.7935	-1.5869	-0.1831	32.7557	-23.7689	22.9889	40.72	-279.0	-237.0	5.0
517	5.129000000000133	0.0405	-0.0405	1.0112	-1.2817	-3.1738	-0.3662	32.7502	-23.7854	22.9669	40.84	-278.0	-237.0	4.0
518	5.129000000000133	0.0356	-0.0371	1.0146	-1.9531	-4.6997	-0.7935	32.7502	-23.8129	22.9395	40.75	-278.0	-238.0	4.0
519	5.169000000000096	0.0142	-0.02	1.0151	-2.0142	-4.0894	-2.6855	32.7557	-23.8348	22.89	40.78	-279.0	-239.0	4.0
520	5.171000000000049	-0.0977	-0.0166	1.0308	-1.8311	-1.8311	-10.498	32.7722	-23.7689	22.8241	40.69	-279.0	-239.0	5.0
521	5.171000000000049	0.187	-0.1592	1.0024	-6.1035	-14.7705	-21.3623	32.7942	-23.7579	22.5824	40.81	-279.0	-240.0	6.0
522	5.171000000000049	0.4375	-0.0601	1.0112	-0.5493	-4.0283	-10.2539	32.8601	-23.8623	22.2968	40.81	-279.0	-240.0	5.0
523	5.204000000000178	-0.0977	-0.0112	1.1021	3.7231	34.9121	10.8032	32.8271	-23.6536	22.511	40.86	-279.0	-239.0	4.0
524	5.20900000000006	-0.0342	-0.0356	1.0801	-6.1646	11.5967	18.1885	32.6788	-23.5712	22.7966	40.8	-279.0	-238.0	5.0
525	5.213000000000193	0.1777	-0.105	1.1851	-19.2871	1.9531	19.4702	32.4426	-23.692	22.9559	40.82	-279.0	-237.0	5.0
526	5.246000000000095	0.2529	-0.1069	1.2163	-24.1089	24.9023	27.771	32.0691	-23.7195	23.2581	40.86	-277.0	-238.0	4.0
527	5.257000000000062	0.2344	0.0278	1.1533	-21.6064	56.2744	36.0107	31.6406	-23.5107	23.8184	40.78	-276.0	-238.0	3.0
528	5.257000000000062	0.3291	0.0513	1.3091	-27.1606	71.8384	49.1943	31.1188	-23.2306	24.5599	40.79	-274.0	-235.0	2.0
529	5.257000000000062	0.2661	0.0903	1.335	-27.5269	110.7178	65.7349	30.4651	-22.7362	25.6421	40.86	-272.0	-232.0	0.0
530	5.261000000000195	0.1812	0.0474	1.2373	-27.8931	146.3013	79.1626	29.6906	-21.9617	27.0538	40.81	-269.0	-231.0	-2.0
531	5.261000000000195	0.022	-0.0708	1.1836	-28.7476	168.7012	86.9141	28.8226	-20.9674	28.6743	40.81	-265.0	-227.0	-6.0
532	5.27800000000002	-0.0864	-0.0527	1.0986	-31.7993	164.3066	86.0596	27.9492	-19.8907	30.3168	40.81	-260.0	-225.0	-9.0
533	5.290000000000191	-0.1421	-0.001	1.105	-29.9072	133.0566	78.125	27.1912	-18.9789	31.745	40.86	-255.0	-224.0	-12.0
534	5.290000000000191	-0.1338	0.0205	1.1821	-21.5454	95.8252	66.8335	26.6309	-18.3472	32.8656	40.79	-251.0	-223.0	-15.0
535	5.3250000000000455	-0.124	0.0815	1.2427	-5.7373	77.8809	54.2603	26.3068	-17.8693	33.7445	40.79	-247.0	-222.0	-17.0
536	5.336000000000013	-0.1587	0.1519	1.2705	13.1226	71.6553	42.9077	26.2463	-17.4078	34.4696	40.81	-241.0	-219.0	-19.0
537	5.336000000000013	-0.1831	0.144	1.2769	29.9072	59.4482	34.6069	26.4001	-16.9904	35.0574	40.8	-235.0	-217.0	-22.0
538	5.338000000000193	-0.1729	0.0703	1.2441	48.5229	47.8516	28.8696	26.7572	-16.6608	35.5243	40.87	-230.0	-214.0	-24.0
539	5.3400000000001455	-0.1895	0.0142	1.186	70.7397	43.6401	25.7568	27.334	-16.3696	35.9253	40.8	-226.0	-213.0	-27.0
540	5.358000000000175	-0.2861	-0.0122	1.1309	88.7451	35.2783	23.6206	28.103	-16.095	36.2823	40.82	-222.0	-215.0	-30.0
541	5.360000000000127	-0.3091	-0.0215	1.0801	94.9707	8.2397	20.6909	28.9984	-16.0016	36.5131	40.86	-217.0	-215.0	-34.0
542	5.371000000000095	-0.3081	-0.0073	1.0156	91.1865	-26.1841	17.0898	29.9323	-16.1774	36.546	40.83	-214.0	-218.0	-37.0
543	5.463000000000193	-0.2798	0.0142	0.9487	83.6182	-53.5278	13.1226	30.8551	-16.5948	36.3647	40.75	-212.0	-221.0	-39.0
544	5.463000000000193	-0.1577	0.042	0.8726	72.3267	-82.6416	7.9956	31.7395	-17.2485	35.9692	40.79	-211.0	-225.0	-41.0
545	5.463000000000193	-0.0981	0.0894	0.8188	66.8945	-83.374	4.2114	32.6019	-17.9681	35.4694	40.76	-213.0	-228.0	-40.0
546	5.464000000000169	-0.083	0.1299	0.791	63.5376	-66.2231	2.0142	33.4314	-18.5559	35.0079	40.84	-213.0	-232.0	-42.0
547	5.464000000000169	-0.0571	0.1367	0.7764	60.791	-40.2832	1.2207	34.2059	-18.9404	34.6674	40.81	-216.0	-236.0	-42.0
548	5.464000000000169	-0.0723	0.1216	0.7632	60.1807	-7.9956	1.709	34.8981	-19.0558	34.5081	40.8	-216.0	-238.0	-43.0
549	5.467000000000098	-0.0869	0.084	0.7397	59.1431	20.9351	4.4556	35.5023	-18.9294	34.552	40.8	-217.0	-241.0	-44.0
550	5.468000000000075	-0.0752	0.0098	0.6831	59.082	49.5605	8.0566	36.0077	-18.5944	34.7992	40.85	-217.0	-244.0	-45.0
551	5.468000000000075	-0.0928	-0.0493	0.5786	67.9321	100.708	8.1177	36.4471	-17.9077	35.3156	40.84	-217.0	-247.0	-46.0
552	5.494000000000142	-0.436	0.1396	0.6948	70.3125	124.0234	3.418	36.958	-16.7926	36.134	40.78	-215.0	-251.0	-48.0
553	5.550000000000182	-0.3252	0.0791	0.7471	25.0244	43.7622	-4.7607	37.2601	-16.1389	36.4966	40.76	-213.0	-254.0	-50.0
554	5.550000000000182	-0.1914	0.0317	0.771	-10.5591	2.3193	-10.6201	37.2491	-15.9302	36.4197	40.79	-212.0	-256.0	-51.0
555	5.570000000000164	-0.1909	0.0552	0.8223	-30.7617	2.2583	-11.0474	37.0294	-15.8038	36.2549	40.78	-212.0	-257.0	-53.0
556	5.57100000000014	-0.3643	0.1479	0.8154	-57.1289	-7.7515	-10.6201	36.6119	-15.6665	36.1176	40.88	-208.0	-257.0	-53.0
557	5.57100000000014	-0.2803	0.1069	0.7954	-94.9097	-58.3496	-14.4043	35.9088	-15.8643	35.6836	40.79	-207.0	-259.0	-53.0
558	5.57100000000014	-0.2471	-0.0273	0.8501	-121.0938	-95.8862	-13.0005	34.953	-16.4136	34.9805	40.81	-208.0	-259.0	-52.0
559	5.57100000000014	-0.2227	-0.1563	0.8911	-145.1416	-126.0376	-3.1738	33.75	-17.254	34.173	40.78	-209.0	-257.0	-52.0
560	5.57100000000014	0.189	-0.1978	0.7974	-128.1738	-95.7031	10.8643	32.514	-18.2428	33.4479	40.77	-212.0	-257.0	-51.0
561	5.574000000000069	-0.0552	-0.1401	0.8696	-67.9932	19.5923	26.3672	31.6132	-18.4131	33.4863	40.76	-213.0	-255.0	-50.0
562	5.574000000000069	-0.2559	-0.1133	0.9199	-42.9688	53.0396	33.7524	30.9705	-18.067	34.0027	40.76	-212.0	-254.0	-49.0
563	5.593000000000075	-0.1841	-0.0674	0.8735	-23.8647	55.1147	30.4565	30.509	-17.6825	34.519	40.84	-213.0	-251.0	-47.0
564	5.641000000000076	-0.2134	-0.0093	0.8906	-4.5776	59.082	21.1182	30.2948	-17.2266	34.9805	40.82	-212.0	-248.0	-49.0
565	5.662000000000035	-0.1558	-0.0195	0.9326	1.5259	47.3633	10.6201	30.2179	-16.8091	35.2881	40.8	-211.0	-246.0	-50.0
566	5.662000000000035	-0.1226	0.0107	0.9756	4.9438	50.2319	1.6479	30.2179	-16.3696	35.4913	40.84	-212.0	-243.0	-51.0
567	5.662000000000035	-0.1265	0.0288	0.9922	3.1738	55.2979	-2.9297	30.2344	-15.8698	35.6726	40.87	-209.0	-242.0	-52.0
568	5.663000000000011	-0.1606	0.022	0.9829	-1.5259	58.1665	-3.9063	30.2014	-15.3204	35.8594	40.83	-209.0	-241.0	-53.0
569	5.663000000000011	-0.2388	0.0371	0.98	-7.9956	53.3447	-2.5024	30.1245	-14.7821	36.0516	40.81	-204.0	-242.0	-54.0
570	5.666000000000167	-0.2886	0.0273	0.9795	-19.2261	30.7617	0.9766	29.9597	-14.3976	36.1835	40.87	-204.0	-238.0	-55.0
571	5.666000000000167	-0.2646	-0.0269	0.979	-29.1138	6.0425	6.1035	29.7015	-14.2603	36.2219	40.74	-203.0	-238.0	-55.0
572	5.686000000000149	-0.2588	-0.064	0.9644	-30.7617	-0.8545	12.6953	29.3939	-14.2603	36.2494	40.81	-200.0	-238.0	-57.0
573	5.690000000000055	-0.2827	-0.0591	0.9243	-27.5879	0.9766	18.1274	29.0918	-14.2657	36.3428	40.78	-200.0	-236.0	-58.0
574	5.690000000000055	-0.2744	-0.041	0.917	-24.6582	-2.0752	20.9351	28.8281	-14.3042	36.4581	40.85	-200.0	-235.0	-57.0
575	5.787000000000035	-0.2417	-0.0376	0.9189	-24.1089	-7.5684	20.6299	28.5809	-14.3976	36.546	40.83	-197.0	-234.0	-57.0
576	5.787000000000035	-0.2056	-0.021	0.9321	-24.5972	-7.8125	18.7988	28.3447	-14.5129	36.6064	40.83	-197.0	-234.0	-57.0
577	5.787000000000035	-0.2051	-0.0239	0.959	-26.7944	-6.1035	17.5781	28.092	-14.6118	36.6559	40.83	-196.0	-232.0	-57.0
578	5.787000000000035	-0.1919	-0.0557	0.9961	-29.7852	-6.7749	17.8833	27.8064	-14.7107	36.7053	40.81	-195.0	-230.0	-57.0
579	5.787000000000035	-0.2017	-0.0884	1.0039	-29.4189	-3.418	19.8975	27.4988	-14.7986	36.7767	40.72	-197.0	-230.0	-56.0
580	5.787000000000035	-0.2642	-0.0972	0.9814	-27.6489	-6.4697	21.4844	27.2021	-14.8755	36.8701	40.84	-196.0	-228.0	-56.0
581	5.787000000000035	-0.2617	-0.1064	0.9697	-27.6489	-19.3481	21.2402	26.9165	-15.0568	36.9141	40.84	-195.0	-229.0	-56.0
582	5.788000000000011	-0.1968	-0.1284	0.9648	-25.2686	-31.6772	18.9819	26.6638	-15.3534	36.8756	40.82	-195.0	-226.0	-54.0
583	5.791000000000167	-0.1841	-0.1147	0.9541	-19.5923	-28.1372	15.3809	26.4661	-15.6445	36.8042	40.78	-195.0	-223.0	-55.0
584	5.791000000000167	-0.1904	-0.082	0.9399	-17.2729	-28.3203	10.6812	26.3287	-15.8917	36.7053	40.84	-195.0	-224.0	-53.0
585	5.805000000000064	-0.1563	-0.0742	0.937	-20.2637	-35.1563	6.4087	26.1969	-16.1829	36.5405	40.81	-196.0	-222.0	-53.0
586	5.807999999999993	-0.1113	-0.082	0.9429	-23.0713	-33.0811	3.2959	26.0376	-16.485	36.3318	40.75	-197.0	-219.0	-52.0
587	5.854000000000042	-0.1055	-0.0747	0.9526	-22.4609	-18.0054	0.9766	25.8728	-16.6663	36.1505	40.77	-199.0	-217.0	-50.0
588	5.8559999999999945	-0.1338	-0.0562	0.9644	-20.9351	-1.8311	-1.3428	25.708	-16.6827	36.0406	40.8	-201.0	-216.0	-48.0
589	5.8559999999999945	-0.1616	-0.0654	0.979	-19.9585	4.8218	-3.7842	25.5542	-16.6003	35.9528	40.8	-203.0	-215.0	-46.0
590	5.8559999999999945	-0.1641	-0.0664	0.9985	-17.1509	8.2397	-5.7373	25.4169	-16.4795	35.8649	40.82	-204.0	-214.0	-45.0
591	5.8559999999999945	-0.1553	-0.0693	1.0088	-10.6812	14.9536	-6.5308	25.329	-16.3037	35.788	40.73	-204.0	-213.0	-43.0
592	5.870000000000118	-0.1938	-0.0723	0.9956	-1.8311	23.6206	-6.6528	25.318	-16.0455	35.755	40.82	-203.0	-211.0	-43.0
593	5.884999999999991	-0.2236	-0.0752	0.9971	4.5776	23.2544	-6.7139	25.3729	-15.7544	35.744	40.78	-203.0	-210.0	-43.0
594	5.887000000000171	-0.2183	-0.084	1.0132	6.8359	13.7939	-5.9204	25.4718	-15.5347	35.7001	40.75	-202.0	-210.0	-43.0
595	5.8960000000001855	-0.2051	-0.0786	1.0122	6.958	4.6387	-4.0283	25.5762	-15.4138	35.6232	40.79	-201.0	-210.0	-44.0
596	5.929000000000087	-0.1938	-0.0693	1.0093	6.2866	-1.4648	-2.1973	25.686	-15.3644	35.5353	40.82	-200.0	-210.0	-45.0
597	5.93100000000004	-0.1694	-0.0762	1.0063	5.9814	-2.6245	-0.9766	25.7849	-15.3534	35.4474	40.84	-199.0	-209.0	-45.0
598	5.932999999999993	-0.1738	-0.0776	0.9941	7.019	4.2725	0.4272	25.8838	-15.304	35.3925	40.75	-200.0	-209.0	-45.0
599	5.935000000000173	-0.2065	-0.0483	0.9824	7.8125	10.376	1.709	25.9827	-15.1941	35.387	40.78	-200.0	-210.0	-45.0
600	5.947000000000116	-0.207	-0.0332	0.9878	5.9204	7.5073	3.418	26.076	-15.0897	35.3925	40.79	-199.0	-211.0	-46.0
601	5.95900000000006	-0.208	-0.041	0.9863	3.2349	4.6387	5.3711	26.142	-15.0238	35.4034	40.84	-200.0	-211.0	-47.0
602	5.968000000000075	-0.2158	-0.0479	0.9751	0.061	2.8687	8.3618	26.1694	-14.9854	35.4309	40.84	-201.0	-212.0	-47.0
603	5.982000000000198	-0.2134	-0.0503	0.9663	-2.9297	0.7324	11.3525	26.1584	-14.9799	35.4803	40.86	-200.0	-213.0	-48.0
604	6.005000000000109	-0.2046	-0.0537	0.9614	-6.0425	-0.2441	14.3433	26.1145	-15.0018	35.5463	40.76	-200.0	-212.0	-49.0
605	6.014000000000124	-0.2036	-0.0615	0.9609	-9.1553	-0.3052	16.8457	26.0266	-15.0348	35.6342	40.86	-200.0	-212.0	-50.0
606	6.014000000000124	-0.2046	-0.0654	0.9604	-12.5122	-0.7935	18.6157	25.9003	-15.0787	35.7385	40.84	-199.0	-211.0	-51.0
607	6.02800000000002	-0.2002	-0.0796	0.9609	-14.4043	-0.1221	20.1416	25.7465	-15.1282	35.8594	40.81	-197.0	-210.0	-51.0
608	6.02800000000002	-0.2119	-0.0918	0.9478	-13.2446	5.6152	21.2402	25.5817	-15.1447	36.0077	40.81	-196.0	-209.0	-50.0
609	6.046000000000049	-0.2266	-0.0825	0.9531	-12.207	8.1787	21.3013	25.4333	-15.1117	36.178	40.8	-194.0	-209.0	-50.0
610	6.110000000000127	-0.1987	-0.0918	0.9941	-13.5498	5.188	21.4844	25.274	-15.1062	36.3373	40.84	-194.0	-209.0	-50.0
611	6.110000000000127	-0.1973	-0.0942	1.0215	-14.0991	6.3477	22.8271	25.1038	-15.1117	36.5021	40.83	-193.0	-207.0	-49.0
612	6.113000000000056	-0.2183	-0.0981	1.0229	-14.9536	3.418	23.7427	24.928	-15.1282	36.6724	40.78	-192.0	-206.0	-49.0
613	6.113000000000056	-0.2173	-0.1045	1.0264	-16.4185	-7.5684	23.6206	24.7522	-15.2271	36.8042	40.81	-191.0	-207.0	-50.0
614	6.113000000000056	-0.2012	-0.1089	1.0186	-16.3574	-18.1885	22.583	24.5764	-15.4248	36.8756	40.94	-193.0	-206.0	-50.0
615	6.113000000000056	-0.1807	-0.0977	1.0078	-12.3901	-20.0806	20.9961	24.4446	-15.661	36.9141	40.74	-193.0	-204.0	-50.0
616	6.113000000000056	-0.1763	-0.0786	1.0073	-6.1035	-15.9302	18.4937	24.3787	-15.8643	36.947	40.74	-192.0	-202.0	-50.0
617	6.115000000000009	-0.1646	-0.0767	0.999	0.7935	-11.0474	14.8926	24.3842	-16.0126	36.969	40.8	-193.0	-201.0	-50.0
618	6.129000000000133	-0.1685	-0.0679	1.0015	8.3618	-4.3945	10.8032	24.472	-16.084	36.98	40.84	-193.0	-201.0	-51.0
619	6.15300000000002	-0.1528	-0.0957	0.9878	12.9395	-2.8076	6.8359	24.6149	-16.1115	36.9635	40.88	-193.0	-200.0	-51.0
620	6.158000000000129	-0.0913	-0.1465	0.978	13.916	-5.4932	0.9155	24.7687	-16.1499	36.8756	40.78	-192.0	-201.0	-52.0
621	6.175000000000182	-0.0645	-0.1421	1.0	14.8926	-2.4414	-8.9111	24.9554	-16.1499	36.6998	40.82	-192.0	-202.0	-53.0
622	6.219000000000051	-0.1445	-0.1226	0.9839	17.1509	10.376	-11.4136	25.1642	-16.0126	36.5405	40.78	-192.0	-202.0	-53.0
623	6.219000000000051	-0.1895	-0.0415	0.9966	14.0381	11.6577	-11.1694	25.3729	-15.8203	36.4142	40.82	-191.0	-201.0	-53.0
624	6.236000000000104	-0.2427	-0.0415	1.0	10.0098	3.9673	-7.3242	25.5432	-15.6775	36.3043	40.81	-192.0	-201.0	-53.0
625	6.236000000000104	-0.2202	-0.0557	0.9814	4.8218	-9.0332	-4.2725	25.6641	-15.661	36.178	40.87	-194.0	-203.0	-53.0
626	6.236000000000104	-0.1987	-0.0464	0.9595	0.9155	-19.5313	-2.5635	25.752	-15.7654	36.0132	40.86	-195.0	-203.0	-53.0
627	6.236000000000104	-0.1816	-0.0337	0.9434	-0.4883	-24.1699	-2.6855	25.8289	-15.9302	35.8209	40.86	-195.0	-203.0	-53.0
628	6.238000000000056	-0.1587	-0.0264	0.9312	0.6104	-21.7896	-4.1504	25.9167	-16.084	35.6177	40.81	-194.0	-202.0	-53.0
629	6.254000000000133	-0.1484	-0.0215	0.9238	2.7466	-14.8315	-5.4321	26.0211	-16.1829	35.4309	40.81	-194.0	-203.0	-52.0
630	6.2560000000000855	-0.1465	-0.0273	0.9175	4.9438	-5.188	-5.7983	26.1365	-16.1993	35.2716	40.8	-195.0	-204.0	-52.0
631	6.258000000000038	-0.167	-0.0361	0.9111	5.7373	3.1738	-5.249	26.2518	-16.1279	35.1672	40.81	-194.0	-204.0	-53.0
632	6.304000000000087	-0.1738	-0.0781	0.9531	2.8687	1.77	-4.9438	26.3287	-16.04	35.0739	40.76	-195.0	-203.0	-54.0
633	6.30600000000004	-0.1543	-0.0601	0.9478	-0.061	-11.3525	-9.7656	26.3947	-16.0455	34.8981	40.79	-195.0	-202.0	-54.0
634	6.30600000000004	-0.1821	-0.0435	0.9087	-2.7466	-9.0942	-8.1177	26.4551	-16.062	34.7113	40.81	-195.0	-202.0	-54.0
635	6.30600000000004	-0.1924	-0.0635	0.9023	-6.2866	-7.2632	-4.0894	26.4496	-16.062	34.574	40.82	-195.0	-203.0	-55.0
636	6.30600000000004	-0.2061	-0.0527	0.9146	-7.7515	-7.3853	-1.0376	26.4221	-16.073	34.4751	40.79	-194.0	-203.0	-56.0
637	6.317000000000007	-0.1807	-0.0732	0.9639	-7.9346	-6.2256	2.3193	26.3782	-16.095	34.4037	40.83	-194.0	-202.0	-56.0
638	6.323000000000093	-0.1309	-0.0762	1.0439	-3.0518	3.2959	6.8359	26.3452	-16.095	34.3982	40.85	-194.0	-201.0	-57.0
639	6.345000000000027	-0.1392	-0.063	1.041	0.1221	-1.5259	4.3945	26.3672	-16.095	34.3817	40.78	-194.0	-202.0	-59.0
640	6.34699999999998	-0.1348	-0.0786	1.0376	2.3804	-10.7422	3.1128	26.4221	-16.1664	34.2993	40.8	-195.0	-203.0	-61.0
641	6.398000000000138	-0.1934	-0.0513	1.0083	4.0894	-12.2681	6.0425	26.4935	-16.2653	34.2334	40.92	-195.0	-202.0	-62.0
642	6.400000000000091	-0.1606	-0.0791	1.002	1.3428	-20.3857	13.4888	26.543	-16.4301	34.2114	40.83	-196.0	-203.0	-63.0
643	6.400000000000091	-0.0996	-0.1206	1.0093	-2.3804	-34.668	11.4746	26.5485	-16.7651	34.1016	40.83	-197.0	-201.0	-61.0
644	6.400000000000091	-0.127	-0.0933	0.9795	1.1597	-22.3389	15.2588	26.5704	-17.0233	34.0576	40.83	-197.0	-200.0	-62.0
645	6.403999999999996	-0.1338	-0.0928	0.9624	-0.4883	-23.8037	14.8315	26.5814	-17.2705	34.0302	40.85	-197.0	-200.0	-62.0
646	6.406000000000176	-0.1367	-0.0762	0.9434	-2.1973	-22.7661	16.4185	26.5759	-17.5122	34.0082	40.87	-195.0	-200.0	-62.0
647	6.420000000000073	-0.1299	-0.0864	0.9385	-5.3711	-26.6724	16.1133	26.5485	-17.7759	33.9917	40.81	-196.0	-200.0	-64.0
648	6.43100000000004	-0.127	-0.0786	0.9277	-9.5825	-30.0293	14.5874	26.4825	-18.078	33.9258	40.81	-197.0	-197.0	-63.0
649	6.432999999999993	-0.0791	-0.0889	0.9814	-13.9771	-23.9868	17.9443	26.3727	-18.3527	33.9038	40.82	-198.0	-198.0	-63.0
650	6.453000000000202	-0.0464	-0.0825	1.0098	-12.6343	-10.3149	16.8457	26.2299	-18.5614	33.9203	40.77	-198.0	-197.0	-62.0
651	6.480000000000018	-0.2031	0.0059	0.9023	-12.6953	-2.3804	14.6484	26.12	-18.5999	34.0137	40.82	-199.0	-197.0	-61.0
652	6.492000000000189	-0.125	-0.0869	0.9204	-27.71	-30.2734	12.5122	25.9113	-18.8086	33.9917	40.76	-199.0	-195.0	-63.0
653	6.494000000000142	0.0107	-0.1772	1.0313	-29.6631	-17.395	10.9863	25.6146	-19.0833	33.8928	40.79	-199.0	-192.0	-65.0
654	6.494000000000142	-0.103	-0.0967	1.0298	-17.2119	18.0664	10.0098	25.3839	-19.0228	33.9697	40.81	-200.0	-192.0	-64.0
655	6.524000000000115	-0.2231	-0.1055	1.0356	-12.4512	23.0713	9.2773	25.2136	-18.7866	34.1345	40.84	-200.0	-192.0	-64.0
656	6.524000000000115	-0.1895	-0.1035	1.043	-11.9019	-3.418	8.2397	25.0818	-18.7372	34.184	40.84	-200.0	-190.0	-63.0
657	6.528999999999996	-0.1328	-0.0742	1.0176	-9.0332	-7.5684	11.5356	25.0049	-18.8306	34.2004	40.78	-201.0	-190.0	-63.0
658	6.528999999999996	-0.1382	-0.1289	1.0376	-9.9487	-9.0942	10.9863	24.9005	-18.9185	34.2169	40.86	-200.0	-189.0	-64.0
659	6.600000000000136	-0.1216	-0.1079	1.0078	-9.3384	-12.5732	8.5449	24.8181	-19.0393	34.1949	40.85	-200.0	-188.0	-64.0
660	6.6159999999999854	-0.1357	-0.1177	1.0244	-9.8267	-11.1694	7.5684	24.7357	-19.1382	34.1675	40.79	-197.0	-188.0	-63.0
661	6.6159999999999854	-0.1089	-0.188	1.043	-8.3008	-13.1226	7.019	24.6533	-19.2535	34.1235	40.8	-196.0	-187.0	-63.0
662	6.6159999999999854	-0.1548	-0.0791	1.0024	-3.418	-7.6294	6.1035	24.6259	-19.3304	34.0906	40.8	-198.0	-184.0	-64.0
663	6.6159999999999854	-0.1328	-0.0195	0.9707	-3.479	-15.564	4.9438	24.6423	-19.4293	34.0411	40.83	-198.0	-184.0	-64.0
664	6.6159999999999854	-0.1318	-0.0015	0.9497	-3.0518	-10.9863	3.7842	24.6753	-19.5447	33.9807	40.81	-199.0	-184.0	-63.0
665	6.6159999999999854	-0.0767	-0.0425	0.9873	-6.5308	-9.9487	1.77	24.6753	-19.6216	33.9093	40.8	-201.0	-185.0	-62.0
666	6.6180000000001655	-0.083	-0.0938	1.0435	-6.5918	-3.2959	0.2441	24.6478	-19.649	33.8324	40.82	-201.0	-184.0	-62.0
667	6.6180000000001655	-0.0928	-0.106	1.0195	-2.9297	7.3242	1.5259	24.6313	-19.5996	33.8049	40.82	-200.0	-185.0	-62.0
668	6.623000000000047	-0.186	-0.1265	0.9951	-1.5869	5.188	1.0986	24.6149	-19.4843	33.8104	40.8	-199.0	-185.0	-61.0
669	6.637000000000171	-0.1089	-0.1118	0.9683	-3.7231	-13.4888	0.1221	24.6149	-19.5392	33.728	40.8	-198.0	-183.0	-61.0
670	6.643000000000029	-0.082	-0.0923	0.9609	-2.3193	-6.958	-0.7324	24.6313	-19.6106	33.6182	40.77	-199.0	-184.0	-60.0
671	6.690000000000055	-0.1138	-0.0752	0.9707	-2.8687	0.1221	-2.8076	24.6478	-19.5721	33.5522	40.75	-198.0	-183.0	-61.0
672	6.692000000000007	-0.0708	-0.0581	1.0186	-4.9438	2.9297	-3.418	24.6533	-19.5282	33.4698	40.72	-197.0	-184.0	-61.0
673	6.692000000000007	-0.1826	-0.5635	1.0078	-5.4321	5.6152	-4.5776	24.5435	-19.4073	33.4094	40.81	-197.0	-185.0	-62.0
674	6.694000000000187	-0.0479	-0.2407	0.9893	-7.5684	-10.9253	-10.2539	24.4446	-19.4128	33.2336	40.84	-198.0	-182.0	-63.0
675	6.69600000000014	-0.0986	-0.0776	1.0142	-0.9766	-4.0894	-1.9531	24.483	-19.4348	33.1128	40.79	-199.0	-181.0	-63.0
676	6.705000000000155	-0.1089	-0.084	1.0034	1.2817	-1.5869	-0.6104	24.527	-19.4238	33.0579	40.84	-201.0	-182.0	-61.0
677	6.727000000000089	-0.1138	-0.1226	0.9692	1.4648	2.5024	-4.6997	24.5709	-19.3689	32.9865	40.8	-200.0	-182.0	-61.0
678	6.729000000000042	-0.1138	-0.124	0.9536	3.2959	6.3477	-5.7983	24.6259	-19.2645	32.9095	40.84	-199.0	-182.0	-60.0
679	6.736000000000104	-0.1147	-0.1133	0.9365	6.3477	13.1836	-6.4087	24.7028	-19.1052	32.8601	40.85	-201.0	-184.0	-61.0
680	6.783000000000129	-0.1177	-0.0835	0.9233	6.7749	17.8833	-8.1787	24.8016	-18.891	32.8217	40.81	-199.0	-185.0	-62.0
681	6.792000000000144	-0.1177	-0.0669	0.9712	4.1504	18.8599	-10.5591	24.884	-18.6548	32.7612	40.81	-199.0	-185.0	-62.0
682	6.792000000000144	-0.1543	-0.103	1.0166	2.3804	14.1602	-12.4512	24.9554	-18.4296	32.6788	40.78	-198.0	-184.0	-64.0
683	6.792000000000144	-0.1279	-0.1294	1.0659	2.9907	2.9297	-11.9629	25.0269	-18.2922	32.5525	40.78	-197.0	-183.0	-61.0
684	6.792000000000144	-0.0688	-0.1089	1.0303	6.1646	-3.9063	-10.8643	25.1367	-18.2593	32.3822	40.81	-199.0	-182.0	-62.0
685	6.795000000000073	-0.1084	-0.0952	1.0093	6.2256	0.2441	-9.2163	25.2576	-18.2153	32.2449	40.83	-199.0	-183.0	-61.0
686	6.813000000000102	-0.0874	-0.0986	0.9956	1.709	-1.77	-7.5684	25.34	-18.1714	32.1185	40.79	-200.0	-183.0	-61.0
687	6.816000000000031	-0.0986	-0.1182	1.0195	-0.061	2.1973	-5.4932	25.3729	-18.1219	32.0197	40.8	-197.0	-184.0	-61.0
688	6.82100000000014	-0.1123	-0.1025	1.0083	0.3052	1.8921	-4.0894	25.4059	-18.0615	31.9537	40.84	-198.0	-184.0	-62.0
689	6.859000000000151	-0.1089	-0.1055	0.9985	-0.6104	0.6104	-3.3569	25.4333	-18.0231	31.8823	40.8	-198.0	-184.0	-63.0
690	6.86200000000008	-0.1167	-0.1021	0.9907	-1.4038	1.5869	-3.1738	25.4498	-17.9736	31.8164	40.76	-198.0	-185.0	-61.0
691	6.86200000000008	-0.1191	-0.1045	0.981	-1.5259	1.8921	-3.3569	25.4608	-17.9242	31.756	40.81	-197.0	-184.0	-61.0
692	6.8659999999999854	-0.1235	-0.105	0.9805	-0.7935	1.8311	-4.0894	25.4773	-17.8638	31.6901	40.82	-199.0	-185.0	-61.0
693	6.891000000000076	-0.1245	-0.1011	0.981	0.0	1.6479	-5.0049	25.5048	-17.8033	31.6187	40.84	-199.0	-187.0	-62.0
694	6.891000000000076	-0.124	-0.1064	0.9858	0.7935	1.2817	-5.7373	25.5487	-17.7429	31.5363	40.87	-198.0	-188.0	-63.0
695	6.894999999999982	-0.1074	-0.1025	0.9956	0.8545	0.7324	-6.0425	25.5927	-17.688	31.4374	40.79	-197.0	-190.0	-64.0
696	6.913000000000011	-0.1104	-0.1069	0.9956	0.2441	0.8545	-5.6152	25.6366	-17.6331	31.344	40.79	-197.0	-190.0	-65.0
697	6.936000000000149	-0.1108	-0.1055	0.9985	-0.4272	0.5493	-5.127	25.6641	-17.5836	31.2616	40.8	-197.0	-189.0	-65.0
698	6.945000000000164	-0.1138	-0.106	0.9976	-1.6479	0.2441	-4.3335	25.686	-17.5397	31.1792	40.8	-198.0	-189.0	-65.0
699	6.945000000000164	-0.1177	-0.1084	0.9951	-2.6245	0.0	-3.9063	25.6915	-17.5012	31.1023	40.89	-199.0	-188.0	-64.0
700	6.947000000000116	-0.1162	-0.1045	0.9917	-3.3569	-0.9155	-3.7842	25.6915	-17.4738	31.0309	40.78	-199.0	-188.0	-64.0
701	6.953000000000202	-0.1172	-0.1099	0.9839	-3.3569	-1.4648	-4.0283	25.686	-17.4463	30.954	40.77	-199.0	-188.0	-64.0
702	6.968000000000075	-0.1279	-0.1099	0.9688	-2.5635	-1.5869	-4.6387	25.6915	-17.4188	30.8716	40.82	-198.0	-188.0	-64.0
703	6.97199999999998	-0.1284	-0.1152	0.9678	-1.2817	-1.4038	-6.1646	25.708	-17.3804	30.7782	40.81	-197.0	-188.0	-64.0
704	6.990000000000009	-0.1416	-0.1035	0.9736	0.3662	-0.1221	-8.1177	25.7465	-17.3254	30.6738	40.79	-197.0	-188.0	-63.0
705	7.016000000000076	-0.1362	-0.1172	0.9771	1.4038	-2.0752	-9.9487	25.8014	-17.265	30.5475	40.86	-198.0	-189.0	-61.0
706	7.027000000000044	-0.1123	-0.0991	0.9941	1.8921	-2.2583	-11.5356	25.8728	-17.2266	30.3937	40.82	-198.0	-189.0	-62.0
707	7.027000000000044	-0.1265	-0.1074	1.0049	1.4648	-0.3662	-12.5732	25.9387	-17.1552	30.2454	40.82	-197.0	-189.0	-63.0
708	7.05600000000004	-0.1304	-0.1113	0.9971	0.0	-1.1597	-13.1226	25.9991	-17.0782	30.0916	40.84	-197.0	-188.0	-63.0
709	7.061000000000149	-0.1357	-0.1177	0.9844	-0.6104	-1.5259	-13.7329	26.0431	-17.0123	29.9268	40.85	-196.0	-188.0	-63.0
710	7.07100000000014	-0.1514	-0.1118	0.9829	-0.4272	-1.1597	-15.2588	26.0925	-16.9244	29.7565	40.85	-196.0	-189.0	-63.0
711	7.096000000000004	-0.1465	-0.1084	0.9805	-0.9155	-2.9907	-17.2729	26.1475	-16.8475	29.5642	40.81	-196.0	-189.0	-63.0
712	7.096000000000004	-0.1426	-0.1074	0.9727	-1.0376	-4.9438	-19.4092	26.2079	-16.7761	29.35	40.83	-197.0	-190.0	-63.0
713	7.105000000000018	-0.144	-0.1016	0.9692	0.0	-5.3711	-22.8271	26.2903	-16.6992	29.0973	40.81	-197.0	-192.0	-64.0
714	7.105000000000018	-0.1367	-0.1016	0.9697	2.0142	-5.3711	-27.0996	26.3947	-16.6113	28.8062	40.8	-199.0	-191.0	-64.0
715	7.105000000000018	-0.1401	-0.0923	0.9844	4.4556	-3.8452	-31.6772	26.5375	-16.4905	28.4875	40.84	-200.0	-190.0	-64.0
716	7.126000000000204	-0.1519	-0.083	0.9985	5.5542	-2.7466	-35.7056	26.7023	-16.3367	28.136	40.85	-199.0	-189.0	-65.0
717	7.132000000000062	-0.123	-0.0933	0.9854	5.7983	-1.2817	-41.9922	26.8835	-16.1499	27.7405	40.84	-198.0	-191.0	-65.0
718	7.1340000000000146	-0.1235	-0.1035	0.979	7.3853	2.1362	-46.814	27.0813	-15.9137	27.3065	40.77	-197.0	-193.0	-64.0
719	7.150000000000091	-0.1323	-0.0923	0.9966	8.8501	3.54	-50.7202	27.301	-15.639	26.8506	40.88	-199.0	-195.0	-63.0
720	7.150000000000091	-0.1353	-0.0806	1.0142	8.5449	3.9063	-54.8706	27.5317	-15.3424	26.3617	40.84	-201.0	-197.0	-62.0
721	7.182999999999993	-0.1289	-0.0894	1.0117	6.4087	2.5024	-58.5327	27.7515	-15.0348	25.8398	40.84	-201.0	-198.0	-60.0
722	7.182999999999993	-0.1377	-0.085	1.0039	3.479	2.6245	-61.5845	27.9437	-14.7162	25.2905	40.8	-203.0	-200.0	-59.0
723	7.182999999999993	-0.1714	-0.0811	0.9893	-1.0986	-0.1221	-64.9414	28.103	-14.3866	24.7192	40.8	-204.0	-200.0	-58.0
724	7.186000000000149	-0.1807	-0.0933	1.0015	-7.7515	-10.8032	-68.7256	28.2074	-14.1119	24.082	40.84	-205.0	-202.0	-57.0
725	7.205000000000155	-0.1597	-0.1064	0.9917	-14.0991	-24.9634	-72.5098	28.2733	-13.9417	23.3405	40.81	-205.0	-204.0	-57.0
726	7.205000000000155	-0.0718	-0.1558	1.001	-16.9678	-28.6865	-74.3408	28.2898	-13.8538	22.5275	40.81	-206.0	-206.0	-57.0
727	7.217000000000098	-0.0962	-0.1216	0.9727	-7.4463	-12.3901	-76.9653	28.3722	-13.6395	21.7584	40.87	-206.0	-208.0	-58.0
728	7.249000000000024	-0.0703	-0.1445	0.9561	-3.0518	-10.376	-80.0171	28.5095	-13.3539	21.0004	40.78	-206.0	-210.0	-57.0
729	7.251000000000204	-0.0815	-0.1162	0.9854	0.1221	-2.4414	-84.6558	28.6743	-13.0078	20.2258	40.84	-207.0	-212.0	-57.0
730	7.251000000000204	-0.1021	-0.1216	0.9814	1.8311	1.709	-88.1348	28.8666	-12.5793	19.4678	40.83	-209.0	-213.0	-56.0
731	7.253000000000156	-0.0845	-0.1191	0.9907	2.6855	0.3662	-91.1255	29.0588	-12.1454	18.6823	40.8	-212.0	-215.0	-54.0
732	7.258000000000038	-0.0879	-0.1348	0.9609	5.9814	3.6621	-93.2007	29.2676	-11.684	17.8912	40.78	-214.0	-219.0	-54.0
733	7.2800000000002	-0.1006	-0.1333	0.9673	8.9111	5.188	-96.7407	29.5093	-11.1786	17.1002	40.89	-214.0	-222.0	-54.0
734	7.285000000000082	-0.1108	-0.126	0.9668	11.5967	6.5918	-100.5249	29.7675	-10.6458	16.2817	40.75	-215.0	-225.0	-53.0
735	7.288999999999987	-0.0918	-0.1323	0.9502	13.6719	5.4321	-103.1494	30.0476	-10.1019	15.4468	40.85	-216.0	-228.0	-53.0
736	7.354000000000042	-0.1055	-0.1064	0.9673	17.4561	5.3101	-106.1401	30.3607	-9.5471	14.5898	40.85	-216.0	-231.0	-53.0
737	7.3559999999999945	-0.0767	-0.1177	0.9741	20.0806	1.6479	-109.0698	30.6958	-8.9923	13.7	40.8	-216.0	-236.0	-53.0
738	7.3559999999999945	-0.0425	-0.1294	0.9492	23.4985	2.5635	-111.8774	31.0583	-8.443	12.7771	40.81	-216.0	-241.0	-53.0
739	7.3559999999999945	-0.1064	-0.0942	0.9746	30.1514	10.8032	-115.5396	31.4703	-7.8003	11.8817	40.78	-215.0	-244.0	-55.0
740	7.3559999999999945	-0.0991	-0.1104	0.9648	31.3721	4.6387	-119.1406	31.9043	-7.1411	10.9589	40.75	-213.0	-248.0	-56.0
741	7.361000000000104	-0.1069	-0.0913	1.0005	28.8086	-3.2349	-123.1079	32.3163	-6.5259	9.9701	40.87	-213.0	-252.0	-56.0
742	7.364000000000033	-0.0728	-0.0596	0.9839	25.7568	-15.5029	-125.1221	32.7118	-5.993	8.8989	40.82	-214.0	-257.0	-54.0
743	7.373000000000047	-0.0098	-0.1504	1.0122	26.2451	-20.9351	-125.4883	33.0743	-5.5316	7.7783	40.84	-213.0	-262.0	-52.0
744	7.398000000000138	-0.0259	-0.1235	0.978	30.1514	-12.9395	-126.2207	33.4534	-5.0262	6.6797	40.77	-213.0	-266.0	-52.0
745	7.401000000000067	-0.0156	-0.0649	0.9873	30.8228	-8.7891	-127.1973	33.8544	-4.4495	5.625	40.81	-212.0	-270.0	-53.0
746	7.419000000000096	-0.0527	-0.1328	0.9937	32.1655	-6.2866	-128.2959	34.2334	-3.8397	4.5868	40.76	-212.0	-274.0	-54.0
747	7.451999999999998	-0.0942	-0.0283	1.0	28.8696	-15.8691	-130.3101	34.6124	-3.2465	3.5266	40.81	-212.0	-277.0	-55.0
748	7.451999999999998	-0.0176	-0.0698	1.0054	21.7285	-28.8086	-133.667	34.9146	-2.7631	2.3511	40.81	-210.0	-282.0	-52.0
749	7.463000000000193	0.0547	-0.1079	1.0239	22.3999	-20.874	-135.5591	35.1782	-2.2632	1.1591	40.8	-211.0	-287.0	-50.0
750	7.463000000000193	0.0176	-0.0903	0.9917	29.2969	-5.5542	-137.7563	35.4858	-1.615	0.0549	40.8	-211.0	-294.0	-50.0
751	7.4650000000001455	-0.0132	-0.084	0.98	32.4097	-1.8311	-138.5498	35.8264	-0.8954	-1.0052	40.85	-211.0	-301.0	-50.0
752	7.4650000000001455	0.0054	-0.0845	0.9917	33.6914	-3.6011	-137.3901	36.1615	-0.1813	-2.0599	40.79	-210.0	-306.0	-51.0
753	7.471000000000004	0.0649	-0.0718	1.0029	35.2173	-0.061	-137.7563	36.5021	0.5273	-3.1091	40.84	-208.0	-311.0	-50.0
754	7.492000000000189	-0.0181	-0.0688	0.9985	39.1235	9.5215	-137.0239	36.8646	1.3348	-4.0814	40.78	-208.0	-317.0	-51.0
755	7.494000000000142	-0.0112	-0.0576	1.0103	39.1846	8.0566	-135.9253	37.2272	2.1478	-5.0262	40.84	-205.0	-322.0	-51.0
756	7.5090000000000146	-0.0464	0.0273	1.0557	35.2173	4.2114	-138.6719	37.5623	2.9608	-5.9875	40.8	-203.0	-327.0	-50.0
757	7.546000000000049	-0.0005	-0.0322	1.04	30.8228	-4.7607	-143.1885	37.8259	3.7244	-7.0367	40.81	-200.0	-332.0	-50.0
758	7.546000000000049	0.0215	-0.0557	1.022	26.9775	-7.7515	-145.874	38.0182	4.4714	-8.1354	40.86	-197.0	-337.0	-50.0
759	7.5470000000000255	0.0161	0.0249	1.0313	23.3154	-10.6812	-145.0195	38.183	5.2075	-9.245	40.81	-195.0	-341.0	-49.0
760	7.548999999999978	0.0869	-0.0571	1.0386	20.5078	-14.1602	-143.4937	38.2874	5.8832	-10.3821	40.81	-192.0	-347.0	-49.0
761	7.551000000000158	0.0488	-0.1069	1.0308	19.2871	-7.3242	-141.9067	38.3423	6.5918	-11.4697	40.8	-190.0	-352.0	-47.0
762	7.5620000000001255	0.0576	-0.0195	1.0142	20.3857	-1.5259	-139.1602	38.4137	7.3279	-12.4969	40.77	-190.0	-356.0	-47.0
763	7.582000000000107	0.0259	0.0098	1.0371	20.6909	5.188	-140.9302	38.5016	8.1299	-13.4747	40.77	-187.0	-363.0	-46.0
764	7.6310000000000855	0.0298	-0.041	1.0498	20.4468	8.9111	-143.3716	38.562	8.9813	-14.436	40.81	-185.0	-368.0	-46.0
765	7.6550000000002	0.0151	-0.0249	1.0542	17.5171	9.5215	-145.5688	38.5785	9.8602	-15.4138	40.83	-179.0	-372.0	-46.0
766	7.6550000000002	0.0493	0.0522	1.0527	12.146	5.6763	-144.3481	38.5565	10.7117	-16.4026	40.77	-176.0	-377.0	-45.0
767	7.6550000000002	0.0771	-0.0239	1.062	7.019	3.9063	-142.8833	38.4467	11.5137	-17.4078	40.84	-173.0	-381.0	-44.0
768	7.6550000000002	0.0659	-0.0835	1.0439	2.1362	3.0518	-138.4888	38.2654	12.2937	-18.3911	40.84	-170.0	-385.0	-43.0
769	7.6550000000002	0.1221	-0.0425	1.0098	-3.0518	-2.8076	-132.8735	38.0182	12.9749	-19.3799	40.87	-167.0	-390.0	-40.0
770	7.658000000000129	0.0786	-0.0435	1.0239	-1.8921	3.7842	-127.5024	37.7765	13.6505	-20.2972	40.85	-164.0	-391.0	-39.0
771	7.658000000000129	0.0879	-0.0742	1.0093	1.8311	9.2163	-124.7559	37.5677	14.3427	-21.1487	40.79	-161.0	-393.0	-39.0
772	7.686000000000149	-0.0049	-0.0234	0.9922	7.5073	20.6909	-126.5869	37.4194	15.1337	-21.9287	40.81	-157.0	-396.0	-38.0
773	7.72199999999998	-0.0288	0.041	1.0298	7.7515	18.4326	-130.249	37.2986	15.9796	-22.7142	40.89	-152.0	-400.0	-38.0
774	7.72199999999998	0.0225	-0.0015	1.0386	4.7607	11.6577	-133.2397	37.1063	16.7651	-23.5876	40.78	-151.0	-402.0	-39.0
775	7.735000000000127	0.0464	-0.042	1.022	3.7231	12.9395	-134.3384	36.8701	17.5397	-24.494	40.76	-147.0	-403.0	-38.0
776	7.735000000000127	0.0542	-0.0195	1.0239	-0.1221	8.1177	-134.2163	36.5955	18.2922	-25.4114	40.76	-142.0	-405.0	-39.0
777	7.735000000000127	0.0352	-0.0264	1.0454	-4.0894	5.249	-132.1411	36.2604	19.0009	-26.3507	40.79	-136.0	-407.0	-39.0
778	7.735000000000127	0.0723	-0.0732	1.0288	-10.1929	-2.0142	-128.0518	35.8429	19.6216	-27.312	40.79	-131.0	-409.0	-38.0
779	7.73700000000008	0.0459	-0.0132	1.0327	-17.2729	-10.7422	-122.6196	35.354	20.1379	-28.2843	40.83	-127.0	-411.0	-37.0
780	7.739000000000033	0.1177	-0.0918	1.0112	-23.6206	-20.4468	-117.3706	34.7772	20.528	-29.2786	40.84	-124.0	-413.0	-37.0
781	7.764000000000124	0.1685	-0.0986	1.0083	-20.2026	-11.0474	-113.9526	34.2004	20.885	-30.2454	40.83	-122.0	-413.0	-36.0
782	7.807000000000016	0.1143	-0.0757	1.0132	-8.9111	13.1836	-110.8398	33.7885	21.4124	-31.0474	40.83	-119.0	-416.0	-35.0
783	7.807000000000016	0.1089	-0.1211	1.0068	-2.5024	23.3765	-106.8726	33.4808	22.0386	-31.7285	40.84	-116.0	-417.0	-33.0
784	7.8090000000001965	0.1045	-0.0845	0.9902	1.6479	29.1748	-101.5625	33.2391	22.6813	-32.3273	40.81	-113.0	-417.0	-33.0
785	7.8090000000001965	0.0352	-0.0317	1.0171	1.5869	30.3345	-99.3652	33.0469	23.3405	-32.8821	40.88	-109.0	-419.0	-34.0
786	7.8120000000001255	0.0229	-0.0864	1.0229	-5.4932	15.2588	-97.6563	32.7612	23.9117	-33.4753	40.8	-107.0	-417.0	-33.0
787	7.814000000000078	0.0718	-0.085	1.002	-8.4839	10.0708	-94.5435	32.3877	24.3512	-34.1235	40.83	-105.0	-417.0	-33.0
788	7.82100000000014	0.0249	-0.0771	0.9956	-6.8359	12.085	-92.2241	32.0581	24.8126	-34.7223	40.81	-101.0	-417.0	-32.0
789	7.851000000000113	0.0649	-0.0918	0.9897	-6.1646	7.6904	-89.7217	31.712	25.2136	-35.332	40.8	-98.0	-418.0	-33.0
790	7.854000000000042	0.085	-0.1045	1.0054	-5.4932	5.9204	-86.853	31.3824	25.5762	-35.9418	40.8	-97.0	-418.0	-31.0
791	7.873000000000047	0.0747	-0.104	1.0049	-4.6387	7.3853	-82.4585	31.0693	25.9058	-36.5076	40.74	-94.0	-417.0	-31.0
792	7.91800000000012	0.0557	-0.0972	1.0234	-4.3945	8.2397	-79.7119	30.7782	26.2408	-37.0349	40.83	-91.0	-417.0	-32.0
793	7.91800000000012	0.0498	-0.0791	1.0273	-6.897	5.3101	-77.3315	30.4706	26.543	-37.5513	40.78	-87.0	-416.0	-31.0
794	7.939000000000078	0.0127	-0.0645	1.0103	-12.6343	-3.479	-73.9746	30.1135	26.7792	-38.0676	40.86	-85.0	-414.0	-32.0
795	7.939000000000078	0.062	-0.0879	1.0298	-20.3247	-22.2778	-70.8618	29.6576	26.8451	-38.6554	40.87	-83.0	-414.0	-32.0
796	7.939000000000078	0.123	-0.1758	0.9907	-20.5688	-26.123	-67.8711	29.1357	26.7792	-39.2871	40.8	-80.0	-414.0	-33.0
797	7.940000000000055	0.1147	-0.1587	0.9614	-12.6343	-4.6997	-61.5234	28.7347	26.8231	-39.776	40.85	-77.0	-414.0	-35.0
798	7.940000000000055	0.0776	-0.144	0.9873	-4.8828	6.7749	-57.5562	28.493	26.9934	-40.1221	40.84	-77.0	-414.0	-34.0
799	7.942999999999984	0.0674	-0.0659	0.9897	-2.1973	7.3242	-55.9692	28.3173	27.1857	-40.4242	40.82	-76.0	-414.0	-34.0
800	7.942999999999984	0.0859	-0.1304	0.9941	-3.8452	0.7324	-57.373	28.114	27.3175	-40.7758	40.82	-74.0	-413.0	-34.0
801	7.966000000000122	0.0566	-0.1167	1.0005	-0.6104	7.3242	-55.9082	27.9327	27.4878	-41.0944	40.83	-71.0	-413.0	-35.0
802	8.012000000000171	0.0791	-0.1069	1.0063	1.9531	8.4839	-53.7109	27.8009	27.6691	-41.3855	40.85	-68.0	-413.0	-35.0
803	8.03300000000013	0.0649	-0.1079	1.0244	1.4038	8.0566	-50.9644	27.6855	27.8394	-41.6492	40.85	-66.0	-412.0	-35.0
804	8.03300000000013	0.0684	-0.1436	1.0088	-1.0376	4.3335	-47.7295	27.5482	27.9657	-41.8964	40.81	-65.0	-413.0	-36.0
805	8.03300000000013	0.1001	-0.1221	1.0029	-4.5776	0.1831	-41.3208	27.3834	28.0151	-42.1216	40.78	-63.0	-411.0	-38.0
806	8.03300000000013	0.1831	-0.2383	1.0117	-7.5684	-6.6528	-33.4473	27.1967	27.9657	-42.3083	40.87	-62.0	-408.0	-39.0
807	8.03300000000013	0.0742	-0.1523	1.0054	-5.6763	-3.8452	-29.48	27.0538	27.9053	-42.4292	40.85	-61.0	-407.0	-40.0
808	8.036000000000058	0.0684	-0.1172	1.0122	-0.6714	-11.3525	-27.6489	26.955	27.7954	-42.5555	40.82	-61.0	-407.0	-41.0
809	8.036000000000058	0.1255	-0.1431	1.0068	0.1831	-15.8081	-25.3906	26.8945	27.6361	-42.6764	40.81	-61.0	-405.0	-41.0
810	8.05600000000004	0.0605	-0.1519	0.9917	1.8921	-11.1084	-25.1465	26.8286	27.4878	-42.7917	40.87	-60.0	-404.0	-42.0
811	8.060000000000173	0.1206	-0.127	0.9849	1.4038	-16.2354	-17.395	26.8011	27.301	-42.8577	40.81	-59.0	-404.0	-41.0
812	8.124000000000024	0.1157	-0.0771	0.9854	0.4883	-16.0522	-8.2397	26.8231	27.0483	-42.8357	40.85	-58.0	-405.0	-41.0
813	8.137000000000171	0.0732	-0.105	1.0049	0.0	-11.3525	-4.4556	26.8671	26.8231	-42.7368	40.82	-58.0	-403.0	-41.0
814	8.137000000000171	0.0469	-0.1377	1.0029	0.3052	-11.6577	-4.5166	26.9	26.6089	-42.627	40.8	-58.0	-402.0	-40.0
815	8.137000000000171	0.0864	-0.1328	0.9819	1.1597	-13.916	-5.6152	26.933	26.3782	-42.5391	40.79	-58.0	-403.0	-38.0
816	8.137000000000171	0.1001	-0.1226	1.001	2.9907	-5.7373	-5.249	26.9934	26.1804	-42.4347	40.82	-58.0	-403.0	-36.0
817	8.137000000000171	0.0669	-0.1172	1.022	3.1738	-2.5024	-4.0894	27.0868	26.0486	-42.2864	40.82	-57.0	-402.0	-36.0
818	8.139000000000124	0.0938	-0.1021	1.0034	1.77	-4.0283	-4.0283	27.1637	25.9003	-42.1436	40.73	-57.0	-402.0	-35.0
819	8.139000000000124	0.0913	-0.104	1.0098	0.9766	-0.8545	-2.6245	27.2461	25.7629	-41.9843	40.76	-57.0	-402.0	-35.0
820	8.139000000000124	0.0767	-0.1045	1.0044	0.7324	0.3662	-1.1597	27.3285	25.6421	-41.792	40.88	-56.0	-403.0	-36.0
821	8.159000000000106	0.0811	-0.1143	1.0005	0.6714	0.1221	0.0	27.4109	25.5103	-41.5997	40.87	-56.0	-403.0	-36.0
822	8.160000000000082	0.0752	-0.1279	0.9937	1.2817	0.4272	0.6714	27.4988	25.3839	-41.391	40.87	-56.0	-402.0	-37.0
823	8.170000000000073	0.0742	-0.1289	0.9907	2.5024	1.5259	0.6714	27.5977	25.2576	-41.1877	40.83	-56.0	-402.0	-39.0
824	8.21400000000017	0.0723	-0.1289	1.0068	3.8452	1.9531	0.6714	27.7075	25.1422	-40.9735	40.81	-56.0	-402.0	-40.0
825	8.22700000000009	0.0674	-0.1182	1.019	4.1504	1.2207	0.6104	27.8284	25.0269	-40.7648	40.9	-57.0	-404.0	-39.0
826	8.22700000000009	0.0703	-0.1128	1.0161	3.2349	0.0	0.5493	27.9382	24.9005	-40.567	40.84	-58.0	-405.0	-39.0
827	8.22700000000009	0.0645	-0.1104	1.0098	2.1973	0.061	0.3052	28.0371	24.7742	-40.3693	40.84	-58.0	-405.0	-38.0
828	8.229000000000042	0.0698	-0.1113	1.0107	1.2817	-0.1221	0.1831	28.125	24.6478	-40.177	40.8	-59.0	-405.0	-37.0
829	8.229000000000042	0.0713	-0.1177	1.0083	0.7935	-0.1221	0.061	28.2019	24.516	-39.9847	40.91	-59.0	-405.0	-38.0
830	8.249000000000024	0.0776	-0.1255	0.9985	0.9155	-0.1831	0.1221	28.2733	24.3896	-39.8035	40.91	-58.0	-405.0	-39.0
831	8.251000000000204	0.0786	-0.1294	0.9937	2.0142	0.8545	0.061	28.3557	24.2633	-39.6112	40.86	-59.0	-404.0	-38.0
832	8.272000000000162	0.0728	-0.1323	0.9956	2.9907	1.9531	0.061	28.4491	24.1479	-39.4189	40.82	-59.0	-403.0	-38.0
833	8.302000000000135	0.062	-0.1372	1.0029	4.3945	2.5024	-0.1831	28.548	24.0436	-39.2267	40.82	-58.0	-404.0	-37.0
834	8.315000000000055	0.0581	-0.1348	1.002	5.6763	2.9907	-1.3428	28.6633	23.9502	-39.0399	40.83	-58.0	-404.0	-37.0
835	8.315000000000055	0.063	-0.1226	1.0015	6.4697	3.6011	-2.0142	28.7842	23.8678	-38.8586	40.84	-58.0	-405.0	-36.0
836	8.315000000000055	0.0698	-0.1206	1.0098	6.4697	3.3569	-1.6479	28.9105	23.7854	-38.6774	40.74	-58.0	-406.0	-36.0
837	8.317000000000007	0.0718	-0.124	1.0103	6.3477	3.479	-1.5259	29.0314	23.6975	-38.4961	40.8	-58.0	-406.0	-37.0
838	8.320000000000164	0.0581	-0.1172	1.0015	6.5918	4.9438	-1.5259	29.1577	23.6261	-38.3093	40.81	-58.0	-406.0	-37.0
839	8.336000000000013	0.0562	-0.104	0.9902	6.4697	3.54	-1.9531	29.2841	23.5492	-38.1281	40.82	-57.0	-408.0	-37.0
840	8.341000000000122	0.0791	-0.1226	0.978	5.4932	1.8921	-2.8076	29.3939	23.4613	-37.9688	40.79	-56.0	-408.0	-37.0
841	8.346000000000004	0.0688	-0.1011	0.9937	5.6763	8.2397	-2.1973	29.5093	23.4009	-37.7875	40.84	-57.0	-406.0	-37.0
842	8.388000000000147	0.0308	-0.0771	1.0327	2.1973	-1.8311	-2.4414	29.6082	23.3295	-37.6117	40.86	-57.0	-406.0	-36.0
843	8.401000000000067	0.1602	-0.1416	1.0493	0.6104	-9.0942	-2.2583	29.6301	23.1152	-37.5348	40.86	-57.0	-406.0	-34.0
844	8.401000000000067	0.0723	-0.1152	1.0234	5.5542	8.1177	1.0986	29.74	23.0273	-37.348	40.82	-57.0	-406.0	-33.0
845	8.403999999999996	0.0405	-0.1094	1.0117	3.2349	2.6855	4.8828	29.8608	22.9395	-37.1118	40.81	-57.0	-406.0	-31.0
846	8.426000000000158	0.0825	-0.1406	1.0088	-0.4883	-8.5449	6.7749	29.9213	22.7362	-36.9196	40.82	-55.0	-406.0	-30.0
847	8.429000000000087	0.0972	-0.1548	1.0068	-1.2207	-9.7656	6.1035	29.9487	22.489	-36.7548	40.78	-55.0	-409.0	-31.0
848	8.429000000000087	0.0767	-0.1606	0.9854	0.2441	-3.8452	5.5542	29.9872	22.2913	-36.5735	40.86	-57.0	-410.0	-30.0
849	8.435000000000173	0.063	-0.1401	1.0039	1.4038	0.2441	4.3945	30.0531	22.1429	-36.3757	40.81	-57.0	-412.0	-29.0
850	8.518000000000029	0.0801	-0.1323	0.9858	2.0752	0.3052	3.8452	30.13	22.0056	-36.178	40.79	-58.0	-413.0	-29.0
851	8.518000000000029	0.0615	-0.1431	0.9873	0.3662	1.4648	3.2349	30.1904	21.8848	-35.9802	40.87	-58.0	-412.0	-29.0
852	8.518000000000029	0.0898	-0.1768	1.0	-3.9063	-1.5259	3.7231	30.1959	21.7419	-35.799	40.88	-58.0	-412.0	-28.0
853	8.535000000000082	0.0747	-0.1919	0.9971	-5.0659	-0.4883	4.4556	30.1794	21.5936	-35.6122	40.88	-57.0	-413.0	-28.0
854	8.535000000000082	0.0337	-0.187	0.9863	-6.1646	-2.5635	3.6011	30.152	21.4453	-35.4309	40.76	-57.0	-413.0	-27.0
855	8.535000000000082	0.1001	-0.165	0.9756	-6.7139	-2.9297	3.479	30.1135	21.275	-35.2716	40.82	-58.0	-415.0	-26.0
856	8.535000000000082	0.1338	-0.105	1.002	-10.0708	1.1597	1.0986	30.0861	21.1487	-35.1068	40.82	-58.0	-416.0	-26.0
857	8.535000000000082	0.0596	-0.2114	1.0269	-11.7188	12.0239	0.061	29.9982	21.0938	-34.92	40.82	-60.0	-416.0	-25.0
858	8.535000000000082	0.0483	-0.1855	0.9917	-9.5215	14.5874	2.4414	29.9597	21.1102	-34.6619	40.83	-59.0	-416.0	-26.0
859	8.537000000000035	0.0439	-0.2075	0.9966	-10.6812	7.6294	2.2583	29.8993	21.0663	-34.4366	40.79	-61.0	-414.0	-25.0
860	8.537000000000035	0.0396	-0.2134	0.9722	-9.3994	4.2725	2.0752	29.8224	20.9894	-34.2444	40.87	-60.0	-413.0	-24.0
861	8.557000000000016	0.0903	-0.1919	1.0117	-10.0708	-3.6621	0.1221	29.751	20.8466	-34.1071	40.79	-59.0	-414.0	-22.0
862	8.559000000000196	0.0273	-0.2124	0.9937	-10.5591	3.6621	2.8076	29.6521	20.7422	-33.9368	40.84	-59.0	-416.0	-21.0
863	8.621000000000095	0.0757	-0.1577	1.0156	-8.9111	-7.2632	1.5869	29.6082	20.5939	-33.783	40.82	-59.0	-418.0	-22.0
864	8.621000000000095	0.0928	-0.1704	1.0317	-13.2446	-3.8452	-0.3052	29.4983	20.4236	-33.6786	40.82	-59.0	-419.0	-20.0
865	8.623000000000047	0.0889	-0.1909	1.0181	-10.9863	7.8735	0.6714	29.4104	20.3467	-33.5138	40.75	-59.0	-420.0	-19.0
866	8.623000000000047	0.0522	-0.208	1.0337	-4.8218	15.9912	3.0518	29.3939	20.3467	-33.2776	40.84	-58.0	-422.0	-18.0
867	8.623000000000047	-0.0308	-0.1807	0.9727	-6.1646	7.2021	6.7749	29.4104	20.3357	-33.0084	40.8	-57.0	-422.0	-17.0
868	8.623000000000047	0.0044	-0.1563	0.9546	-9.3384	-3.1128	11.7188	29.3719	20.1654	-32.7832	40.85	-58.0	-424.0	-18.0
869	8.636000000000195	0.0522	-0.1567	0.9702	-15.7471	-8.3008	20.2026	29.3115	19.9292	-32.5031	40.83	-59.0	-425.0	-18.0
870	8.636000000000195	0.0674	-0.1758	0.9951	-19.165	-6.2256	25.0854	29.2126	19.6436	-32.1844	40.83	-59.0	-426.0	-18.0
871	8.661000000000058	0.0542	-0.1851	1.0171	-22.2778	0.0	33.6914	29.1138	19.3744	-31.767	40.78	-59.0	-428.0	-17.0
872	8.663000000000011	0.0664	-0.1938	1.0566	-27.4048	-0.061	41.9922	28.9984	19.0833	-31.2671	40.88	-59.0	-430.0	-18.0
873	8.667000000000144	0.1274	-0.2129	1.1045	-31.0059	-1.3428	50.5371	28.8611	18.7262	-30.7123	40.81	-59.0	-431.0	-18.0
874	8.72700000000009	0.1694	-0.2241	1.1411	-30.0903	2.3804	60.8521	28.7457	18.3362	-30.0586	40.76	-58.0	-429.0	-17.0
875	8.747000000000071	0.1821	-0.2388	1.1719	-28.0151	0.3662	73.9136	28.6853	17.8912	-29.3005	40.83	-60.0	-430.0	-18.0
876	8.747000000000071	0.2417	-0.271	1.2065	-25.0854	-8.0566	88.3179	28.6578	17.298	-28.4656	40.84	-61.0	-433.0	-20.0
877	8.748000000000047	0.2339	-0.2876	1.2349	-16.1133	-9.5825	104.7974	28.7347	16.6058	-27.5098	40.78	-61.0	-433.0	-21.0
878	8.748000000000047	0.2373	-0.3057	1.2393	-4.4556	-10.2539	118.5913	28.938	15.8313	-26.4331	40.8	-62.0	-436.0	-22.0
879	8.748000000000047	0.3364	-0.313	1.2407	9.0332	-5.6152	131.1646	29.2841	15.0073	-25.2521	40.82	-63.0	-440.0	-23.0
880	8.751000000000204	0.3921	-0.2798	1.2383	26.2451	17.395	150.2686	29.8389	14.2383	-23.8568	40.85	-67.0	-440.0	-25.0
881	8.751000000000204	0.334	-0.21	1.2407	40.3442	40.9546	173.4619	30.6244	13.5736	-22.1429	40.81	-69.0	-441.0	-27.0
882	8.769999999999982	0.5415	-0.437	1.437	45.8984	57.5562	197.0825	31.4923	12.876	-20.1764	40.85	-73.0	-443.0	-29.0
883	8.769999999999982	0.6685	-0.4268	1.3857	75.1343	178.2227	230.0415	32.6953	12.7167	-17.5122	40.81	-76.0	-445.0	-30.0
884	8.79300000000012	0.2627	-0.0479	1.1997	106.6895	285.8276	266.6016	34.5355	13.3704	-13.8153	40.81	-79.0	-447.0	-30.0
885	8.83400000000006	-0.4414	0.2266	1.0566	99.3042	206.9092	288.5132	36.5625	13.6835	-9.8932	40.81	-83.0	-449.0	-32.0
886	8.83400000000006	-0.3311	0.2109	0.9946	60.73	-52.4292	280.7617	37.9138	12.1344	-7.3608	40.83	-90.0	-450.0	-32.0
887	8.83400000000006	0.417	0.0239	0.9365	48.2178	-227.5391	264.7095	38.595	8.833	-6.5039	40.82	-97.0	-452.0	-33.0
888	8.83400000000006	0.8164	-0.0732	0.8462	86.9141	-176.4526	261.2915	39.397	5.4272	-5.9052	40.75	-105.0	-453.0	-33.0
889	8.83400000000006	0.7432	0.0078	0.7715	126.8921	-65.0024	265.9912	40.6879	2.8894	-4.6033	40.81	-115.0	-454.0	-31.0
890	8.838000000000193	0.5698	0.2222	0.6484	158.02	53.5889	270.6299	42.3193	1.1481	-2.6038	40.73	-123.0	-454.0	-32.0
891	8.84699999999998	0.3716	0.4219	0.5352	150.3906	93.4448	275.6958	44.0277	-0.1923	-0.1923	40.85	-133.0	-455.0	-31.0
892	8.857000000000198	0.1606	0.542	0.4927	102.9663	42.4194	279.9683	45.3845	-1.8018	2.1039	40.78	-143.0	-456.0	-30.0
893	8.86700000000019	-0.0288	0.4297	0.6162	27.771	-80.0171	274.4141	45.9833	-4.1199	3.7024	40.89	-153.0	-455.0	-27.0
894	8.900000000000091	0.2388	0.1108	0.792	-25.0854	-157.5928	262.146	45.802	-7.0752	4.4275	40.86	-163.0	-453.0	-25.0
895	8.902000000000044	0.3765	0.0864	0.7778	-33.6304	-122.1313	250.6104	45.3571	-9.8822	5.1031	40.82	-175.0	-448.0	-23.0
896	8.902000000000044	0.5547	0.1162	0.7593	-36.8042	-75.1343	246.6431	44.7858	-12.3322	6.0699	40.81	-187.0	-442.0	-20.0
897	8.907000000000153	0.6426	0.1885	0.812	-44.4946	-27.0386	254.6387	44.0717	-14.4525	7.4377	40.81	-198.0	-436.0	-17.0
898	8.93100000000004	0.6357	0.2681	0.9536	-47.1802	54.9316	265.686	43.0719	-16.1334	9.4153	40.84	-207.0	-429.0	-17.0
899	8.93100000000004	0.2593	0.5244	0.9292	-42.8467	136.3525	269.5923	41.9568	-17.0947	12.2058	40.82	-215.0	-420.0	-17.0
900	8.935000000000173	-0.0513	0.5571	0.9497	-56.4575	132.7515	260.2539	40.7043	-17.7649	15.1941	40.83	-222.0	-412.0	-17.0
901	8.97700000000009	-0.1011	0.4536	1.0562	-70.2515	94.9707	235.9009	39.3475	-18.468	17.8253	40.76	-228.0	-401.0	-17.0
902	8.97700000000009	-0.0503	0.4058	1.1348	-74.707	76.1719	211.4258	37.9852	-19.1547	20.0885	40.84	-233.0	-392.0	-19.0
903	8.979000000000042	-0.0601	0.3999	1.1733	-75.9277	68.6646	191.7114	36.6559	-19.7369	22.132	40.85	-236.0	-381.0	-20.0
904	8.979000000000042	-0.1118	0.3848	1.168	-75.8667	54.3823	173.7671	35.376	-20.2588	23.9722	40.82	-240.0	-371.0	-22.0
905	8.983000000000175	-0.1094	0.2871	1.1426	-70.1904	31.7383	156.189	34.2004	-20.8026	25.5432	40.82	-242.0	-361.0	-25.0
906	8.996000000000095	-0.0552	0.2373	1.1362	-58.1055	17.1509	143.1885	33.1787	-21.3904	26.8835	40.91	-244.0	-352.0	-27.0
907	9.008000000000038	-0.0522	0.2817	1.1084	-42.3584	24.1089	138.4888	32.3273	-21.9177	28.1744	40.75	-245.0	-345.0	-28.0
908	9.0150000000001	-0.144	0.3037	1.0752	-33.9966	22.7051	138.0615	31.5802	-22.3792	29.5038	40.81	-246.0	-338.0	-29.0
909	9.055000000000064	-0.1919	0.293	1.0596	-31.7383	12.8174	137.6343	30.8716	-22.89	30.7947	40.84	-247.0	-330.0	-31.0
910	9.057000000000016	-0.1958	0.2671	1.0186	-30.2124	-2.0142	136.0474	30.1959	-23.4888	32.0087	40.84	-248.0	-321.0	-30.0
911	9.057000000000016	-0.1626	0.2734	0.959	-28.0762	-6.5918	134.1553	29.5477	-24.137	33.1732	40.72	-250.0	-312.0	-30.0
912	9.057000000000016	-0.1694	0.3115	0.9292	-25.6958	5.9204	135.0098	28.905	-24.7028	34.3927	40.78	-250.0	-306.0	-29.0
913	9.066000000000031	-0.2314	0.3452	0.9097	-28.1982	21.1182	137.207	28.2074	-25.1093	35.7385	40.84	-251.0	-299.0	-29.0
914	9.072000000000116	-0.3159	0.335	0.8989	-39.4897	19.104	138.916	27.3999	-25.4608	37.1393	40.8	-251.0	-291.0	-28.0
915	9.088000000000193	-0.3691	0.2915	0.9028	-58.7769	-1.9531	138.3667	26.4276	-25.9222	38.4686	40.79	-249.0	-284.0	-27.0
916	9.095000000000027	-0.3716	0.2319	0.8921	-81.2378	-37.1704	136.2915	25.285	-26.6254	39.6332	40.85	-248.0	-279.0	-26.0
917	9.131000000000085	-0.3237	0.1934	0.8828	-93.811	-68.0542	130.4321	24.0381	-27.5977	40.611	40.8	-248.0	-272.0	-24.0
918	9.133000000000038	-0.2026	0.1514	0.8975	-89.9048	-79.1016	120.8496	22.8351	-28.6853	41.4349	40.78	-249.0	-265.0	-21.0
919	9.133000000000038	-0.0796	0.1079	0.8828	-71.106	-62.1338	109.375	21.7804	-29.6631	42.1985	40.82	-249.0	-259.0	-18.0
920	9.138000000000147	-0.0376	0.0962	0.8691	-40.4663	-16.9067	95.8252	20.9674	-30.2454	42.9895	40.85	-250.0	-252.0	-15.0
921	9.141000000000076	-0.0815	0.1104	0.8765	-11.0474	34.8511	82.0923	20.4291	-30.2673	43.8684	40.76	-251.0	-245.0	-13.0
922	9.162000000000035	-0.1426	0.1128	0.8965	4.0894	66.1621	70.7397	20.0775	-29.8828	44.7693	40.83	-251.0	-239.0	-13.0
923	9.166000000000167	-0.1987	0.0825	0.9292	6.3477	78.5522	63.1104	19.7919	-29.295	45.6372	40.82	-249.0	-235.0	-13.0
924	9.173000000000002	-0.2363	0.0356	0.9326	2.7466	82.8247	59.6313	19.4897	-28.6139	46.4777	40.82	-247.0	-230.0	-13.0
925	9.211000000000013	-0.269	0.0142	0.9375	-1.2817	80.3223	59.5703	19.1602	-27.9327	47.2961	40.77	-246.0	-227.0	-14.0
926	9.213000000000193	-0.2832	-0.0132	0.9663	-4.0894	75.0732	60.791	18.8086	-27.29	48.0927	40.81	-243.0	-223.0	-15.0
927	9.218000000000075	-0.2627	-0.042	0.9951	-6.4087	68.6035	62.2559	18.4406	-26.7188	48.8727	40.81	-240.0	-220.0	-17.0
928	9.218000000000075	-0.2539	-0.0435	1.001	-8.2397	63.5986	62.9272	18.067	-26.2079	49.6252	40.86	-236.0	-219.0	-19.0
929	9.225000000000136	-0.2476	-0.0327	1.0	-11.8408	54.1382	62.7441	17.6935	-25.7684	50.3448	40.83	-234.0	-217.0	-22.0
930	9.245000000000118	-0.2471	-0.04	0.9844	-16.9067	42.0532	61.4014	17.298	-25.4388	50.9985	40.86	-232.0	-215.0	-24.0
931	9.247000000000071	-0.2339	-0.0352	0.979	-21.8506	31.7383	58.96	16.886	-25.2026	51.5918	40.81	-228.0	-213.0	-25.0
932	9.254000000000133	-0.2212	-0.0239	0.9976	-26.001	26.7944	57.6782	16.4575	-25.0269	52.1301	40.85	-225.0	-212.0	-26.0
933	9.297000000000025	-0.2402	-0.04	1.0063	-30.2124	19.9585	56.3965	16.0016	-24.895	52.641	40.78	-222.0	-210.0	-26.0
934	9.297000000000025	-0.229	-0.0776	1.0146	-32.6538	6.1035	53.4058	15.5402	-24.873	53.0804	40.78	-219.0	-208.0	-26.0
935	9.298999999999978	-0.1938	-0.0815	1.0215	-29.6021	-1.709	48.2178	15.1172	-24.939	53.432	40.8	-217.0	-205.0	-28.0
936	9.298999999999978	-0.1465	-0.061	1.0537	-22.3389	-2.8687	41.9312	14.7986	-25.0269	53.7122	40.82	-214.0	-203.0	-29.0
937	9.302000000000135	-0.1245	-0.0488	1.0811	-14.6484	-0.061	35.0952	14.5898	-25.0928	53.9154	40.82	-212.0	-200.0	-30.0
938	9.317999999999984	-0.1353	-0.0493	1.0894	-7.3242	4.1504	27.4048	14.4855	-25.0928	54.0582	40.8	-212.0	-197.0	-29.0
939	9.325000000000045	-0.1392	-0.0747	1.0889	-0.1831	6.2256	20.1416	14.4745	-25.0488	54.1296	40.77	-212.0	-194.0	-29.0
940	9.340000000000146	-0.1626	-0.0796	1.0757	7.6904	7.6294	14.7095	14.5624	-24.9719	54.1406	40.83	-210.0	-193.0	-29.0
941	9.364000000000033	-0.1968	-0.0708	1.0542	14.2822	4.6387	11.1084	14.7437	-24.8895	54.1077	40.77	-208.0	-192.0	-29.0
942	9.373000000000047	-0.1978	-0.0752	1.021	16.7847	-5.4321	9.5825	14.9799	-24.8785	54.0363	40.86	-206.0	-192.0	-31.0
943	9.373000000000047	-0.1992	-0.0547	0.9785	18.8599	-11.1084	9.1553	15.249	-24.9335	53.9319	40.8	-206.0	-192.0	-31.0
944	9.375	-0.1938	-0.0527	0.9438	21.6064	-9.0332	9.2773	15.5457	-24.9884	53.8275	40.81	-206.0	-191.0	-30.0
945	9.381000000000085	-0.1782	-0.0674	0.916	23.0713	-4.5776	10.5591	15.8423	-25.0049	53.7506	40.8	-205.0	-192.0	-31.0
946	9.394999999999982	-0.1841	-0.0698	0.8989	22.3389	-0.4272	11.6577	16.1279	-24.9774	53.6957	40.82	-203.0	-191.0	-32.0
947	9.403999999999996	-0.1826	-0.0737	0.8896	20.3857	2.1362	11.2305	16.3861	-24.9225	53.6517	40.84	-201.0	-189.0	-32.0
948	9.440000000000055	-0.168	-0.0889	0.8794	16.9678	6.897	10.0708	16.6058	-24.8291	53.6078	40.84	-202.0	-189.0	-33.0
949	9.442000000000007	-0.1782	-0.0986	0.8726	11.2305	10.1929	10.0708	16.7651	-24.6973	53.5748	40.82	-201.0	-190.0	-35.0
950	9.442000000000007	-0.1973	-0.1011	0.8647	1.5259	6.7139	10.2539	16.842	-24.5709	53.5364	40.8	-200.0	-190.0	-37.0
951	9.44900000000007	-0.187	-0.0977	0.8711	-8.3008	3.9063	9.2163	16.8256	-24.483	53.4814	40.8	-200.0	-190.0	-39.0
952	9.451999999999998	-0.1982	-0.0806	0.8716	-13.7329	11.1694	8.4229	16.7432	-24.3457	53.432	40.82	-198.0	-189.0	-40.0
953	9.470000000000027	-0.2349	-0.0806	0.8945	-16.2354	18.2495	8.9722	16.6278	-24.126	53.4155	40.9	-196.0	-189.0	-42.0
954	9.475000000000136	-0.2593	-0.0962	0.9204	-18.9209	17.7002	10.9863	16.474	-23.8953	53.421	40.77	-197.0	-189.0	-44.0
955	9.49200000000019	-0.269	-0.0981	0.9136	-21.2402	12.6343	14.6484	16.2872	-23.703	53.4485	40.81	-197.0	-189.0	-46.0
956	9.517000000000053	-0.2544	-0.0757	0.9312	-22.583	5.3711	17.7002	16.084	-23.5931	53.4869	40.78	-196.0	-188.0	-45.0
957	9.527000000000044	-0.2124	-0.0674	0.9478	-22.2168	0.2441	19.043	15.8862	-23.5657	53.5254	40.84	-195.0	-187.0	-45.0
958	9.527000000000044	-0.1953	-0.0649	0.959	-19.3481	1.5259	18.7378	15.7104	-23.5437	53.5583	40.78	-194.0	-186.0	-46.0
959	9.528999999999996	-0.186	-0.0645	0.9692	-17.1509	3.3569	17.9443	15.5676	-23.5052	53.5858	40.86	-194.0	-185.0	-46.0
960	9.537000000000035	-0.1724	-0.0854	0.9707	-16.9067	2.9907	16.9678	15.4248	-23.4668	53.6078	40.79	-193.0	-184.0	-46.0
961	9.559000000000196	-0.1577	-0.0903	0.9858	-17.334	3.479	15.1367	15.2875	-23.4283	53.6023	40.82	-192.0	-185.0	-46.0
962	9.583000000000084	-0.1523	-0.0938	0.9946	-17.2119	5.5542	13.1836	15.1501	-23.3679	53.5858	40.83	-195.0	-184.0	-47.0
963	9.615000000000009	-0.1616	-0.103	1.0024	-16.2354	5.249	11.2915	15.0293	-23.302	53.5529	40.82	-194.0	-183.0	-47.0
964	9.615000000000009	-0.1592	-0.0996	1.0068	-14.2212	2.9907	9.1553	14.9359	-23.2416	53.4924	40.82	-192.0	-182.0	-49.0
965	9.62700000000018	-0.1538	-0.0957	1.0059	-11.4746	1.4648	7.7515	14.881	-23.2031	53.41	40.83	-193.0	-181.0	-50.0
966	9.62700000000018	-0.1538	-0.0952	0.9971	-10.0098	0.6104	6.958	14.8535	-23.1702	53.3112	40.89	-190.0	-181.0	-51.0
967	9.62700000000018	-0.146	-0.0859	0.9849	-8.606	-1.2207	5.4932	14.8425	-23.1482	53.1958	40.84	-188.0	-179.0	-51.0
968	9.629000000000133	-0.1348	-0.0723	0.9839	-5.4321	0.9766	3.0518	14.87	-23.1207	53.064	40.81	-188.0	-179.0	-51.0
969	9.629000000000133	-0.1289	-0.0664	0.9873	-0.6714	5.5542	0.6714	14.9469	-23.0438	52.9156	40.8	-187.0	-176.0	-51.0
970	9.634000000000015	-0.1406	-0.0498	0.9966	4.2725	10.8643	-1.8311	15.0842	-22.912	52.7618	40.85	-187.0	-177.0	-51.0
971	9.6550000000002	-0.2466	-0.0815	1.2505	8.9111	13.4277	-3.7231	15.2655	-22.7307	52.6025	40.82	-187.0	-177.0	-51.0
972	9.657000000000153	-0.0762	-0.0166	1.0479	25.7568	-7.4463	-4.8828	15.6226	-22.7087	52.3773	40.82	-186.0	-177.0	-54.0
973	9.692999999999984	-0.1338	-0.041	0.9956	27.0996	4.6997	-4.0894	16.0236	-22.6648	52.1631	40.72	-185.0	-177.0	-55.0
974	9.706000000000131	-0.1709	-0.0464	0.9985	23.3765	5.0049	-4.3335	16.3861	-22.5549	51.9763	40.79	-184.0	-176.0	-55.0
975	9.708000000000084	-0.1348	-0.0605	0.9517	17.395	-3.6011	-5.0659	16.6992	-22.5165	51.7566	40.84	-184.0	-177.0	-57.0
976	9.708000000000084	-0.1338	-0.0859	0.9927	10.376	-4.6387	-6.3477	16.9409	-22.5055	51.5149	40.77	-185.0	-176.0	-58.0
977	9.708000000000084	-0.1479	-0.0503	0.9927	7.5684	-0.061	-7.0801	17.1497	-22.4615	51.2787	40.77	-184.0	-176.0	-57.0
978	9.726000000000113	-0.1631	-0.0269	0.9541	4.2114	6.0425	-7.2632	17.3309	-22.3572	51.059	40.8	-182.0	-176.0	-57.0
979	9.726000000000113	-0.208	-0.041	0.9312	-0.2441	11.4746	-6.5308	17.4518	-22.1759	50.8777	40.82	-181.0	-176.0	-56.0
980	9.733000000000175	-0.2568	-0.0454	0.9443	-2.6245	14.5264	-4.6997	17.5397	-21.9562	50.7239	40.79	-181.0	-179.0	-57.0
981	9.77800000000002	-0.2759	-0.0327	0.9634	-4.4556	9.9487	-1.2817	17.5946	-21.7639	50.603	40.85	-180.0	-178.0	-59.0
982	9.7800000000002	-0.2642	-0.0034	0.9771	-6.4697	2.5635	3.7231	17.6331	-21.6595	50.5042	40.84	-182.0	-177.0	-61.0
983	9.7800000000002	-0.2334	-0.0317	1.0303	-6.897	0.1831	10.5591	17.6331	-21.6266	50.4547	40.78	-182.0	-178.0	-62.0
984	9.7800000000002	-0.312	-0.0039	1.001	-2.1973	6.6528	18.6768	17.6385	-21.5442	50.5151	40.83	-182.0	-176.0	-63.0
985	9.782000000000153	-0.2563	-0.0303	0.9839	-7.5684	-13.3667	22.8882	17.6166	-21.6101	50.5865	40.83	-182.0	-176.0	-65.0
986	9.794000000000096	-0.1821	-0.0562	0.9844	-11.7188	-20.4468	24.292	17.5342	-21.8243	50.6195	40.82	-182.0	-177.0	-66.0
987	9.813000000000102	-0.1528	-0.0811	1.0098	-12.2681	-11.9019	24.9634	17.4243	-21.9946	50.6689	40.84	-181.0	-178.0	-67.0
988	9.815000000000055	-0.1807	-0.0596	1.0156	-8.1787	-0.1221	24.5361	17.3309	-22.0496	50.7568	40.83	-179.0	-178.0	-66.0
989	9.83400000000006	-0.2012	-0.0762	1.0112	-7.5684	-5.8594	21.9116	17.2705	-22.0935	50.8282	40.8	-177.0	-176.0	-69.0
990	9.861000000000104	-0.1499	-0.0776	1.0054	-7.6294	-10.0708	19.7754	17.2211	-22.1979	50.8502	40.82	-178.0	-176.0	-70.0
991	9.874000000000024	-0.1758	-0.1016	1.0474	-1.709	-0.6714	20.0806	17.1991	-22.2418	50.8832	40.82	-178.0	-174.0	-70.0
992	9.874000000000024	-0.248	-0.0259	1.0044	4.2725	0.0	20.813	17.2485	-22.2363	50.9546	40.83	-177.0	-174.0	-71.0
993	9.874000000000024	-0.1753	-0.0454	1.0112	1.8311	-17.9443	17.7002	17.3254	-22.3682	50.9491	40.85	-176.0	-175.0	-72.0
994	9.883000000000038	-0.1304	-0.0474	1.0195	0.6104	-17.8833	13.916	17.3969	-22.5494	50.8777	40.81	-177.0	-173.0	-72.0
995	9.894000000000005	-0.1377	-0.0503	0.9883	-1.0986	-13.1226	11.4136	17.4628	-22.6813	50.8008	40.78	-177.0	-172.0	-72.0
996	9.896000000000186	-0.1714	-0.0562	0.9878	-1.4648	-4.5776	9.7046	17.5122	-22.7362	50.7294	40.87	-176.0	-169.0	-69.0
997	9.942999999999984	-0.1626	-0.0674	0.9775	-2.9297	-3.54	9.2773	17.5452	-22.7472	50.658	40.87	-176.0	-168.0	-69.0
998	9.945000000000164	-0.2061	-0.063	0.9653	-1.5869	0.3052	9.9487	17.5781	-22.7197	50.614	40.87	-177.0	-169.0	-68.0
999	9.945000000000164	-0.1914	-0.0479	0.9512	-0.6714	-0.2441	9.6436	17.6276	-22.6978	50.5701	40.94	-178.0	-170.0	-67.0
1000	9.945000000000164	-0.1655	-0.0542	0.938	0.6104	3.6011	7.8735	17.688	-22.6483	50.5151	40.82	-177.0	-169.0	-68.0
1001	9.945000000000164	-0.1592	-0.1045	0.9751	2.5024	12.8784	7.2632	17.7539	-22.5165	50.4767	40.87	-175.0	-168.0	-67.0
1002	9.956000000000131	-0.1758	-0.0835	0.9893	5.0659	14.2212	3.6011	17.8363	-22.3462	50.4218	40.84	-175.0	-167.0	-67.0
1003	9.961999999999989	-0.1729	-0.0859	1.0225	3.479	9.2163	2.3804	17.9462	-22.1924	50.3339	40.86	-174.0	-166.0	-68.0
1004	9.98700000000008	-0.1821	-0.1025	1.0229	0.9766	6.2256	3.418	18.0176	-22.0935	50.2405	40.86	-175.0	-165.0	-67.0
1005	9.990999999999985	-0.1802	-0.0874	1.001	-1.4648	0.4272	4.4556	18.067	-22.0441	50.1471	40.82	-174.0	-165.0	-69.0
1006	10.050000000000182	-0.1841	-0.0996	0.9771	-3.9673	-5.188	3.6011	18.1055	-22.0331	50.0317	40.77	-172.0	-165.0	-70.0
1007	10.064000000000078	-0.1714	-0.0894	0.9556	-3.7842	-2.9297	2.5635	18.1329	-22.0276	49.8944	40.79	-172.0	-166.0	-72.0
1008	10.064000000000078	-0.1733	-0.0742	0.9561	-1.709	1.8921	2.1362	18.1879	-21.9781	49.7791	40.88	-172.0	-165.0	-73.0
1009	10.064000000000078	-0.1982	-0.104	0.9551	0.6714	5.3101	-0.2441	18.2538	-21.8793	49.6582	40.85	-172.0	-165.0	-71.0
1010	10.064000000000078	-0.2031	-0.0962	0.9658	2.4414	5.3101	-3.0518	18.3527	-21.7584	49.5154	40.96	-172.0	-165.0	-71.0
1011	10.064000000000078	-0.1968	-0.0425	0.9941	2.0752	1.0376	-3.9063	18.4735	-21.6705	49.3451	40.84	-171.0	-164.0	-71.0
1012	10.066000000000031	-0.1729	-0.0376	1.0132	-0.061	-1.1597	-4.2114	18.5889	-21.6211	49.1638	40.89	-171.0	-164.0	-73.0
1013	10.085000000000036	-0.168	-0.0542	1.0059	-2.6855	-0.2441	-4.3335	18.6768	-21.5662	48.9771	40.81	-171.0	-164.0	-73.0
1014	10.085000000000036	-0.1738	-0.0635	1.001	-5.4932	0.0	-3.54	18.7262	-21.5112	48.8068	40.74	-173.0	-164.0	-73.0
1015	10.086999999999989	-0.1982	-0.0728	0.9897	-8.0566	-0.9766	-3.2959	18.7427	-21.4563	48.6365	40.83	-174.0	-165.0	-74.0
1016	10.093000000000075	-0.1689	-0.0845	0.981	-9.4604	-4.9438	-3.54	18.7427	-21.4343	48.4552	40.81	-173.0	-165.0	-75.0
1017	10.136000000000195	-0.165	-0.1035	0.9756	-9.2163	-5.9204	-3.6621	18.7427	-21.4288	48.2629	40.81	-173.0	-165.0	-76.0
1018	10.138000000000147	-0.1787	-0.0889	0.9824	-9.7656	-4.8828	-3.1738	18.7372	-21.4178	48.0762	40.81	-172.0	-164.0	-75.0
1019	10.138000000000147	-0.1846	-0.0601	1.0034	-10.9863	-4.3945	-3.7842	18.7317	-21.4014	47.8949	40.81	-171.0	-164.0	-73.0
1020	10.138000000000147	-0.1738	-0.063	0.9639	-11.9629	-4.6997	-4.6387	18.7207	-21.3794	47.7081	40.84	-170.0	-164.0	-73.0
1021	10.143000000000029	-0.2051	-0.0283	0.9478	-11.2915	-5.6763	-4.9438	18.7207	-21.3629	47.5159	40.87	-171.0	-164.0	-72.0
1022	10.151000000000067	-0.1611	-0.0527	0.9761	-9.8267	-8.1177	-4.8828	18.7317	-21.3739	47.3126	40.75	-172.0	-164.0	-72.0
1023	10.159000000000106	-0.1748	-0.0522	0.9766	-6.897	-5.7983	-7.3853	18.7701	-21.3684	47.0929	40.85	-171.0	-166.0	-71.0
1024	10.175000000000182	-0.1621	-0.0503	0.9712	-6.0425	-7.6294	-6.7749	18.8361	-21.3629	46.8732	40.88	-171.0	-166.0	-69.0
1025	10.182000000000016	-0.1694	-0.0547	0.9907	-5.6763	-6.0425	-6.5308	18.891	-21.3629	46.6534	40.78	-171.0	-166.0	-69.0
1026	10.23700000000008	-0.2236	-0.0713	0.9956	-5.8594	-10.0098	-8.3618	18.9569	-21.3519	46.4337	40.85	-172.0	-166.0	-68.0
1027	10.23700000000008	-0.1929	-0.1074	0.9951	-8.3008	-19.9585	-9.9487	19.0063	-21.4343	46.1536	40.83	-174.0	-165.0	-67.0
1028	10.23700000000008	-0.186	-0.0986	0.999	-10.7422	-27.1606	-9.7046	19.0393	-21.5826	45.8459	40.83	-176.0	-162.0	-66.0
1029	10.239000000000033	-0.1978	-0.0264	1.0381	-12.8174	-36.377	-8.9111	19.0778	-21.8298	45.5328	40.82	-178.0	-161.0	-66.0
1030	10.239000000000033	-0.2144	0.0303	1.0293	-16.5405	-49.3774	-11.8408	19.1217	-22.1759	45.1648	40.84	-180.0	-161.0	-65.0
1031	10.243000000000166	-0.1763	-0.0361	0.9766	-20.3247	-60.4248	-14.8926	19.1492	-22.6263	44.7198	40.84	-182.0	-161.0	-64.0
1032	10.259000000000015	-0.1362	-0.0488	0.9395	-19.043	-57.8613	-18.0664	19.1821	-23.0878	44.2255	40.77	-183.0	-161.0	-62.0
1033	10.261000000000195	-0.0879	-0.0366	0.9253	-13.855	-45.166	-20.3857	19.259	-23.4503	43.7421	40.78	-186.0	-161.0	-60.0
1034	10.310000000000173	-0.0986	-0.0249	0.897	-5.9204	-26.123	-25.0854	19.4019	-23.6316	43.2861	40.82	-188.0	-160.0	-57.0
1035	10.312000000000126	-0.1138	-0.0693	0.8799	3.3569	-3.1738	-30.7617	19.6161	-23.5822	42.8522	40.81	-189.0	-161.0	-56.0
1036	10.312000000000126	-0.126	-0.1304	0.9146	13.4888	20.3857	-34.668	19.8907	-23.28	42.4677	40.81	-190.0	-161.0	-56.0
1037	10.32400000000007	-0.1714	-0.1777	0.9907	17.8223	22.1558	-37.5977	20.2094	-22.868	42.0996	40.85	-191.0	-162.0	-56.0
1038	10.329000000000178	-0.1606	-0.2144	1.0313	16.9067	2.5024	-41.8091	20.5444	-22.6044	41.6327	40.8	-192.0	-162.0	-57.0
1039	10.354000000000042	-0.1724	-0.124	1.0361	13.1226	-14.7705	-43.396	20.907	-22.4945	41.0779	40.78	-193.0	-163.0	-57.0
1040	10.354000000000042	-0.1475	-0.0679	1.0259	6.958	-32.3486	-42.7246	21.2531	-22.5604	40.4626	40.85	-194.0	-163.0	-56.0
1041	10.357000000000198	-0.041	-0.0684	0.981	3.54	-40.2222	-42.7246	21.5717	-22.7472	39.7925	40.82	-195.0	-165.0	-56.0
1042	10.420000000000073	-0.0581	-0.0889	0.9629	6.0425	-24.0479	-43.0908	21.8848	-22.8406	39.1553	40.88	-196.0	-168.0	-55.0
1043	10.42100000000005	-0.0986	-0.1069	0.9546	9.7046	-18.9819	-42.5415	22.2144	-22.8186	38.5675	40.84	-196.0	-169.0	-54.0
1044	10.439000000000078	-0.0942	-0.1187	0.9478	12.085	-22.9492	-41.9922	22.5604	-22.8296	37.9852	40.84	-197.0	-171.0	-53.0
1045	10.439000000000078	-0.043	-0.105	0.9395	15.686	-23.7427	-41.3208	22.9449	-22.8625	37.392	40.77	-199.0	-172.0	-52.0
1046	10.439000000000078	-0.0112	-0.0757	0.9414	21.1792	-13.7939	-40.7715	23.3679	-22.8461	36.8262	40.81	-199.0	-173.0	-51.0
1047	10.440000000000055	-0.0332	-0.0957	0.9707	26.9165	-0.9155	-39.7339	23.8239	-22.7032	36.3373	40.86	-201.0	-175.0	-51.0
1048	10.440000000000055	-0.0654	-0.1201	0.9956	29.7241	4.0283	-37.5977	24.2798	-22.489	35.9033	40.78	-202.0	-177.0	-51.0
1049	10.440000000000055	-0.0708	-0.1099	1.0454	27.8931	0.9155	-34.9731	24.7247	-22.2913	35.5023	40.87	-203.0	-179.0	-52.0
1050	10.444000000000187	-0.0737	-0.082	1.0669	22.583	-1.1597	-33.9355	25.1202	-22.132	35.1013	40.79	-203.0	-181.0	-51.0
1051	10.444000000000187	-0.062	-0.0376	1.0884	15.686	-4.2114	-31.7993	25.4663	-21.9946	34.7058	40.85	-204.0	-182.0	-51.0
1052	10.46400000000017	-0.0049	-0.0796	1.0908	6.2256	-14.4653	-26.3062	25.7135	-21.9672	34.3103	40.81	-205.0	-183.0	-50.0
1053	10.468000000000075	0.0576	-0.0962	1.0522	-2.8076	-21.6064	-16.2354	25.8398	-22.0715	33.9532	40.75	-206.0	-185.0	-50.0
1054	10.528999999999996	0.0093	-0.0864	1.062	-7.6294	-19.6533	-4.7607	25.8728	-22.2253	33.7061	40.76	-207.0	-187.0	-50.0
1055	10.528999999999996	-0.0498	-0.1079	1.0649	-13.6108	-21.5454	1.3428	25.8124	-22.3846	33.5522	40.78	-208.0	-188.0	-50.0
1056	10.528999999999996	-0.0527	-0.1143	1.0146	-19.4702	-32.0435	4.6387	25.6915	-22.6318	33.3929	40.86	-209.0	-188.0	-48.0
1057	10.5300000000002	0.0244	-0.1167	0.9961	-21.6064	-35.7666	7.7515	25.5322	-22.9779	33.2281	40.81	-211.0	-188.0	-47.0
1058	10.53300000000013	0.0278	-0.0913	0.9912	-19.7754	-24.5972	9.4604	25.3784	-23.2581	33.1128	40.81	-213.0	-189.0	-46.0
1059	10.53300000000013	-0.0283	-0.104	0.9946	-16.4795	-10.9863	10.498	25.2191	-23.4119	33.0908	40.83	-215.0	-188.0	-44.0
1060	10.53300000000013	-0.0425	-0.1426	1.042	-17.9443	-11.4746	11.8408	25.0378	-23.5272	33.1018	40.82	-217.0	-187.0	-43.0
1061	10.551000000000158	0.0054	-0.1782	1.0806	-26.2451	-22.9492	15.8691	24.7852	-23.7524	33.0963	40.88	-218.0	-186.0	-42.0
1062	10.554000000000087	-0.0688	-0.1548	1.0229	-32.5928	-29.4189	20.874	24.4501	-24.0546	33.1183	40.89	-218.0	-184.0	-41.0
1063	10.56100000000015	-0.041	-0.1411	1.0332	-38.0249	-42.5415	23.6206	24.0765	-24.4885	33.1238	40.81	-219.0	-183.0	-41.0
1064	10.604000000000042	0.0083	-0.1406	1.0166	-37.0483	-44.3726	23.1323	23.703	-24.9774	33.1018	40.83	-220.0	-182.0	-41.0
1065	10.61700000000019	0.0391	-0.105	0.9819	-31.4331	-33.2031	21.8506	23.3789	-25.3839	33.1128	40.86	-220.0	-181.0	-37.0
1066	10.61700000000019	0.0103	-0.1255	0.9717	-27.8931	-21.7896	20.5078	23.0768	-25.6805	33.1567	40.84	-222.0	-180.0	-37.0
1067	10.61700000000019	-0.0449	-0.124	0.9561	-26.7944	-14.8315	19.8975	22.7747	-25.8728	33.2501	40.8	-222.0	-179.0	-31.0
1068	10.619000000000142	-0.0039	-0.1172	0.9575	-26.4282	-17.395	18.3105	22.4835	-26.0706	33.327	40.74	-225.0	-177.0	-30.0
1069	10.622000000000071	-0.0356	-0.1177	0.9233	-20.9351	-9.0332	14.2212	22.2363	-26.2134	33.3929	40.8	-226.0	-175.0	-28.0
1070	10.639000000000124	-0.0571	-0.0938	0.9248	-16.9678	-3.2959	10.0708	22.0496	-26.2518	33.4589	40.81	-226.0	-175.0	-27.0
1071	10.651000000000067	0.0366	-0.0508	0.9639	-9.0942	6.2866	6.6528	21.9452	-26.2573	33.4918	40.81	-227.0	-173.0	-26.0
1072	10.651000000000067	-0.0669	0.0093	0.9526	1.9531	18.3105	3.1738	21.9617	-26.076	33.5742	40.83	-226.0	-174.0	-24.0
1073	10.691000000000031	-0.0542	-0.0254	0.9644	5.3711	13.855	-0.3662	22.0441	-25.9003	33.6127	40.81	-227.0	-174.0	-24.0
1074	10.691000000000031	-0.0376	-0.0679	0.9775	8.667	14.9536	-2.9297	22.1539	-25.7355	33.6127	40.78	-230.0	-173.0	-25.0
1075	10.692999999999984	0.0098	-0.0967	0.9844	10.6812	16.9067	-3.7842	22.2858	-25.5597	33.6017	40.82	-229.0	-172.0	-25.0
1076	10.692999999999984	0.0269	-0.1201	1.0083	11.0474	23.3154	-2.5635	22.4011	-25.3455	33.6182	40.89	-228.0	-173.0	-24.0
1077	10.72400000000016	-0.0313	-0.1123	1.0137	11.5967	28.2593	-1.0986	22.5	-25.0708	33.6786	40.84	-227.0	-171.0	-25.0
1078	10.72400000000016	-0.0967	-0.0601	1.0161	11.1694	17.6392	0.0	22.6154	-24.8291	33.739	40.81	-225.0	-172.0	-26.0
1079	10.762000000000171	-0.041	-0.0474	0.9932	8.9111	-0.8545	2.1973	22.7472	-24.7852	33.739	40.83	-224.0	-171.0	-25.0
1080	10.77800000000002	-0.0342	-0.0859	0.9912	10.1929	-0.7935	1.1597	22.8735	-24.7906	33.7061	40.77	-224.0	-171.0	-25.0
1081	10.77800000000002	-0.0391	-0.0669	1.0029	12.2681	1.4038	0.7935	23.0328	-24.7577	33.6841	40.81	-224.0	-172.0	-25.0
1082	10.77800000000002	-0.0352	-0.0737	0.9854	13.6719	0.0	1.2817	23.1976	-24.7412	33.6621	40.79	-225.0	-173.0	-25.0
1083	10.77800000000002	-0.0093	-0.0796	0.9741	14.1602	1.9531	1.4648	23.3624	-24.7192	33.6401	40.75	-224.0	-174.0	-26.0
1084	10.7800000000002	-0.0073	-0.1372	0.9941	15.8081	7.7515	-0.1221	23.5272	-24.6478	33.6292	40.78	-224.0	-174.0	-27.0
1085	10.782000000000153	-0.0225	-0.0557	1.0127	15.564	10.0098	1.2817	23.703	-24.538	33.6346	40.78	-224.0	-175.0	-29.0
1086	10.798999999999978	-0.0029	-0.1221	1.0581	12.7563	13.1836	5.7373	23.8239	-24.4446	33.6896	40.82	-223.0	-174.0	-29.0
1087	10.801000000000158	-0.0889	-0.1099	1.0137	11.1084	11.2305	3.7231	23.9172	-24.3127	33.75	40.9	-223.0	-175.0	-31.0
1088	10.826000000000022	-0.0439	-0.1475	1.0337	8.4839	-0.1221	4.4556	23.9996	-24.2853	33.7665	40.85	-224.0	-176.0	-32.0
1089	10.86700000000019	-0.0342	-0.1631	0.998	7.2021	-1.4038	2.6855	24.071	-24.2908	33.75	40.85	-224.0	-176.0	-33.0
1090	10.86700000000019	-0.0298	-0.1665	1.0264	5.7983	1.2817	2.9907	24.126	-24.2743	33.739	40.81	-224.0	-176.0	-35.0
1091	10.883000000000038	-0.0083	-0.2139	1.0146	3.2959	-0.1221	3.3569	24.1479	-24.2633	33.728	40.88	-224.0	-176.0	-35.0
1092	10.883000000000038	-0.0552	-0.2227	0.9756	2.4414	2.3193	3.3569	24.137	-24.2413	33.728	40.83	-223.0	-177.0	-36.0
1093	10.884999999999991	-0.0698	-0.1421	0.9668	2.7466	-0.061	2.9297	24.1479	-24.2084	33.7225	40.87	-220.0	-177.0	-36.0
1094	10.884999999999991	-0.0645	-0.1177	0.9775	5.127	-1.1597	0.6104	24.2084	-24.1974	33.6896	40.81	-219.0	-177.0	-36.0
1095	10.884999999999991	-0.0811	-0.1147	1.0063	6.4697	-2.7466	-1.0376	24.2963	-24.1754	33.6401	40.84	-221.0	-177.0	-35.0
1096	10.9050000000002	0.0098	-0.1045	1.0352	4.2114	-8.4229	0.0	24.3842	-24.2303	33.5468	40.75	-218.0	-178.0	-36.0
1097	10.90800000000013	-0.0156	-0.1147	1.0254	2.3804	-3.7842	1.3428	24.4446	-24.2578	33.4863	40.78	-218.0	-178.0	-37.0
1098	10.912000000000035	-0.0791	-0.1641	1.0	1.0986	-4.6997	1.0376	24.4666	-24.2688	33.4369	40.78	-217.0	-179.0	-36.0
1099	10.96400000000017	-0.0537	-0.1597	0.9736	0.4883	-12.6953	0.0	24.494	-24.3347	33.349	40.79	-216.0	-179.0	-36.0
1100	10.96400000000017	-0.0415	-0.1064	0.9561	2.9907	-13.0005	-1.8311	24.5654	-24.4171	33.2336	40.88	-217.0	-178.0	-35.0
1101	10.980999999999995	0.0083	-0.0728	0.9497	7.8125	-7.9956	-4.1504	24.6918	-24.4775	33.1018	40.78	-219.0	-179.0	-35.0
1102	10.983000000000175	-0.0303	-0.042	0.9902	11.7188	2.4414	-5.249	24.8676	-24.4281	33.0084	40.81	-220.0	-180.0	-36.0
1103	10.983000000000175	-0.02	-0.1074	1.02	12.8784	1.4648	-5.249	25.0433	-24.3567	32.9205	40.81	-220.0	-180.0	-35.0
1104	10.983000000000175	-0.0361	-0.147	1.0112	11.7188	3.1128	-6.7139	25.1917	-24.2853	32.8271	40.87	-221.0	-180.0	-32.0
1105	10.983000000000175	0.0537	-0.1274	0.998	10.6201	8.5449	-7.0801	25.3235	-24.1864	32.7338	40.78	-222.0	-182.0	-33.0
1106	11.00200000000018	-0.0347	-0.1475	1.0322	11.2915	14.0991	-3.2349	25.4443	-24.0326	32.7063	40.85	-223.0	-182.0	-33.0
1107	11.004000000000133	-0.0435	-0.1187	1.0547	6.8359	8.3008	-1.9531	25.5212	-23.9117	32.6953	40.84	-224.0	-183.0	-33.0
1108	11.044000000000096	-0.0601	-0.0518	1.0181	2.9297	2.9297	-1.3428	25.5872	-23.8403	32.6624	40.79	-223.0	-181.0	-34.0
1109	11.060000000000173	-0.062	-0.0674	1.0137	0.1221	-3.6011	-0.3662	25.6311	-23.8239	32.6129	40.83	-221.0	-184.0	-34.0
1110	11.060000000000173	-0.043	-0.0166	1.0166	-0.7935	-9.2163	-1.9531	25.686	-23.8678	32.5195	40.82	-221.0	-184.0	-37.0
1111	11.06100000000015	-0.0332	-0.0571	0.9883	-0.7324	-10.7422	-1.1597	25.7465	-23.9282	32.4152	40.82	-222.0	-183.0	-35.0
1112	11.063000000000102	0.0015	-0.103	0.9829	-0.1831	-6.3477	-1.0376	25.7794	-23.9832	32.3218	40.8	-220.0	-183.0	-34.0
1113	11.063000000000102	-0.0005	-0.0996	1.0122	2.0752	3.2349	-2.0142	25.8179	-23.9612	32.2559	40.84	-221.0	-182.0	-35.0
1114	11.082000000000107	-0.0635	-0.0591	1.0083	2.7466	5.7373	-2.3804	25.8728	-23.8678	32.2229	40.85	-222.0	-183.0	-36.0
1115	11.08400000000006	-0.0137	-0.1035	1.0054	0.4272	-2.1973	0.0	25.9058	-23.8403	32.1844	40.79	-222.0	-183.0	-37.0
1116	11.086000000000013	-0.02	-0.105	0.9897	0.3662	-3.0518	-0.1221	25.9332	-23.8568	32.1185	40.79	-221.0	-185.0	-36.0
1117	11.137000000000171	-0.0376	-0.0654	0.999	1.6479	-0.5493	0.3052	25.9717	-23.8403	32.0746	40.81	-221.0	-185.0	-34.0
1118	11.139000000000124	-0.0322	-0.0801	0.9937	1.6479	-1.709	0.9766	26.0156	-23.8348	32.0361	40.84	-222.0	-183.0	-37.0
1119	11.139000000000124	-0.0117	-0.0796	1.0039	1.1597	0.061	0.6104	26.0486	-23.8293	32.0032	40.78	-222.0	-181.0	-37.0
1120	11.139000000000124	0.0117	0.0	1.0278	3.7231	8.3008	-0.2441	26.109	-23.7744	31.9812	40.85	-222.0	-181.0	-38.0
1121	11.139000000000124	-0.0859	0.0034	1.0332	5.7373	14.7705	-1.2817	26.1914	-23.6151	32.0142	40.86	-222.0	-181.0	-38.0
1122	11.157000000000153	-0.1133	-0.1294	1.0063	1.8311	2.0142	-1.2207	26.2299	-23.5107	32.0087	40.86	-222.0	-181.0	-37.0
1123	11.157000000000153	-0.0498	-0.1577	1.0156	-4.1504	-9.5825	1.709	26.2079	-23.5492	31.9482	40.85	-222.0	-181.0	-38.0
1124	11.175000000000182	0.0645	-0.1421	1.0483	-7.5684	-12.4512	3.7842	26.153	-23.6755	31.8713	40.76	-222.0	-182.0	-38.0
1125	11.232000000000198	-0.0493	-0.146	1.0288	-5.127	2.7466	4.6387	26.087	-23.6865	31.8658	40.76	-221.0	-183.0	-37.0
1126	11.232000000000198	-0.1265	-0.1621	0.9883	-7.019	-3.6621	5.9814	25.9937	-23.681	31.8933	40.82	-223.0	-182.0	-36.0
1127	11.234000000000151	-0.0981	-0.1206	0.9067	-13.3667	-25.7568	6.5918	25.8838	-23.8348	31.8494	40.76	-224.0	-181.0	-36.0
1128	11.234000000000151	0.0815	-0.145	0.9214	-20.752	-36.1328	7.3242	25.741	-24.1644	31.712	40.81	-224.0	-180.0	-37.0
1129	11.234000000000151	0.1904	-0.1377	0.958	-14.1602	-7.8125	1.0376	25.6036	-24.3951	31.5637	40.8	-224.0	-179.0	-39.0
1130	11.234000000000151	-0.0884	-0.0508	0.9517	-0.2441	31.4331	-4.0283	25.5707	-24.137	31.6187	40.79	-223.0	-178.0	-40.0
1131	11.238000000000056	-0.0923	-0.0376	1.0259	-1.1597	17.9443	-4.2725	25.5707	-23.8678	31.6681	40.88	-223.0	-179.0	-39.0
1132	11.245000000000118	0.0073	-0.0283	1.0337	1.5259	9.4604	-3.9673	25.6146	-23.7524	31.6406	40.85	-223.0	-179.0	-40.0
1133	11.269000000000005	0.0127	-0.0391	1.0444	7.5073	17.6392	-2.4414	25.697	-23.5986	31.6406	40.86	-222.0	-179.0	-41.0
1134	11.271000000000186	-0.0254	-0.0591	1.0186	10.0098	21.1792	-0.4272	25.7959	-23.3899	31.6956	40.84	-222.0	-178.0	-41.0
1135	11.27800000000002	-0.0215	-0.0742	0.9941	6.3477	14.7705	2.0142	25.8563	-23.2361	31.756	40.8	-223.0	-178.0	-42.0
1136	11.326000000000022	-0.0176	-0.0649	0.9971	0.4883	8.3618	5.0049	25.8728	-23.1537	31.8109	40.81	-223.0	-179.0	-42.0
1137	11.341000000000122	-0.0259	-0.0444	1.0039	-4.9438	1.0986	8.4839	25.8344	-23.1482	31.8658	40.82	-222.0	-179.0	-42.0
1138	11.341000000000122	-0.0186	-0.0288	0.9741	-9.8267	-5.3711	11.5356	25.752	-23.2196	31.9153	40.82	-223.0	-177.0	-43.0
1139	11.341000000000122	-0.021	-0.0063	0.9717	-14.7705	-8.8501	13.4888	25.6256	-23.3405	31.9757	40.87	-224.0	-175.0	-44.0
1140	11.341000000000122	-0.0151	0.0122	0.9873	-18.5547	-8.0566	14.7705	25.4608	-23.4778	32.0471	40.89	-223.0	-175.0	-43.0
1141	11.34900000000016	-0.0293	0.0176	1.0229	-18.1274	-2.9297	15.0757	25.285	-23.5657	32.146	40.78	-223.0	-175.0	-42.0
1142	11.364000000000033	-0.0586	0.0063	1.0439	-13.6719	4.1504	14.2212	25.1257	-23.5876	32.2723	40.79	-224.0	-176.0	-41.0
1143	11.36700000000019	-0.0571	-0.0415	1.0415	-7.6904	9.0332	12.4512	25.0104	-23.5492	32.4097	40.81	-224.0	-175.0	-42.0
1144	11.369000000000142	-0.0552	-0.0737	1.019	-3.479	12.4512	10.3149	24.928	-23.4668	32.547	40.87	-223.0	-174.0	-41.0
1145	11.387000000000171	-0.0537	-0.0732	0.9829	-1.4648	13.4277	8.7891	24.8785	-23.3679	32.6624	40.87	-222.0	-174.0	-41.0
1146	11.422000000000025	-0.061	-0.061	0.981	-1.77	14.4653	7.6904	24.8346	-23.2471	32.7832	40.84	-222.0	-173.0	-43.0
1147	11.438000000000102	-0.0732	-0.0552	0.979	-3.2349	16.7847	6.2866	24.7852	-23.1097	32.8931	40.81	-221.0	-172.0	-43.0
1148	11.438000000000102	-0.0654	-0.0801	0.999	-5.7373	14.9536	5.4321	24.7137	-22.9724	32.9865	40.81	-221.0	-173.0	-42.0
1149	11.438000000000102	-0.0879	-0.062	1.0239	-7.2632	13.916	5.3101	24.6259	-22.8351	33.0798	40.85	-219.0	-174.0	-43.0
1150	11.440000000000055	-0.1147	-0.0596	1.0596	-8.1177	6.2256	4.7607	24.549	-22.7527	33.1348	40.81	-217.0	-174.0	-44.0
1151	11.45900000000006	-0.1011	-0.0718	1.0674	-5.3711	-1.8921	4.3945	24.4995	-22.7362	33.1567	40.81	-217.0	-174.0	-45.0
1152	11.460000000000036	-0.0952	-0.0635	1.0332	0.0	-2.6855	4.5776	24.505	-22.7472	33.1622	40.81	-217.0	-174.0	-45.0
1153	11.461999999999989	-0.0405	-0.0884	1.0093	0.5493	-10.8032	2.0752	24.5435	-22.8241	33.1128	40.79	-217.0	-174.0	-46.0
1154	11.5150000000001	-0.0498	-0.0996	0.9824	4.2114	-7.4463	-1.2207	24.6149	-22.89	33.0249	40.86	-216.0	-174.0	-45.0
1155	11.5150000000001	-0.0972	-0.0928	0.9893	9.0942	1.2207	-4.2725	24.7357	-22.8516	32.959	40.81	-215.0	-174.0	-44.0
1156	11.517000000000053	-0.103	-0.0918	0.9668	12.8174	4.6997	-5.7373	24.884	-22.7582	32.8931	40.81	-214.0	-173.0	-44.0
1157	11.517000000000053	-0.063	-0.0771	0.9424	14.0381	6.0425	-7.6294	25.0653	-22.6483	32.8217	40.86	-213.0	-171.0	-45.0
1158	11.517000000000053	-0.0449	-0.0938	0.9443	11.5356	5.7983	-11.2915	25.2356	-22.5385	32.7063	40.8	-212.0	-171.0	-46.0
1159	11.519000000000005	-0.0581	-0.0967	0.9531	9.9487	10.9863	-12.5122	25.3894	-22.3737	32.5964	40.82	-211.0	-172.0	-48.0
1160	11.52800000000002	-0.0591	-0.1079	0.9707	8.0566	11.1694	-13.9771	25.5157	-22.1924	32.4811	40.84	-210.0	-172.0	-49.0
1161	11.536000000000058	-0.0552	-0.105	1.0103	6.1646	9.5825	-15.1367	25.6311	-22.0221	32.3438	40.91	-210.0	-173.0	-49.0
1162	11.554000000000087	-0.0762	-0.1011	1.0381	6.0425	6.7139	-14.4653	25.752	-21.8683	32.2064	40.8	-210.0	-174.0	-48.0
1163	11.56100000000015	-0.0596	-0.2041	1.0498	7.2632	2.0142	-13.2446	25.8618	-21.7639	32.0526	40.83	-211.0	-174.0	-48.0
1164	11.575000000000045	-0.0342	-0.7314	0.9512	4.8218	-10.6812	-22.2168	25.8508	-21.72	31.8109	40.82	-210.0	-174.0	-49.0
1165	11.611000000000104	-0.1323	-0.2051	0.9883	7.4463	-9.8267	-27.0996	25.9607	-21.6595	31.4703	40.82	-210.0	-176.0	-50.0
1166	11.631000000000085	0.0054	0.0313	1.0054	4.8218	-15.2588	-19.8975	26.1749	-21.698	31.1572	40.8	-210.0	-176.0	-50.0
1167	11.631000000000085	-0.0244	-0.1636	1.0088	9.9487	9.0332	-19.7144	26.3342	-21.5936	30.9375	40.83	-210.0	-175.0	-49.0
1168	11.631000000000085	-0.1475	-0.1016	0.98	15.9302	19.9585	-20.3247	26.521	-21.286	30.8221	40.84	-209.0	-177.0	-48.0
1169	11.634999999999991	-0.0938	-0.0674	1.0015	11.8408	3.1128	-19.5313	26.7242	-21.0992	30.6519	40.86	-210.0	-179.0	-48.0
1170	11.65300000000002	0.0181	-0.0908	1.0464	8.5449	-5.3711	-20.0806	26.911	-21.0443	30.3992	40.81	-210.0	-180.0	-48.0
1171	11.65300000000002	0.001	-0.0693	1.0391	12.8174	4.2114	-20.6299	27.1198	-20.9454	30.163	40.78	-210.0	-181.0	-48.0
1172	11.6550000000002	-0.0752	-0.084	1.0166	13.7939	10.437	-19.2261	27.3285	-20.7477	29.9982	40.78	-210.0	-182.0	-49.0
1173	11.710000000000036	-0.0405	-0.0742	1.0308	9.2773	4.5166	-16.7847	27.4933	-20.6049	29.8334	40.83	-210.0	-182.0	-50.0
1174	11.711999999999989	-0.0288	-0.0771	1.0249	6.2256	2.5024	-13.5498	27.6251	-20.506	29.6796	40.8	-210.0	-185.0	-48.0
1175	11.711999999999989	-0.042	-0.0854	1.0156	4.5166	2.9297	-11.2915	27.724	-20.4181	29.5477	40.82	-210.0	-186.0	-51.0
1176	11.711999999999989	-0.0444	-0.083	1.0112	3.6011	3.2959	-9.5825	27.8009	-20.3357	29.4379	40.84	-212.0	-185.0	-50.0
1177	11.711999999999989	-0.0605	-0.0752	0.9956	3.7231	4.2114	-8.2397	27.8723	-20.2478	29.35	40.85	-211.0	-185.0	-51.0
1178	11.711999999999989	-0.0439	-0.0757	1.002	2.1362	0.6714	-7.019	27.9382	-20.1819	29.2676	40.85	-211.0	-185.0	-53.0
1179	11.717000000000098	-0.0435	-0.0791	1.0122	0.8545	-0.2441	-5.9204	27.9822	-20.1489	29.1742	40.77	-212.0	-187.0	-54.0
1180	11.725000000000136	-0.0503	-0.0776	1.0142	0.1831	0.061	-5.0049	28.0151	-20.116	29.1028	40.83	-211.0	-186.0	-54.0
1181	11.748000000000047	-0.0562	-0.0742	1.02	-1.1597	-0.061	-4.2725	28.0371	-20.083	29.0314	40.8	-210.0	-186.0	-55.0
1182	11.751000000000204	-0.0518	-0.0767	1.019	-3.1738	-0.6714	-3.479	28.0371	-20.0555	28.9709	40.86	-211.0	-188.0	-57.0
1183	11.804000000000087	-0.0542	-0.0781	1.0156	-5.188	-1.0376	-2.5024	28.0151	-20.0391	28.9105	40.81	-211.0	-189.0	-57.0
1184	11.805000000000064	-0.064	-0.083	1.0078	-6.4697	-1.4038	-2.0752	27.9767	-20.0226	28.8611	40.87	-210.0	-189.0	-57.0
1185	11.807000000000016	-0.0684	-0.0811	1.0034	-7.019	-1.6479	-2.5635	27.9327	-20.0116	28.8062	40.87	-213.0	-188.0	-57.0
1186	11.807000000000016	-0.0747	-0.0815	0.9985	-7.2021	-1.3428	-3.6621	27.8833	-19.9896	28.7457	40.8	-210.0	-189.0	-57.0
1187	11.807000000000016	-0.0811	-0.0811	0.9971	-7.4463	-1.0986	-5.6152	27.8448	-19.9567	28.6743	40.82	-210.0	-188.0	-58.0
1188	11.807000000000016	-0.0981	-0.0713	0.9912	-8.4229	-1.8921	-8.4229	27.8009	-19.9127	28.5809	40.81	-211.0	-185.0	-57.0
1189	11.833000000000084	-0.0972	-0.0557	0.9648	-11.6577	-4.5776	-11.7188	27.7515	-19.8743	28.4491	40.81	-213.0	-185.0	-55.0
1190	11.833000000000084	-0.062	-0.0703	0.9487	-16.7236	-5.249	-16.1743	27.6691	-19.8358	28.2678	40.84	-213.0	-185.0	-54.0
1191	11.86700000000019	-0.1016	-0.0752	0.9478	-18.7378	5.8594	-23.0713	27.5647	-19.6985	28.0646	40.78	-212.0	-186.0	-54.0
1192	11.922000000000025	-0.1519	-0.04	0.9668	-21.1792	9.4604	-29.6631	27.4493	-19.4458	27.8558	40.78	-212.0	-187.0	-54.0
1193	11.922000000000025	-0.1216	-0.1025	1.0244	-22.0337	6.1035	-36.8042	27.3395	-19.1986	27.5537	40.84	-211.0	-186.0	-52.0
1194	11.922000000000025	-0.1045	-0.124	1.0254	-16.6626	12.3291	-44.9219	27.2736	-18.891	27.1967	40.83	-211.0	-186.0	-51.0
1195	11.950000000000045	-0.1592	-0.1338	1.0464	-9.7656	24.231	-52.4902	27.2736	-18.446	26.8231	40.8	-212.0	-187.0	-52.0
1196	11.950000000000045	-0.1753	-0.1035	1.0283	-5.188	18.8599	-60.3027	27.3505	-17.9517	26.3947	40.75	-213.0	-188.0	-53.0
1197	11.950000000000045	-0.1636	-0.0718	1.0181	-5.3711	10.6812	-67.3828	27.4768	-17.5067	25.8618	40.89	-213.0	-189.0	-53.0
1198	11.950000000000045	-0.1187	-0.1152	0.9907	-4.3945	5.7983	-73.7915	27.6196	-17.1002	25.2246	40.84	-212.0	-191.0	-52.0
1199	11.950000000000045	-0.1323	-0.1011	0.9648	-1.709	8.606	-79.1016	27.8009	-16.6498	24.5544	40.78	-213.0	-193.0	-52.0
1200	11.953000000000202	-0.1343	-0.1016	0.9478	1.1597	7.6904	-85.8765	28.0151	-16.1609	23.8403	40.8	-212.0	-194.0	-51.0
1201	11.953000000000202	-0.1616	-0.104	0.9756	4.5776	6.7139	-93.2007	28.2678	-15.6555	23.0603	40.86	-214.0	-196.0	-51.0
1202	11.953000000000202	-0.1226	-0.0986	0.9766	6.897	6.1035	-102.356	28.5645	-15.1117	22.2034	40.8	-215.0	-198.0	-52.0
1203	11.969000000000051	-0.1123	-0.0879	0.9795	9.9487	8.3008	-108.7646	28.8995	-14.5294	21.2915	40.81	-216.0	-201.0	-51.0
1204	11.971000000000004	-0.3687	0.0391	1.0322	8.3008	7.6294	-117.6758	29.2566	-13.8538	20.3577	40.86	-214.0	-205.0	-50.0
1205	12.019000000000005	-0.1431	-0.0454	0.9556	-9.4604	-24.0479	-138.916	29.5313	-13.277	19.1602	40.86	-216.0	-208.0	-50.0
1206	12.019000000000005	0.1079	-0.1919	0.9399	-1.9531	-23.1323	-143.8599	29.7784	-12.865	17.7155	40.86	-215.0	-211.0	-51.0
1207	12.019000000000005	-0.0298	-0.1479	0.9824	15.1367	-4.3335	-137.6953	30.152	-12.2827	16.4575	40.83	-216.0	-215.0	-51.0
1208	12.021000000000186	-0.042	-0.1157	0.9639	19.104	5.188	-139.2212	30.5804	-11.5796	15.2875	40.78	-219.0	-217.0	-50.0
1209	12.021000000000186	0.0068	-0.1274	0.9443	21.0571	3.8452	-139.0991	31.0034	-10.8655	14.1229	40.82	-218.0	-222.0	-50.0
1210	12.025000000000091	-0.0361	-0.1108	0.9805	25.8789	6.0425	-137.0239	31.4539	-10.1514	12.9913	40.83	-219.0	-226.0	-50.0
1211	12.042000000000144	-0.0063	-0.104	1.0073	26.5503	3.479	-136.4746	31.9153	-9.4373	11.8762	40.77	-220.0	-230.0	-50.0
1212	12.044000000000096	0.0591	-0.1328	0.9976	27.771	5.3101	-133.8501	32.3547	-8.7451	10.7776	40.81	-219.0	-235.0	-48.0
1213	12.095000000000027	-0.0093	-0.1011	0.9985	29.6631	12.2681	-129.8218	32.7942	-8.009	9.7614	40.83	-221.0	-241.0	-48.0
1214	12.09699999999998	-0.041	-0.0786	1.0186	26.6724	5.9204	-126.8921	33.2062	-7.2949	8.7836	40.87	-223.0	-245.0	-49.0
1215	12.09699999999998	-0.0869	-0.0493	1.0493	24.231	5.4321	-129.2725	33.5852	-6.5863	7.8113	40.8	-224.0	-251.0	-49.0
1216	12.09699999999998	-0.0571	-0.0698	1.0317	20.3247	2.8076	-135.437	33.9148	-5.8502	6.7786	40.83	-221.0	-256.0	-50.0
1217	12.09699999999998	-0.0122	-0.0801	1.0366	17.1509	2.4414	-138.6108	34.2004	-5.1141	5.7019	40.81	-218.0	-263.0	-49.0
1218	12.115000000000009	0.0034	-0.0806	1.0371	15.1367	4.3945	-139.0381	34.4476	-4.3616	4.6362	40.78	-217.0	-269.0	-49.0
1219	12.118000000000166	0.0156	-0.0898	1.0234	12.4512	6.1035	-138.0005	34.6509	-3.598	3.5815	40.78	-217.0	-273.0	-50.0
1220	12.13000000000011	0.0078	-0.0933	1.0249	10.8032	8.2397	-136.1084	34.8212	-2.829	2.5708	40.86	-217.0	-278.0	-52.0
1221	12.152000000000044	0.0225	-0.1011	1.019	8.9722	8.728	-134.8267	34.953	-2.0599	1.571	40.76	-217.0	-284.0	-52.0
1222	12.152000000000044	0.0293	-0.0947	1.0024	8.3008	11.5967	-132.4463	35.0574	-1.2854	0.6042	40.8	-214.0	-291.0	-51.0
1223	12.180000000000064	0.0234	-0.0962	0.9902	8.4839	8.3618	-128.7842	35.1563	-0.5383	-0.3241	40.86	-212.0	-296.0	-51.0
1224	12.192000000000007	0.0093	-0.1187	0.9985	9.0942	6.3477	-126.0986	35.2386	0.1593	-1.2524	40.87	-211.0	-301.0	-51.0
1225	12.192000000000007	-0.0415	-0.0835	1.0205	10.376	11.5967	-125.4272	35.321	0.8899	-2.1368	40.75	-209.0	-306.0	-51.0
1226	12.194000000000187	-0.0889	-0.0527	1.041	8.3618	10.8643	-129.8218	35.3979	1.6754	-3.0157	40.86	-205.0	-310.0	-50.0
1227	12.19600000000014	-0.0117	-0.1055	0.9902	6.7139	10.9253	-136.4136	35.4254	2.4664	-3.9716	40.78	-202.0	-315.0	-50.0
1228	12.203000000000202	0.0469	-0.1123	1.0342	11.0474	19.2261	-138.1836	35.4639	3.3124	-4.9219	40.8	-200.0	-319.0	-50.0
1229	12.216000000000122	0.0488	-0.1357	1.0015	23.8037	58.96	-137.8174	35.6012	4.3835	-5.7074	40.85	-198.0	-323.0	-50.0
1230	12.268000000000029	-0.1123	-0.104	1.0161	22.9492	54.6265	-141.1133	35.7605	5.636	-6.3831	40.81	-195.0	-327.0	-52.0
1231	12.269999999999982	-0.0552	-0.0117	0.9995	20.2637	38.8184	-140.7471	35.8923	6.7126	-7.1851	40.77	-193.0	-331.0	-54.0
1232	12.269999999999982	-0.061	-0.0615	1.0156	11.5967	19.6533	-144.9585	35.9198	7.6794	-8.0969	40.77	-192.0	-335.0	-56.0
1233	12.269999999999982	-0.0059	-0.0703	1.0259	9.7656	17.5781	-148.7427	35.8649	8.5748	-9.1132	40.82	-190.0	-340.0	-58.0
1234	12.277000000000044	-0.0557	-0.0913	0.9565	13.1226	24.9634	-150.8179	35.8209	9.5581	-10.0964	40.82	-186.0	-344.0	-59.0
1235	12.277000000000044	-0.0342	-0.103	0.9683	14.0991	18.2495	-151.4893	35.766	10.5029	-11.1127	40.83	-182.0	-346.0	-59.0
1236	12.28300000000013	-0.0054	-0.126	1.0034	18.1885	21.6675	-152.771	35.7111	11.4423	-12.1509	40.83	-179.0	-351.0	-59.0
1237	12.372000000000071	-0.0234	-0.104	0.998	23.6206	32.3486	-154.6021	35.7111	12.475	-13.1396	40.8	-175.0	-355.0	-60.0
1238	12.372000000000071	0.0605	-0.082	0.9922	27.2827	36.9263	-155.3345	35.744	13.5406	-14.1174	40.86	-172.0	-359.0	-60.0
1239	12.372000000000071	-0.2432	0.0532	0.9766	26.4282	37.7808	-154.7241	35.8209	14.7107	-15.0018	40.83	-169.0	-362.0	-62.0
1240	12.374000000000024	0.0156	-0.0684	1.0342	14.6484	-3.8452	-155.3955	35.6836	15.5182	-16.1609	40.8	-167.0	-365.0	-62.0
1241	12.374000000000024	-0.041	-0.0649	1.0415	14.8315	7.6294	-156.9824	35.5023	16.3477	-17.3199	40.73	-162.0	-369.0	-61.0
1242	12.374000000000024	-0.0303	-0.0581	1.0278	12.207	8.606	-159.6069	35.2881	17.2321	-18.479	40.81	-157.0	-372.0	-61.0
1243	12.374000000000024	0.0386	-0.0952	1.0244	9.2163	7.2632	-159.1187	35.0079	18.067	-19.682	40.83	-153.0	-375.0	-61.0
1244	12.374000000000024	0.0068	-0.0752	1.0024	8.5449	10.1318	-155.3345	34.7168	18.902	-20.8411	40.85	-150.0	-378.0	-60.0
1245	12.376000000000204	-0.022	-0.0718	1.0117	8.606	9.1553	-153.2593	34.4147	19.7205	-21.9781	40.85	-147.0	-382.0	-59.0
1246	12.381000000000085	-0.0342	-0.061	1.0371	7.3853	8.9722	-154.9683	34.0851	20.5389	-23.1262	40.85	-143.0	-386.0	-59.0
1247	12.392000000000053	0.001	-0.0781	1.0376	3.9063	7.8735	-156.1279	33.7006	21.3409	-24.3073	40.81	-138.0	-389.0	-59.0
1248	12.425000000000182	0.0171	-0.0962	1.0288	0.7324	8.5449	-155.0293	33.2556	22.121	-25.4993	40.81	-134.0	-392.0	-59.0
1249	12.483000000000175	0.0244	-0.0845	1.0103	-1.5259	8.1787	-152.71	32.7832	22.8845	-26.6858	40.81	-129.0	-395.0	-59.0
1250	12.514000000000124	0.0459	-0.1162	0.9868	-1.5869	7.6294	-149.292	32.2833	23.5986	-27.8613	40.86	-125.0	-397.0	-59.0
1251	12.514000000000124	0.0508	-0.1299	0.9951	-0.2441	9.9487	-145.5688	31.7944	24.3018	-29.0039	40.8	-122.0	-397.0	-58.0
1252	12.514000000000124	0.0518	-0.1123	1.0151	0.1221	12.7563	-141.0522	31.3165	24.9884	-30.1025	40.84	-117.0	-399.0	-57.0
1253	12.514000000000124	0.0605	-0.105	1.0356	-1.709	10.6201	-135.0098	30.8441	25.6311	-31.1627	40.81	-112.0	-400.0	-57.0
1254	12.514000000000124	0.0742	-0.127	1.0342	-4.1504	9.0332	-127.9907	30.3497	26.2079	-32.179	40.82	-108.0	-401.0	-56.0
1255	12.514000000000124	0.0625	-0.1216	1.0234	-6.5918	9.8267	-121.582	29.8444	26.7517	-33.1348	40.84	-104.0	-403.0	-55.0
1256	12.514000000000124	0.0845	-0.1416	1.0146	-9.3994	7.1411	-114.0747	29.328	27.2241	-34.0466	40.78	-100.0	-404.0	-55.0
1257	12.518000000000029	0.0928	-0.1699	1.0059	-10.437	5.8594	-107.5439	28.8062	27.6306	-34.9091	40.85	-97.0	-404.0	-54.0
1258	12.518000000000029	0.0859	-0.1675	0.9668	-9.1553	6.0425	-98.877	28.3173	27.9877	-35.6946	40.78	-95.0	-404.0	-52.0
1259	12.518000000000029	0.0605	-0.168	0.9585	-6.6528	8.728	-91.9189	27.8833	28.3337	-36.3977	40.78	-93.0	-404.0	-52.0
1260	12.54600000000005	0.0361	-0.1558	0.9727	-4.0894	7.7515	-86.2427	27.5043	28.6523	-37.0349	40.84	-90.0	-403.0	-52.0
1261	12.588000000000193	0.0469	-0.1572	0.9692	-1.8311	4.9438	-81.8481	27.1637	28.9215	-37.6447	40.82	-86.0	-402.0	-52.0
1262	12.588000000000193	0.0537	-0.1592	0.9712	1.3428	6.4087	-78.064	26.8671	29.1687	-38.2159	40.82	-83.0	-402.0	-54.0
1263	12.604000000000042	0.0518	-0.1475	0.9873	3.6621	6.5308	-73.8525	26.6254	29.4104	-38.7378	40.8	-81.0	-402.0	-54.0
1264	12.604000000000042	0.0293	-0.1309	1.0	4.1504	3.7231	-69.397	26.4111	29.6082	-39.2267	40.8	-78.0	-402.0	-54.0
1265	12.604000000000042	0.0142	-0.1387	0.9858	1.1597	-2.9297	-65.7959	26.1749	29.751	-39.6991	40.78	-76.0	-402.0	-53.0
1266	12.605999999999995	0.04	-0.144	0.9829	-1.709	-11.2915	-61.2793	25.9113	29.7839	-40.177	40.83	-74.0	-401.0	-52.0
1267	12.605999999999995	0.0947	-0.1929	1.0034	-1.8311	-16.1743	-57.0679	25.6311	29.7345	-40.6494	40.76	-70.0	-401.0	-51.0
1268	12.605999999999995	0.0986	-0.1963	0.9883	2.5635	-6.4087	-53.6499	25.4114	29.7125	-41.0614	40.78	-68.0	-401.0	-51.0
1269	12.62700000000018	0.0527	-0.2065	0.9619	5.8594	0.9766	-49.5605	25.274	29.762	-41.38	40.8	-66.0	-401.0	-51.0
1270	12.629000000000133	0.0293	-0.188	0.9712	6.2256	-4.3335	-44.8608	25.1642	29.7894	-41.6492	40.83	-64.0	-400.0	-52.0
1271	12.650000000000091	0.0786	-0.1646	0.9966	6.4087	-9.9487	-40.4053	25.0763	29.7235	-41.9128	40.9	-63.0	-400.0	-53.0
1272	12.685000000000173	0.0776	-0.1675	1.0029	7.9956	-6.1035	-36.8042	25.0269	29.6631	-42.1326	40.9	-62.0	-400.0	-53.0
1273	12.685000000000173	0.0552	-0.1509	1.0029	7.8125	-5.9204	-32.3486	25.0104	29.6027	-42.2919	40.84	-62.0	-400.0	-51.0
1274	12.701000000000022	0.0957	-0.1963	1.0151	4.6387	-12.5732	-27.9541	24.9774	29.4708	-42.4292	40.77	-61.0	-399.0	-50.0
1275	12.701000000000022	0.1221	-0.1973	1.002	5.7373	-6.7749	-22.8882	24.9554	29.317	-42.5281	40.82	-59.0	-399.0	-49.0
1276	12.701000000000022	0.0669	-0.1709	0.9888	8.3618	-0.5493	-16.7847	25.0214	29.2291	-42.5116	40.79	-58.0	-399.0	-48.0
1277	12.703000000000202	0.0576	-0.1606	0.9937	8.1177	-2.9907	-13.1226	25.1093	29.1193	-42.4512	40.77	-59.0	-398.0	-48.0
1278	12.703000000000202	0.0469	-0.1587	0.9951	6.5308	-7.3853	-9.8267	25.1971	28.9655	-42.3743	40.88	-60.0	-397.0	-48.0
1279	12.723000000000184	0.0708	-0.1646	0.9951	5.188	-11.8408	-7.2021	25.274	28.7567	-42.2919	40.86	-60.0	-398.0	-49.0
1280	12.725000000000136	0.0796	-0.1621	0.9937	7.6294	-7.9346	-4.3945	25.3729	28.5315	-42.1875	40.84	-58.0	-395.0	-49.0
1281	12.77800000000002	0.0479	-0.1631	1.001	8.667	-5.188	-1.8921	25.5157	28.3557	-42.0227	40.85	-58.0	-396.0	-49.0
1282	12.7800000000002	0.0732	-0.1597	1.0088	8.1787	-6.8359	0.0	25.6586	28.1525	-41.8524	40.84	-57.0	-396.0	-50.0
1283	12.7800000000002	0.0273	-0.1431	0.9956	7.6904	-6.3477	1.8921	25.8179	27.9547	-41.6547	40.84	-57.0	-396.0	-50.0
1284	12.7800000000002	0.0376	-0.1514	0.999	4.1504	-14.8926	3.3569	25.9332	27.6965	-41.4734	40.78	-59.0	-396.0	-51.0
1285	12.78300000000013	0.0664	-0.1699	1.0098	2.2583	-20.5688	5.0659	26.0101	27.3615	-41.3196	40.75	-58.0	-397.0	-51.0
1286	12.785000000000082	0.0674	-0.1919	1.0122	2.1973	-21.3623	6.5918	26.076	26.9989	-41.1658	40.75	-56.0	-399.0	-50.0
1287	12.792000000000144	0.061	-0.1826	0.9922	2.5635	-21.6064	7.5073	26.1475	26.6364	-41.001	40.88	-56.0	-398.0	-48.0
1288	12.831000000000131	0.0635	-0.1753	0.9902	2.9907	-21.9727	7.6294	26.2244	26.2683	-40.8362	40.85	-58.0	-397.0	-47.0
1289	12.889000000000124	0.061	-0.1646	0.9932	3.7231	-20.3857	7.2632	26.3123	25.9167	-40.6659	40.84	-59.0	-398.0	-46.0
1290	12.8900000000001	0.0723	-0.1484	1.0063	4.8828	-18.2495	7.2021	26.4221	25.5817	-40.4901	40.81	-59.0	-398.0	-46.0
1291	12.8900000000001	0.1035	-0.166	1.0015	5.7373	-14.7705	6.2866	26.5375	25.2686	-40.3143	40.76	-60.0	-399.0	-47.0
1292	12.91800000000012	0.0742	-0.1777	1.0181	5.6152	-5.249	5.6152	26.6638	25.0378	-40.1111	40.85	-62.0	-398.0	-48.0
1293	12.91800000000012	0.0537	-0.1738	1.0205	4.5776	-3.8452	5.127	26.7902	24.8511	-39.8804	40.79	-63.0	-397.0	-46.0
1294	12.91800000000012	0.0581	-0.186	1.0195	2.7466	-8.5449	3.6011	26.8781	24.6423	-39.6826	40.93	-64.0	-397.0	-46.0
1295	12.91800000000012	0.082	-0.167	1.0137	2.0752	-10.0708	1.0986	26.9495	24.4061	-39.5288	40.78	-64.0	-400.0	-45.0
1296	12.91800000000012	0.0552	-0.1699	1.0103	3.2959	-6.5918	-0.1831	27.0209	24.2139	-39.375	40.85	-64.0	-401.0	-44.0
1297	12.922000000000025	0.0493	-0.1445	1.002	5.127	0.5493	0.4883	27.1307	24.082	-39.1827	40.76	-65.0	-401.0	-42.0
1298	12.922000000000025	0.0747	-0.1465	0.9946	4.5776	0.9155	-1.2207	27.2406	23.9667	-39.0015	40.78	-65.0	-402.0	-41.0
1299	12.922000000000025	0.0835	-0.1636	0.9922	5.127	4.2725	-3.418	27.345	23.8788	-38.8312	40.78	-65.0	-403.0	-41.0
1300	12.951000000000022	0.0757	-0.1636	0.9966	5.5542	9.8267	-3.54	27.4603	23.8348	-38.6389	40.81	-66.0	-406.0	-39.0
1301	13.021000000000186	0.0591	-0.1621	1.0088	4.2725	9.7656	-3.6011	27.5702	23.8184	-38.4357	40.82	-67.0	-408.0	-38.0
1302	13.021000000000186	0.0605	-0.165	1.0122	1.9531	5.3711	-3.9063	27.6471	23.7634	-38.2599	40.78	-68.0	-406.0	-37.0
1303	13.054000000000087	0.0889	-0.1929	1.021	1.6479	3.6621	-2.8076	27.7075	23.681	-38.0896	40.81	-68.0	-406.0	-37.0
1304	13.054000000000087	0.0703	-0.1875	1.0269	3.479	4.7607	-2.5024	27.7844	23.5986	-37.9138	40.88	-69.0	-407.0	-37.0
1305	13.054000000000087	0.0557	-0.1807	1.0317	4.5166	1.3428	-1.6479	27.8723	23.4998	-37.738	40.82	-69.0	-408.0	-35.0
1306	13.054000000000087	0.0498	-0.1611	1.0195	4.1504	-5.4321	-1.4038	27.9547	23.3514	-37.5897	40.84	-67.0	-406.0	-35.0
1307	13.054000000000087	0.0659	-0.1538	1.001	3.3569	-12.0239	-1.1597	28.0206	23.1427	-37.4744	40.85	-66.0	-408.0	-34.0
1308	13.055000000000064	0.082	-0.1533	0.9873	3.479	-11.7188	-1.4038	28.0756	22.9065	-37.381	40.82	-66.0	-409.0	-33.0
1309	13.055000000000064	0.0835	-0.1563	0.9995	4.9438	-3.9063	-0.8545	28.158	22.7362	-37.2491	40.87	-66.0	-411.0	-32.0
1310	13.055000000000064	0.0938	-0.1421	0.998	5.6152	0.3052	-2.0142	28.2568	22.6044	-37.1008	40.8	-63.0	-414.0	-31.0
1311	13.059000000000196	0.1001	-0.1455	1.0068	5.6763	1.1597	-3.3569	28.3557	22.5055	-36.958	40.83	-64.0	-414.0	-31.0
1312	13.059000000000196	0.0454	-0.1357	0.9893	7.5073	8.7891	-2.8076	28.4821	22.4615	-36.7822	40.83	-64.0	-416.0	-32.0
1313	13.059000000000196	0.062	-0.1055	0.9839	5.249	5.8594	-0.9766	28.6139	22.4176	-36.5845	40.82	-65.0	-416.0	-31.0
1314	13.118000000000166	0.1382	-0.1362	1.0425	1.2207	-3.7231	-1.5259	28.6853	22.2803	-36.4471	40.83	-63.0	-418.0	-31.0
1315	13.118000000000166	0.0864	-0.1445	1.0356	1.3428	-0.9155	-2.2583	28.7347	22.1484	-36.3208	40.78	-63.0	-419.0	-31.0
1316	13.118000000000166	0.0483	-0.144	1.0059	0.0	-0.9155	0.9766	28.7842	22.0386	-36.156	40.89	-65.0	-419.0	-32.0
1317	13.136000000000195	0.0732	-0.0996	1.0195	-2.2583	-7.6904	2.9297	28.8281	21.8628	-35.9912	40.81	-64.0	-420.0	-32.0
1318	13.136000000000195	0.1064	-0.1353	1.0332	0.2441	-7.1411	2.8076	28.8666	21.6486	-35.8539	40.78	-65.0	-420.0	-30.0
1319	13.136000000000195	0.0566	-0.1089	1.0278	5.4321	3.1738	2.5635	28.9764	21.5387	-35.6616	40.8	-64.0	-422.0	-28.0
1320	13.138000000000147	0.0889	-0.1548	1.0117	7.2021	5.7983	2.6245	29.1083	21.4453	-35.4529	40.81	-65.0	-422.0	-27.0
1321	13.138000000000147	0.0562	-0.1406	1.0005	6.5918	8.1177	3.2959	29.2456	21.3904	-35.2277	40.83	-64.0	-423.0	-25.0
1322	13.157000000000153	0.0591	-0.1348	0.9922	6.5308	9.8877	5.188	29.3884	21.33	-34.975	40.81	-63.0	-424.0	-24.0
1323	13.160000000000082	0.0234	-0.1182	0.9829	5.4321	10.9253	6.4697	29.5367	21.297	-34.7003	40.8	-62.0	-425.0	-23.0
1324	13.162000000000035	0.0239	-0.1128	0.9785	1.9531	6.2866	9.2773	29.6521	21.2201	-34.4202	40.75	-62.0	-427.0	-22.0
1325	13.215000000000146	0.0391	-0.1245	0.9932	-1.8311	-0.3662	11.9019	29.729	21.0718	-34.1565	40.83	-61.0	-429.0	-23.0
1326	13.217000000000098	0.0537	-0.1313	1.0029	-4.6997	-4.6387	14.2212	29.7675	20.863	-33.8983	40.83	-62.0	-430.0	-23.0
1327	13.217000000000098	0.0625	-0.1367	1.0063	-5.3711	-5.8594	16.2964	29.7949	20.6268	-33.6401	40.9	-63.0	-431.0	-22.0
1328	13.217000000000098	0.0649	-0.1367	1.0107	-4.2114	-6.1646	16.9067	29.8279	20.3851	-33.371	40.83	-63.0	-433.0	-21.0
1329	13.217000000000098	0.0786	-0.1387	1.001	-2.5024	-6.5918	15.9912	29.8773	20.1379	-33.1128	40.76	-63.0	-435.0	-21.0
1330	13.230999999999995	0.085	-0.1353	0.981	-0.7324	-5.9204	14.6484	29.9377	19.8962	-32.8711	40.79	-64.0	-435.0	-22.0
1331	13.230999999999995	0.0835	-0.1323	0.9692	0.3052	-3.7842	12.7563	30.0037	19.682	-32.6404	40.89	-64.0	-437.0	-23.0
1332	13.254000000000133	0.083	-0.1216	0.9609	-0.7935	-1.3428	10.9253	30.0696	19.4952	-32.4097	40.82	-64.0	-437.0	-23.0
1333	13.262000000000171	0.0918	-0.1211	0.9751	-4.2114	-0.1221	9.8877	30.1025	19.3359	-32.1899	40.82	-64.0	-438.0	-23.0
1334	13.262000000000171	0.1064	-0.1279	0.9917	-6.8359	0.6104	9.3384	30.108	19.1766	-31.9757	40.83	-65.0	-438.0	-22.0
1335	13.315000000000055	0.1191	-0.1313	1.0039	-8.4229	3.418	8.3618	30.0916	19.0393	-31.7615	40.84	-65.0	-439.0	-21.0
1336	13.333000000000084	0.1064	-0.1284	1.0073	-6.8359	6.958	6.4697	30.0806	18.9459	-31.5417	40.81	-66.0	-440.0	-21.0
1337	13.333000000000084	0.085	-0.125	1.0186	-3.1738	9.5215	3.6621	30.108	18.891	-31.3275	40.81	-65.0	-441.0	-22.0
1338	13.333000000000084	0.0723	-0.1196	1.0234	0.3662	9.8877	1.0376	30.163	18.869	-31.1298	40.82	-65.0	-440.0	-22.0
1339	13.333000000000084	0.064	-0.1133	1.0205	2.9297	8.7891	0.0	30.2399	18.847	-30.954	40.82	-64.0	-440.0	-22.0
1340	13.335000000000036	0.0542	-0.106	1.0181	3.3569	6.2866	0.3662	30.3278	18.8086	-30.7837	40.83	-64.0	-441.0	-24.0
1341	13.335000000000036	0.0586	-0.0962	1.0205	1.8921	1.709	1.2207	30.3992	18.7372	-30.6354	40.84	-64.0	-442.0	-24.0
1342	13.355000000000018	0.0698	-0.0908	1.0244	0.1831	-2.7466	1.9531	30.4486	18.6163	-30.5035	40.84	-65.0	-444.0	-24.0
1343	13.357000000000198	0.0796	-0.0884	1.0303	0.1221	-3.0518	2.0142	30.498	18.479	-30.3772	40.86	-65.0	-446.0	-24.0
1344	13.37700000000018	0.0713	-0.0786	1.0283	1.5869	0.3662	2.0752	30.5585	18.3691	-30.2399	40.76	-64.0	-445.0	-25.0
1345	13.415000000000191	0.0508	-0.0684	1.0332	2.1973	2.0752	2.9907	30.6409	18.2813	-30.0861	40.76	-63.0	-446.0	-26.0
1346	13.432000000000016	0.0464	-0.0688	1.0396	1.8921	-0.4883	4.5776	30.7233	18.1769	-29.9213	40.8	-63.0	-447.0	-26.0
1347	13.432000000000016	0.0605	-0.0791	1.041	2.0752	-3.8452	6.5308	30.8002	18.0286	-29.762	40.78	-63.0	-447.0	-26.0
1348	13.432000000000016	0.063	-0.0811	1.0298	3.479	-6.1035	8.2397	30.8881	17.8528	-29.6027	40.86	-63.0	-446.0	-25.0
1349	13.434000000000196	0.062	-0.0923	1.0254	5.249	-9.3994	8.5449	30.9814	17.644	-29.4543	40.83	-64.0	-447.0	-23.0
1350	13.434000000000196	0.0674	-0.0947	1.0127	6.6528	-12.0239	7.8125	31.0858	17.4133	-29.328	40.78	-65.0	-446.0	-24.0
1351	13.434000000000196	0.0742	-0.0864	0.999	7.5073	-10.6812	6.7749	31.1957	17.1881	-29.2126	40.83	-64.0	-447.0	-24.0
1352	13.447000000000116	0.0747	-0.0747	0.9844	7.4463	-6.2866	6.1646	31.3165	17.0013	-29.0863	40.76	-65.0	-449.0	-24.0
1353	13.44900000000007	0.0688	-0.0703	0.9814	6.5918	-2.9907	5.9204	31.4374	16.853	-28.938	40.76	-66.0	-449.0	-23.0
1354	13.469000000000051	0.0669	-0.0742	0.9761	4.0894	-0.9155	6.0425	31.5363	16.7267	-28.7787	40.84	-66.0	-449.0	-22.0
1355	13.49200000000019	0.0674	-0.0767	0.9775	1.6479	0.0	6.5918	31.6077	16.6003	-28.6139	40.85	-65.0	-450.0	-23.0
1356	13.50200000000018	0.0703	-0.0796	0.9858	0.2441	1.0376	7.019	31.6681	16.485	-28.4381	40.84	-65.0	-451.0	-23.0
1357	13.50200000000018	0.0728	-0.0898	0.9995	-0.3662	1.77	7.8735	31.723	16.3751	-28.2568	40.77	-66.0	-453.0	-24.0
1358	13.524000000000115	0.0688	-0.1055	1.0044	-1.0376	0.3052	8.728	31.7615	16.2488	-28.0701	40.81	-67.0	-454.0	-24.0
1359	13.534000000000106	0.0771	-0.1235	1.0098	-1.4038	-2.2583	9.2163	31.7944	16.095	-27.8943	40.85	-68.0	-455.0	-23.0
1360	13.534000000000106	0.0928	-0.1313	1.0093	-0.7935	-1.4648	9.2773	31.8164	15.9412	-27.7185	40.89	-68.0	-456.0	-23.0
1361	13.54600000000005	0.1011	-0.126	1.0049	-0.2441	3.418	9.0332	31.8604	15.8148	-27.5317	40.81	-69.0	-457.0	-23.0
1362	13.581000000000131	0.1016	-0.127	1.0093	-0.7324	9.2773	9.5215	31.9043	15.7324	-27.312	40.78	-69.0	-456.0	-23.0
1363	13.581000000000131	0.0981	-0.1265	1.0181	-2.3804	15.5029	11.8408	31.9537	15.6995	-27.0428	40.87	-70.0	-455.0	-24.0
1364	13.581000000000131	0.0815	-0.127	1.0254	-4.5166	20.9351	15.9912	31.9977	15.6995	-26.7023	40.8	-70.0	-455.0	-24.0
1365	13.583000000000084	0.0742	-0.1382	1.0347	-6.958	23.0103	21.9727	32.0306	15.694	-26.3068	40.8	-69.0	-454.0	-24.0
1366	13.583000000000084	0.0815	-0.1699	1.061	-8.728	25.1465	29.7852	32.0526	15.6665	-25.8344	40.8	-69.0	-452.0	-25.0
1367	13.590000000000146	0.0923	-0.21	1.0762	-8.2397	33.3862	40.1611	32.0966	15.6335	-25.2466	40.81	-69.0	-453.0	-26.0
1368	13.605000000000018	0.0864	-0.2124	1.0825	-5.7983	48.2178	54.3213	32.2064	15.6445	-24.4775	40.78	-70.0	-454.0	-27.0
1369	13.607000000000198	0.0645	-0.1924	1.0767	-5.188	57.6782	72.7539	32.3932	15.6665	-23.4888	40.82	-70.0	-454.0	-27.0
1370	13.670000000000073	0.0146	-0.1812	1.0674	-8.9722	48.7061	93.1396	32.6019	15.5621	-22.3462	40.83	-70.0	-453.0	-28.0
1371	13.672000000000025	0.0151	-0.1895	1.0879	-16.9678	17.2119	112.915	32.7338	15.1282	-21.1816	40.84	-70.0	-454.0	-29.0
1372	13.672000000000025	0.1372	-0.25	1.1074	-21.4233	-11.4746	131.5918	32.7722	14.2987	-20.0555	40.77	-71.0	-454.0	-29.0
1373	13.672000000000025	0.1934	-0.2881	1.1299	-16.4795	-11.2305	147.4609	32.8326	13.3209	-18.8635	40.83	-73.0	-454.0	-31.0
1374	13.672000000000025	0.1782	-0.2949	1.147	-5.5542	0.8545	169.4336	33.0194	12.3102	-17.4353	40.89	-77.0	-454.0	-34.0
1375	13.672000000000025	0.2368	-0.3208	1.1699	2.8687	8.1177	188.7207	33.316	11.2555	-15.8093	40.81	-81.0	-454.0	-36.0
1376	13.680000000000064	0.3105	-0.3184	1.1602	15.0757	34.79	208.1299	33.728	10.2283	-13.9471	40.81	-86.0	-454.0	-36.0
1377	13.689000000000078	0.1787	-0.2231	1.0503	28.3813	63.1714	226.0132	34.3158	9.3768	-11.7554	40.78	-90.0	-453.0	-37.0
1378	13.70900000000006	0.0562	-0.1328	0.9888	31.0059	39.856	236.6333	34.953	8.3881	-9.5197	40.85	-95.0	-452.0	-37.0
1379	13.70900000000006	0.0654	-0.0796	0.9502	24.9023	-15.5029	241.6382	35.4803	6.9434	-7.5421	40.85	-102.0	-451.0	-37.0
1380	13.72700000000009	0.1582	-0.0615	0.9028	20.813	-54.5044	246.582	35.8759	5.0647	-5.8392	40.79	-109.0	-450.0	-37.0
1381	13.774000000000115	0.1968	0.0156	0.7949	20.3247	-68.5425	253.54	36.2164	2.9883	-4.2297	40.77	-116.0	-449.0	-38.0
1382	13.774000000000115	0.3096	0.0552	0.6934	9.4604	-111.3892	263.3057	36.4362	0.5548	-2.807	40.81	-125.0	-448.0	-38.0
1383	13.774000000000115	0.4263	-0.0386	0.7554	-6.2866	-163.6353	274.5972	36.4087	-2.395	-1.6534	40.86	-133.0	-446.0	-38.0
1384	13.774000000000115	0.4766	-0.1572	0.8633	-7.6904	-155.4565	283.2642	36.2054	-5.4712	-0.4724	40.89	-140.0	-444.0	-37.0
1385	13.776000000000067	0.4731	-0.1802	0.9224	7.019	-85.2051	288.8794	35.9967	-8.1079	1.1261	40.86	-152.0	-438.0	-35.0
1386	13.795000000000073	0.3794	-0.1338	0.9302	23.3765	-6.8359	292.3584	35.8154	-10.0909	3.2574	40.86	-164.0	-435.0	-33.0
1387	13.797000000000025	0.2598	-0.0532	0.9214	34.3628	50.1709	288.269	35.6451	-11.5137	5.7843	40.7	-175.0	-430.0	-33.0
1388	13.797000000000025	0.1572	0.041	0.9336	38.9404	73.4863	276.3062	35.4968	-12.5739	8.4485	40.82	-184.0	-426.0	-32.0
1389	13.848000000000184	0.1577	0.0767	0.9824	39.4897	72.937	261.9019	35.3485	-13.5132	11.0248	40.81	-193.0	-420.0	-29.0
1390	13.851000000000113	0.2617	-0.0244	1.063	31.9214	68.8477	251.3428	35.1178	-14.4141	13.4692	40.82	-199.0	-413.0	-29.0
1391	13.851000000000113	0.4771	-0.1733	1.0986	19.9585	86.1816	250.7935	34.6783	-15.2435	15.9137	40.89	-205.0	-406.0	-29.0
1392	13.851000000000113	0.5054	-0.1187	1.0952	17.6392	130.5542	257.3242	34.0796	-15.7434	18.6493	40.81	-212.0	-398.0	-29.0
1393	13.851000000000113	0.2241	0.1602	1.0732	10.498	181.9458	270.3247	33.382	-15.8313	21.7969	40.81	-218.0	-391.0	-30.0
1394	13.869000000000142	-0.1821	0.354	1.0596	-20.3857	155.7007	278.0762	32.4921	-15.8917	25.0818	40.79	-221.0	-381.0	-33.0
1395	13.872000000000071	-0.4443	0.3276	1.0928	-63.7207	61.2183	272.0947	31.3	-16.496	27.9547	40.76	-222.0	-372.0	-35.0
1396	13.887000000000171	-0.3267	0.2217	1.1343	-98.877	-41.8091	254.3335	29.8553	-17.8638	30.1355	40.8	-225.0	-365.0	-37.0
1397	13.912000000000035	-0.0918	0.1553	1.1177	-119.4458	-108.3984	243.1641	28.2458	-19.8138	31.8109	40.77	-229.0	-357.0	-39.0
1398	13.912000000000035	0.0693	0.1001	1.0981	-125.0	-137.3901	239.9902	26.532	-22.0715	33.2996	40.83	-233.0	-346.0	-39.0
1399	13.945000000000164	0.1128	0.0703	1.0884	-118.2861	-138.5498	240.4175	24.7797	-24.3457	34.8322	40.79	-236.0	-334.0	-36.0
1400	13.961999999999989	0.0923	0.04	1.0928	-110.8398	-141.7236	242.6758	22.9944	-26.5759	36.4856	40.8	-241.0	-321.0	-32.0
1401	13.963000000000193	0.1836	0.002	1.084	-105.0415	-154.6021	244.9951	21.1597	-28.8776	38.2159	40.88	-247.0	-310.0	-27.0
1402	13.963000000000193	0.3081	0.0508	1.043	-89.9048	-135.7422	244.9341	19.3195	-31.0803	40.0836	40.83	-253.0	-298.0	-22.0
1403	13.965000000000146	0.2559	0.1436	1.0249	-71.4111	-91.3086	240.7227	17.5122	-32.8381	42.1875	40.84	-257.0	-285.0	-13.0
1404	13.965000000000146	0.1162	0.2188	1.0195	-58.0444	-54.5654	226.9287	15.7764	-34.0906	44.4232	40.79	-262.0	-272.0	-7.0
1405	13.979000000000042	0.0518	0.2598	1.0391	-52.7344	-44.8608	201.9653	14.1724	-35.0354	46.5381	40.77	-264.0	-260.0	-1.0
1406	13.980999999999995	0.1587	0.2642	1.0737	-50.0488	-48.5229	171.0205	12.7551	-35.9088	48.3289	40.77	-267.0	-249.0	5.0
1407	14.021000000000186	0.2827	0.2202	1.0854	-41.1987	-36.3159	141.2354	11.5576	-36.6449	49.7955	40.78	-271.0	-238.0	13.0
1408	14.021000000000186	0.3413	0.168	1.1045	-23.3154	-0.6104	114.4409	10.6293	-37.0294	51.0205	40.75	-270.0	-225.0	16.0
1409	14.025000000000091	0.2515	0.1699	1.0815	-0.4883	44.4946	90.8813	10.036	-36.9031	52.0587	40.76	-270.0	-219.0	22.0
1410	14.025000000000091	0.1362	0.1382	1.0664	16.9678	66.2231	70.8618	9.7559	-36.4252	52.9102	40.91	-268.0	-210.0	24.0
1411	14.02800000000002	0.0771	0.1182	1.0635	27.1606	72.2656	58.5938	9.6954	-35.8154	53.6023	40.81	-268.0	-203.0	27.0
1412	14.038000000000011	-0.0205	0.1221	1.0474	39.2456	78.8574	45.9595	9.8328	-35.1013	54.1626	40.8	-266.0	-199.0	27.0
1413	14.057999999999993	-0.0986	0.1045	1.0381	46.0815	75.9888	37.4146	10.1239	-34.3542	54.6185	40.84	-263.0	-193.0	25.0
1414	14.060000000000173	-0.1299	0.0659	1.0093	47.7295	64.6362	33.6914	10.4755	-33.6841	54.9976	40.84	-260.0	-190.0	22.0
1415	14.078000000000202	-0.168	0.0679	0.9766	46.936	48.645	34.1797	10.849	-33.1512	55.3381	40.81	-257.0	-189.0	21.0
1416	14.103000000000065	-0.1914	0.0947	0.9731	42.7856	28.1372	37.5366	11.2061	-32.8107	55.6732	40.8	-253.0	-188.0	19.0
1417	14.114000000000033	-0.1914	0.104	0.9478	35.2783	5.6763	42.3584	11.4972	-32.6953	56.0028	40.79	-251.0	-185.0	17.0
1418	14.114000000000033	-0.1621	0.0918	0.9287	24.5361	-18.7378	47.6074	11.6895	-32.8381	56.3379	40.74	-248.0	-185.0	15.0
1419	14.115999999999985	-0.1226	0.1099	0.9297	13.855	-34.1187	53.2227	11.7554	-33.1842	56.684	40.78	-247.0	-183.0	14.0
1420	14.115999999999985	-0.0933	0.1118	0.9399	4.8828	-39.4287	58.2886	11.7059	-33.6237	57.074	40.78	-245.0	-183.0	13.0
1421	14.134999999999991	-0.0835	0.0962	0.9482	-2.1362	-38.9404	61.9507	11.5466	-34.0851	57.5024	40.8	-243.0	-183.0	13.0
1422	14.137000000000171	-0.0884	0.0898	0.9419	-6.8359	-36.0107	62.8052	11.3104	-34.5135	57.9584	40.83	-241.0	-181.0	13.0
1423	14.18100000000004	-0.063	0.0669	0.9468	-8.5449	-29.9683	61.0962	11.0413	-34.8926	58.4198	40.78	-241.0	-180.0	13.0
1424	14.182999999999993	-0.0557	0.0459	0.9336	-4.9438	-13.3667	57.6172	10.7831	-35.1343	58.8757	40.83	-242.0	-178.0	13.0
1425	14.182999999999993	-0.0806	0.0239	0.918	0.1831	3.6011	53.833	10.5688	-35.1782	59.3262	40.79	-240.0	-177.0	13.0
1426	14.188000000000102	-0.0728	0.0098	0.9326	1.709	10.1929	51.4526	10.3876	-35.1233	59.7656	40.87	-241.0	-176.0	12.0
1427	14.188000000000102	-0.062	0.0088	0.9438	1.4648	13.6108	51.3916	10.2008	-35.0409	60.1941	40.81	-240.0	-176.0	10.0
1428	14.198000000000093	-0.1221	0.0166	0.958	-0.9766	12.0239	51.1475	10.0085	-34.9365	60.6335	40.84	-240.0	-175.0	10.0
1429	14.218000000000075	-0.1128	0.0029	0.9492	-8.0566	-2.3193	48.2178	9.7833	-34.931	61.0126	40.79	-238.0	-175.0	9.0
1430	14.220000000000027	-0.0845	-0.0273	0.9585	-11.9629	-10.1929	45.6543	9.5251	-35.0409	61.3367	40.78	-239.0	-172.0	10.0
1431	14.248000000000047	-0.0815	-0.0396	0.978	-13.1836	-9.3994	42.1753	9.2615	-35.1563	61.6223	40.81	-238.0	-169.0	10.0
1432	14.294000000000096	-0.0928	-0.0347	0.9775	-13.7329	-6.4087	38.0859	9.0198	-35.2277	61.875	40.8	-236.0	-165.0	9.0
1433	14.294000000000096	-0.0942	-0.0493	0.9575	-13.0005	-1.77	34.2407	8.8055	-35.2496	62.0782	40.8	-234.0	-165.0	9.0
1434	14.310000000000173	-0.0947	-0.062	0.9385	-9.7656	7.6294	32.1045	8.6188	-35.1837	62.2705	40.81	-231.0	-163.0	8.0
1435	14.310000000000173	-0.1094	-0.0698	0.9414	-7.0801	15.8691	31.7993	8.4595	-35.0244	62.4683	40.83	-231.0	-163.0	7.0
1436	14.310000000000173	-0.125	-0.0747	0.9478	-7.5684	18.0054	31.8604	8.3002	-34.8212	62.6715	40.83	-230.0	-162.0	7.0
1437	14.31100000000015	-0.1284	-0.0864	0.9419	-10.0708	14.8926	31.189	8.1189	-34.6399	62.8693	40.82	-229.0	-161.0	7.0
1438	14.313000000000102	-0.1177	-0.1206	0.9395	-13.3057	10.6812	30.8838	7.9102	-34.4916	63.045	40.78	-227.0	-160.0	7.0
1439	14.329000000000178	-0.1074	-0.1216	0.9624	-17.8223	5.9814	32.1045	7.6575	-34.3982	63.2263	40.77	-225.0	-160.0	5.0
1440	14.329000000000178	-0.0913	-0.1021	0.9829	-23.9258	0.8545	32.8979	7.3553	-34.3597	63.4076	40.83	-225.0	-159.0	4.0
1441	14.331000000000131	-0.0752	-0.1187	0.9868	-29.1748	-2.6855	31.7993	6.9983	-34.3707	63.5724	40.79	-224.0	-157.0	3.0
1442	14.335000000000036	-0.0947	-0.1289	0.9902	-30.2124	1.4648	28.5645	6.6357	-34.3488	63.7097	40.81	-222.0	-157.0	3.0
1443	14.38000000000011	-0.1211	-0.1289	0.9795	-27.4658	8.2397	23.9258	6.3171	-34.2444	63.8031	40.83	-221.0	-154.0	3.0
1444	14.382000000000062	-0.123	-0.1445	0.9839	-21.8506	11.5967	19.6533	6.0754	-34.0961	63.858	40.73	-220.0	-151.0	3.0
1445	14.382000000000062	-0.1396	-0.1479	0.9829	-13.1226	17.5781	16.4185	5.9271	-33.8873	63.8745	40.76	-220.0	-149.0	3.0
1446	14.382000000000062	-0.166	-0.1533	0.9727	-4.3945	21.9727	14.2212	5.8832	-33.6127	63.8745	40.76	-219.0	-148.0	3.0
1447	14.387000000000171	-0.1699	-0.167	0.9766	0.7324	19.9585	14.0991	5.8997	-33.3435	63.8635	40.79	-219.0	-148.0	2.0
1448	14.397000000000162	-0.1753	-0.1636	0.9805	2.3193	15.1978	15.5029	5.9381	-33.1183	63.8635	40.85	-218.0	-147.0	1.0
1449	14.413999999999987	-0.1563	-0.1646	0.9966	0.0	6.3477	17.4561	5.9546	-32.981	63.8745	40.77	-216.0	-146.0	0.0
1450	14.417000000000144	-0.1289	-0.1719	1.0156	-5.9204	-5.4321	21.1182	5.9106	-32.97	63.9075	40.77	-215.0	-145.0	0.0
1451	14.442999999999984	-0.127	-0.1787	1.0269	-11.5356	-10.1318	23.2544	5.7898	-33.0249	63.9569	40.84	-213.0	-145.0	0.0
1452	14.47700000000009	-0.1172	-0.1899	1.0317	-16.4185	-12.9395	23.0103	5.614	-33.1128	64.0118	40.8	-212.0	-145.0	0.0
1453	14.490000000000009	-0.0879	-0.1948	1.0293	-19.4702	-16.1133	21.3013	5.4163	-33.2336	64.0448	40.86	-212.0	-145.0	-1.0
1454	14.490000000000009	-0.0566	-0.187	1.0215	-18.1274	-14.6484	18.0664	5.235	-33.3655	64.0393	40.85	-211.0	-144.0	0.0
1455	14.490000000000009	-0.0527	-0.1655	0.9912	-12.0239	-5.0659	13.6108	5.1306	-33.4204	63.9954	40.8	-209.0	-143.0	0.0
1456	14.490000000000009	-0.0693	-0.1431	0.9844	-3.54	8.3618	8.7891	5.1361	-33.338	63.9075	40.79	-209.0	-144.0	-1.0
1457	14.49200000000019	-0.0879	-0.1348	0.9985	2.6245	18.7988	5.9814	5.2405	-33.1348	63.7866	40.85	-208.0	-144.0	-1.0
1458	14.514000000000124	-0.1108	-0.1357	1.0142	3.1128	20.5078	6.7139	5.3613	-32.8821	63.6768	40.84	-208.0	-142.0	-1.0
1459	14.516000000000076	-0.1138	-0.1382	1.02	-2.0752	11.1084	10.437	5.4272	-32.7008	63.5944	40.78	-207.0	-140.0	-1.0
1460	14.516000000000076	-0.1001	-0.1543	1.0225	-8.728	0.4883	15.1978	5.3943	-32.6349	63.5614	40.78	-206.0	-140.0	-1.0
1461	14.562000000000126	-0.0972	-0.1597	1.0171	-13.2446	-3.479	18.7378	5.2899	-32.6349	63.5669	40.81	-205.0	-139.0	-1.0
1462	14.565000000000055	-0.085	-0.1592	1.0142	-16.7236	-6.1646	20.5688	5.1306	-32.6624	63.5944	40.83	-205.0	-137.0	0.0
1463	14.565000000000055	-0.0469	-0.1621	1.0229	-19.104	-8.728	20.3247	4.9493	-32.7283	63.6218	40.76	-204.0	-136.0	0.0
1464	14.565000000000055	-0.0107	-0.1445	1.0356	-18.5547	-7.0801	17.7612	4.7736	-32.7997	63.6273	40.88	-203.0	-136.0	-1.0
1465	14.565000000000055	0.0044	-0.1221	1.041	-14.4653	-0.9766	12.8784	4.6692	-32.8271	63.5779	40.79	-201.0	-135.0	-1.0
1466	14.578000000000202	0.0034	-0.1108	1.0405	-7.0801	8.4229	6.958	4.6637	-32.7667	63.4735	40.84	-200.0	-133.0	0.0
1467	14.586999999999989	-0.0195	-0.106	1.0483	1.0376	16.6626	2.4414	4.7681	-32.6074	63.3197	40.75	-200.0	-132.0	1.0
1468	14.61200000000008	-0.0537	-0.1143	1.0479	6.1035	16.6626	0.9155	4.9438	-32.4097	63.1494	40.82	-202.0	-130.0	1.0
1469	14.6550000000002	-0.0669	-0.1294	1.041	7.4463	11.9019	0.8545	5.1361	-32.2504	62.9791	40.81	-202.0	-130.0	2.0
1470	14.672000000000025	-0.0679	-0.1406	1.0234	7.5073	3.8452	1.2817	5.3339	-32.157	62.8033	40.84	-201.0	-132.0	1.0
1471	14.672000000000025	-0.0557	-0.1436	1.0151	6.5918	-2.9907	1.4038	5.5206	-32.1405	62.6221	40.84	-201.0	-132.0	0.0
1472	14.672000000000025	-0.0503	-0.1245	1.0073	5.7373	-5.4932	0.6714	5.7074	-32.168	62.4353	40.83	-201.0	-130.0	0.0
1473	14.672000000000025	-0.0347	-0.1143	1.0063	4.2725	-7.8125	-0.4883	5.8887	-32.2119	62.2266	40.83	-201.0	-130.0	0.0
1474	14.673999999999978	-0.0093	-0.1123	1.0034	3.3569	-8.3008	-1.3428	6.0699	-32.2833	62.0068	40.76	-201.0	-131.0	0.0
1475	14.673999999999978	-0.0073	-0.0967	0.9971	4.6997	-2.9297	-2.5024	6.2622	-32.3108	61.7816	40.88	-201.0	-131.0	0.0
1476	14.678000000000111	-0.0171	-0.085	0.9932	7.0801	3.54	-3.7231	6.4819	-32.2723	61.5509	40.78	-200.0	-130.0	0.0
1477	14.69600000000014	-0.0391	-0.0718	0.9907	9.0332	8.5449	-4.0894	6.7291	-32.1735	61.3202	40.86	-198.0	-130.0	0.0
1478	14.69600000000014	-0.0654	-0.0679	0.9785	10.7422	11.9019	-3.7231	6.9928	-32.0306	61.1005	40.88	-197.0	-131.0	-2.0
1479	14.749000000000024	-0.0771	-0.0835	0.978	11.1694	10.6812	-2.1362	7.251	-31.8768	60.8972	40.84	-196.0	-132.0	-3.0
1480	14.751000000000204	-0.0776	-0.0864	0.979	10.498	6.8359	0.2441	7.4872	-31.7615	60.7214	40.81	-196.0	-132.0	-4.0
1481	14.751000000000204	-0.0811	-0.0815	0.9819	9.3994	3.54	2.2583	7.7069	-31.6846	60.5621	40.84	-196.0	-132.0	-3.0
1482	14.751000000000204	-0.0806	-0.0728	0.9795	8.4839	3.1128	3.8452	7.9047	-31.6241	60.4193	40.8	-196.0	-133.0	-3.0
1483	14.751000000000204	-0.084	-0.0723	0.9795	7.8125	4.8218	5.9814	8.0859	-31.5472	60.304	40.81	-197.0	-133.0	-5.0
1484	14.75500000000011	-0.0869	-0.0889	0.9771	6.4087	4.5166	8.4839	8.2343	-31.4703	60.2161	40.77	-196.0	-134.0	-6.0
1485	14.767000000000053	-0.0884	-0.0991	0.9688	4.0283	1.5869	11.0474	8.3441	-31.4209	60.1611	40.82	-195.0	-134.0	-5.0
1486	14.787000000000035	-0.0762	-0.0864	0.9746	0.8545	-3.2959	13.2446	8.4155	-31.4209	60.1172	40.82	-194.0	-134.0	-5.0
1487	14.842000000000098	-0.0537	-0.0732	0.9902	-1.77	-4.6387	15.1367	8.454	-31.4539	60.0897	40.8	-194.0	-135.0	-5.0
1488	14.844000000000051	-0.0444	-0.0728	0.998	-3.2349	-3.1128	16.2964	8.465	-31.4868	60.0787	40.87	-196.0	-135.0	-4.0
1489	14.844000000000051	-0.043	-0.0879	1.0068	-4.4556	-0.6104	17.334	8.4485	-31.4978	60.0842	40.8	-194.0	-134.0	-4.0
1490	14.844000000000051	-0.0581	-0.1001	1.0044	-4.6387	0.6104	17.334	8.4265	-31.4868	60.0952	40.8	-194.0	-134.0	-8.0
1491	14.844000000000051	-0.062	-0.1074	1.0005	-4.0894	-0.7935	16.1133	8.41	-31.4813	60.1007	40.9	-194.0	-134.0	-11.0
1492	14.844000000000051	-0.0586	-0.1089	0.9971	-2.2583	-1.1597	14.2822	8.4155	-31.4813	60.0787	40.86	-192.0	-133.0	-11.0
1493	14.855999999999995	-0.0649	-0.1123	0.998	0.4883	0.7935	12.6953	8.4595	-31.4648	60.0403	40.87	-192.0	-132.0	-10.0
1494	14.858000000000175	-0.0811	-0.1118	0.9849	2.1973	-0.6714	11.5356	8.5254	-31.4429	59.9963	40.76	-193.0	-132.0	-11.0
1495	14.881000000000085	-0.1104	-0.085	0.9731	1.1597	-10.1318	10.3149	8.6133	-31.4813	59.9249	40.92	-193.0	-132.0	-12.0
1496	14.883000000000038	-0.1167	-0.0732	0.9761	-2.8076	-27.2827	8.9111	8.6957	-31.6681	59.8096	40.85	-193.0	-132.0	-12.0
1497	14.883000000000038	-0.1035	-0.0708	0.9756	-7.1411	-44.1284	8.5449	8.7506	-32.0306	59.6558	40.83	-193.0	-131.0	-11.0
1498	14.937000000000126	-0.0815	-0.0732	0.9932	-10.2539	-55.9082	9.3384	8.7836	-32.525	59.491	40.81	-194.0	-129.0	-11.0
1499	14.939000000000078	-0.0322	-0.1006	1.02	-11.6577	-60.5469	10.9863	8.7891	-33.0963	59.3207	40.75	-194.0	-130.0	-10.0
1500	14.939000000000078	0.0063	-0.1304	1.0479	-10.3149	-54.5654	14.4653	8.7671	-33.6511	59.1888	40.75	-195.0	-130.0	-9.0
1501	14.939000000000078	-0.0166	-0.1348	1.0679	-8.3008	-43.335	18.0664	8.7286	-34.0961	59.1229	40.82	-194.0	-128.0	-10.0
1502	14.939000000000078	0.0029	-0.147	1.0625	-7.6294	-35.0952	18.9209	8.6737	-34.4586	59.0955	40.83	-193.0	-127.0	-11.0
1503	14.955000000000155	0.0371	-0.1499	1.0386	-2.9907	-19.043	19.4092	8.6353	-34.7003	59.0955	40.86	-195.0	-126.0	-10.0
1504	14.955000000000155	-0.0059	-0.125	1.0083	4.6997	1.709	19.8364	8.6462	-34.7278	59.1449	40.81	-195.0	-125.0	-11.0
1505	14.97400000000016	-0.0557	-0.1045	1.001	7.5073	5.249	18.6157	8.7012	-34.6564	59.2053	40.79	-197.0	-124.0	-10.0
1506	14.995000000000118	-0.0723	-0.125	0.9951	6.7749	-1.4648	16.2964	8.7726	-34.6289	59.2383	40.82	-197.0	-123.0	-12.0
1507	14.995000000000118	-0.0786	-0.1099	0.9688	7.2632	-3.9673	15.625	8.855	-34.6289	59.2438	40.81	-196.0	-125.0	-11.0
1508	15.028999999999996	-0.0259	-0.0981	0.9829	6.897	-10.6201	14.3433	8.9594	-34.6948	59.2273	40.86	-195.0	-124.0	-11.0
1509	15.044000000000096	0.0259	-0.1138	1.001	7.6904	-6.7139	13.7329	9.0637	-34.7717	59.1888	40.87	-196.0	-124.0	-13.0
1510	15.044000000000096	0.0562	-0.1113	1.0083	8.3618	1.9531	13.3057	9.1736	-34.7772	59.1669	40.84	-195.0	-122.0	-15.0
1511	15.044000000000096	0.0786	-0.1274	1.0273	7.5684	9.3994	11.4746	9.267	-34.7168	59.1394	40.82	-197.0	-122.0	-16.0
1512	15.04600000000005	0.0464	-0.1177	1.0327	7.7515	19.8364	8.4229	9.3713	-34.552	59.0955	40.75	-196.0	-120.0	-18.0
1513	15.04600000000005	-0.0215	-0.0869	1.0283	7.3853	26.4893	10.1929	9.4757	-34.2828	59.0845	40.75	-194.0	-118.0	-21.0
1514	15.067999999999984	-0.0298	-0.0757	1.0322	3.418	18.3105	12.5122	9.5361	-34.0631	59.1064	40.8	-193.0	-115.0	-23.0
1515	15.07100000000014	-0.0171	-0.0801	1.0166	0.3662	9.1553	12.5732	9.5636	-33.9423	59.1119	40.86	-192.0	-112.0	-27.0
1516	15.073000000000093	-0.0088	-0.0708	1.0078	1.1597	7.6904	11.6577	9.6021	-33.8654	59.101	40.78	-191.0	-113.0	-29.0
1517	15.12700000000018	-0.0288	-0.0508	0.9941	4.0283	12.207	9.6436	9.6844	-33.75	59.0735	40.87	-189.0	-113.0	-31.0
1518	15.129000000000133	-0.0527	-0.0234	0.9937	6.4697	15.4419	9.2773	9.7943	-33.5797	59.0515	40.82	-186.0	-111.0	-34.0
1519	15.129000000000133	-0.0498	-0.0161	1.0005	8.1787	18.2495	10.1929	9.9261	-33.3929	59.0405	40.82	-186.0	-111.0	-35.0
1520	15.129000000000133	-0.0376	-0.0361	0.9927	9.4604	21.5454	10.6812	10.0525	-33.1787	59.046	40.79	-186.0	-109.0	-37.0
1521	15.129000000000133	-0.0352	-0.0708	0.9839	10.8032	23.9868	11.0474	10.1788	-32.937	59.0625	40.81	-186.0	-110.0	-38.0
1522	15.144000000000005	-0.0669	-0.0864	0.9756	10.9863	23.8647	11.2305	10.2997	-32.6843	59.079	40.81	-184.0	-110.0	-40.0
1523	15.144999999999982	-0.0752	-0.0918	0.9844	7.5684	15.3809	10.8643	10.4041	-32.4866	59.0845	40.84	-183.0	-111.0	-43.0
1524	15.166000000000167	-0.0679	-0.0918	0.9775	2.9907	6.5918	10.8643	10.4755	-32.3767	59.068	40.77	-181.0	-112.0	-43.0
1525	15.185000000000173	-0.0518	-0.1001	0.9868	-1.0986	0.6104	10.2539	10.5139	-32.3438	59.0186	40.86	-179.0	-112.0	-45.0
1526	15.185000000000173	-0.063	-0.0923	0.9766	-2.2583	2.3193	10.376	10.5359	-32.3053	58.9746	40.75	-179.0	-112.0	-48.0
1527	15.219000000000051	-0.0571	-0.0957	0.9634	-3.7842	2.6245	9.7046	10.5414	-32.2559	58.9307	40.75	-179.0	-112.0	-49.0
1528	15.235000000000127	-0.0464	-0.1084	0.9482	-3.7231	4.3335	8.0566	10.5524	-32.2009	58.8647	40.84	-179.0	-112.0	-49.0
1529	15.235000000000127	-0.0479	-0.105	0.9502	-0.5493	10.6812	7.0801	10.5853	-32.0911	58.7988	40.77	-179.0	-112.0	-49.0
1530	15.235000000000127	-0.0591	-0.0991	0.9658	2.8076	18.7378	6.1035	10.6512	-31.9043	58.7384	40.81	-177.0	-111.0	-50.0
1531	15.238000000000056	-0.1265	-0.9907	0.9346	0.061	14.8315	-1.4038	10.5414	-31.6461	58.6505	40.81	-177.0	-111.0	-51.0
1532	15.238000000000056	-0.2061	-0.2842	1.0083	-0.1221	-11.4136	-20.752	10.6238	-31.5637	58.299	40.85	-175.0	-111.0	-53.0
1533	15.257000000000062	-0.0117	0.0366	1.0898	6.4697	-16.9678	-14.7095	10.9314	-31.6956	57.8979	40.88	-176.0	-112.0	-52.0
1534	15.259000000000015	-0.0757	-0.1353	1.0444	12.8174	7.1411	-12.6343	11.228	-31.6187	57.5958	40.86	-177.0	-111.0	-53.0
1535	15.310000000000173	-0.084	-0.0923	0.981	15.3809	12.8784	-14.4653	11.5466	-31.4154	57.3102	40.87	-176.0	-113.0	-53.0
1536	15.310000000000173	-0.0557	-0.0889	1.0098	14.6484	4.8218	-17.7612	11.8927	-31.2836	56.9696	40.91	-174.0	-114.0	-53.0
1537	15.312000000000126	-0.0903	-0.0796	0.9858	15.686	10.437	-20.2026	12.2552	-31.1133	56.6071	40.81	-175.0	-114.0	-56.0
1538	15.312000000000126	-0.0698	-0.061	1.0142	13.7939	5.8594	-20.752	12.6178	-30.954	56.239	40.86	-173.0	-113.0	-56.0
1539	15.312000000000126	-0.0439	-0.041	1.0083	13.0005	4.6387	-20.4468	12.9694	-30.8386	55.86	40.81	-174.0	-115.0	-57.0
1540	15.315000000000055	-0.0542	-0.0713	1.002	12.0239	7.8735	-21.3013	13.3154	-30.6903	55.481	40.81	-172.0	-115.0	-56.0
1541	15.33400000000006	-0.0566	-0.0889	0.9902	12.6343	16.9067	-20.3857	13.6285	-30.4706	55.1294	40.83	-170.0	-115.0	-55.0
1542	15.33400000000006	-0.0645	-0.0659	1.0024	10.437	17.2729	-20.3857	13.9362	-30.2069	54.7998	40.82	-169.0	-116.0	-56.0
1543	15.355000000000018	-0.0283	-0.0757	1.0239	6.5918	19.4092	-20.2026	14.1943	-29.9542	54.4647	40.83	-170.0	-117.0	-56.0
1544	15.358000000000175	-0.0718	-0.0732	1.0112	4.8218	26.7944	-18.1274	14.4086	-29.6301	54.1791	40.79	-171.0	-118.0	-56.0
1545	15.413000000000011	-0.0801	-0.0562	1.019	2.1973	25.3296	-16.4185	14.5898	-29.3005	53.9209	40.78	-173.0	-120.0	-56.0
1546	15.426000000000158	-0.0796	-0.0649	1.0088	-1.0376	22.4609	-15.0757	14.7327	-29.0039	53.6737	40.84	-173.0	-121.0	-55.0
1547	15.426000000000158	-0.085	-0.0972	1.0122	-2.6855	20.3857	-14.5874	14.8425	-28.7238	53.432	40.83	-171.0	-122.0	-56.0
1548	15.427000000000135	-0.1138	-0.083	1.0342	1.0376	21.3623	-14.2212	14.9744	-28.4436	53.1903	40.82	-169.0	-122.0	-58.0
1549	15.427000000000135	-0.1699	-0.0356	1.0005	2.0142	7.6294	-14.2822	15.1556	-28.2239	52.9431	40.84	-168.0	-122.0	-58.0
1550	15.427000000000135	-0.0532	-0.0737	0.9951	-3.1738	-13.6719	-14.7095	15.3149	-28.2404	52.608	40.83	-168.0	-122.0	-59.0
1551	15.448000000000093	-0.0371	-0.0835	0.9995	-0.9155	-2.2583	-15.9302	15.4742	-28.2404	52.2675	40.78	-168.0	-121.0	-59.0
1552	15.450000000000045	-0.0977	-0.0996	1.0186	2.1973	10.0708	-16.6626	15.6445	-28.0811	51.9763	40.84	-169.0	-122.0	-59.0
1553	15.454000000000178	-0.0952	-0.082	1.0259	2.7466	7.6904	-16.8457	15.8313	-27.9108	51.6852	40.84	-170.0	-125.0	-59.0
1554	15.458000000000084	-0.084	-0.0806	1.0093	3.418	3.479	-16.9678	16.0236	-27.7844	51.3721	40.81	-170.0	-127.0	-59.0
1555	15.501000000000204	-0.0854	-0.0786	0.9956	3.3569	2.5024	-16.4795	16.2268	-27.6746	51.0645	40.81	-170.0	-127.0	-59.0
1556	15.5150000000001	-0.084	-0.0674	1.0034	2.6245	2.3804	-15.3809	16.4136	-27.5702	50.7678	40.83	-171.0	-127.0	-58.0
1557	15.5150000000001	-0.0801	-0.0762	1.002	2.0142	1.8311	-14.8315	16.5894	-27.4713	50.4767	40.83	-172.0	-128.0	-58.0
1558	15.5150000000001	-0.0811	-0.0605	1.002	1.4648	3.1738	-14.1602	16.7542	-27.3669	50.202	40.8	-173.0	-130.0	-59.0
1559	15.517000000000053	-0.1025	-0.0625	1.0039	0.3662	3.6011	-13.855	16.9135	-27.2571	49.9329	40.83	-173.0	-131.0	-59.0
1560	15.517000000000053	-0.1108	-0.0786	1.0059	-0.9766	1.4648	-14.4043	17.0508	-27.1472	49.6637	40.8	-173.0	-131.0	-58.0
1561	15.519999999999982	-0.103	-0.0654	1.0156	-1.9531	-1.0986	-15.1367	17.1881	-27.0648	49.3781	40.73	-174.0	-130.0	-56.0
1562	15.537000000000035	-0.1182	-0.0635	1.0161	-2.6245	-1.5259	-16.2964	17.3254	-26.9934	49.0869	40.77	-175.0	-131.0	-55.0
1563	15.544000000000096	-0.1255	-0.0615	1.0166	-4.2114	-3.2959	-18.2495	17.4573	-26.9165	48.7683	40.81	-175.0	-132.0	-55.0
1564	15.586999999999989	-0.1133	-0.0713	1.0073	-4.9438	-3.418	-21.0571	17.5891	-26.8451	48.4277	40.8	-175.0	-131.0	-55.0
1565	15.58900000000017	-0.1265	-0.0874	0.9956	-4.3945	-0.9766	-23.5596	17.7264	-26.7462	48.0707	40.83	-177.0	-131.0	-56.0
1566	15.58900000000017	-0.1309	-0.0801	0.9917	-4.6387	-0.7324	-27.2827	17.8748	-26.6254	47.6807	40.82	-178.0	-131.0	-57.0
1567	15.592000000000098	-0.1284	-0.0635	0.9897	-5.0049	-1.8311	-31.0669	18.0396	-26.499	47.2577	40.82	-179.0	-132.0	-57.0
1568	15.592000000000098	-0.123	-0.0767	0.9771	-4.7607	-4.2725	-35.5835	18.2263	-26.3782	46.7798	40.81	-181.0	-133.0	-57.0
1569	15.601000000000113	-0.1045	-0.0825	0.9805	-5.7983	-9.0942	-41.0156	18.4351	-26.2848	46.236	40.78	-182.0	-133.0	-56.0
1570	15.624000000000024	-0.1133	-0.0752	0.9775	-3.7842	-2.0142	-44.6777	18.6603	-26.1475	45.6592	40.87	-182.0	-134.0	-56.0
1571	15.626000000000204	-0.1475	-0.0669	0.9995	-1.1597	3.479	-49.2554	18.9294	-25.9222	45.0769	40.83	-182.0	-134.0	-56.0
1572	15.633000000000038	-0.1528	-0.0654	1.0137	-1.5259	2.7466	-56.3354	19.2206	-25.6641	44.4397	40.89	-181.0	-135.0	-55.0
1573	15.721000000000004	-0.1592	-0.0591	1.0005	-3.6011	1.2207	-63.5376	19.5282	-25.3894	43.7256	40.84	-181.0	-136.0	-55.0
1574	15.721000000000004	-0.1533	-0.0645	1.019	-8.0566	-4.5166	-70.5566	19.8303	-25.1367	42.9236	40.84	-182.0	-137.0	-55.0
1575	15.721000000000004	-0.0854	-0.0869	1.0425	-10.8643	-6.0425	-76.0498	20.116	-24.906	42.0447	40.73	-183.0	-139.0	-55.0
1576	15.721000000000004	-0.0991	-0.0732	1.019	-10.3149	2.5024	-79.2236	20.4071	-24.5984	41.1603	40.83	-184.0	-140.0	-55.0
1577	15.721000000000004	-0.1191	-0.0781	1.0122	-12.9395	0.2441	-81.2378	20.6763	-24.2633	40.2759	40.83	-186.0	-141.0	-54.0
1578	15.721000000000004	-0.1025	-0.1089	0.9961	-16.1743	-5.0659	-84.4727	20.918	-23.9667	39.3475	40.86	-187.0	-140.0	-53.0
1579	15.726000000000113	-0.1221	-0.085	1.0	-17.0898	-1.709	-90.332	21.1597	-23.6481	38.3807	40.84	-189.0	-140.0	-52.0
1580	15.726000000000113	-0.1387	-0.0859	0.9902	-16.7236	0.4272	-97.0459	21.4124	-23.2581	37.3755	40.84	-192.0	-141.0	-52.0
1581	15.726000000000113	-0.1187	-0.1133	0.9834	-16.7236	1.2207	-104.4922	21.676	-22.8461	36.3098	40.76	-195.0	-143.0	-49.0
1582	15.747000000000071	-0.1064	-0.0967	0.9932	-15.8081	3.7231	-111.084	21.9672	-22.3792	35.1947	40.85	-197.0	-145.0	-46.0
1583	15.747000000000071	-0.0933	-0.1055	0.9976	-14.9536	4.0283	-116.0278	22.2693	-21.8903	34.0302	40.87	-197.0	-148.0	-45.0
1584	15.788999999999987	-0.0732	-0.1177	1.0005	-14.4653	5.127	-118.7744	22.5769	-21.3794	32.8491	40.83	-199.0	-151.0	-45.0
1585	15.802000000000135	-0.0596	-0.1265	1.0029	-13.5498	8.728	-121.8262	22.879	-20.8356	31.6626	40.83	-200.0	-153.0	-45.0
1586	15.802000000000135	-0.0562	-0.126	0.999	-13.6108	11.0474	-124.0845	23.1702	-20.2478	30.4816	40.86	-203.0	-155.0	-43.0
1587	15.802000000000135	-0.0283	-0.1641	0.9526	-10.7422	14.8926	-124.8779	23.4558	-19.6381	29.3005	40.79	-205.0	-157.0	-42.0
1588	15.803000000000111	-0.0337	-0.1553	0.959	-6.0425	18.5547	-124.6948	23.7634	-18.9789	28.158	40.84	-207.0	-160.0	-42.0
1589	15.812000000000126	-0.043	-0.166	1.0098	0.061	24.7192	-124.1455	24.104	-18.2867	27.0538	40.83	-209.0	-162.0	-42.0
1590	15.82100000000014	-0.1055	-0.1309	0.9805	8.606	33.8135	-126.3428	24.4995	-17.4792	26.0046	40.88	-211.0	-165.0	-43.0
1591	15.823000000000093	-0.1567	-0.0884	0.897	10.6201	34.4849	-132.6904	24.9335	-16.6003	24.95	40.87	-211.0	-170.0	-43.0
1592	15.832000000000107	-0.125	-0.1572	0.9683	4.5776	20.2026	-145.2637	25.3345	-15.7764	23.7469	40.82	-212.0	-174.0	-42.0
1593	15.86700000000019	-0.2358	-0.0703	0.9985	8.667	32.7759	-155.7007	25.7629	-14.837	22.489	40.78	-215.0	-178.0	-42.0
1594	15.869000000000142	-0.1479	-0.0903	0.9741	5.9204	7.9346	-162.5977	26.2024	-13.9636	21.1322	40.78	-216.0	-181.0	-40.0
1595	15.869000000000142	0.0454	-0.189	0.9521	6.4697	4.4556	-168.8843	26.6089	-13.2605	19.6106	40.84	-217.0	-185.0	-42.0
1596	15.871000000000095	-0.0273	-0.1372	0.9697	13.2446	25.7568	-171.2646	27.0483	-12.3376	18.1769	40.82	-220.0	-189.0	-45.0
1597	15.883000000000038	0.0073	-0.1621	0.9668	16.6016	20.9961	-167.2363	27.4933	-11.4148	16.7871	40.83	-220.0	-195.0	-45.0
1598	15.900000000000091	0.0205	-0.1538	0.998	18.7988	20.5078	-162.8418	27.9382	-10.5359	15.4358	40.78	-220.0	-200.0	-48.0
1599	15.902000000000044	0.0146	-0.1665	0.9727	19.3481	21.4233	-158.7524	28.3557	-9.6515	14.1449	40.84	-218.0	-206.0	-51.0
1600	15.912000000000035	0.0059	-0.1758	0.9663	22.522	28.7476	-156.1279	28.7622	-8.7451	12.9144	40.77	-219.0	-210.0	-49.0
1601	15.96400000000017	-0.1831	-0.0757	0.9805	25.6958	31.9214	-157.3486	29.1907	-7.7124	11.7719	40.93	-216.0	-216.0	-51.0
1602	15.980000000000018	-0.0752	-0.1382	0.9639	24.1699	9.9487	-159.79	29.6027	-6.8445	10.5139	40.81	-216.0	-222.0	-51.0
1603	15.980000000000018	-0.0864	-0.1284	0.9824	25.9399	13.916	-165.3442	30.0037	-5.9656	9.2175	40.85	-216.0	-228.0	-51.0
1604	15.980000000000018	-0.0972	-0.1001	1.0132	26.7944	16.7847	-173.0347	30.4102	-4.9988	7.8937	40.85	-213.0	-233.0	-51.0
1605	15.982000000000198	-0.0469	-0.1157	0.9878	25.5127	15.5029	-178.5889	30.7837	-4.021	6.5149	40.78	-214.0	-238.0	-52.0
1606	15.982000000000198	-0.0068	-0.1294	0.998	25.7568	15.686	-180.3589	31.1298	-3.0322	5.1141	40.86	-213.0	-246.0	-53.0
1607	15.984000000000151	0.0239	-0.1284	1.0054	25.5737	14.0991	-178.4668	31.4539	-2.0599	3.7244	40.86	-212.0	-252.0	-54.0
1608	16.00200000000018	0.0459	-0.1294	1.0068	24.231	12.7563	-173.4619	31.7395	-1.1261	2.3621	40.83	-209.0	-260.0	-55.0
1609	16.004000000000133	0.0474	-0.144	1.0186	22.4609	10.8643	-167.6025	31.9867	-0.2307	1.0547	40.81	-209.0	-266.0	-56.0
1610	16.05300000000011	0.0049	-0.1274	0.9932	22.0337	12.4512	-163.5132	32.2009	0.6482	-0.1978	40.87	-209.0	-271.0	-57.0
1611	16.055000000000064	-0.0342	-0.1216	1.0132	21.6675	13.3667	-163.0859	32.3987	1.5491	-1.4117	40.76	-209.0	-277.0	-59.0
1612	16.055000000000064	-0.0488	-0.0981	1.0103	20.752	13.1226	-166.0156	32.569	2.4664	-2.6312	40.76	-206.0	-283.0	-59.0
1613	16.055000000000064	-0.0083	-0.1182	1.0215	18.6768	10.437	-169.0063	32.7008	3.3783	-3.8947	40.84	-203.0	-288.0	-58.0
1614	16.055000000000064	-0.0073	-0.1045	1.0249	17.1509	12.207	-170.8374	32.7942	4.3066	-5.1746	40.87	-201.0	-294.0	-58.0
1615	16.132000000000062	0.0615	-0.1455	0.9976	15.3809	12.207	-170.4102	32.8436	5.2185	-6.46	40.85	-197.0	-300.0	-58.0
1616	16.133000000000038	-0.0054	-0.1025	0.9951	16.4185	16.6626	-168.6401	32.8821	6.1743	-7.6959	40.82	-197.0	-307.0	-59.0
1617	16.133000000000038	0.0596	-0.1416	0.9971	14.6484	6.0425	-164.5508	32.8876	7.0313	-8.9539	40.86	-194.0	-314.0	-59.0
1618	16.133000000000038	0.0718	-0.1553	1.002	16.2964	11.4746	-161.5601	32.8766	7.8607	-10.1898	40.82	-191.0	-322.0	-60.0
1619	16.133000000000038	0.0181	-0.1392	0.9932	19.5923	20.6909	-159.1187	32.8931	8.7781	-11.3324	40.82	-187.0	-329.0	-60.0
1620	16.13499999999999	0.0532	-0.1274	0.9868	21.7896	22.1558	-157.8369	32.9205	9.7009	-12.453	40.82	-187.0	-334.0	-61.0
1621	16.13499999999999	0.043	-0.1245	0.9922	23.5596	25.0854	-157.5928	32.9535	10.6348	-13.5516	40.86	-185.0	-339.0	-61.0
1622	16.13499999999999	0.0161	-0.1045	1.0093	22.522	21.7285	-156.4331	32.97	11.5631	-14.6448	40.84	-181.0	-343.0	-60.0
1623	16.14300000000003	0.0767	-0.1382	1.0073	20.2637	12.6343	-152.0386	32.9425	12.3871	-15.7654	40.86	-178.0	-348.0	-61.0
1624	16.15300000000002	0.0986	-0.1592	1.0107	20.6909	15.8691	-146.9727	32.8931	13.1671	-16.853	40.86	-175.0	-352.0	-60.0
1625	16.172000000000025	0.1162	-0.165	0.9966	23.9868	24.9023	-140.3809	32.8766	13.9746	-17.8528	40.8	-171.0	-358.0	-60.0
1626	16.173999999999978	0.1406	-0.1934	1.0112	27.71	35.7666	-133.1787	32.9095	14.8315	-18.7317	40.85	-169.0	-361.0	-59.0
1627	16.19600000000014	0.1079	-0.2041	1.0298	34.0576	53.4058	-126.4038	33.0139	15.7874	-19.4568	40.83	-164.0	-366.0	-58.0
1628	16.228000000000065	-0.0137	-0.0933	1.0039	41.687	71.4722	-123.291	33.2391	16.8805	-20.0226	40.88	-161.0	-369.0	-59.0
1629	16.24500000000012	-0.1455	-0.0269	0.959	38.269	56.1523	-123.4741	33.4753	17.9901	-20.5664	40.82	-156.0	-372.0	-59.0
1630	16.24500000000012	-0.0293	-0.0713	1.0039	27.2217	21.2402	-122.9248	33.5303	18.7976	-21.319	40.88	-151.0	-376.0	-58.0
1631	16.24500000000012	0.0117	-0.0913	1.0088	24.9634	14.5874	-122.1924	33.4918	19.4678	-22.1649	40.84	-146.0	-381.0	-59.0
1632	16.24700000000007	0.0352	-0.1157	1.0044	22.8882	9.7046	-118.8965	33.4259	20.083	-23.0219	40.84	-143.0	-384.0	-59.0
1633	16.24700000000007	0.0767	-0.146	0.9951	23.3154	9.9487	-113.4644	33.338	20.6323	-23.8623	40.77	-138.0	-387.0	-57.0
1634	16.263000000000147	0.0483	-0.127	0.9966	26.9165	18.9819	-108.5815	33.3051	21.2201	-24.6094	40.77	-134.0	-389.0	-57.0
1635	16.2650000000001	0.0293	-0.1069	0.9888	28.0762	19.104	-104.0649	33.3215	21.8243	-25.285	40.85	-132.0	-390.0	-55.0
1636	16.269000000000005	0.0586	-0.1123	1.001	28.5645	19.4702	-98.2666	33.338	22.3627	-25.9387	40.84	-127.0	-395.0	-54.0
1637	16.307999999999993	-0.0278	-0.0542	1.0381	26.001	14.7705	-93.0176	33.3765	22.9065	-26.521	40.83	-122.0	-397.0	-53.0
1638	16.307999999999993	0.0527	-0.0972	1.0522	19.6533	-0.9155	-86.6089	33.3215	23.2581	-27.1637	40.81	-121.0	-399.0	-52.0
1639	16.307999999999993	0.0303	-0.0767	1.0405	15.564	1.3428	-81.7871	33.2336	23.5712	-27.7625	40.85	-117.0	-401.0	-50.0
1640	16.312000000000126	0.0625	-0.0879	1.022	9.7046	-6.5308	-74.707	33.1073	23.8074	-28.3282	40.83	-115.0	-401.0	-49.0
1641	16.317000000000007	0.0894	-0.0981	1.0063	5.7983	-11.4136	-68.6035	32.9315	23.9337	-28.8885	40.84	-111.0	-402.0	-49.0
1642	16.33900000000017	0.1187	-0.0786	0.98	3.9673	-7.9346	-59.6313	32.7667	24.0216	-29.3774	40.86	-108.0	-405.0	-47.0
1643	16.341000000000122	0.0098	-0.1104	1.022	4.6387	4.7607	-53.3447	32.6569	24.1864	-29.7125	40.81	-106.0	-405.0	-46.0
1644	16.350000000000136	-0.002	-0.1382	1.022	4.0894	-2.5024	-50.5371	32.5415	24.3347	-30.0146	40.78	-105.0	-406.0	-44.0
1645	16.397000000000162	0.0508	-0.1338	1.0176	5.6763	-6.0425	-48.5229	32.4261	24.3951	-30.3442	40.81	-104.0	-406.0	-43.0
1646	16.413999999999987	0.04	-0.0825	1.0015	6.5918	-4.3335	-45.5322	32.3547	24.4611	-30.6409	40.81	-103.0	-406.0	-44.0
1647	16.413999999999987	0.0562	-0.0786	1.0171	4.3335	-2.4414	-39.856	32.2943	24.505	-30.8826	40.81	-103.0	-407.0	-46.0
1648	16.413999999999987	0.0527	-0.2222	1.0308	3.3569	-2.5635	-36.6821	32.2009	24.5325	-31.0803	40.78	-101.0	-409.0	-45.0
1649	16.416000000000167	0.0356	-0.145	0.9863	5.5542	0.6714	-34.8511	32.135	24.5654	-31.2561	40.84	-100.0	-410.0	-45.0
1650	16.416000000000167	0.0415	-0.1108	0.9883	6.3477	-2.0142	-30.3345	32.1185	24.5819	-31.3934	40.84	-98.0	-412.0	-45.0
1651	16.435000000000173	-0.001	-0.1021	0.9966	6.1646	-5.6152	-25.5737	32.113	24.549	-31.4978	40.75	-97.0	-411.0	-44.0
1652	16.437000000000126	0.0093	-0.104	0.9902	0.9766	-18.7378	-21.1792	32.0691	24.4116	-31.6187	40.89	-96.0	-411.0	-42.0
1653	16.476000000000113	0.0552	-0.1094	0.9961	-3.2959	-23.8647	-17.7612	31.9592	24.1644	-31.7725	40.8	-95.0	-411.0	-39.0
1654	16.478000000000065	0.0303	-0.1011	1.0308	-4.3335	-18.4937	-15.5029	31.8604	23.9447	-31.8658	40.87	-94.0	-410.0	-38.0
1655	16.478000000000065	0.0371	-0.1206	1.0366	-4.0283	-17.7002	-14.7095	31.767	23.736	-31.9482	40.84	-93.0	-411.0	-38.0
1656	16.478000000000065	0.0386	-0.1187	1.0352	-2.5024	-12.3291	-14.2212	31.6956	23.5602	-31.9977	40.81	-92.0	-411.0	-38.0
1657	16.478000000000065	0.0532	-0.1157	1.0264	0.061	-6.2866	-13.7329	31.6681	23.4283	-32.0087	40.81	-93.0	-411.0	-36.0
1658	16.49000000000001	0.0361	-0.105	1.019	2.0142	1.9531	-13.6719	31.6791	23.3624	-31.9702	40.86	-93.0	-411.0	-36.0
1659	16.50999999999999	0.0371	-0.1074	1.0234	0.061	2.3193	-13.2446	31.6901	23.324	-31.9153	40.82	-93.0	-411.0	-37.0
1660	16.51200000000017	0.0415	-0.106	1.0161	-1.77	1.8311	-11.5356	31.6846	23.269	-31.8549	40.82	-93.0	-410.0	-37.0
1661	16.531000000000176	0.0405	-0.1069	1.0161	-2.5635	1.8311	-10.1318	31.6736	23.2086	-31.778	40.81	-93.0	-408.0	-38.0
1662	16.554000000000087	0.0474	-0.1128	1.0181	-3.2349	2.3193	-8.1787	31.6626	23.1372	-31.6846	40.85	-93.0	-408.0	-38.0
1663	16.56600000000003	0.04	-0.1187	1.0146	-3.9063	2.6855	-6.1646	31.6516	23.0603	-31.5747	40.8	-93.0	-407.0	-37.0
1664	16.567000000000007	0.0356	-0.1206	1.0039	-4.6997	1.8921	-3.9673	31.6406	22.9669	-31.4429	40.83	-94.0	-406.0	-36.0
1665	16.570000000000164	0.0156	-0.1182	0.9966	-4.5166	1.6479	-2.5635	31.6296	22.868	-31.2946	40.88	-94.0	-407.0	-36.0
1666	16.58900000000017	0.0078	-0.123	0.9932	-3.7842	0.4272	-2.1973	31.6241	22.7637	-31.1462	40.77	-94.0	-408.0	-36.0
1667	16.5920000000001	0.0166	-0.1265	0.9951	-2.5635	-0.4883	-2.0142	31.6241	22.6483	-31.0089	40.85	-94.0	-409.0	-35.0
1668	16.5920000000001	0.0449	-0.1196	0.9922	-0.9766	-0.061	-1.709	31.6406	22.522	-30.8716	40.86	-93.0	-410.0	-36.0
1669	16.63499999999999	0.0386	-0.1035	1.0	0.8545	3.9673	-3.1738	31.6901	22.4286	-30.7288	40.81	-92.0	-411.0	-36.0
1670	16.63700000000017	-0.0024	-0.1152	1.0039	2.1973	7.6294	-4.3335	31.7505	22.3956	-30.564	40.86	-92.0	-411.0	-36.0
1671	16.63700000000017	0.0127	-0.1147	1.0073	1.4038	4.2725	-4.8828	31.7999	22.3462	-30.4211	40.86	-92.0	-412.0	-35.0
1672	16.63700000000017	0.0415	-0.1133	1.022	0.061	1.8311	-4.2725	31.8329	22.2583	-30.3003	40.77	-90.0	-412.0	-35.0
1673	16.63700000000017	0.0332	-0.1108	1.022	-1.5259	2.0142	-2.3804	31.8604	22.1649	-30.163	40.82	-89.0	-411.0	-35.0
1674	16.64800000000014	0.0205	-0.1099	1.0098	-3.418	0.3662	-0.6714	31.8658	22.0605	-30.0201	40.82	-90.0	-410.0	-35.0
1675	16.669000000000096	0.0112	-0.1118	1.0024	-5.0659	-2.7466	0.2441	31.8549	21.9232	-29.8773	40.85	-91.0	-410.0	-35.0
1676	16.67100000000005	0.0249	-0.1309	0.9937	-4.9438	-4.9438	0.6104	31.8329	21.7584	-29.7455	40.78	-91.0	-410.0	-35.0
1677	16.69100000000003	0.0264	-0.1299	0.9927	-1.77	-1.5259	0.1221	31.8274	21.6101	-29.6136	40.78	-90.0	-408.0	-35.0
1678	16.71400000000017	0.0127	-0.1201	0.9766	1.5869	1.6479	-0.5493	31.8713	21.5057	-29.4598	40.87	-90.0	-408.0	-34.0
1679	16.730000000000018	0.0093	-0.1187	0.9888	2.3193	1.9531	-1.5259	31.9318	21.4124	-29.317	40.87	-89.0	-409.0	-35.0
1680	16.730000000000018	0.0151	-0.1265	1.0	2.6245	1.5259	-2.1362	31.9812	21.3245	-29.1797	40.84	-88.0	-409.0	-35.0
1681	16.7320000000002	0.0181	-0.1333	1.0093	3.6011	2.6245	-2.8687	32.0416	21.2366	-29.0479	40.78	-89.0	-409.0	-36.0
1682	16.73700000000008	0.0234	-0.1489	1.0146	3.1128	3.2959	-3.418	32.0966	21.1652	-28.916	40.79	-90.0	-410.0	-36.0
1683	16.73700000000008	0.0332	-0.1484	1.0166	2.5635	4.6997	-3.6011	32.1405	21.0938	-28.7897	40.79	-89.0	-409.0	-38.0
1684	16.751000000000204	0.0098	-0.1406	1.0195	1.8311	5.188	-3.7842	32.1844	21.0498	-28.6523	40.88	-90.0	-409.0	-38.0
1685	16.81100000000015	-0.0225	-0.1514	1.0332	-0.7324	-0.2441	-4.3335	32.1954	20.9729	-28.537	40.79	-90.0	-410.0	-38.0
1686	16.81100000000015	0.0244	-0.166	1.0342	-0.3662	-6.1646	-3.479	32.1844	20.8356	-28.4601	40.81	-90.0	-411.0	-37.0
1687	16.813000000000102	0.0195	-0.1621	1.0215	2.8687	-4.0894	-4.0283	32.1954	20.6927	-28.3832	40.81	-89.0	-412.0	-37.0
1688	16.813000000000102	0.0347	-0.1616	1.0127	5.0659	-2.6855	-4.2114	32.2394	20.5774	-28.3063	40.86	-88.0	-412.0	-37.0
1689	16.813000000000102	0.0068	-0.1831	1.0117	5.6763	-2.3193	-5.0049	32.2833	20.462	-28.2294	40.78	-87.0	-411.0	-37.0
1690	16.813000000000102	0.0107	-0.1763	0.9966	5.0049	-5.7983	-5.188	32.3218	20.3412	-28.1689	40.83	-86.0	-412.0	-37.0
1691	16.817999999999984	0.0376	-0.1636	0.9473	2.9297	-9.2773	-4.6387	32.3383	20.1819	-28.1305	40.8	-87.0	-414.0	-37.0
1692	16.826000000000022	0.0415	-0.208	0.9834	-0.061	-10.0708	-4.3945	32.3053	19.9951	-28.103	40.8	-87.0	-415.0	-36.0
1693	16.84699999999998	0.0342	-0.1807	0.9819	0.6104	-9.2773	-3.54	32.2833	19.8248	-28.0591	40.82	-87.0	-416.0	-36.0
1694	16.84900000000016	0.0283	-0.1831	1.0249	0.5493	-10.5591	-2.9907	32.2668	19.6381	-28.0151	40.8	-86.0	-417.0	-36.0
1695	16.87000000000012	0.0205	-0.1841	1.0122	4.0283	-7.1411	-2.0752	32.2778	19.4678	-27.9602	40.84	-86.0	-418.0	-35.0
1696	16.896000000000186	0.019	-0.1533	0.9927	2.8687	-8.2397	-2.3804	32.3053	19.314	-27.8888	40.83	-86.0	-418.0	-35.0
1697	16.911000000000058	0.0381	-0.1479	0.9951	-0.3052	-13.0005	-2.6245	32.2943	19.1162	-27.8503	40.83	-86.0	-419.0	-36.0
1698	16.913999999999987	0.0967	-0.1909	1.0	-1.0986	-10.0708	-2.8687	32.2559	18.9075	-27.8339	40.8	-85.0	-420.0	-36.0
1699	16.913999999999987	0.0498	-0.1909	1.0073	0.6714	0.9766	-3.6621	32.2504	18.8031	-27.746	40.79	-85.0	-421.0	-36.0
1700	16.913999999999987	0.0254	-0.167	1.0166	1.77	5.7373	-3.3569	32.2778	18.7592	-27.6251	40.78	-86.0	-420.0	-35.0
1701	16.934000000000196	0.0361	-0.1699	1.0171	1.0986	1.5869	-3.2959	32.2943	18.6987	-27.5098	40.78	-87.0	-423.0	-35.0
1702	16.937000000000126	0.0439	-0.1704	1.002	1.5869	-0.1831	-3.2349	32.3053	18.5999	-27.4219	40.81	-86.0	-423.0	-33.0
1703	16.939000000000078	0.0376	-0.1636	0.998	1.4648	-0.9766	-1.2207	32.3273	18.501	-27.3175	40.82	-88.0	-422.0	-32.0
1704	16.983000000000175	0.0103	-0.1348	0.9766	0.1831	-6.7749	0.0	32.3328	18.3582	-27.2241	40.77	-87.0	-423.0	-33.0
1705	16.986000000000104	0.0322	-0.1582	0.9917	-1.77	-13.5498	2.1362	32.3163	18.1494	-27.1527	40.8	-88.0	-427.0	-31.0
1706	16.986000000000104	0.02	-0.1377	0.9614	-3.418	-16.4795	3.6621	32.2888	17.8967	-27.0868	40.8	-90.0	-427.0	-31.0
1707	16.986000000000104	0.064	-0.1528	0.9927	-6.2256	-17.5781	5.3711	32.2284	17.6111	-27.0264	40.82	-90.0	-429.0	-30.0
1708	16.988000000000056	0.0293	-0.1372	0.9619	-6.4087	-12.0239	6.5308	32.1735	17.3639	-26.9275	40.82	-90.0	-430.0	-31.0
1709	16.999000000000024	-0.0015	-0.1113	0.9629	-6.6528	-9.6436	10.1318	32.135	17.1387	-26.7737	40.85	-91.0	-430.0	-30.0
1710	17.02500000000009	-0.002	-0.0981	0.9702	-7.3242	-12.146	12.7563	32.1075	16.897	-26.5924	40.79	-91.0	-433.0	-29.0
1711	17.044000000000096	0.0259	-0.1138	0.9692	-7.6904	-16.0522	12.5732	32.0636	16.6113	-26.4441	40.79	-91.0	-433.0	-30.0
1712	17.044000000000096	0.0371	-0.1313	0.981	-5.9814	-11.5356	12.6343	32.0306	16.3422	-26.2903	40.82	-91.0	-434.0	-30.0
1713	17.075000000000045	0.0317	-0.1333	0.9849	-5.188	-6.5308	13.2446	32.0142	16.1169	-26.098	40.78	-93.0	-435.0	-31.0
1714	17.090000000000146	0.0288	-0.1279	0.9854	-6.6528	-7.9956	14.2822	31.9977	15.8917	-25.8948	40.78	-94.0	-436.0	-31.0
1715	17.090000000000146	0.043	-0.1255	0.9971	-8.9722	-13.2446	15.3809	31.9537	15.6171	-25.7135	40.87	-94.0	-438.0	-33.0
1716	17.090000000000146	0.0566	-0.1235	0.9971	-9.8877	-15.7471	16.6016	31.8933	15.3094	-25.5432	40.83	-95.0	-440.0	-34.0
1717	17.0920000000001	0.0483	-0.1045	1.0015	-9.2773	-15.686	18.0664	31.8439	14.9908	-25.3619	40.85	-97.0	-441.0	-32.0
1718	17.0920000000001	0.0464	-0.0977	1.0063	-9.2163	-17.5781	19.165	31.7999	14.6613	-25.1752	40.86	-100.0	-440.0	-32.0
1719	17.11200000000008	0.0635	-0.1025	1.0161	-9.3384	-20.3857	20.2637	31.756	14.2987	-24.9939	40.84	-99.0	-441.0	-32.0
1720	17.114000000000033	0.0869	-0.104	1.0151	-8.3008	-19.6533	20.874	31.712	13.9252	-24.8181	40.86	-102.0	-442.0	-32.0
1721	17.115999999999985	0.1016	-0.0967	1.0186	-6.5918	-17.6392	20.6299	31.6956	13.5681	-24.6313	40.84	-103.0	-443.0	-33.0
1722	17.162000000000035	0.1172	-0.0933	1.0278	-5.0659	-15.625	19.165	31.6956	13.233	-24.4501	40.91	-105.0	-444.0	-31.0
1723	17.163999999999987	0.1372	-0.0889	1.0386	-3.2959	-12.5732	16.6016	31.712	12.9254	-24.2798	40.8	-104.0	-446.0	-31.0
1724	17.163999999999987	0.1382	-0.0894	1.0464	-0.6714	-6.5308	13.6108	31.7505	12.6837	-24.1095	40.89	-103.0	-447.0	-32.0
1725	17.163999999999987	0.1313	-0.0908	1.0464	2.3804	-0.1221	11.2305	31.8164	12.5079	-23.9227	40.84	-103.0	-446.0	-33.0
1726	17.16800000000012	0.1162	-0.0815	1.0454	4.3945	3.3569	10.498	31.9153	12.3871	-23.725	40.79	-103.0	-449.0	-34.0
1727	17.175000000000182	0.1143	-0.0679	1.0493	4.5166	2.0752	10.8643	32.0197	12.2662	-23.5272	40.79	-103.0	-451.0	-35.0
1728	17.201000000000022	0.124	-0.0596	1.0425	4.2725	-0.5493	11.9629	32.124	12.1124	-23.3405	40.83	-103.0	-452.0	-34.0
1729	17.203000000000202	0.125	-0.0596	1.0381	4.6387	-1.4038	13.4888	32.2339	11.9421	-23.1482	40.84	-104.0	-452.0	-33.0
1730	17.251000000000204	0.1309	-0.0649	1.0293	5.0659	-1.0986	14.8926	32.3438	11.7664	-22.9449	40.81	-104.0	-455.0	-35.0
1731	17.251000000000204	0.1387	-0.0771	1.022	5.4321	-0.3662	15.686	32.4591	11.5851	-22.7362	40.76	-108.0	-456.0	-34.0
1732	17.253000000000156	0.1465	-0.0869	1.0234	4.7607	1.4648	16.2354	32.5635	11.4093	-22.511	40.81	-111.0	-455.0	-32.0
1733	17.253000000000156	0.1543	-0.0923	1.0171	2.9297	3.7842	16.4795	32.6569	11.25	-22.2748	40.78	-108.0	-456.0	-33.0
1734	17.253000000000156	0.1636	-0.0928	1.0137	1.5259	7.3853	16.0522	32.7338	11.1182	-22.0331	40.84	-110.0	-459.0	-32.0
1735	17.257000000000062	0.1602	-0.0884	1.0186	1.2817	12.207	15.1367	32.8107	11.0303	-21.7694	40.87	-112.0	-460.0	-31.0
1736	17.26800000000003	0.1563	-0.0874	1.0166	1.9531	18.3105	14.8926	32.8931	10.9918	-21.4783	40.81	-112.0	-460.0	-33.0
1737	17.27500000000009	0.1499	-0.0898	1.0117	2.8076	23.2544	15.564	32.9919	10.9973	-21.1487	40.88	-111.0	-459.0	-32.0
1738	17.288999999999987	0.1348	-0.0947	1.0137	3.418	29.3579	17.9443	33.1073	11.0413	-20.7806	40.88	-112.0	-460.0	-33.0
1739	17.297000000000025	0.1118	-0.1191	1.0137	2.4414	31.7383	21.5454	33.2172	11.1072	-20.3577	40.8	-112.0	-460.0	-34.0
1740	17.33900000000017	0.0947	-0.1411	1.0142	0.6104	31.25	25.6958	33.3051	11.1456	-19.8962	40.84	-113.0	-460.0	-35.0
1741	17.354000000000042	0.0908	-0.1396	1.0054	0.3052	32.2266	30.0293	33.3929	11.1676	-19.4019	40.84	-113.0	-460.0	-37.0
1742	17.354000000000042	0.0801	-0.1255	0.9946	2.6855	37.2314	34.3628	33.5083	11.1951	-18.847	40.81	-115.0	-459.0	-38.0
1743	17.375	0.061	-0.1113	0.9873	5.4932	42.1143	39.1235	33.6731	11.25	-18.2208	40.82	-115.0	-458.0	-38.0
1744	17.375	0.0596	-0.0986	1.0063	6.8359	44.1895	44.4946	33.8708	11.2939	-17.5397	40.77	-114.0	-456.0	-38.0
1745	17.37700000000018	0.0635	-0.0947	1.0317	7.5684	47.1802	50.9644	34.0906	11.3269	-16.7981	40.86	-113.0	-456.0	-40.0
1746	17.37700000000018	0.0366	-0.1221	1.0444	8.4839	49.1333	59.1431	34.3268	11.3379	-15.9741	40.8	-114.0	-457.0	-43.0
1747	17.37700000000018	0.001	-0.1572	1.0347	9.8267	45.8984	68.6035	34.574	11.283	-15.0842	40.84	-114.0	-457.0	-45.0
1748	17.399000000000115	-0.0337	-0.1626	1.0361	9.7656	30.6396	78.4302	34.8212	11.0852	-14.1724	40.86	-116.0	-458.0	-46.0
1749	17.44100000000003	-0.0171	-0.1724	1.0293	8.8501	7.2021	87.8906	35.0409	10.6458	-13.3264	40.84	-118.0	-457.0	-47.0
1750	17.44100000000003	-0.022	-0.2021	1.0073	10.2539	-8.8501	97.229	35.2441	9.9976	-12.5134	40.77	-120.0	-456.0	-48.0
1751	17.44100000000003	0.0288	-0.1777	0.9829	13.4277	-18.1885	108.0322	35.4639	9.1956	-11.7004	40.89	-122.0	-455.0	-49.0
1752	17.44100000000003	0.0649	-0.1587	0.9658	18.5547	-14.8315	120.2393	35.744	8.3112	-10.7996	40.9	-126.0	-453.0	-49.0
1753	17.442999999999984	0.1025	-0.1509	0.9468	22.8271	-4.2114	132.1411	36.0681	7.4213	-9.7668	40.79	-128.0	-452.0	-50.0
1754	17.44900000000007	0.1299	-0.1475	0.9634	28.1982	13.5498	145.3857	36.4581	6.5698	-8.5583	40.79	-130.0	-452.0	-50.0
1755	17.46400000000017	0.188	-0.2188	1.0088	34.9121	39.3677	160.5835	36.8976	5.8063	-7.1136	40.82	-132.0	-452.0	-51.0
1756	17.466000000000122	0.3013	-0.2573	0.9976	46.5698	84.2896	171.936	37.4524	5.2679	-5.3394	40.75	-137.0	-452.0	-52.0
1757	17.511000000000195	0.2012	-0.376	0.9751	71.7163	177.063	191.2231	38.2214	5.235	-2.9663	40.81	-141.0	-452.0	-53.0
1758	17.513000000000147	0.0474	-0.1777	0.999	88.0127	242.4927	210.4492	39.2816	5.6635	0.0494	40.86	-144.0	-450.0	-53.0
1759	17.513000000000147	-0.1724	0.1274	1.0112	83.4351	254.9438	227.8442	40.5121	6.1743	3.4332	40.82	-147.0	-449.0	-54.0
1760	17.513000000000147	-0.2275	0.2529	0.936	57.5562	208.4961	243.7134	41.5942	6.2732	6.7566	40.82	-149.0	-447.0	-55.0
1761	17.5150000000001	-0.1143	0.2373	0.9053	32.4707	146.7896	255.6763	42.3633	5.7623	9.7284	40.82	-150.0	-446.0	-58.0
1762	17.548000000000002	-0.02	0.2036	0.9717	11.9019	100.4639	267.1509	42.8412	4.7461	12.3816	40.81	-151.0	-443.0	-62.0
1763	17.548000000000002	-0.0024	0.1904	1.0264	-11.1084	75.1953	277.2217	43.0115	3.4113	14.8645	40.81	-155.0	-439.0	-65.0
1764	17.550000000000182	-0.1118	0.2012	1.0288	-38.6353	55.6641	280.2734	42.8577	1.9281	17.265	40.77	-159.0	-434.0	-66.0
1765	17.600000000000136	-0.1519	0.1787	1.0029	-74.0967	8.606	275.9399	42.2974	0.2142	19.3964	40.87	-164.0	-430.0	-68.0
1766	17.60200000000009	-0.0806	0.1494	0.999	-108.6426	-54.4434	270.0195	41.3141	-1.8842	21.0773	40.73	-168.0	-425.0	-69.0
1767	17.60200000000009	-0.0088	0.1333	1.0298	-131.2866	-99.6704	266.9067	40.0122	-4.3176	22.4066	40.73	-173.0	-418.0	-71.0
1768	17.60200000000009	0.0098	0.124	1.0796	-139.1602	-111.0229	265.3198	38.5455	-6.861	23.6481	40.76	-179.0	-410.0	-71.0
1769	17.60200000000009	-0.0059	0.0688	1.1128	-135.498	-97.29	260.8643	37.0074	-9.267	24.9884	40.81	-187.0	-400.0	-71.0
1770	17.6070000000002	-0.0356	0.04	1.1245	-123.8403	-72.3877	251.0376	35.4858	-11.3763	26.4771	40.83	-194.0	-390.0	-70.0
1771	17.618000000000166	-0.0288	0.0562	1.1436	-110.8398	-53.0396	236.6943	34.0411	-13.1891	28.0371	40.85	-200.0	-380.0	-68.0
1772	17.636000000000195	0.0107	0.0811	1.1929	-102.7222	-49.7437	222.0459	32.6569	-14.8206	29.5642	40.85	-207.0	-368.0	-67.0
1773	17.638000000000147	0.019	0.0967	1.2114	-98.7549	-58.5327	209.2896	31.3165	-16.4026	30.9869	40.81	-213.0	-357.0	-66.0
1774	17.659000000000106	0.0303	0.1045	1.1841	-92.7734	-68.2983	197.0825	30.0366	-17.9736	32.2943	40.84	-218.0	-346.0	-64.0
1775	17.701999999999998	0.0576	0.0996	1.1646	-85.8154	-72.2046	188.6597	28.8171	-19.5172	33.5193	40.84	-224.0	-335.0	-60.0
1776	17.701999999999998	0.0986	0.0854	1.1396	-73.5474	-68.8477	179.9927	27.6801	-20.9894	34.7168	40.81	-230.0	-323.0	-56.0
1777	17.701999999999998	0.1084	0.0962	1.1099	-58.4717	-56.9458	173.584	26.6528	-22.3187	35.9363	40.82	-234.0	-311.0	-52.0
1778	17.70400000000018	0.1294	0.0869	1.0913	-41.687	-40.1611	168.7012	25.7465	-23.4668	37.2052	40.79	-238.0	-302.0	-48.0
1779	17.70400000000018	0.1191	0.0977	1.0864	-25.8179	-16.7847	166.8091	24.939	-24.3951	38.584	40.88	-242.0	-290.0	-43.0
1780	17.70400000000018	0.0776	0.1216	1.0752	-12.3901	13.4888	166.687	24.2029	-25.0323	40.1166	40.82	-245.0	-279.0	-39.0
1781	17.726000000000113	0.041	0.1426	1.0586	-2.3804	44.9219	166.9922	23.4998	-25.351	41.8085	40.82	-246.0	-269.0	-36.0
1782	17.726000000000113	0.0083	0.1968	1.0493	1.0376	67.8711	169.1284	22.8021	-25.4279	43.6432	40.83	-246.0	-261.0	-32.0
1783	17.77300000000014	-0.0903	0.2549	1.0127	-1.0986	83.4351	169.4946	22.077	-25.307	45.5713	40.84	-245.0	-254.0	-30.0
1784	17.77500000000009	-0.1436	0.3071	0.9961	-6.958	92.041	159.3628	21.3464	-25.0378	47.4719	40.83	-243.0	-246.0	-28.0
1785	17.77500000000009	-0.1943	0.3638	0.9409	-17.0288	94.4824	139.0991	20.6323	-24.6313	49.2023	40.82	-241.0	-239.0	-27.0
1786	17.77500000000009	-0.1616	0.353	0.877	-32.5317	66.1621	116.7603	19.9292	-24.3182	50.614	40.88	-238.0	-233.0	-26.0
1787	17.777000000000044	-0.042	0.269	0.856	-47.0581	22.8271	97.9004	19.2151	-24.3457	51.6357	40.82	-234.0	-228.0	-26.0
1788	17.78300000000013	0.0498	0.1948	0.8813	-52.7954	1.709	81.4819	18.501	-24.6039	52.3553	40.87	-230.0	-223.0	-26.0
1789	17.79600000000005	0.0156	0.1714	0.9019	-48.0347	13.9771	63.7817	17.8638	-24.7522	52.9102	40.81	-227.0	-217.0	-25.0
1790	17.812000000000126	-0.0435	0.1563	0.9048	-40.1001	31.7383	44.4336	17.3639	-24.6423	53.3386	40.87	-224.0	-212.0	-24.0
1791	17.814000000000078	-0.0791	0.1504	0.9038	-32.8979	40.4663	27.6489	16.9958	-24.3567	53.6133	40.83	-220.0	-208.0	-23.0
1792	17.85900000000015	-0.1411	0.1387	0.9131	-24.4141	45.0439	15.9302	16.7651	-23.9667	53.7781	40.84	-216.0	-204.0	-22.0
1793	17.861000000000104	-0.2378	0.103	0.936	-17.7612	41.4429	8.4229	16.6388	-23.5272	53.855	40.82	-211.0	-201.0	-22.0
1794	17.861000000000104	-0.2993	0.0742	0.9429	-16.7847	29.9683	4.7607	16.5674	-23.1592	53.8495	40.82	-207.0	-197.0	-23.0
1795	17.861000000000104	-0.3384	0.0522	0.9194	-18.7378	12.0239	3.1128	16.5015	-22.9175	53.7836	40.8	-205.0	-195.0	-23.0
1796	17.863000000000056	-0.3027	0.0581	0.8979	-19.5313	-1.0986	4.0894	16.4355	-22.8241	53.6737	40.83	-203.0	-194.0	-25.0
1797	17.920000000000073	-0.2817	0.0972	0.8921	-17.395	-3.6011	8.4839	16.3916	-22.8021	53.5858	40.85	-202.0	-194.0	-27.0
1798	17.97199999999998	-0.2808	0.1279	0.8916	-15.625	-2.5635	14.8315	16.3531	-22.7966	53.5638	40.91	-201.0	-192.0	-27.0
1799	17.97199999999998	-0.2959	0.1309	0.9038	-16.2354	-3.7231	21.1182	16.2927	-22.8076	53.6078	40.82	-199.0	-190.0	-28.0
1800	17.97199999999998	-0.311	0.1265	0.9336	-19.7754	-9.0942	26.5503	16.1829	-22.8735	53.7012	40.78	-199.0	-188.0	-28.0
1801	17.97199999999998	-0.3726	0.1133	0.957	-30.7007	-29.2358	32.959	15.9796	-23.0878	53.811	40.81	-197.0	-185.0	-27.0
1802	17.98700000000008	-0.3003	0.1064	0.9312	-46.3867	-65.979	39.7949	15.6281	-23.6591	53.8934	40.77	-196.0	-183.0	-26.0
1803	17.98700000000008	-0.2153	0.0396	0.9336	-45.7153	-63.0493	44.4336	15.1996	-24.3567	53.9978	40.86	-197.0	-181.0	-24.0
1804	17.98700000000008	-0.2393	0.0171	0.9604	-38.0249	-41.5039	47.9126	14.7931	-24.8566	54.201	40.79	-196.0	-179.0	-24.0
1805	17.98700000000008	-0.2705	0.0498	0.9673	-34.9731	-34.79	50.7202	14.4031	-25.2521	54.4757	40.84	-195.0	-177.0	-22.0
1806	17.98700000000008	-0.2866	0.0518	0.9761	-36.0718	-41.8701	52.2461	14.0131	-25.675	54.7668	40.82	-198.0	-176.0	-21.0
1807	18.01200000000017	-0.2612	0.0527	0.9673	-38.3301	-54.9927	52.9785	13.6066	-26.2244	55.036	40.87	-199.0	-176.0	-20.0
1808	18.01200000000017	-0.2095	0.0298	0.9663	-36.1328	-62.3169	53.4668	13.2111	-26.8726	55.2832	40.87	-199.0	-174.0	-20.0
1809	18.014000000000124	-0.1768	-0.0186	0.9736	-29.2358	-58.7769	55.2979	12.8375	-27.5208	55.5579	40.81	-201.0	-172.0	-18.0
1810	18.01800000000003	-0.1807	-0.0464	0.9688	-20.874	-49.6216	58.96	12.5079	-28.092	55.8875	40.85	-202.0	-172.0	-18.0
1811	18.032000000000153	-0.1831	-0.0518	0.9521	-13.855	-42.3584	62.0728	12.2113	-28.5809	56.283	40.88	-202.0	-170.0	-16.0
1812	18.067000000000007	-0.1611	-0.0508	0.9487	-8.5449	-38.269	62.8052	11.9586	-29.0259	56.7059	40.83	-202.0	-169.0	-14.0
1813	18.083000000000084	-0.1318	-0.0654	0.9595	-4.9438	-32.1655	61.8896	11.7334	-29.4269	57.1399	40.81	-205.0	-167.0	-12.0
1814	18.083000000000084	-0.1284	-0.0757	0.957	-2.6245	-23.7427	61.0962	11.5192	-29.7345	57.5793	40.87	-205.0	-167.0	-10.0
1815	18.083000000000084	-0.1348	-0.0664	0.9438	-1.9531	-14.4653	59.9976	11.3104	-29.9542	58.0353	40.85	-205.0	-165.0	-9.0
1816	18.083000000000084	-0.1279	-0.0615	0.9424	-4.0894	-11.4746	59.021	11.0907	-30.13	58.4802	40.82	-203.0	-165.0	-8.0
1817	18.085000000000036	-0.1431	-0.0488	0.9434	-6.7139	-10.5591	57.1289	10.8545	-30.2783	58.9142	40.84	-201.0	-165.0	-9.0
1818	18.085000000000036	-0.1465	-0.0435	0.9463	-9.5825	-12.8174	52.3071	10.6183	-30.4321	59.2987	40.81	-201.0	-162.0	-8.0
1819	18.105999999999995	-0.1211	-0.0581	0.9556	-10.8032	-11.1084	45.8984	10.3931	-30.5859	59.6173	40.8	-201.0	-160.0	-7.0
1820	18.108000000000175	-0.1123	-0.0874	0.9722	-9.0942	0.4883	40.5884	10.1953	-30.6299	59.881	40.76	-200.0	-158.0	-6.0
1821	18.128000000000156	-0.1079	-0.1172	0.9795	-8.1787	11.2305	37.6587	10.0085	-30.5585	60.1337	40.76	-200.0	-157.0	-6.0
1822	18.163999999999987	-0.1499	-0.1245	1.002	-9.3384	16.2354	37.4756	9.8108	-30.4102	60.3864	40.83	-199.0	-157.0	-6.0
1823	18.17800000000011	-0.1812	-0.1235	1.0049	-12.9395	11.9019	35.1563	9.5966	-30.2618	60.6281	40.86	-199.0	-155.0	-6.0
1824	18.179000000000087	-0.1455	-0.1421	0.9785	-15.3198	4.2725	30.4565	9.3768	-30.1904	60.7983	40.85	-199.0	-153.0	-8.0
1825	18.179000000000087	-0.1426	-0.144	0.9814	-12.9395	2.8076	26.8555	9.1956	-30.1465	60.9247	40.87	-197.0	-150.0	-9.0
1826	18.18100000000004	-0.1611	-0.1318	1.0098	-9.2773	2.9907	23.2544	9.0747	-30.0916	61.0016	40.82	-196.0	-150.0	-11.0
1827	18.18100000000004	-0.1582	-0.1309	1.0044	-5.6152	4.0283	18.9209	9.0143	-30.0256	61.04	40.85	-194.0	-148.0	-11.0
1828	18.182999999999993	-0.1724	-0.1353	0.9644	0.5493	7.3242	15.1367	9.0253	-29.9213	61.0345	40.79	-194.0	-148.0	-9.0
1829	18.205000000000155	-0.2031	-0.1304	0.9458	8.5449	9.9487	11.8408	9.1351	-29.7675	61.0071	40.9	-195.0	-147.0	-10.0
1830	18.207000000000107	-0.2144	-0.1304	0.9517	13.6719	9.7046	10.1318	9.3164	-29.6082	60.9521	40.86	-195.0	-145.0	-12.0
1831	18.26200000000017	-0.2188	-0.1221	0.9512	13.6719	7.5073	11.0474	9.5087	-29.4653	60.9027	40.85	-196.0	-145.0	-12.0
1832	18.264000000000124	-0.2271	-0.1108	0.9512	9.6436	4.5166	13.916	9.6625	-29.35	60.8752	40.81	-193.0	-144.0	-14.0
1833	18.264000000000124	-0.2148	-0.1055	0.9556	4.8218	1.8311	16.8457	9.7504	-29.2786	60.8752	40.79	-190.0	-143.0	-15.0
1834	18.264000000000124	-0.1875	-0.1001	0.9561	-1.1597	2.8687	21.2402	9.7668	-29.2181	60.9137	40.79	-189.0	-144.0	-17.0
1835	18.264000000000124	-0.1826	-0.0957	0.9478	-4.3945	9.7656	25.3296	9.7174	-29.1138	61.0126	40.84	-188.0	-142.0	-18.0
1836	18.264000000000124	-0.1914	-0.0884	0.9399	-6.1035	13.7329	28.3813	9.624	-28.9655	61.1554	40.82	-186.0	-143.0	-19.0
1837	18.27300000000014	-0.189	-0.0718	0.9385	-6.958	12.8174	29.7241	9.5197	-28.8171	61.3202	40.88	-185.0	-142.0	-17.0
1838	18.286000000000058	-0.168	-0.0635	0.9277	-5.7373	11.9019	29.541	9.4263	-28.6908	61.4795	40.81	-184.0	-140.0	-19.0
1839	18.30300000000011	-0.1533	-0.0601	0.9248	-3.1738	12.5122	28.9307	9.3604	-28.5645	61.6278	40.82	-183.0	-140.0	-22.0
1840	18.305000000000064	-0.1567	-0.0601	0.936	-1.4648	13.6108	28.1372	9.3164	-28.4271	61.7761	40.87	-184.0	-138.0	-22.0
1841	18.3570000000002	-0.1567	-0.0659	0.9639	-1.9531	13.3667	26.9165	9.2834	-28.2898	61.908	40.8	-182.0	-137.0	-22.0
1842	18.35900000000015	-0.1489	-0.082	0.9727	-5.3711	10.3149	26.3672	9.223	-28.1744	62.0288	40.82	-181.0	-137.0	-23.0
1843	18.35900000000015	-0.1416	-0.0908	0.9771	-9.3384	9.3384	26.3062	9.1187	-28.0811	62.1387	40.84	-180.0	-136.0	-23.0
1844	18.35900000000015	-0.1377	-0.0928	0.9868	-11.5356	13.3057	25.4517	8.9923	-27.9657	62.243	40.86	-180.0	-135.0	-25.0
1845	18.363000000000056	-0.1431	-0.0962	0.9805	-13.3057	15.1978	24.353	8.8495	-27.8119	62.3474	40.8	-178.0	-132.0	-27.0
1846	18.36500000000001	-0.1475	-0.0869	0.9795	-15.2588	10.0708	23.0103	8.7067	-27.691	62.4298	40.81	-176.0	-132.0	-27.0
1847	18.374000000000024	-0.1318	-0.0942	0.9761	-15.625	4.4556	20.6299	8.5638	-27.6306	62.4738	40.87	-175.0	-132.0	-27.0
1848	18.394000000000005	-0.1152	-0.0957	0.9634	-12.7563	3.7231	17.334	8.4595	-27.5867	62.4792	40.87	-174.0	-131.0	-29.0
1849	18.396000000000186	-0.1143	-0.0913	0.9604	-7.7515	8.1787	13.4277	8.421	-27.5098	62.4408	40.8	-171.0	-132.0	-27.0
1850	18.403999999999996	-0.1196	-0.083	0.9805	-3.6621	12.5122	9.4604	8.4485	-27.3834	62.3694	40.84	-170.0	-131.0	-27.0
1851	18.455000000000155	-0.125	-0.0615	0.9937	-2.3193	13.4888	5.9814	8.5199	-27.2296	62.265	40.77	-169.0	-131.0	-27.0
1852	18.470000000000027	-0.1338	-0.0552	0.9971	-1.8311	14.4653	3.8452	8.6078	-27.0648	62.1332	40.75	-170.0	-128.0	-27.0
1853	18.470000000000027	-0.1489	-0.0679	1.0083	-1.0986	15.8691	2.4414	8.7067	-26.8835	61.9904	40.85	-170.0	-127.0	-27.0
1854	18.470000000000027	-0.1587	-0.0713	1.0234	-2.6855	10.6812	3.479	8.7946	-26.7297	61.853	40.84	-168.0	-126.0	-27.0
1855	18.47199999999998	-0.1294	-0.1846	1.2036	-6.1035	-7.2632	3.1738	8.8385	-26.7188	61.6937	40.83	-168.0	-127.0	-30.0
1856	18.47199999999998	-0.0215	-0.0854	1.0649	-0.6104	-40.2222	-6.5308	8.9813	-27.0374	61.3806	40.83	-167.0	-127.0	-31.0
1857	18.479000000000042	-0.0728	-0.0566	1.0405	3.7842	-25.7568	-4.0283	9.201	-27.334	61.062	40.87	-166.0	-127.0	-32.0
1858	18.49200000000019	-0.1406	-0.0674	1.0249	5.249	-10.9253	-2.5635	9.4098	-27.4274	60.8148	40.8	-166.0	-126.0	-32.0
1859	18.49500000000012	-0.126	-0.0703	0.9912	5.8594	-8.9111	-4.0894	9.624	-27.4768	60.5676	40.81	-166.0	-125.0	-33.0
1860	18.499000000000024	-0.1206	-0.0605	0.9834	8.1177	-6.7139	-4.6997	9.8602	-27.5098	60.3149	40.85	-166.0	-125.0	-33.0
1861	18.552000000000135	-0.1338	-0.0347	0.9839	9.8267	-6.8359	-5.3711	10.1239	-27.5317	60.0568	40.85	-165.0	-123.0	-33.0
1862	18.552000000000135	-0.1338	-0.0317	0.9868	10.376	-8.3618	-6.0425	10.3986	-27.5702	59.7931	40.84	-164.0	-123.0	-34.0
1863	18.552000000000135	-0.1323	-0.0581	0.9834	11.9019	-4.5776	-5.4932	10.6787	-27.5757	59.5349	40.84	-164.0	-125.0	-33.0
1864	18.552000000000135	-0.1523	-0.0786	0.9722	12.6343	-0.9155	-2.9907	10.9534	-27.5372	59.3042	40.83	-163.0	-126.0	-33.0
1865	18.552000000000135	-0.1665	-0.0894	0.9634	9.7656	-4.2114	0.7935	11.1786	-27.5153	59.1119	40.88	-164.0	-127.0	-34.0
1866	18.56600000000003	-0.1616	-0.0981	0.939	4.4556	-10.0708	4.6997	11.3434	-27.5537	58.9526	40.78	-165.0	-127.0	-36.0
1867	18.573000000000093	-0.1641	-0.1294	0.9775	0.4883	-7.8125	9.8877	11.4258	-27.6031	58.8428	40.81	-165.0	-127.0	-38.0
1868	18.588000000000193	-0.1968	-0.0728	0.9961	3.1738	11.9019	19.8975	11.4697	-27.5153	58.8757	40.91	-164.0	-126.0	-39.0
1869	18.593000000000075	-0.2139	-0.0073	0.959	-2.8076	4.2114	23.9868	11.4752	-27.4109	58.9856	40.83	-164.0	-124.0	-41.0
1870	18.638000000000147	-0.1128	-0.0894	0.9854	-13.3057	-19.9585	23.4985	11.3763	-27.5592	59.035	40.8	-165.0	-123.0	-41.0
1871	18.638000000000147	-0.0103	-0.1636	1.0503	-8.9722	-10.0098	24.231	11.2555	-27.7295	59.0735	40.85	-164.0	-122.0	-43.0
1872	18.644000000000005	-0.2251	-0.0552	0.9678	10.6201	37.6587	26.4282	11.272	-27.4713	59.2438	40.82	-162.0	-122.0	-45.0
1873	18.649000000000115	-0.2314	-0.0645	0.9243	6.4697	12.5122	25.2686	11.3324	-27.2186	59.4141	40.83	-162.0	-122.0	-47.0
1874	18.653999999999996	-0.0889	-0.1963	1.0361	-2.6855	-26.6113	20.6909	11.3214	-27.3944	59.4305	40.83	-161.0	-120.0	-49.0
1875	18.656000000000176	-0.1509	-0.1025	1.0181	7.3853	-6.1035	20.0806	11.3763	-27.5372	59.4305	40.85	-159.0	-119.0	-49.0
1876	18.661000000000058	-0.1772	-0.0283	0.9443	3.6621	-8.2397	19.8975	11.4642	-27.5757	59.469	40.85	-158.0	-119.0	-49.0
1877	18.684000000000196	-0.1543	-0.0581	0.9409	-9.8877	-26.6113	18.4937	11.4532	-27.7734	59.458	40.84	-159.0	-117.0	-50.0
1878	18.698000000000093	-0.0483	-0.1211	0.9722	-16.7236	-27.4048	17.0288	11.3379	-28.0701	59.3976	40.82	-159.0	-115.0	-51.0
1879	18.7320000000002	-0.041	-0.1416	1.0083	-14.7705	-15.1367	12.085	11.2225	-28.2404	59.3152	40.81	-159.0	-114.0	-51.0
1880	18.74700000000007	-0.0654	-0.0205	0.9771	-5.6152	16.9067	12.207	11.1951	-28.1909	59.2712	40.8	-159.0	-115.0	-51.0
1881	18.74700000000007	-0.2139	0.0439	0.9253	-4.0894	36.9263	14.0381	11.2006	-27.8174	59.3481	40.79	-157.0	-115.0	-50.0
1882	18.74700000000007	-0.1689	-0.0171	0.9414	-11.6577	17.8833	11.4746	11.1566	-27.5647	59.3646	40.8	-156.0	-115.0	-50.0
1883	18.74700000000007	-0.1348	-0.0425	0.9692	-9.8267	16.2354	10.498	11.1072	-27.4054	59.3372	40.78	-155.0	-114.0	-51.0
1884	18.749000000000024	-0.1387	-0.0571	0.9663	-2.5635	28.3813	11.4136	11.1017	-27.1472	59.3372	40.75	-153.0	-113.0	-53.0
1885	18.75200000000018	-0.2329	-0.0283	0.9722	-2.1973	26.8555	11.1084	11.1292	-26.8066	59.3701	40.81	-151.0	-113.0	-55.0
1886	18.769000000000005	-0.124	-0.1138	1.0332	-8.606	-10.3149	4.4556	11.1401	-26.8066	59.2493	40.81	-149.0	-112.0	-57.0
1887	18.823000000000093	-0.1519	-0.1313	1.0718	-1.709	-6.897	6.2866	11.1841	-26.8561	59.1119	40.85	-148.0	-111.0	-58.0
1888	18.823000000000093	-0.1563	-0.1143	1.0396	2.9297	-5.7983	7.6294	11.2775	-26.889	59.0076	40.85	-149.0	-109.0	-59.0
1889	18.825000000000045	-0.1191	-0.0913	1.0381	2.9297	-7.9346	6.897	11.3873	-26.9385	58.8977	40.86	-148.0	-108.0	-59.0
1890	18.825000000000045	-0.1406	-0.0479	1.0063	2.6855	-3.54	6.2256	11.5082	-26.9604	58.7823	40.77	-147.0	-108.0	-60.0
1891	18.825000000000045	-0.1328	-0.0234	0.9766	-0.5493	-1.4648	7.3242	11.6071	-26.955	58.689	40.8	-147.0	-107.0	-60.0
1892	18.825000000000045	-0.1577	-0.0444	0.9741	-5.6152	-5.4932	6.2866	11.6565	-26.9604	58.5956	40.81	-147.0	-107.0	-60.0
1893	18.840000000000146	-0.0947	0.0059	0.9541	-5.5542	3.1738	7.019	11.6949	-26.9769	58.4912	40.86	-146.0	-108.0	-59.0
1894	18.840000000000146	-0.1348	-0.02	0.9951	-2.9907	22.583	6.4087	11.7334	-26.7792	58.4418	40.86	-145.0	-109.0	-59.0
1895	18.85900000000015	-0.1899	-0.0303	0.9702	0.6714	31.6772	3.479	11.8048	-26.4441	58.3868	40.84	-144.0	-109.0	-60.0
1896	18.863000000000056	-0.2427	-0.0547	0.9697	0.0	19.043	1.3428	11.8982	-26.1365	58.3154	40.86	-143.0	-108.0	-61.0
1897	18.869000000000142	-0.1743	-0.1021	1.0117	-0.061	-0.4883	-1.8311	12.0026	-26.0706	58.1396	40.84	-142.0	-107.0	-60.0
1898	18.916000000000167	-0.1978	-0.2021	1.1064	9.5825	2.5024	-2.1362	12.1564	-25.9991	57.9474	40.78	-141.0	-107.0	-60.0
1899	18.932000000000016	-0.1177	-0.041	0.9907	17.334	-8.1177	-3.2349	12.4475	-25.9937	57.7441	40.86	-140.0	-107.0	-60.0
1900	18.932000000000016	-0.1182	-0.0635	0.9741	18.0054	3.3569	-3.9063	12.7606	-25.9772	57.5244	40.88	-141.0	-107.0	-59.0
1901	18.932000000000016	-0.2256	-0.1021	1.0098	13.0005	7.3242	-4.5776	13.0188	-25.8234	57.3431	40.88	-141.0	-107.0	-59.0
1902	18.934000000000196	-0.1216	-0.1128	1.0225	5.3711	-5.5542	-4.9438	13.2111	-25.8124	57.1124	40.82	-141.0	-109.0	-60.0
1903	18.934000000000196	-0.1514	-0.1255	1.0195	3.6621	-4.7607	-6.3477	13.3704	-25.7959	56.8652	40.77	-140.0	-110.0	-61.0
1904	18.953000000000202	-0.1235	-0.085	0.978	6.4087	-0.1831	-5.7373	13.5571	-25.7684	56.6235	40.83	-140.0	-110.0	-62.0
1905	18.955000000000155	-0.1543	-0.0688	0.9575	9.1553	10.0098	-6.1646	13.7659	-25.6256	56.4203	40.8	-140.0	-110.0	-62.0
1906	19.011000000000195	-0.2456	-0.1108	0.9858	8.1177	5.0659	-8.3008	13.9691	-25.4718	56.2061	40.81	-141.0	-111.0	-63.0
1907	19.013000000000147	-0.103	-0.1006	0.9941	7.2632	-10.1929	-9.8877	14.1833	-25.4883	55.9094	40.8	-140.0	-112.0	-63.0
1908	19.013000000000147	-0.1372	-0.0952	0.96	12.0239	3.9673	-11.0474	14.4415	-25.4169	55.6293	40.9	-139.0	-113.0	-64.0
1909	19.013000000000147	-0.2124	-0.1455	0.9624	10.9863	4.7607	-12.7563	14.6832	-25.2631	55.3546	40.83	-140.0	-114.0	-65.0
1910	19.013000000000147	-0.0522	-0.0938	1.0186	11.3525	3.7231	-13.3057	14.9304	-25.1862	55.0415	40.87	-140.0	-114.0	-64.0
1911	19.013000000000147	-0.2534	-0.0835	1.0024	14.5874	18.3716	-12.9395	15.2161	-24.917	54.8053	40.8	-139.0	-115.0	-64.0
1912	19.024000000000115	-0.1177	-0.1201	1.0054	7.3242	-5.9814	-13.5498	15.4468	-24.8456	54.4977	40.81	-138.0	-115.0	-65.0
1913	19.027000000000044	-0.1167	-0.0522	0.9961	7.2632	0.5493	-12.207	15.672	-24.8016	54.1956	40.87	-139.0	-116.0	-67.0
1914	19.048000000000002	-0.1445	-0.0415	0.9995	6.7139	4.5166	-10.0708	15.8862	-24.6973	53.9374	40.84	-139.0	-115.0	-67.0
1915	19.050000000000182	-0.1294	-0.0381	1.0083	4.4556	1.2817	-7.8125	16.073	-24.6149	53.7012	40.84	-140.0	-116.0	-66.0
1916	19.069000000000187	-0.1338	-0.0562	1.0	2.6245	0.4883	-5.7983	16.2268	-24.5599	53.4814	40.86	-140.0	-117.0	-65.0
1917	19.103000000000065	-0.1367	-0.0474	0.9941	1.2207	0.6104	-3.8452	16.3531	-24.505	53.2837	40.86	-139.0	-117.0	-66.0
1918	19.11700000000019	-0.1431	-0.0503	0.9888	0.3052	0.3662	-2.1973	16.4685	-24.4556	53.1079	40.83	-140.0	-118.0	-66.0
1919	19.11700000000019	-0.1494	-0.0537	0.9858	-0.2441	0.0	-1.4038	16.5674	-24.4061	52.9431	40.81	-141.0	-119.0	-67.0
1920	19.11700000000019	-0.1445	-0.0527	0.9834	-0.4272	0.0	-0.9766	16.6608	-24.3622	52.7838	40.84	-143.0	-120.0	-67.0
1921	19.119000000000142	-0.1465	-0.0532	0.9814	-0.4272	0.0	-0.3052	16.7487	-24.3237	52.63	40.87	-142.0	-121.0	-67.0
1922	19.142000000000053	-0.1504	-0.0518	0.978	0.0	0.0	0.3052	16.842	-24.2798	52.4872	40.83	-141.0	-121.0	-67.0
1923	19.142000000000053	-0.1475	-0.0513	0.9829	0.4883	-0.1221	0.9155	16.9354	-24.2358	52.3444	40.85	-139.0	-120.0	-67.0
1924	19.144000000000005	-0.1484	-0.0479	0.9907	0.5493	-0.2441	1.4038	17.0288	-24.2029	52.2125	40.84	-140.0	-119.0	-67.0
1925	19.194000000000187	-0.1514	-0.0488	0.9961	-0.061	-0.4272	1.709	17.1167	-24.1699	52.0807	40.76	-140.0	-120.0	-68.0
1926	19.194000000000187	-0.1523	-0.0464	1.0005	-1.2207	-0.1831	1.8921	17.1936	-24.1315	51.9543	40.79	-139.0	-122.0	-69.0
1927	19.19600000000014	-0.1533	-0.0464	0.9976	-2.6855	0.1221	1.8921	17.254	-24.093	51.828	40.76	-139.0	-121.0	-70.0
1928	19.19600000000014	-0.1504	-0.0493	0.9897	-3.479	0.061	1.9531	17.309	-24.0546	51.7017	40.76	-139.0	-123.0	-70.0
1929	19.19600000000014	-0.1538	-0.0513	0.9834	-3.9063	-0.1221	2.1362	17.3529	-24.0161	51.5808	40.82	-139.0	-123.0	-70.0
1930	19.200000000000045	-0.1523	-0.0522	0.9858	-3.6621	-0.4883	2.2583	17.3969	-23.9832	51.4545	40.83	-138.0	-123.0	-70.0
1931	19.210000000000036	-0.1479	-0.0508	0.9868	-3.6621	-0.3662	2.5024	17.4463	-23.9502	51.3336	40.77	-137.0	-121.0	-72.0
1932	19.2170000000001	-0.1533	-0.0488	0.9912	-4.0283	-0.5493	2.8076	17.4847	-23.9172	51.2183	40.83	-138.0	-121.0	-71.0
1933	19.23400000000015	-0.1597	-0.0518	0.9985	-5.0659	-0.6714	2.6855	17.5177	-23.8898	51.1029	40.87	-139.0	-121.0	-72.0
1934	19.25200000000018	-0.1606	-0.0537	0.9897	-6.0425	-0.7324	2.1973	17.5397	-23.8568	50.9875	40.86	-139.0	-121.0	-72.0
1935	19.285000000000082	-0.1567	-0.0605	0.9814	-6.5308	-1.0376	1.5869	17.5562	-23.8239	50.8612	40.86	-139.0	-122.0	-73.0
1936	19.298999999999978	-0.1553	-0.0576	0.9761	-6.1646	-0.8545	1.0376	17.5726	-23.7909	50.7349	40.84	-140.0	-121.0	-74.0
1937	19.298999999999978	-0.1543	-0.0596	0.9741	-5.3101	-0.5493	0.6104	17.6001	-23.7524	50.6085	40.85	-142.0	-121.0	-73.0
1938	19.30100000000016	-0.1582	-0.0581	0.9727	-4.3945	-0.3662	0.2441	17.6385	-23.714	50.4767	40.77	-143.0	-121.0	-72.0
1939	19.30100000000016	-0.1646	-0.0571	0.9707	-3.1738	-0.1221	-0.4272	17.688	-23.67	50.3448	40.84	-142.0	-120.0	-71.0
1940	19.30300000000011	-0.1602	-0.0601	0.9756	-1.8311	0.061	-1.5869	17.7484	-23.6206	50.2075	40.87	-141.0	-117.0	-69.0
1941	19.326999999999998	-0.1626	-0.0571	0.9751	-0.7935	0.3052	-2.5024	17.8308	-23.5657	50.0537	40.87	-140.0	-119.0	-69.0
1942	19.330000000000155	-0.1641	-0.0586	0.9756	-0.1221	0.3052	-3.7231	17.9242	-23.5052	49.8944	40.85	-139.0	-119.0	-68.0
1943	19.330000000000155	-0.1563	-0.061	0.979	0.5493	-0.1831	-4.4556	18.0286	-23.4503	49.7241	40.82	-139.0	-118.0	-68.0
1944	19.38000000000011	-0.1577	-0.061	0.9858	1.0986	-0.2441	-4.7607	18.1329	-23.3954	49.5483	40.81	-140.0	-118.0	-68.0
1945	19.394000000000005	-0.1646	-0.0542	0.9917	0.9155	-0.1831	-5.4321	18.2428	-23.335	49.3671	40.83	-139.0	-118.0	-68.0
1946	19.394000000000005	-0.1606	-0.0576	0.9873	0.5493	-0.1221	-6.5918	18.3582	-23.2745	49.1803	40.89	-139.0	-117.0	-69.0
1947	19.394000000000005	-0.1646	-0.0591	0.9824	0.4272	0.061	-7.3853	18.468	-23.2086	48.988	40.81	-140.0	-116.0	-67.0
1948	19.394000000000005	-0.1704	-0.0576	0.9839	0.4883	0.3052	-8.8501	18.5779	-23.1317	48.7903	40.77	-140.0	-115.0	-66.0
1949	19.396000000000186	-0.1763	-0.0596	0.9805	0.8545	0.6104	-10.8643	18.6987	-23.0493	48.576	40.87	-141.0	-115.0	-65.0
1950	19.39800000000014	-0.1768	-0.0591	0.979	1.2817	0.7935	-13.2446	18.8306	-22.9559	48.3344	40.8	-140.0	-117.0	-64.0
1951	19.419000000000096	-0.1748	-0.0586	0.9814	1.8311	1.2207	-15.686	18.9789	-22.8461	48.0762	40.75	-141.0	-116.0	-65.0
1952	19.419000000000096	-0.1777	-0.0576	0.9829	2.2583	1.709	-18.1885	19.1382	-22.7307	47.796	40.82	-142.0	-116.0	-66.0
1953	19.438000000000102	-0.1899	-0.0459	0.9854	2.3193	1.9531	-21.1182	19.3085	-22.5989	47.4939	40.84	-143.0	-117.0	-66.0
1954	19.483000000000175	-0.1909	-0.0361	0.9878	1.8311	0.6104	-24.231	19.4897	-22.467	47.1643	40.84	-143.0	-116.0	-66.0
1955	19.483000000000175	-0.1821	-0.0576	0.9858	1.1597	-1.0376	-27.3438	19.671	-22.3407	46.7963	40.84	-147.0	-118.0	-65.0
1956	19.483000000000175	-0.1909	-0.0576	0.9888	0.9155	-0.1831	-30.7007	19.8578	-22.1979	46.4008	40.85	-145.0	-119.0	-66.0
1957	19.485000000000127	-0.1958	-0.0483	0.9868	0.3052	-0.5493	-34.6069	20.061	-22.0386	45.9668	40.77	-145.0	-120.0	-65.0
1958	19.485000000000127	-0.208	-0.043	0.9824	-0.7935	-1.9531	-38.8794	20.2643	-21.8738	45.4944	40.86	-147.0	-121.0	-64.0
1959	19.49000000000001	-0.2222	-0.0347	0.9893	-2.1362	-4.5776	-43.7622	20.473	-21.709	44.9725	40.81	-150.0	-122.0	-65.0
1960	19.507000000000062	-0.2739	-0.0181	0.98	-4.4556	-9.8267	-50.7202	20.6927	-21.5552	44.3848	40.83	-152.0	-123.0	-66.0
1961	19.509000000000015	-0.25	-0.0757	0.9819	-11.1694	-27.771	-59.9365	20.896	-21.4948	43.6597	40.82	-152.0	-124.0	-66.0
1962	19.56100000000015	-0.166	-0.064	0.9922	-12.6343	-29.3579	-68.4204	21.1047	-21.5002	42.7972	40.84	-153.0	-125.0	-65.0
1963	19.564000000000078	-0.1675	-0.0635	1.0093	-8.9111	-12.5732	-76.416	21.3574	-21.3519	41.9128	40.81	-155.0	-126.0	-63.0
1964	19.564000000000078	-0.2026	-0.0659	0.9878	-3.1128	5.9814	-83.8013	21.6486	-20.9949	41.0449	40.76	-156.0	-127.0	-62.0
1965	19.564000000000078	-0.228	-0.0503	0.9805	-1.3428	7.2021	-92.7734	21.9891	-20.528	40.1331	40.84	-158.0	-129.0	-62.0
1966	19.564000000000078	-0.2168	-0.0557	0.9863	-1.5869	4.3335	-99.6094	22.3517	-20.0665	39.1333	40.78	-159.0	-130.0	-62.0
1967	19.567000000000007	-0.208	-0.0469	1.0073	-2.0752	4.7607	-108.1543	22.7197	-19.5776	38.0731	40.86	-161.0	-132.0	-62.0
1968	19.578000000000202	-0.1865	-0.0605	1.0137	-3.9673	3.6621	-115.7227	23.0878	-19.0668	36.9415	40.86	-162.0	-133.0	-61.0
1969	19.596000000000004	-0.1646	-0.0693	1.0034	-6.5918	2.4414	-121.582	23.4338	-18.5394	35.755	40.82	-166.0	-133.0	-59.0
1970	19.618000000000166	-0.1553	-0.0747	0.9878	-8.7891	1.4648	-125.8545	23.7579	-18.0066	34.5355	40.79	-169.0	-135.0	-58.0
1971	19.618000000000166	-0.147	-0.0894	0.9751	-9.4604	1.4648	-129.4556	24.0601	-17.4573	33.2886	40.82	-172.0	-137.0	-56.0
1972	19.651000000000067	-0.1343	-0.0996	0.9541	-7.0801	6.1035	-133.3008	24.3622	-16.864	32.0306	40.82	-174.0	-139.0	-54.0
1973	19.663999999999987	-0.1558	-0.1011	0.9492	-1.9531	14.0991	-137.8174	24.6973	-16.1774	30.7837	40.81	-176.0	-140.0	-53.0
1974	19.663999999999987	-0.1699	-0.0962	0.9404	4.0894	18.3716	-143.4937	25.0763	-15.4083	29.5313	40.8	-179.0	-143.0	-54.0
1975	19.663999999999987	-0.2012	-0.0835	0.9409	8.5449	17.5781	-149.7803	25.4993	-14.5953	28.2458	40.92	-181.0	-147.0	-54.0
1976	19.666000000000167	-0.1582	-0.0972	0.9536	10.376	11.1084	-156.5552	25.9442	-13.8043	26.8835	40.86	-184.0	-150.0	-54.0
1977	19.66800000000012	-0.1216	-0.1099	0.9473	16.2354	18.8599	-163.269	26.4221	-12.9639	25.4828	40.86	-188.0	-152.0	-54.0
1978	19.685000000000173	-0.168	-0.0801	0.9741	22.522	30.1514	-168.9453	26.944	-11.9751	24.115	40.79	-191.0	-155.0	-55.0
1979	19.689000000000078	-0.1816	-0.0747	0.9761	22.3999	22.2168	-173.4009	27.4658	-10.9698	22.7197	40.86	-193.0	-159.0	-55.0
1980	19.70600000000013	-0.1201	-0.0923	0.9834	20.0195	9.7656	-176.6357	27.9547	-10.069	21.2421	40.81	-194.0	-164.0	-54.0
1981	19.73700000000008	-0.106	-0.1074	0.9888	20.5688	13.4277	-178.6499	28.4106	-9.1681	19.7424	40.81	-195.0	-168.0	-52.0
1982	19.75200000000018	-0.1216	-0.0928	0.98	20.3247	12.3291	-179.6265	28.8501	-8.2288	18.2703	40.88	-197.0	-171.0	-51.0
1983	19.75200000000018	-0.1641	-0.1016	0.9712	17.9443	-0.6104	-179.9316	29.2401	-7.3608	16.7651	40.88	-199.0	-176.0	-52.0
1984	19.75200000000018	-0.1519	-0.0737	0.9834	11.1084	-25.6958	-181.2134	29.5807	-6.6742	15.1611	40.84	-201.0	-182.0	-52.0
1985	19.754000000000133	-0.1333	-0.0742	1.0093	5.4321	-40.6494	-183.4106	29.8499	-6.1469	13.4418	40.79	-202.0	-190.0	-52.0
1986	19.772000000000162	-0.064	-0.1025	1.0068	2.8687	-40.9546	-186.8286	30.0696	-5.6415	11.6785	40.82	-205.0	-198.0	-52.0
1987	19.772000000000162	-0.0225	-0.1001	0.9805	5.127	-22.8882	-192.1387	30.2893	-4.9933	9.9481	40.87	-207.0	-203.0	-51.0
1988	19.777000000000044	-0.0151	-0.1216	0.9775	11.3525	3.6011	-196.7163	30.52	-4.1199	8.3002	40.77	-208.0	-209.0	-51.0
1989	19.825000000000045	-0.0537	-0.1157	0.9546	20.0806	23.0713	-199.5239	30.8002	-3.0103	6.7676	40.86	-210.0	-215.0	-50.0
1990	19.826000000000022	-0.0825	-0.0981	0.957	25.3296	25.7568	-202.6367	31.1078	-1.8237	5.2625	40.84	-211.0	-221.0	-50.0
1991	19.828000000000202	-0.0547	-0.1265	0.936	25.7568	15.686	-206.604	31.4044	-0.6812	3.6969	40.89	-210.0	-227.0	-50.0
1992	19.828000000000202	-0.1284	-0.0591	0.9819	22.7051	6.3477	-209.8999	31.6461	0.412	2.0709	40.82	-210.0	-233.0	-50.0
1993	19.828000000000202	-0.1099	-0.0527	1.043	18.0054	-14.9536	-206.7261	31.8384	1.3678	0.39	40.86	-211.0	-239.0	-50.0
1994	19.838000000000193	0.0317	-0.1455	0.9883	7.3242	-45.6543	-207.0923	31.8878	2.0215	-1.4667	40.78	-211.0	-245.0	-50.0
1995	19.860000000000127	-0.0034	-0.0645	0.9629	-2.4414	-61.2793	-208.0078	31.8219	2.5214	-3.4332	40.78	-211.0	-252.0	-48.0
1996	19.86200000000008	0.0166	-0.1265	0.9653	-6.2866	-70.0073	-198.1812	31.6846	2.8894	-5.3888	40.89	-212.0	-260.0	-47.0
1997	19.86700000000019	0.1445	-0.1533	0.9482	-6.897	-71.228	-191.7114	31.5198	3.1586	-7.3059	40.83	-212.0	-268.0	-46.0
1998	19.91300000000001	0.166	-0.1113	1.0405	-4.9438	-50.9033	-194.8853	31.3715	3.5321	-9.1681	40.85	-213.0	-275.0	-46.0
[truncated: 7,133 more rows]
